# Supplementary material for: Functional genomic analysis of constitutive and inducible defense responses to Fusarium verticillioides infection in maize genotypes with contrasting ear rot resistance
Source: BMC Genomics. 2014 Aug 25;15(1):710. doi: 10.1186/1471-2164-15-710 (PMC4153945; doi:10.1186/1471-2164-15-710)
Supplement: Supplementary file 3 — Additional file 3: Table S2: Expression levels of maize known predicted and novel genes. Gene expression values (FPKM) and their relative confidence interval (FPKM_low and FPKM_high) are reported for all (62,874) maize known predicted genes and novel genes (4,948) in control (CTRL) and inoculated (INOC.) susceptible and resistant genotypes (CO354 and CO441, respectively). Common and genotype-specific novel genes are reported in separate sheets for easier access. (XLSX 7 MB) [file 12864_2014_6392_MOESM3_ESM.xlsx]

## Sheet: known_genes
Expression levels of maize genes.
Predicted maize genes mapped to the maize B73 reference genome sequence (ZmB73_RefGen_v2; http://www.maizesequence.org version 5b.60) (Column A). Expression values calculated as fragments per kilobase of transcript per million fragments mapped (FPKM) and their relative confidence interval (FPKM_low and FPKM_high), in control (CTRL) and inoculated (INOC.) genotypes (CO354 and CO441, respectively; …
ZM_gene_id	CO354						CO441
	FPKM_CTRL CO354	FPKM_CTRL_low	FPKM_CTRL_high	FPKM_INOC CO354	FPKM_INOC_low	FPKM_INOC_high	FPKM_CTRL CO441	FPKM_CTRL_low	FPKM_CTRL_high	FPKM_INOC CO441	FPKM_INOC_low	FPKM_INOC_high
GRMZM2G382890	0	0	0	0	0	0	0.0483514	0	0.259221	0	0	0
GRMZM2G019251	20.0725	16.6905	23.4545	27.1704	22.8863	31.4544	19.5711	8.58814	30.5541	19.0855	13.6813	24.4896
GRMZM2G481529	4.30404	2.62324	5.98485	3.99138	2.49252	5.49024	7.05265	2.58611	11.5192	6.86667	5.0493	8.68404
GRMZM2G335930	0.0110752	0	0.0403559	0	0	0	0.0592941	0	0.165491	0.0350791	0	0.120223
GRMZM5G861833	0	0	0	0	0	0	0	0	0	0	0	0
GRMZM2G026639	8.46689	7.16936	9.76442	7.55335	6.40515	8.70156	9.07054	4.30362	13.8375	8.28189	6.09892	10.4649
GRMZM2G481525	48.1917	36.8084	59.575	69.17	54.538	83.8019	619.457	420.545	818.37	247.221	200.656	293.786
GRMZM2G359409	0.000140267	0	0.0114367	4.12e-05	0	0.009639	0.0410399	0	0.220022	0.674423	0.021447	1.3274
GRMZM2G160327	0.390574	0.163565	0.617584	0.65238	0.374031	0.930728	0.224785	0	0.576037	0.660503	0.135422	1.18558
GRMZM2G160325	0.0925606	0	0.254199	0.129073	0	0.311466	0.108716	0	0.384079	0.440083	0	0.930538
GRMZM2G160324	0.736388	0	2.16349	1.13157	0	2.73007	25.6125	0	NA	31.1529	30.8973	31.4084
GRMZM2G115105	3.05702	1.79586	4.31818	4.29325	2.7935	5.793	1.89296	1.14734	2.63859	4.63282	3.43703	5.82862
GRMZM2G024674	0.398878	0	1.21479	0.87809	0	2.01488	0.445475	0	1.05987	0.0705108	0	0.236113
GRMZM2G335412	0	0	0	0	0	0	0	0	0	3.44246	0	12.2776
AC199039.3_FG008	0	0	0	0	0	0	0	0	0	0	0	0
GRMZM2G376416	9.71847	7.41255	12.0244	7.62701	5.7076	9.54642	7.84587	0	NA	26.6941	0	NA
GRMZM2G393320	180.525	50.5415	310.509	118.494	49.2712	187.717	0.650827	0	1.75086	0.647175	0	1.43009
GRMZM2G423393	0.0224162	0	0.0915963	0	0	0	0.386547	0	0.953581	0.217544	0	0.508062
GRMZM2G441658	0.577218	0.0286522	1.12578	0.666876	0.318503	1.01525	0.57581	0	1.58047	0.914517	0.165869	1.66316
GRMZM2G369951	0	0	0	0	0	0	0	0	0	0	0	0
GRMZM2G441656	60.2462	51.6347	68.8577	60.8519	52.3581	69.3457	31.3633	13.9915	48.7351	44.9414	33.3728	56.51
GRMZM2G369956	15.5337	12.9316	18.1358	18.3795	15.3878	21.3713	9.45007	1.13849	17.7617	9.64357	4.97259	14.3146
GRMZM5G889617	0	0	0	0	0	0	0	0	0	0	0	0
GRMZM2G143035	24.81	20.4002	29.2197	15.4786	12.728	18.2292	19.456	0	NA	13.2901	12.5564	14.0238
GRMZM2G064845	9.56303	7.28556	11.8405	10.9791	8.54901	13.4091	10.5026	6.51656	14.4887	10.9991	8.93591	13.0624
GRMZM2G064841	29.6187	23.8219	35.4154	22.5552	17.7733	27.3371	37.3418	32.8307	41.853	24.9151	21.9651	27.8652
GRMZM2G064840	19.334	15.0341	23.6338	14.3881	10.9583	17.8179	19.2639	16.8717	21.656	16.9876	0	NA
GRMZM2G119736	7.71744	6.0327	9.40219	17.1319	14.1185	20.1453	16.3527	9.10165	23.6038	32.43	27.4053	37.4547
GRMZM2G119737	0.00523676	0	0.0242707	0.266767	0.134808	0.398725	0.0220091	0	0.0700021	0.306265	0.057148	0.555382
GRMZM2G018707	0.271675	0.115967	0.427384	0.798797	0.525589	1.07201	0.482438	0	1.2184	4.1424	2.56681	5.718
GRMZM2G018706	0.942927	0.312044	1.57381	0.95536	0.392545	1.51818	1.23382	0.479701	1.98794	1.18636	0.584797	1.78792
GRMZM2G532967	0	0	0	0	0	0	0	0	0	0	0	0
GRMZM2G702880	0.0361191	0	0.237736	0.106224	0	0.539081	0.526724	0.151981	0.901467	4.14335	3.37105	4.91564
GRMZM2G076818	0	0	0	0.0789295	0	0.27724	0.188744	0	0.663576	0.238405	0	0.807577
GRMZM2G702884	0.00039275	0	0.014286	0.0016813	0	0.0290702	0	0	0	0	0	0
GRMZM2G702888	0.0405334	0	0.187859	0.0397813	0	0.181133	0	0	0	0.241322	0	0.808093
GRMZM2G702889	2.15259	0	4.51258	2.21284	0.0179656	4.40771	125.521	98.8679	152.174	82.5069	72.1703	92.8435
GRMZM2G426067	2.43202	1.48941	3.37462	3.09025	1.99106	4.18944	1.42357	0.13065	2.71649	1.27524	0.672417	1.87806
AC203324.3_FG008	0	0	0	0	0	0	0	0	0	0	0	0
GRMZM5G869486	0	0	0	0	0	0	0	0	0	0	0	0
GRMZM2G305769	0	0	0	0.000173174	0	0.0146492	0	0	0	0.0761005	0	0.358086
GRMZM2G473010	0	0	0	0	0	0	0	0	0	0	0	0
GRMZM2G473016	0.526747	0	1.23812	1.35452	0.249618	2.45943	0.497143	0	1.14578	0.517257	0.112442	0.922071
GRMZM2G030890	0	0	0	0	0	0	0	0	0	0	0	0
GRMZM2G061314	1.616	0.995396	2.23661	2.02214	1.34603	2.69826	0.760758	0.314219	1.2073	0.732771	0.320659	1.14488
GRMZM5G865483	0	0	0	0	0	0	0	0	0	0	0	0
AC200557.3_FG001	0	0	0	0.177604	0	0.760062	0.630267	0	2.21586	0	0	0
GRMZM2G061318	0.0160059	0	0.0777035	0.00316783	0	0.0295487	0.028633	0	0.182565	0.0980001	0	0.363261
GRMZM2G035533	0.583005	0	2.5523	1.07422	0	3.69843	0	0	0	0	0	0
GRMZM2G035531	0.80078	0.372396	1.22916	0.446578	0.147476	0.745681	0.599894	0	1.43316	0.214155	0	0.515573
GRMZM2G080314	2.63953	1.84002	3.43904	2.34632	1.62502	3.06762	3.45037	1.76801	5.13274	4.70677	3.73016	5.68338
AC195367.3_FG001	0	0	0	0	0	0	0	0	0	0	0	0
GRMZM2G180728	2.58183	1.69986	3.46381	2.3576	1.61761	3.09758	2.19431	0.234677	4.15394	2.41855	1.39854	3.43857
GRMZM2G180724	85.3464	70.3812	100.312	73.5403	60.7989	86.2816	44.2718	22.6954	65.8483	37.7428	28.1322	47.3534
AC208623.3_FG001	0	0	0	0	0	0	0	0	0	0	0	0
GRMZM2G180720	214.072	183.583	244.561	179.863	156.267	203.46	245.322	0	NA	289.215	0	NA
GRMZM2G483167	0	0	0	0	0	0	0	0	0	0	0	0
GRMZM2G180722	37.6945	29.2948	46.0942	88.3671	71.2904	105.444	11.1893	0.385823	21.9927	0	0	0
GRMZM2G374817	2.69492	1.50719	3.88265	2.37832	1.04025	3.7164	3.5005	1.20682	5.79418	1.17421	0.359216	1.98921
GRMZM2G374812	6.84296	4.79222	8.8937	5.48097	3.77043	7.19152	1.20955	0.000370258	2.41872	1.76846	0.90269	2.63423
GRMZM2G392794	0.923533	0	1.92471	0.77438	0.362048	1.18671	1.206	0.744834	1.66717	1.47138	1.07591	1.86685
GRMZM2G118462	15.8719	13.6333	18.1105	25.6439	22.2518	29.0361	21.9417	12.2976	31.5857	35.5829	27.7674	43.3985
GRMZM2G118467	40.2307	34.2677	46.1937	31.7272	26.9207	36.5338	48.2397	0	NA	39.5895	0	NA
AC216354.3_FG003	12.7174	8.35386	17.081	8.34071	5.22727	11.4541	4.38474	0	10.873	0	0	0
GRMZM5G848285	0	0	0	0	0	0	0	0	0	0	0	0
GRMZM5G886133	15.7201	0	43.5939	13.2168	0	33.9201	3.02768	0	12.2089	6.30777	0	19.0112
GRMZM2G404676	0	0	0	0.0288706	0	0.110078	0	0	0	4.43e-05	0	0.0990205
GRMZM2G021912	17.1743	14.0056	20.343	18.0435	15.2396	20.8474	27.2627	16.2453	38.2802	38.5437	31.5337	45.5536
AC177846.2_FG001	0	0	0	0	0	0	0	0	0	0	0	0
AC177846.2_FG002	0	0	0	0	0	0	0	0	0	0	0	0
AC197089.3_FG001	0	0	0	0	0	0	0	0	0	0	0	0
AC225193.3_FG001	0	0	0	0	0	0	0	0	0	0	0	0
GRMZM2G006965	0.430188	0	1.40346	0.651017	0	1.75971	3.96001	0	9.02073	5.41555	1.74275	9.08835
GRMZM5G877280	0.222929	0	1.0332	0.237386	0	1.08087	0	0	0	0	0	0
AC208333.3_FG001	0	0	0	0	0	0	0	0	0	0	0	0
GRMZM2G474546	7.87125	6.03452	9.70797	7.54478	5.85319	9.23637	8.54307	0	NA	4.59178	4.53406	4.6495
AC206321.3_FG002	0	0	0	0	0	0	0	0	0	0	0	0
AC206321.3_FG001	0	0	0	0	0	0	0	0	0	0	0	0
GRMZM2G302233	16.368	13.904	18.8319	13.0365	10.8752	15.1977	19.0832	0	NA	10.9603	0	NA
GRMZM2G398017	0.271373	0	0.568298	0.0960144	0	0.264135	0.294778	0	0.825733	0.0293225	0	0.320473
AC203832.3_FG002	0	0	0	0.264582	0	0.807357	6.39456	6.01357	6.77555	20.9781	17.2058	24.7504
GRMZM2G119485	3.90281	1.78737	6.01826	2.30066	0.951391	3.64993	2.79748	0.6323	4.96266	4.40831	2.32494	6.49167
GRMZM2G381652	1.55857	0.986709	2.13043	2.13578	1.49695	2.77462	2.09927	0.0425839	4.15595	2.05157	0.955626	3.14752
AC214744.3_FG006	0	0	0	0	0	0	0	0	0	0	0	0
AC214744.3_FG004	0	0	0	0	0	0	0	0	0	0	0	0
AC207678.4_FG002	0	0	0	0.000390186	0	0.0109896	0.0510377	0	0.188564	0.205262	0	0.540373
GRMZM5G856705	213.954	0	554.631	239.804	0	629.449	26.9667	26.9667	26.9667	64.6017	0	174.874
GRMZM2G007369	0.0300867	0	0.0789392	0.032444	0	0.0763467	0.196968	0	0.46064	0.533527	0.103872	0.963182
GRMZM2G037976	0.00165529	0	0.0358784	0.00294736	0	0.0551249	0.416323	0	1.15217	0.0850085	0	0.557498
GRMZM2G084125	0.837785	0.396088	1.27948	2.00331	1.1061	2.90051	0.836499	0	1.80244	1.97223	1.04181	2.90265
GRMZM2G365319	0.125899	0.0320428	0.219755	0.0196174	0	0.0712939	0.130581	0	0.33593	0.0775063	0	0.181837
GRMZM2G387569	3.17933	2.12062	4.23804	3.91671	2.93493	4.8985	4.69573	2.13782	7.25363	5.61861	4.74569	6.49152
GRMZM2G168099	0	0	0	0	0	0	0	0	0	0	0	0
AC216275.3_FG003	0	0	0	0	0	0	0	0	0	0	0	0
GRMZM2G443091	0	0	0	0	0	0	0.62927	0	2.22313	0	0	0
GRMZM2G168097	0	0	0	0	0	0	0	0	0	0	0	0
GRMZM5G826194	7.9767	5.76199	10.1914	7.47075	5.3326	9.60889	7.81301	2.66256	12.9635	5.6213	3.41748	7.82512
GRMZM5G826195	0	0	0	0	0	0	0	0	0	0	0	0
GRMZM2G539440	0	0	0	0	0	0	0	0	0	0	0	0
GRMZM2G539443	0.679193	0	1.47987	0.844022	0	1.70789	0.446691	0	1.52186	0.376038	0	1.15505
GRMZM2G027513	0	0	0	0	0	0	0	0	0	0	0	0
GRMZM2G360490	0.007648	0	0.0611059	0.0404058	0	0.108177	0.0817165	0	0.228073	0	0	0
GRMZM2G027516	0	0	0	0	0	0	0	0	0	0	0	0
GRMZM2G360495	0	0	0	0	0	0	0	0	0	0.179633	0	0.615635
GRMZM2G360494	1.9476	0.342156	3.55305	2.43701	0.437664	4.43636	14.0819	13.0592	15.1045	12.3666	10.2346	14.4985
GRMZM2G027519	0	0	0	0	0	0	0	0	0	0	0	0
GRMZM2G361362	0	0	0	0	0	0	0.744977	0	1.85793	0.582632	0	1.22769
AC186288.3_FG003	0	0	0	0	0	0	0	0	0	0	0	0
GRMZM2G175398	1.07893	0.0823031	2.07555	1.38777	0.309253	2.4663	0.342673	0.0716874	0.613658	0.471223	0.153184	0.789261
GRMZM2G038821	105.026	89.7162	120.335	137.082	117.596	156.568	99.168	0	NA	103.437	0	NA
GRMZM2G175396	0.481095	0.298983	0.663208	0.83137	0.576293	1.08645	0.0457222	0.0457222	0.0457222	0.519835	0.122399	0.917271
GRMZM5G870269	0	0	0	0	0	0	0.123161	0	0.44463	0	0	0
GRMZM2G021879	1.89641	1.26853	2.52428	2.31577	1.63704	2.9945	1.25839	0	2.74075	2.23758	1.01115	3.46402
AC196679.4_FG002	0.19152	0	1.5302	0.766335	0	2.40544	1.21973	0	3.55192	0	0	0
AC196679.4_FG001	0	0	0	0	0	0	0	0	0	0	0	0
AC213452.3_FG001	0	0	0	0	0	0	0	0	0	0	0	0
GRMZM5G852711	0.0484468	0	0.38708	0.422959	0	1.01665	0.00685081	0	0.447709	0	0	0
GRMZM2G442324	59.4141	35.3708	83.4575	49.8131	31.278	68.3481	86.5395	51.4391	121.64	56.0573	40.8536	71.2609
GRMZM2G169320	5.518	4.02414	7.01185	5.2198	3.83102	6.60859	4.8417	2.51367	7.16973	3.25538	2.24239	4.26838
GRMZM2G169321	0.74094	0.418277	1.0636	0.510528	0.248584	0.772473	10.0176	7.81072	12.2245	12.6208	10.8325	14.4092
GRMZM2G169323	0	0	0	0	0	0	0	0	0	0	0	0
GRMZM2G169326	5.70079	4.28945	7.11213	6.77694	5.26643	8.28746	13.6641	5.24884	22.0793	13.3511	8.72448	17.9777
AC210021.3_FG002	0.593183	0.134073	1.05229	0.616876	0.170308	1.06344	0	0	0	0	0	0
GRMZM2G173943	22.2287	18.6046	25.8529	22.312	18.7841	25.8399	29.1629	26.3762	31.9497	32.8944	28.2505	37.5383
GRMZM2G388207	0	0	0	0	0	0	0	0	0	0	0	0
GRMZM2G388201	0.024963	0	0.145934	0.0356658	0	0.161312	0.154004	0	0.409375	0.381982	0	0.797818
GRMZM2G032619	10.4442	8.4136	12.4748	11.2789	9.22539	13.3325	0.956559	0.295133	1.61798	5.30907	4.08875	6.52939
AC216186.2_FG012	0.207482	0	1.02885	0	0	0	0.0244084	0	0.634396	0.28632	0	1.24431
GRMZM2G462481	0	0	0	0.00740521	0	0.0541517	0.0807648	0	0.462355	0.340562	0	0.737105
GRMZM2G034611	0.440159	0.207527	0.672791	0.912466	0.576415	1.24852	1.92816	0.768627	3.08769	6.89005	4.66861	9.11149
GRMZM2G034613	0.000284717	0	0.00779418	0.00171604	0	0.0179513	0.879602	0	1.93815	0.487152	0	0.990773
GRMZM2G415104	0.0234316	0	0.0785551	0.0370253	0	0.103012	30.2329	0	72.8723	0.200036	0	0.50966
GRMZM5G865811	0.0712608	0	0.201154	0.400967	0.184034	0.6179	1.24271	0	2.60201	2.94484	1.71589	4.17379
AC213850.3_FG005	0.109418	0	0.400118	0.185518	0	0.555529	4.24673	0	9.45636	3.51369	0.672951	6.35444
GRMZM2G174449	0.060255	0	0.141136	0.315597	0.139619	0.491575	0.0404402	0	0.142523	0.620384	0.154198	1.08657
GRMZM2G174444	106.982	91.9092	122.056	87.7006	75.4223	99.9789	117.173	67.6498	166.695	99.4148	76.8267	122.003
GRMZM2G174441	0.0879969	0	0.226758	0.0971675	0	0.235633	1.97469	0	4.8078	20.8622	14.2648	27.4596
GRMZM2G068179	0.335922	0	0.724692	0.392313	0.0600108	0.724615	0.353728	0	0.871171	0.207352	0	0.459828
GRMZM2G525424	0.00336106	0	0.048466	0.0185911	0	0.120355	0.0701309	0	0.496477	0.0832099	0	0.545703
GRMZM2G566253	0.460137	0	1.54262	0	0	0	3.28523	0	8.45146	1.04772	0	3.50841
AC182623.3_FG004	0	0	0	0	0	0	0	0	0	0	0	0
GRMZM2G136202	0	0	0	0	0	0	0	0	0	0	0	0
GRMZM2G122431	1.18496	0.651571	1.71836	3.84989	3.04115	4.65862	0.767879	0.430621	1.10514	2.88457	2.43507	3.33408
GRMZM5G810925	0	0	0	0.00167547	0	0.0342388	0	0	0	0.0658643	0	0.530848
GRMZM2G552267	0	0	0	0	0	0	0	0	0	0	0	0
GRMZM2G122437	973.226	788.11	1158.34	1040.72	873.93	1207.51	657.616	499.695	815.537	487.832	402.344	573.321
GRMZM5G810923	0	0	0	0	0	0	0	0	0	0	0	0
AC215686.2_FG002	0	0	0	0	0	0	0	0	0	0	0	0
AC182415.4_FG001	0	0	0	0	0	0	0	0	0	0	0	0
GRMZM5G820735	0	0	0	0	0	0	0	0	0	0	0	0
GRMZM5G820733	17.7351	12.7941	22.6762	19.1711	13.9993	24.3428	14.9655	0	38.0775	45.1501	14.1913	76.1089
GRMZM2G077375	2.41258	0.918811	3.90634	7.15951	4.82442	9.49461	1.09068	0	2.43316	16.064	10.7241	21.4039
GRMZM5G842556	0.0144524	0	0.0775919	0.246684	0	0.497516	0	0	0	0.254855	0	0.628985
GRMZM5G842555	0.0107308	0	0.0401121	0.0117664	0	0.0411833	0.0137024	0	0.0653936	0.120585	0	0.276477
GRMZM2G700036	0	0	0	0	0	0	0	0	0	0	0	0
GRMZM2G131850	0.2324	0	0.468719	0.269176	0.0279353	0.510416	0.218953	0	0.582286	0.510569	0	1.03678
AC216818.3_FG001	0	0	0	0	0	0	0	0	0	0	0	0
AC195811.2_FG005	0	0	0	0	0	0	0	0	0	0	0	0
GRMZM2G339523	0.0446017	0	0.140779	0.155727	0.00613131	0.305323	0.160139	0	0.446949	0.0972682	0	0.325713
GRMZM2G429928	2.53186	1.93187	3.13184	3.24069	2.5961	3.88528	3.57043	0	NA	3.76991	3.42449	4.11533
GRMZM2G412459	0	0	0	0	0	0	0	0	0	0	0	0
GRMZM2G407913	0.116977	0	0.409248	0.10037	0	0.209319	0.582809	0	1.26843	1.15299	0.224663	2.08131
AC218980.3_FG002	0	0	0	0	0	0	0	0	0	0	0	0
GRMZM2G420865	33.0275	22.5821	43.4729	33.3558	24.8704	41.8411	39.1946	0	NA	34.24	0	NA
GRMZM5G814251	0	0	0	0	0	0	0	0	0	0	0	0
AC186420.3_FG002	1.04323	0.458821	1.62764	0.879371	0.368319	1.39042	7.41357	0.52999	14.2972	6.35264	3.21954	9.48574
GRMZM2G053206	78.5973	67.8972	89.2975	431.853	374.234	489.473	19.892	8.20296	31.5811	180.874	138.785	222.963
GRMZM2G515350	0	0	0	0	0	0	0	0	0	0	0	0
GRMZM2G357926	0	0	0	0	0	0	0.0696609	0	0.202677	0.0780782	0	0.21172
GRMZM2G357923	7.65035	6.29509	9.00561	6.64235	5.46463	7.82007	7.98028	0	NA	7.32601	7.07425	7.57778
GRMZM2G102809	0	0	0	0	0	0	0	0	0	0	0	0
GRMZM2G095299	0.855147	0.499996	1.2103	0.319153	0.119738	0.518568	3.18443	0	6.67564	8.97676	5.89505	12.0585
GRMZM2G323943	0.0469125	0	0.132168	2.54532	1.8179	3.27273	0.0875288	0	0.234994	4.24059	2.31897	6.1622
GRMZM2G102802	10.733	7.80793	13.6581	9.50466	6.95408	12.0552	0.371363	0	1.06094	1.12328	0	2.28278
GRMZM2G058525	19.5573	16.7215	22.3931	16.3739	13.9065	18.8412	26.8561	21.6905	32.0216	24.6735	20.2078	29.1392
GRMZM2G387693	0.0283666	0	0.0901212	0.0356023	0	0.101602	0.094135	0	0.251316	0.0516339	0	0.201168
GRMZM2G000650	121.852	89.6319	154.073	140.974	104.714	177.235	58.2004	0	NA	47.5612	0	NA
GRMZM5G878070	5.80697	4.73228	6.88166	7.21304	5.97806	8.44803	7.51475	2.99201	12.0375	11.9451	8.77028	15.12
GRMZM2G058528	8.47946	6.34545	10.6135	5.14218	3.75745	6.52691	8.83502	1.1133	16.5567	10.524	7.18008	13.8679
GRMZM5G878073	0.00981729	0	0.078438	0.0212414	0	0.0829241	0.0307097	0	0.117597	0.0673752	0	0.25163
GRMZM2G078826	60.7188	51.9976	69.44	76.2082	65.5118	86.9046	70.4142	0	NA	69.0776	0	NA
GRMZM2G078820	7.91904	6.36109	9.477	11.8695	9.83347	13.9055	7.03136	1.86974	12.193	17.8806	12.7952	22.9661
GRMZM2G076810	5.28996	3.58967	6.99025	6.31389	4.84566	7.78212	4.85266	0.165506	9.53982	9.0609	6.0798	12.042
GRMZM2G114882	0.571129	0.15493	0.987328	1.04168	0.518231	1.56512	0.667234	0.050759	1.28371	1.82878	0.864239	2.79332
GRMZM2G516434	0	0	0	0	0	0	0	0	0	0	0	0
GRMZM2G057237	6.42747	4.34722	8.50771	7.78852	5.65174	9.9253	13.7721	0	33.6598	50.8445	19.4583	82.2306
GRMZM2G074908	0.0933812	0	0.22432	0.151022	0	0.309631	0.152756	0	0.424344	0.371939	0	0.777497
GRMZM2G700693	0	0	0	0	0	0	0	0	0	0	0	0
GRMZM2G129521	21.9465	16.6924	27.2007	19.3191	14.7523	23.8858	21.657	7.84868	35.4653	18.5361	13.0089	24.0633
GRMZM2G701345	0	0	0	0	0	0	0	0	0	0	0	0
GRMZM2G354295	0	0	0	0	0	0	0	0	0	0	0	0
GRMZM2G701349	0	0	0	0	0	0	0.154472	0	0.543085	0.132674	0	0.599918
GRMZM2G325938	0.00192896	0	0.0166684	0.00746072	0	0.0345449	0.988327	0	2.44335	2.02573	0.169643	3.88183
GRMZM2G047993	0	0	0	0	0	0	0	0	0	0	0	0
GRMZM2G047995	19.9314	15.858	24.0048	26.0158	21.0572	30.9743	20.5582	18.6079	22.5084	23.8761	23.5109	24.2412
GRMZM2G151021	1.32217	0.832738	1.8116	0.733915	0.390999	1.07683	2.50524	0.36724	4.64325	2.33494	1.15286	3.51701
GRMZM2G156506	0.45671	0.258035	0.655386	0.912405	0.617891	1.20692	0.43123	0	0.974932	0.737195	0.258375	1.21601
GRMZM2G047999	0	0	0	0	0	0	0	0	0	0	0	0
AC184164.2_FG006	0	0	0	0	0	0	0.637058	0	1.77032	0.92946	0	2.26811
GRMZM2G132431	1.18798	0.839923	1.53604	1.56416	1.16672	1.9616	1.5162	0	3.11296	1.27816	0.526996	2.02932
AC184164.2_FG004	0	0	0	0	0	0	0	0	0	0	0	0
AC184164.2_FG005	0	0	0	0	0	0	0	0	0	0	0	0
GRMZM2G163189	3.7244	2.92386	4.52494	3.58304	2.87447	4.29161	5.17814	1.93823	8.41805	4.77307	3.36796	6.17817
GRMZM2G179677	1.09699	0.524405	1.66958	0.848358	0.427073	1.26964	0.503248	0	1.07793	0.45745	0.209402	0.705498
GRMZM2G163184	0	0	0	0	0	0	0	0	0	0	0	0
GRMZM2G163185	0	0	0	0	0	0	0.0221034	0	0.231271	0.44908	0	0.918689
GRMZM2G580440	0	0	0	0	0	0	0	0	0	0	0	0
GRMZM2G544641	0	0	0	0	0	0	0	0	0	0	0	0
GRMZM2G016088	3.55433	2.25957	4.84908	3.39219	2.25094	4.53344	2.43777	1.18038	3.69516	5.87653	4.52791	7.22515
GRMZM2G016084	2.44308	1.27294	3.61322	2.65944	1.45391	3.86497	2.02507	0.237444	3.8127	2.93632	1.97129	3.90134
GRMZM2G028188	0.017899	0	0.082956	0	0	0	0	0	0	0	0	0
GRMZM2G003304	3.2348	2.44639	4.0232	3.42378	2.64501	4.20256	3.80412	0.618416	6.98983	4.92232	3.1051	6.73954
GRMZM2G003307	75.7875	63.785	87.7899	78.9628	66.6951	91.2306	76.8751	47.6254	106.125	61.2188	47.7737	74.6639
GRMZM2G003306	94.719	81.4567	107.981	57.8093	49.5295	66.0892	92.5626	50.8624	134.263	141.174	109.152	173.195
GRMZM2G324622	0	0	0	0.0236564	0	0.188563	0.165281	0	1.10373	0	0	0
GRMZM2G028182	0.058539	0	0.276324	0.0578333	0	0.268306	0	0	0	0.137459	0	0.784409
GRMZM2G028183	10.5898	8.33877	12.8409	10.3135	8.47595	12.1511	11.7772	0	NA	11.8765	0	NA
GRMZM2G551402	43.1725	35.6661	50.679	38.7141	31.6783	45.7499	57.2747	53.1194	61.43	27.7103	23.7302	31.6904
AC199315.4_FG002	0	0	0	0	0	0	0	0	0	0	0	0
AC198661.2_FG001	0	0	0	0	0	0	0	0	0	0	0	0
GRMZM2G131315	0.0216149	0	0.0678283	0.214516	0.0766936	0.352339	0.0835345	0	0.246369	0.141545	0	0.295683
GRMZM2G539809	0	0	0	0	0	0	0	0	0	0	0	0
GRMZM2G131319	0.013371	0	0.0546361	0.0484686	0	0.123294	0.0409123	0	0.130125	0.121043	0	0.29513
GRMZM2G111045	0.273024	0	0.708358	0.125494	0.00838457	0.242603	0.19391	0	0.531096	0.331101	0	0.682192
GRMZM2G346263	65.4612	54.0465	76.8758	51.875	43.2637	60.4862	15.5046	0	46.2221	16.072	0	37.7019
AC217443.3_FG006	0	0	0	0	0	0	0	0	0	0	0	0
AC217443.3_FG007	1.53984	0.804723	2.27496	1.28338	0.612556	1.95421	#N/A	#N/A	#N/A	#N/A	#N/A	#N/A
AC217443.3_FG005	0	0	0	0	0	0	0	0	0	0	0	0
GRMZM2G353125	8.38625	6.53708	10.2354	7.2994	5.87192	8.72689	4.32543	0	NA	2.50563	2.20018	2.81108
GRMZM2G064371	19.5418	15.5202	23.5635	19.2055	15.4097	23.0012	59.6769	53.7869	65.5669	53.936	49.0115	58.8605
GRMZM5G805505	0.560702	0.278067	0.843337	1.4859	1.0016	1.9702	0.431503	0	1.04416	0.754906	0.177368	1.33244
GRMZM2G054522	7.02057	5.39094	8.65019	6.45429	4.96256	7.94601	8.30473	2.62344	13.986	6.27153	4.03724	8.50582
GRMZM2G054527	0.0158868	0	0.171182	0	0	0	0.614866	0	1.91387	1.89258	0	3.79798
AC196779.3_FG003	2.89847	1.54389	4.25304	9.61036	6.75334	12.4674	3.2713	0.37263	6.16996	4.16411	2.27682	6.05141
GRMZM2G010868	28.178	22.9508	33.4053	40.5089	34.2792	46.7386	24.6818	15.5672	33.7963	49.9009	42.4701	57.3316
GRMZM2G014136	18.698	15.9884	21.4076	32.9395	28.5319	37.3472	22.0917	11.8136	32.3698	29.6692	22.7919	36.5465
GRMZM2G010861	31.0582	25.6596	36.4569	37.3543	31.0573	43.6514	55.4066	47.107	63.7062	38.4917	33.8573	43.126
GRMZM2G010863	10.9974	8.60998	13.3847	9.91701	7.59844	12.2356	9.58276	3.79799	15.3675	8.40322	5.9265	10.8799
AC193411.4_FG001	0	0	0	0	0	0	0	0	0	0	0	0
GRMZM2G049730	0	0	0	0	0	0	0	0	0	0	0	0
GRMZM2G321394	0	0	0	0	0	0	0	0	0	0	0	0
GRMZM5G818376	1.74377	0.0326267	3.45491	1.69815	0	3.43974	0.562757	0	1.68666	0.96525	0	2.17903
GRMZM2G041127	3.1664	2.28932	4.04348	3.24651	2.36374	4.12928	2.05545	1.08797	3.02293	2.76686	2.27255	3.26116
GRMZM2G041125	4.98752	3.69179	6.28325	4.97444	3.64109	6.30779	5.34725	2.22835	8.46614	6.64784	5.23851	8.05716
GRMZM2G041123	6.04455	2.74806	9.34105	7.0043	4.82085	9.18775	4.69178	0	NA	3.66292	2.94323	4.38262
GRMZM2G506059	0	0	0	0	0	0	0	0	0	0	0	0
GRMZM2G145024	8.92363	0	24.8328	20.9627	0	49.3115	39.5148	32.9227	46.1069	51.2768	44.4517	58.1018
GRMZM2G145027	3.53313	2.62369	4.44257	3.92826	3.00052	4.856	3.43219	0.35018	6.51419	3.7792	2.13002	5.42838
AC189795.3_FG001	0.021462	0	0.101707	0.0414075	0	0.146103	0	0	0	0	0	0
GRMZM5G810149	0	0	0	0	0	0	0	0	0	0	0	0
GRMZM2G145029	19.0034	15.3632	22.6437	19.9808	16.1603	23.8013	22.7181	9.47295	35.9633	28.3994	20.7074	36.0914
GRMZM2G022774	0.0244301	0	0.113225	0.04967	0	0.170069	0.219308	0	0.669593	0	0	0
GRMZM2G120814	3.33991	1.72624	4.95358	2.48703	1.13336	3.84071	2.31874	0	4.73228	0.957218	0.328172	1.58626
GRMZM2G319150	0	0	0	0	0	0	14.6226	0	37.9417	7.64922	0	17.1621
GRMZM5G828566	8.18008	5.12942	11.2307	7.5578	4.68305	10.4326	1.11299	0	2.57407	0.848571	0.129022	1.56812
AC207784.3_FG007	0	0	0	0	0	0	0	0	0	0	0	0
GRMZM2G165170	0.0723413	0	0.234597	0.408563	0.0491989	0.767928	3.64e-05	0	0.21785	0.0037693	0	0.258541
GRMZM2G165173	2.56162	1.06623	4.05701	3.29378	1.80389	4.78366	2.89856	2.65928	3.13785	2.44324	1.65307	3.2334
GRMZM2G110316	74.7926	58.438	91.1472	59.1264	46.8143	71.4384	15.0036	3.29981	26.7074	21.3373	13.5649	29.1098
GRMZM2G165176	18.5725	15.5921	21.5529	15.1222	12.7697	17.4747	20.5924	0	NA	14.4291	0	NA
GRMZM2G165179	4.01086	2.83017	5.19155	2.52713	1.61586	3.4384	4.40947	0.958794	7.86015	2.67846	1.54026	3.81666
AC197135.3_FG001	0	0	0	0	0	0	6.55717	0	23.0534	96.1135	21.7562	170.471
GRMZM2G121143	0	0	0	0.173792	0	0.640751	0	0	0	0	0	0
GRMZM2G067812	1.27898	0.534305	2.02365	1.1183	0.482788	1.75382	0.752185	0.304279	1.20009	0.37868	0.154158	0.603202
GRMZM5G896213	0	0	0	0	0	0	0	0	0	0	0	0
GRMZM2G055698	4.81747	3.63752	5.99743	20.2803	17.0382	23.5224	3.64214	0.215745	7.06854	18.3844	13.1848	23.584
GRMZM2G096171	0.390004	0.182425	0.597583	0.40483	0.106688	0.702972	0.224745	0	0.543287	0.232205	0	0.500442
GRMZM2G072041	14.786	10.8835	18.6884	12.0689	8.65423	15.4836	10.1512	2.72937	17.5729	5.28407	3.07965	7.48849
GRMZM2G072044	0.0590359	0	0.158475	0.0289596	0	0.0952499	0.197032	0	0.506877	0	0	0
GRMZM2G072048	0.116099	0	0.306662	0.0588155	0	0.224252	0.306976	0	0.749942	0.676014	0.128427	1.2236
GRMZM2G055696	0.870428	0.394108	1.34675	0.959852	0.485448	1.43426	0.719397	0	1.68072	0.148625	0	0.34365
GRMZM2G321978	0	0	0	0	0	0	0	0	0	0	0	0
GRMZM2G382566	0.0069234	0	0.0526552	0	0	0	0	0	0	0.0115824	0	0.0834882
GRMZM2G382569	0.600504	0.311874	0.889135	6.87358	5.30157	8.4456	0.581984	0	1.32859	26.6976	20.9479	32.4473
GRMZM2G382568	0.218744	0.0148805	0.422608	4.91958	3.43906	6.4001	0.0273355	0	0.17477	0	0	0
GRMZM2G554475	0.00160832	0	0.0260634	0.000649552	0	0.0232531	0.0970126	0	0.454659	0.224894	0	0.637407
AC191623.3_FG008	0	0	0	0	0	0	0	0	0	0	0	0
GRMZM5G861300	11.7973	9.96413	13.6304	8.4031	7.04691	9.75929	16.4082	7.94828	24.8681	21.5082	16.3031	26.7134
GRMZM2G048067	38.0031	30.5854	45.4209	36.3438	29.0641	43.6236	44.2449	0	NA	41.0924	37.3644	44.8204
AC191623.3_FG007	0.475703	0	1.91741	0.462869	0	1.98086	0	0	0	9416.08	1491.95	17340.2
AC191623.3_FG006	0.338937	0.0788696	0.599005	0.310567	0.0755029	0.545631	0	0	0	0	0	0
GRMZM2G460416	1.47123	0	3.15326	2.2671	0.0886501	4.44555	2.98983	1.27469	4.70498	1.43151	0.26865	2.59437
AC185414.3_FG002	0.0333315	0	0.257812	0	0	0	0.0379444	0	0.252594	0.126216	0	0.479804
AC185414.3_FG003	0	0	0	0	0	0	0	0	0	0	0	0
GRMZM2G435001	0	0	0	0.0430998	0	0.129403	0	0	0	0.835808	0.168721	1.5029
GRMZM2G120047	3.33819	1.79002	4.88636	2.35169	1.198	3.50538	22.7638	9.22058	36.307	18.53	12.8219	24.2382
GRMZM2G438538	0	0	0	0	0	0	0	0	0	0	0	0
GRMZM2G087426	0.00962448	0	0.0460837	0.00410175	0	0.0267558	0.088172	0	0.254736	0.112064	0	0.299451
AC199207.3_FG008	0	0	0	0	0	0	0	0	0	0	0	0
GRMZM2G318681	4.61777	3.01651	6.21902	5.16791	3.68201	6.65382	4.90362	3.93263	5.87461	7.13256	6.0085	8.25662
GRMZM2G179329	1.20799	0.176824	2.23916	0.665205	0	1.50959	3.93594	2.69928	5.17261	3.88294	2.4612	5.30468
GRMZM2G318689	0.87711	0.500655	1.25357	1.19794	0.739249	1.65663	0.67725	0.074856	1.27964	2.33516	1.71668	2.95363
GRMZM2G158885	28.4591	24.2085	32.7098	25.8855	22.0605	29.7106	24.8372	11.4995	38.1748	27.6719	20.5168	34.827
GRMZM5G869150	3.78679	0.872973	6.70062	6.61736	2.41945	10.8153	0.241533	0	1.55575	1.5358	0	4.12885
GRMZM5G883768	2.41574	0	8.59674	2.61838	0	8.16151	1.6088	0	4.32552	2.57414	0	5.21794
GRMZM5G883769	0	0	0	0	0	0	0.278842	0	0.907172	0.985528	0	2.17741
GRMZM2G541915	0	0	0	0	0	0	0	0	0	0	0	0
AC197521.4_FG007	0	0	0	0	0	0	0	0	0	0	0	0
GRMZM2G361600	0	0	0	0	0	0	2.31716	0	5.27205	2.10212	0.247481	3.95676
GRMZM2G008047	0.0194805	0	0.087563	0.0290817	0	0.0902757	0.468985	0	1.30326	7.32272	2.98513	11.6603
GRMZM2G105245	0.0535841	0	0.161171	0	0	0	0.0770718	0	0.270965	0.17497	0	0.465065
GRMZM5G883760	0	0	0	0	0	0	0	0	0	0.40251	0	1.00078
GRMZM5G883764	31.1942	26.2158	36.1726	21.0475	17.4462	24.6487	49.715	23.023	76.4071	75.598	58.6713	92.5247
GRMZM2G073312	14.0336	12.1553	15.9119	11.9346	10.2015	13.6676	22.8679	13.6036	32.1322	12.7235	9.6782	15.7687
GRMZM2G388585	4.16566	2.84108	5.49024	5.50406	3.93163	7.07649	3.67627	0	NA	12.0279	10.7006	13.3551
GRMZM2G413334	0	0	0	0.0444681	0	0.152258	0.181167	0	0.566125	0.130533	0	0.447362
GRMZM5G869311	0	0	0	0	0	0	0	0	0	0	0	0
GRMZM2G028969	0	0	0	0	0	0	0	0	0	0	0	0
GRMZM2G047561	0	0	0	1.25495	0	10.7991	0	0	0	0	0	0
AC204620.4_FG003	0	0	0	0	0	0	0	0	0	0	0	0
GRMZM2G433367	24.1947	8.23396	40.1555	10.7574	0.329504	21.1854	6.97258	0	16.6346	0	0	0
AC196263.4_FG002	0	0	0	0.771095	0	3.23588	1.56207	0	4.96832	0	0	0
GRMZM2G093458	15.1119	8.03105	22.1928	10.9347	5.32002	16.5493	0	0	0	0	0	0
GRMZM2G025536	0.378506	0.145777	0.611235	0.543778	0.225682	0.861874	1.57995	0	4.31254	0.376896	0	1.44483
GRMZM2G093451	4.6324	2.74025	6.52455	5.22909	3.45166	7.00652	179.55	23.1522	335.948	190.801	101.384	280.218
GRMZM2G114560	0	0	0	0	0	0	4.9539	1.76902	8.13879	12.0382	9.38499	14.6915
GRMZM2G113036	1.14072	0.490364	1.79107	0.811314	0.309315	1.31331	0.788922	0	2.04612	1.72575	0.304535	3.14696
GRMZM2G113033	0.488033	0.192282	0.783784	0.0476097	0	0.174852	0.377392	0	0.93838	0.0763751	0	0.297163
GRMZM2G113039	1.12569	0.469594	1.78178	1.1461	0.469372	1.82283	1.22128	0.715059	1.72749	0.786256	0.3312	1.24131
GRMZM2G386714	17.7567	12.7371	22.7762	12.1679	8.17975	16.1561	30.2513	22.3464	38.1562	27.2243	23.2648	31.1838
GRMZM2G112925	6.00794	4.73306	7.28281	4.13702	3.23272	5.04131	5.78863	2.70646	8.8708	5.92572	4.21373	7.63771
AC187086.3_FG001	0	0	0	0	0	0	0	0	0	0	0	0
GRMZM2G456401	0	0	0	0	0	0	0	0	0	0.16564	0	0.343868
GRMZM2G117207	10.5858	8.23863	12.9329	8.82822	6.91363	10.7428	9.66329	4.65009	14.6765	8.50008	5.88118	11.119
GRMZM2G047385	0	0	0	0	0	0	0	0	0	0	0	0
GRMZM2G047384	0.893762	0.441222	1.3463	0.524458	0.197909	0.851008	0.697607	0	1.52214	1.19651	0.486606	1.90641
GRMZM2G047382	0	0	0	0	0	0	0	0	0	0	0	0
GRMZM5G881180	0	0	0	0	0	0	0	0	0	0	0	0
GRMZM2G039089	4.67322	3.36838	5.97806	7.81669	6.07145	9.56194	5.60818	3.95312	7.26324	12.6037	10.842	14.3653
AC204069.3_FG001	0	0	0	0	0	0	0	0	0	0	0	0
GRMZM2G061562	8.0354	6.12774	9.94307	4.84657	3.50937	6.18378	6.97984	4.95358	9.0061	7.75024	5.96995	9.53052
GRMZM2G405307	0.15942	0	0.346362	0.124529	0	0.281199	0.919897	0	2.45404	2.32171	0.919015	3.72441
GRMZM5G819815	0	0	0	0	0	0	0	0	0	0	0	0
AC208518.3_FG002	0.0467075	0	0.157692	0.144908	0	0.302447	1.74418	0	4.18678	2.39218	0.481718	4.30264
GRMZM2G445556	0.0193696	0	0.091791	0.0374353	0	0.132088	0.09504	0	0.334136	0	0	0
GRMZM2G111804	0	0	0	0	0	0	0	0	0	0	0	0
GRMZM2G406643	0.35036	0.0449283	0.655792	0.974043	0.48835	1.45974	1.23348	0	3.20787	6.81141	3.73208	9.89074
GRMZM2G111802	0.0598125	0	0.152776	0.124756	0	0.252308	0.590943	0	1.41034	1.39501	0.51272	2.27729
AC184775.2_FG002	0	0	0	0	0	0	0	0	0	0	0	0
GRMZM5G871121	3.30263	1.63848	4.96677	3.09177	1.67913	4.50442	#N/A	#N/A	#N/A	#N/A	#N/A	#N/A
GRMZM2G447952	0.0629831	0	0.192323	0.0383536	0	0.134717	0	0	0	0	0	0
GRMZM2G123175	0.048332	0	0.187049	0.184973	0	0.446206	0.274838	0	0.839138	0.0681195	0	0.388723
GRMZM2G123178	5.40909	4.4763	6.34188	2.73461	2.19356	3.27566	4.0224	1.32002	6.72477	2.08614	1.28506	2.88722
GRMZM2G090100	24.3042	19.1252	29.4831	24.3901	19.4912	29.2891	33.1503	27.3862	38.9144	24.2494	20.639	27.8598
GRMZM2G090105	3.11327	2.04662	4.17992	2.46459	1.53544	3.39374	3.98167	2.0165	5.94684	3.10929	2.05856	4.16003
GRMZM2G090104	0.349015	0.00285453	0.695175	0.326519	0.0750658	0.577971	1.62403	0.139032	3.10903	0.694623	0.0627079	1.32654
GRMZM2G152655	174.006	149.114	198.898	51.8595	43.5295	60.1894	243.012	152.481	333.543	20.0861	13.7845	26.3878
GRMZM2G116554	5.23699	3.99791	6.47607	6.26872	4.9271	7.61035	11.5815	8.67682	14.4862	28.1758	24.969	31.3827
GRMZM2G116557	30.2721	26.0571	34.4871	23.3722	20.1527	26.5918	39.6561	24.4682	54.8439	41.7291	32.8156	50.6427
GRMZM2G095892	49.6723	41.8324	57.5121	48.9136	42.1804	55.6469	34.2942	0	NA	47.7345	46.0331	49.4359
GRMZM5G877956	2.30956	1.29926	3.31986	2.99768	1.81049	4.18486	3.35906	2.3804	4.33771	3.4779	2.73548	4.22032
AC185602.3_FG004	0	0	0	0	0	0	0	0	0	0	0	0
GRMZM2G579915	0	0	0	0.0404166	0	0.563315	0	0	0	0	0	0
GRMZM2G017355	0.255051	0.0925709	0.417531	0.135879	0.023367	0.248391	0.214573	0	0.572248	0.254467	0	0.523494
GRMZM2G536825	0.107875	0	0.28616	0.208213	0	0.444163	0.52458	0	1.38649	0.463802	0	1.16815
GRMZM2G536820	0.21471	0	0.644277	0.677611	0	4.82312	0.318277	0	1.29236	0.56168	0	1.44008
GRMZM2G150676	0	0	0	0	0	0	0	0	0	0	0	0
AC193503.3_FG004	0	0	0	0	0	0	0	0	0	0	0	0
GRMZM2G417082	3.59536	2.29865	4.89208	2.82487	1.79754	3.85221	4.47081	2.8248	6.11682	4.48872	2.18084	6.79661
GRMZM5G860152	6.86567	5.29323	8.4381	4.48431	3.42124	5.54737	10.1362	4.96647	15.306	10.9941	8.48919	13.4989
AC209380.3_FG002	0	0	0	0	0	0	0	0	0	0	0	0
GRMZM2G417089	15.4384	12.1014	18.7754	16.2495	12.7392	19.7598	30.3547	0	NA	41.5241	38.5343	44.5138
AC189790.2_FG003	0	0	0	0	0	0	0	0	0	0	0	0
GRMZM2G157904	0	0	0	0.209717	0	1.01241	7.11264	4.35261	9.87267	5.93283	4.18358	7.68207
GRMZM2G366296	0	0	0	0	0	0	0	0	0	0	0	0
GRMZM2G066743	5.9429	0.898033	10.9878	5.14028	0.938323	9.34223	0.0627236	0	0.384583	0	0	0
GRMZM2G157909	0	0	0	0	0	0	34.4522	0	90.4469	85.3857	13.4758	157.296
GRMZM2G066749	1.13463	0.767269	1.50198	0.913946	0.60771	1.22018	70.4525	0	NA	71.8845	64.7396	79.0295
GRMZM2G557236	0.131952	0.0107246	0.253179	0.150778	0.0221504	0.279406	0.442687	0	0.903741	0.287887	0.101375	0.474399
GRMZM2G120481	0.450398	0	0.982629	0.758533	0.151078	1.36599	0.617586	0	1.96566	0.621099	0	1.57899
GRMZM2G120484	26.9302	21.8455	32.015	31.8537	26.2426	37.4647	14.5881	2.78661	26.3896	9.02774	4.90494	13.1505
GRMZM5G825536	0	0	0	0	0	0	0	0	0	0	0	0
GRMZM2G418194	0.308296	0	0.628782	0.190477	0	0.428841	0.228991	0	0.533602	0.361587	0	0.824333
GRMZM5G825530	0	0	0	0	0	0	0	0	0	0	0	0
GRMZM2G447984	19.8703	16.1855	23.5551	8.1329	6.27273	9.99306	15.305	3.7626	26.8474	28.0883	19.787	36.3897
AC212769.3_FG004	0	0	0	0	0	0	0	0	0	0	0	0
AC225064.2_FG001	0	0	0	0	0	0	0	0	0	0	0	0
GRMZM2G018000	0	0	0	0	0	0	0	0	0	0	0	0
GRMZM2G027825	13.1607	9.84198	16.4794	15.1091	11.5214	18.6968	41.9531	24.2706	59.6355	39.2798	30.1986	48.3609
GRMZM2G018006	28.8796	24.0247	33.7344	30.0836	25.2216	34.9456	31.6094	29.1964	34.0225	24.6268	21.5948	27.6587
GRMZM2G027821	19.2225	16.0265	22.4185	15.3576	12.7543	17.9609	21.0207	17.5363	24.5052	21.7228	18.6864	24.7592
GRMZM2G032507	0	0	0	0	0	0	0	0	0	1.1057	0	2.22747
GRMZM2G076593	0.373007	0.195479	0.550534	0.205868	0.0830705	0.328666	0.208312	0.0229036	0.39372	0.0599345	0	0.16252
GRMZM2G076597	46.8132	39.2447	54.3817	50.3528	42.8873	57.8182	56.7746	0	NA	49.5662	0	NA
AC197069.3_FG004	0	0	0	0	0	0	0	0	0	0	0	0
GRMZM5G832630	0	0	0	0	0	0	0	0	0	0	0	0
GRMZM2G481222	0	0	0	0	0	0	99.6654	0	NA	85.9262	80.9677	90.8848
GRMZM2G481226	0	0	0	0	0	0	0	0	0	0	0	0
GRMZM2G481227	0.00166967	0	0.0172878	0.000394862	0	0.0112981	0.3216	0	0.790901	0.179241	0	0.408329
AC192368.3_FG002	0	0	0	0	0	0	0	0	0	0	0	0
GRMZM5G874608	1.12642	0	3.03283	3.27859	0.419626	6.13756	1.2143	0	5.91593	1.4868	0	3.8734
GRMZM2G333013	0.0217738	0	0.0725552	0.288961	0.124053	0.45387	0.0148535	0	0.0828966	0.0515268	0	0.163548
GRMZM2G452875	0.00387482	0	0.0368088	0.00183487	0	0.0265564	204.265	0	430.909	169.921	67.8865	271.955
GRMZM2G152947	21.479	0	43.1439	12.1519	0	28.2581	23.7632	0	53.2952	24.1817	6.70317	41.6603
GRMZM2G565600	0	0	0	0	0	0	13.4909	0	28.5379	15.048	5.21406	24.882
GRMZM5G830670	2.03294	0.886674	3.17921	1.6519	0.647324	2.65647	3.26242	0	NA	2.23283	1.75622	2.70944
GRMZM5G830671	0	0	0	0	0	0	0	0	0	0	0	0
GRMZM2G061439	0.0414898	0	0.151181	0	0	0	0	0	0	0.128163	0	0.439237
GRMZM5G857423	12.9845	0	32.9793	22.581	0	53.7677	6.5727	0	24.0391	5.93705	0	16.2466
GRMZM5G888445	0	0	0	0	0	0	0	0	0	0	0	0
GRMZM2G142226	0	0	0	0	0	0	0	0	0	0	0	0
AC210146.3_FG011	0	0	0	0	0	0	0	0	0	0	0	0
GRMZM2G474544	2.18415	0.911653	3.45666	3.13335	1.58048	4.68623	3.07555	0.233668	5.91742	3.50903	2.05762	4.96044
GRMZM2G300801	36.5171	31.344	41.6901	36.2317	31.2554	41.208	9.89151	3.25772	16.5253	16.247	11.3281	21.166
AC205536.3_FG005	0.287772	0	0.599751	0.115086	0	0.300447	0.348291	0	1.04211	0.52955	0	1.32338
GRMZM2G062944	0	0	0	0	0	0	0	0	0	0	0	0
AC196971.3_FG001	6.96507	0	14.035	4.493	0	9.68489	3.15777	0	10.3407	2.26058	0	6.39923
AC196435.2_FG005	0	0	0	0	0	0	0	0	0	0	0	0
GRMZM2G135491	0.385394	0	0.911234	0.498813	0	1.06871	1.37439	0	3.5758	1.19732	0	2.43036
AC208308.3_FG003	0	0	0	0.263222	0.061431	0.465013	0	0	0	0	0	0
GRMZM2G019356	4.25389	3.31213	5.19564	3.73069	2.91361	4.54777	2.7016	0.289831	5.11337	2.80054	1.59571	4.00537
GRMZM2G019353	1.31086	0.781055	1.84067	1.94508	1.3142	2.57595	1.6909	0	3.71329	3.15638	1.51836	4.79439
GRMZM2G472248	11.5856	9.23253	13.9386	25.3224	21.2063	29.4385	13.5544	4.09281	23.0161	134.891	102.713	167.069
GRMZM2G019358	5.52729	4.16056	6.89403	5.8782	4.44939	7.30701	5.82516	4.4734	7.17691	6.90967	5.09859	8.72075
GRMZM2G172529	2.49749	1.8185	3.17648	3.05832	2.31932	3.79731	2.40078	0.160618	4.64094	2.92823	1.6179	4.23856
AC208308.3_FG004	0.0731773	0	0.279396	0.0431576	0	0.196663	0.105856	0	0.506548	0	0	0
GRMZM5G886077	0	0	0	0	0	0	0	0	0	0.197697	0	0.559021
GRMZM2G039870	0	0	0	0	0	0	0	0	0	0	0	0
AC202561.3_FG009	0	0	0	0	0	0	0	0	0	0	0	0
GRMZM2G061292	0.0578271	0	0.139584	0.0245304	0	0.0750653	0.104839	0	0.29409	0	0	0
GRMZM5G830094	0.254856	0.0643224	0.445389	0.375092	0.152726	0.597459	0.0207371	0	0.111742	0.0861851	0	0.300576
GRMZM5G856297	6.83098	3.49853	10.1634	14.5094	9.62885	19.39	4.37414	0.828612	7.91967	11.1331	7.81011	14.4561
GRMZM2G007097	0	0	0	0	0	0	0.0494698	0	0.173923	0.0458702	0	0.153814
GRMZM2G100979	0	0	0	0	0	0	0	0	0	0	0	0
GRMZM2G376595	2.96897	1.69359	4.24435	3.16286	1.90705	4.41866	4.35661	0	NA	7.84442	0	NA
AC201890.3_FG001	0	0	0	0	0	0	0	0	0	0.680581	0	2.279
GRMZM2G005825	0	0	0	6.43173	4.30873	8.55473	0	0	0	7.48212	3.15715	11.8071
GRMZM2G327026	0.21869	0.0760819	0.361299	0.136254	0.0298589	0.242648	0	0	0	0	0	0
GRMZM2G138949	1.02217	0.588587	1.45575	0.47449	0.208652	0.740329	0.817859	0.0927278	1.54299	0.0837061	0	0.244668
GRMZM2G060742	0.928154	0.532015	1.32429	0.744386	0.360212	1.12856	0.75674	0	NA	3.5717	3.28328	3.86011
GRMZM2G138943	1.03826	0.682129	1.39438	0.805416	0.526247	1.08458	1.3477	0	2.73326	0.495389	0.117356	0.873422
GRMZM2G138947	15.017	11.2666	18.7674	10.5988	7.93633	13.2613	5.31681	1.97969	8.65392	0.751237	0.227665	1.27481
GRMZM2G060749	0	0	0	0.00946663	0	0.070766	0.0494211	0	0.173752	0	0	0
GRMZM2G108714	6.41409	4.11002	8.71815	14.1792	10.8788	17.4796	4.92401	1.74167	8.10636	14.0835	10.851	17.3159
AC203268.3_FG001	0	0	0	0	0	0	0.281542	0	0.98983	0.309088	0	1.16791
GRMZM2G108716	15.9198	13.1314	18.7083	17.4043	14.3437	20.4649	18.0566	10.222	25.8912	18.0418	13.7788	22.3047
GRMZM2G069467	0	0	0	0	0	0	0.0483937	0	0.230956	0	0	0
GRMZM2G119678	0.00043951	0	0.156345	0.0357958	0	0.132429	0.123764	0	0.375108	0.110339	0	0.398698
GRMZM2G143173	39.2921	30.2358	48.3484	36.8304	28.5546	45.1063	41.6214	5.4726	77.7703	18.2886	8.56719	28.0101
GRMZM2G119675	1.07941	0.260284	1.89854	1.26416	0.450596	2.07772	89.2105	45.0553	133.366	203.582	158.536	248.628
GRMZM2G119671	0.0322441	0	0.152116	0.00103188	0	0.0330253	0.520128	0	1.47046	0.462701	0	1.03706
AC212562.4_FG004	0	0	0	0	0	0	0	0	0	0	0	0
GRMZM2G085153	11.8821	9.59452	14.1697	7.5112	5.93125	9.09114	16.3501	7.91948	24.7808	13.1734	9.45842	16.8883
AC233881.1_FG006	0	0	0	0	0	0	0	0	0	0	0	0
GRMZM2G030394	0	0	0	0	0	0	0.296669	0	0.905793	0	0	0
GRMZM2G305048	3.7089	2.63034	4.78745	1.96635	1.18818	2.74452	5.39808	3.16189	7.63427	4.40192	3.29403	5.50981
GRMZM2G558324	0	0	0	0	0	0	0	0	0	0	0	0
GRMZM2G153594	33.7668	27.3639	40.1697	26.4358	22.4378	30.4339	47.274	0	NA	38.4398	36.1029	40.7767
GRMZM2G476448	0.635458	0.189469	1.08145	0.744605	0.286857	1.20235	0.0938602	0	0.452822	0.168445	0	0.679567
GRMZM2G006329	9.58233	7.1555	12.0092	9.55116	7.22018	11.8821	1.72378	0	4.25853	0.449072	0	1.3707
AC195900.2_FG010	0.71645	0	2.61061	1.74241	0	4.38923	6.22483	0	16.0641	0	0	0
AC209621.2_FG006	0.390353	0.084984	0.695721	0.392314	0.0993916	0.685237	0.886048	0	2.14406	0.870312	0.156992	1.58363
AC186028.3_FG002	0	0	0	0	0	0	0	0	0	0	0	0
GRMZM5G851744	0	0	0	0	0	0	0.364939	0	1.03946	0.49731	0	1.50429
GRMZM2G006324	0	0	0	0	0	0	0	0	0	0	0	0
GRMZM2G006325	2.8344	1.84346	3.82533	3.3435	2.34193	4.34507	3.05672	0	NA	2.51803	2.16626	2.86981
GRMZM2G371017	0	0	0	0	0	0	0.0611795	0	0.215092	0	0	0
GRMZM2G101628	53.6935	42.3849	65.0021	116.498	96.198	136.798	22.7223	6.11356	39.331	0	0	0
GRMZM2G496391	0	0	0	0	0	0	0	0	0	0	0	0
GRMZM2G158240	0.066421	0	0.142967	0.0390272	0	0.0945081	0.117089	0	0.311619	0.0616987	0	0.159362
GRMZM5G820832	0.0209638	0	0.0993459	0	0	0	0.110513	0	0.390428	0	0	0
AC205017.3_FG010	0	0	0	0	0	0	0	0	0	0	0	0
GRMZM2G101625	10.036	7.20642	12.8656	6.15474	4.01071	8.29877	10.4357	5.38056	15.4909	5.07956	2.97691	7.1822
GRMZM2G158248	0.957947	0.292083	1.62381	1.1228	0.463407	1.7822	24.2841	0	NA	19.5674	19.129	20.0058
GRMZM5G867927	12.0161	6.18579	17.8464	4.71627	1.13392	8.29862	4.30519	0.673	7.93738	0.265872	0	0.672937
GRMZM2G036940	0.105044	0.0258018	0.184287	0.233968	0.121832	0.346105	0.136341	0	0.349452	0.226978	0.0334791	0.420476
GRMZM2G121313	0.15967	0	0.370822	0.0997436	0	0.25864	0.131482	0	0.398131	0	0	0
AC205372.3_FG003	0	0	0	0	0	0	0	0	0	0	0	0
GRMZM2G172473	0	0	0	0	0	0	0	0	0	0	0	0
GRMZM5G899836	0.826458	0.345568	1.30735	0.545867	0.162687	0.929047	0.951938	0	2.24067	0.269983	0	0.628064
GRMZM2G300115	0.0279942	0	0.132662	0.0258602	0	0.118923	0.437533	0	1.01803	1.10419	0.0253409	2.18305
GRMZM2G176998	0.392796	0.230946	0.554646	0.649481	0.440443	0.858518	0.339275	0	0.757356	0.0475549	0	0.127017
GRMZM2G440226	14.7944	12.1844	17.4044	17.6478	14.7372	20.5584	#N/A	#N/A	#N/A	#N/A	#N/A	#N/A
GRMZM2G176995	5.97063	4.74393	7.19733	7.39366	5.98651	8.8008	7.53718	3.65063	11.4237	10.654	8.5055	12.8025
GRMZM2G440221	0	0	0	0	0	0	14.6009	4.79763	24.4041	15.8422	10.8448	20.8396
AC197758.3_FG004	0.253956	0.037491	0.470421	0.134483	0	0.284086	0.370051	0	0.914525	0.956984	0.159398	1.75457
GRMZM2G103662	3.25393	2.22142	4.28644	3.88136	2.75031	5.01241	2.67668	0.733439	4.61992	6.22365	4.41097	8.03633
GRMZM2G103664	0	0	0	0	0	0	0	0	0	0	0	0
GRMZM2G103666	0	0	0	0	0	0	0	0	0	0	0	0
GRMZM2G103668	0.0207272	0	0.0846949	0.085655	0	0.210166	0.142939	0	0.397212	0.203202	0	0.471953
GRMZM2G590381	0	0	0	0	0	0	0	0	0	0	0	0
GRMZM2G031447	0.809883	0.491972	1.12779	3.0984	2.27719	3.9196	0.432435	0	1.02421	1.5282	0.677534	2.37887
GRMZM2G031441	0.171274	0	0.793799	0	0	0	0	0	0	0	0	0
GRMZM2G031440	0.310209	0	1.78288	0.212339	0	1.28499	7.62154	0	19.2335	9.29577	2.22196	16.3696
GRMZM5G868280	0	0	0	0	0	0	0	0	0	0	0	0
GRMZM2G020142	10.6572	8.36039	12.954	13.4322	10.8338	16.0306	13.572	8.06257	19.0813	15.0027	12.0088	17.9966
AC190907.3_FG003	0	0	0	0	0	0	0	0	0	0	0	0
GRMZM2G149122	4.25084	3.2111	5.29059	4.4113	3.40576	5.41685	5.36071	1.61405	9.10736	5.41195	3.2176	7.6063
GRMZM2G019430	1.0265	0.278183	1.77482	0.625218	0.0357782	1.21466	1.30809	0	2.8846	0.124397	0	0.426333
GRMZM2G089102	1.37194	0.294031	2.44985	4.28048	2.59344	5.96752	1.38742	0.169935	2.6049	9.45413	6.58032	12.3279
GRMZM2G324705	7.69692	6.2037	9.19015	6.12416	4.89165	7.35668	15.117	8.02242	22.2115	23.2409	17.576	28.9058
GRMZM2G324703	0.158463	0	0.341885	0.149166	0	0.319048	0.650853	0	1.57202	0.231346	0	0.530886
GRMZM2G701895	0	0	0	0	0	0	0	0	0	0	0	0
AC196019.3_FG001	0	0	0	0	0	0	0	0	0	0	0	0
GRMZM2G045431	0	0	0	0.00537658	0	0.0401916	0	0	0	0.0258708	0	0.0867511
GRMZM2G001672	0.0498575	0	0.203726	0	0	0	0	0	0	0	0	0
GRMZM2G045433	4.7409	3.33538	6.14642	5.20376	3.73502	6.6725	5.60893	4.31803	6.89982	7.91108	6.75117	9.071
GRMZM2G425005	0	0	0	0	0	0	0	0	0	0	0	0
GRMZM2G045435	8.72052	7.0006	10.4404	5.59147	4.44403	6.73892	8.01212	4.05702	11.9672	5.46415	3.95745	6.97084
GRMZM2G001676	1.65097	0.445123	2.85681	3.98367	2.06297	5.90438	1.05025	0.621242	1.47925	2.99974	2.5547	3.44478
GRMZM2G591655	0.193792	0	0.407247	0.360576	0.0968573	0.624295	0.545729	0	1.37879	0.476576	0.0295161	0.923636
GRMZM5G868618	0	0	0	0	0	0	0	0	0	0	0	0
AC207736.3_FG002	0	0	0	0	0	0	0	0	0	0	0	0
AC194071.3_FG003	0.445533	0.138557	0.752509	0.294126	0.0505748	0.537677	0	0	0	0	0	0
GRMZM2G104505	573.305	433.029	713.581	706.945	555.699	858.191	262.032	209.92	314.144	193.092	167.446	218.739
GRMZM2G134502	1.17231	0.449366	1.89526	2.15648	1.21536	3.09761	1.71646	0	3.44754	3.34724	2.04751	4.64698
GRMZM2G134508	6.92648	5.37388	8.47908	5.94092	4.65912	7.22271	8.44331	3.34232	13.5443	9.23857	6.816	11.6611
GRMZM2G005977	0	0	0	0	0	0	0	0	0	0	0	0
GRMZM5G827432	0	0	0	0	0	0	0	0	0	0	0	0
GRMZM2G155565	7.54924	5.66324	9.43524	6.72754	5.0535	8.40158	8.84952	0	NA	8.44069	7.74491	9.13647
AC203228.3_FG003	0	0	0	0	0	0	0	0	0	0	0	0
AC186195.4_FG001	0	0	0	0	0	0	0	0	0	0.0408821	0	0.14011
GRMZM5G826011	11.9621	8.89436	15.0298	7.05346	4.83795	9.26897	0	0	0	0.178738	0	0.518953
GRMZM2G131489	0.714956	0.138963	1.29095	1.62654	0.769827	2.48324	0.681454	0	1.58601	2.00573	1.1972	2.81426
GRMZM2G131487	13.7661	10.7823	16.7499	14.6969	11.2636	18.1303	18.5232	12.3624	24.6841	18.7104	16.1776	21.2432
GRMZM2G131482	9.78168	8.12916	11.4342	8.3705	6.95959	9.7814	11.4712	7.12953	15.8129	9.4688	7.6696	11.268
GRMZM2G435248	0.00842633	0	0.042101	0.000356573	0	0.0102837	6.12247	0.823829	11.4211	7.6133	5.35045	9.87615
GRMZM5G842127	0	0	0	0.0783535	0	0.505284	0	0	0	0.432759	0	1.97645
GRMZM2G130358	23.8471	19.5869	28.1072	15.8081	12.7691	18.8471	18.4691	13.1543	23.784	17.8241	15.0417	20.6066
GRMZM2G005000	5.6389	4.17709	7.1007	4.83936	3.56325	6.11547	3.82586	1.79282	5.85889	2.32312	1.71686	2.92938
GRMZM2G130356	0.601447	0.202766	1.00013	0.614739	0.190912	1.03857	1.57453	0.765201	2.38385	3.11331	1.96636	4.26026
GRMZM5G854625	3.66613	2.48767	4.84459	4.19594	2.9762	5.41568	1.47958	0	3.45408	0	0	0
GRMZM5G863590	7.06261	4.78333	9.34189	5.57678	3.76448	7.38908	1.7204	0	3.72974	2.10768	0.82168	3.39367
GRMZM2G435244	0.00450855	0	0.0382539	0.0038469	0	0.0335024	5.78004	4.64178	6.91831	11.1282	9.4501	12.8062
GRMZM2G130351	4.17086	3.12085	5.22088	3.53127	2.64627	4.41628	4.63911	1.17896	8.09927	4.43042	2.55397	6.30688
GRMZM2G069801	0	0	0	0	0	0	0	0	0	0	0	0
GRMZM2G108655	33.9063	26.5355	41.2771	37.903	31.22	44.5861	38.0824	0	NA	41.0493	0	NA
GRMZM2G106903	14.573	10.0072	19.1389	15.2997	10.8776	19.7217	16.3363	12.1636	20.509	12.0465	9.44325	14.6497
GRMZM2G138161	2.49099	1.60277	3.37921	3.00067	2.0507	3.95064	2.61713	0	NA	2.25115	1.86607	2.63622
GRMZM2G083364	0.0136037	0	0.0889114	0.00916392	0	0.069009	0.06026	0	0.350568	0.0468233	0	0.370691
GRMZM2G106906	36.4525	30.5903	42.3148	48.3783	41.0732	55.6833	3.5686	0.0898964	7.04731	5.31114	3.00592	7.61636
AC210167.3_FG011	0.451731	0	1.9142	0.459989	0	1.96459	0.172677	0	0.644504	0	0	0
GRMZM2G099758	13.7057	11.1969	16.2145	11.7773	9.74375	13.8108	13.6399	7.2045	20.0754	10.6998	7.94534	13.4542
AC197274.4_FG010	3.0418	1.0804	5.00319	5.24984	2.65338	7.8463	1.2482	0.340932	2.15546	0	0	0
GRMZM2G099754	59.5218	50.5649	68.4786	35.7465	30.3256	41.1674	53.5377	43.943	63.1325	47.1455	39.9433	54.3476
GRMZM2G143955	68.6181	56.9321	80.3042	86.2447	71.9723	100.517	95.5123	89.0484	101.976	100.137	94.4898	105.784
AC208513.3_FG004	0	0	0	0	0	0	0	0	0	0	0	0
AC218152.3_FG005	0	0	0	0	0	0	0	0	0	0	0	0
AC213765.4_FG003	0	0	0	0	0	0	0	0	0	0	0	0
GRMZM2G055908	0	0	0	0	0	0	0	0	0	0	0	0
GRMZM2G175218	1.81294	1.03628	2.5896	2.00646	1.25861	2.7543	3.06038	0	NA	3.76928	3.1798	4.35876
GRMZM2G088478	0	0	0	0	0	0	0	0	0	0	0	0
AC189062.2_FG005	0.283258	0	0.847272	0.0735387	0	0.338182	0	0	0	0	0	0
AC206610.4_FG005	0	0	0	0	0	0	0	0	0	0	0	0
GRMZM5G878383	0.540685	0	2.29876	0.331925	0	1.67996	1.11287	0	4.48288	0	0	0
GRMZM2G413607	0	0	0	0	0	0	0	0	0	0	0	0
GRMZM2G357688	0.0127054	0	0.0998558	0.0379343	0	0.173987	0.202638	0.202638	0.202638	1.75674	0.213142	3.30034
GRMZM2G357683	1.49134	0.978642	2.00403	0.952694	0.603342	1.30205	2.6805	1.36185	3.99916	3.09496	1.96125	4.22867
AC188757.4_FG004	0.0180055	0	0.0855081	0.033384	0	0.119978	0.533321	0	1.49236	0.546121	0	1.13597
GRMZM2G146209	0	0	0	0	0	0	0	0	0	0	0	0
AC214267.3_FG010	0.328911	0.0800033	0.577819	0.148435	0.0142104	0.282659	0.345133	0	0.870617	0.0624944	0	0.149554
GRMZM2G146206	4.54387	2.9349	6.15284	5.27826	3.61571	6.94082	8.16752	0.0232151	16.3118	0.377755	0	1.02051
GRMZM2G146207	5.93624	4.51225	7.36024	5.24104	4.11667	6.36541	3.73684	0	8.31714	3.15078	0.899484	5.40207
GRMZM2G546118	1.66966	1.17902	2.16029	1.95818	1.41305	2.5033	2.81186	0.457215	5.16651	0	0	0
GRMZM2G582317	0.217737	0	0.536571	0.435321	0	0.870731	0.323376	0	0.987334	0.429746	0	1.04782
AC194264.3_FG013	0.186479	0	0.761983	0	0	0	0	0	0	0	0	0
GRMZM2G702316	0	0	0	0	0	0	0	0	0	0	0	0
GRMZM2G702310	0	0	0	0	0	0	0	0	0	0	0	0
GRMZM2G136904	0.0187084	0	0.235334	0.00803042	0	0.154813	13.1268	0	28.9765	4.69954	0	9.57414
GRMZM2G457100	0.32651	0	0.745227	0.321007	0	0.713307	0.116742	0	0.453013	0	0	0
AC191592.3_FG009	0	0	0	0	0	0	0	0	0	0	0	0
GRMZM2G033555	24.3144	20.5805	28.0483	26.9865	22.946	31.027	56.6651	37.1735	76.1566	43.5577	36.9245	50.1909
GRMZM5G829103	3.46337	2.19075	4.736	2.1273	1.21296	3.04163	2.4274	1.82171	3.0331	2.96362	2.18989	3.73734
GRMZM2G056283	3.88968	1.505	6.27437	3.43746	1.32458	5.55034	3.3505	0.110765	6.59023	0.233222	0.00965171	0.456792
GRMZM2G168096	29.0048	22.8196	35.19	27.3771	21.8473	32.9069	25.4887	0	NA	20.826	0	NA
GRMZM2G004755	0.118638	0	0.259617	0.0406629	0	0.119272	0.0782871	0	0.234986	0.0811457	0	0.266129
GRMZM2G056285	0.548455	0	1.1711	0.424939	0	0.972701	0.738202	0	2.10118	1.37022	0	2.74585
GRMZM2G308860	1.67992	1.0768	2.28304	1.38795	0.890767	1.88513	1.34885	0.160815	2.53689	1.57	1.02078	2.11922
GRMZM2G079873	6.33281	4.06653	8.5991	1.18447	0.478851	1.8901	9.81495	4.707	14.9229	1.14394	0.319374	1.96852
GRMZM2G139481	0	0	0	0.00524845	0	0.531915	0	0	0	0	0	0
GRMZM5G865999	19.3734	15.5963	23.1505	18.7132	15.226	22.2004	30.1418	26.4807	33.8029	24.3822	20.9525	27.812
GRMZM2G034985	10.6057	7.89752	13.3139	4.57992	3.2699	5.88995	6.30956	0	NA	13.9849	13.1285	14.8414
GRMZM2G133624	22.5345	19.0058	26.0632	21.3497	18.1175	24.5819	45.1729	30.1201	60.2258	41.1023	31.2886	50.9161
GRMZM2G127444	1.14487	0	3.3094	0.428042	0	1.72072	0.993223	0	2.13966	0.627612	0	1.27526
GRMZM2G133620	79.5536	57.6104	101.497	77.1547	55.0556	99.2537	28.9809	14.49	43.4717	35.5175	26.8516	44.1834
GRMZM2G133621	1.78542	1.01628	2.55456	2.15841	1.30112	3.01569	2.49539	1.63556	3.35521	3.57073	2.31245	4.82902
GRMZM2G094047	0.158709	0	1.44399	0.223064	0	1.4028	0	0	0	0	0	0
GRMZM5G890530	0	0	0	0	0	0	0	0	0	0	0	0
GRMZM5G800780	0.00157288	0	0.0237315	0.0536568	0	0.176414	0.0485929	0	0.255336	0.146618	0	0.481955
GRMZM5G800786	0	0	0	0.234005	0	1.07612	0	0	0	0	0	0
GRMZM5G850621	0	0	0	0	0	0	0.0827375	0	0.443571	0	0	0
GRMZM2G356556	0	0	0	0	0	0	0	0	0	0.419134	0	0.886277
GRMZM2G059958	2.09569	1.57077	2.62062	1.92804	1.39681	2.45928	0.132732	0	0.431303	0.180635	0	0.475858
GRMZM2G056424	0.108682	0	0.263705	0.326831	0.0693403	0.584322	0.342863	0	0.874666	0.321622	0	0.66952
AC216233.2_FG005	0.0217173	0	0.155764	0	0	0	0	0	0	0	0	0
GRMZM2G112402	0	0	0	0.054737	0	0.130185	0.124361	0	0.319465	0.172674	0	0.353106
GRMZM2G362996	0	0	0	0	0	0	0	0	0	0	0	0
GRMZM2G362992	0	0	0	0	0	0	0	0	0	0	0	0
GRMZM2G047815	13.8458	10.3769	17.3147	13.9836	10.7641	17.2031	11.5011	7.80387	15.1983	5.04406	4.04406	6.04407
AC191070.3_FG002	0.00166759	0	0.0983991	0.00023302	0	0.0862613	0	0	0	0	0	0
AC191070.3_FG006	0	0	0	0	0	0	0.0580297	0	0.184569	0	0	0
GRMZM2G047813	3.3318	1.62044	5.04317	1.90472	0.91703	2.89242	88.6308	64.1856	113.076	106.471	92.4504	120.492
GRMZM5G840852	0.458445	0.215647	0.701244	0.507367	0.267922	0.746811	0.640508	0	1.44826	0.605424	0.119945	1.0909
GRMZM2G118800	4.68033	3.10719	6.25347	49.2316	40.7838	57.6794	4.22187	2.8649	5.57884	78.0869	72.9577	83.216
GRMZM2G174236	4.29488	0	12.8586	1.34538	0	5.20166	19.8458	0	NA	16.6175	14.8339	18.4012
GRMZM2G388234	0.0820197	0	0.360565	0	0	0	12.6019	3.45168	21.752	18.3445	11.1135	25.5756
GRMZM2G104310	28.8571	24.0869	33.6274	31.5532	26.5774	36.5289	33.6798	23.0584	44.3013	30.0423	24.4819	35.6027
GRMZM2G364597	5.76895	4.19384	7.34405	6.52504	4.88951	8.16057	5.42547	0	NA	3.00861	2.0095	4.00771
GRMZM2G124938	0.0381573	0	0.107984	0.0382482	0	0.10477	0.0675197	0	0.192274	0	0	0
GRMZM2G046140	0.00571673	0	0.032941	0	0	0	0	0	0	0.0238278	0	0.0849112
AC184116.3_FG001	0	0	0	0.0272202	0	0.11649	0	0	0	0	0	0
GRMZM2G046142	0	0	0	0.0410379	0	0.23137	0	0	0	1.54496	0.323454	2.76646
GRMZM2G163888	44.0155	36.0733	51.9578	45.467	37.7076	53.2265	0.843072	0	2.4529	6.12878	1.39655	10.861
GRMZM2G135664	0	0	0	0.0452816	0	0.136318	0.0731372	0	0.257132	0.260738	0	0.619478
GRMZM2G135665	5.76003	4.05596	7.46411	5.716	4.11721	7.31479	8.54968	0.726894	16.3725	4.72969	2.14407	7.31531
GRMZM2G482151	0	0	0	0	0	0	0.459898	0	2.19483	0.257294	0	2.37136
GRMZM2G163883	0.252143	0	0.579642	0.704779	0.30124	1.10832	0.549841	0	1.30877	8.76226	5.00541	12.5191
AC194246.3_FG004	0	0	0	0	0	0	0	0	0	0	0	0
GRMZM2G122193	0.0662963	0	0.159257	0.0637057	0	0.15004	0.0416881	0	0.132593	0	0	0
GRMZM2G168704	2.75688	1.63062	3.88313	1.03616	0.43142	1.6409	0.864876	0	2.19504	3.09774	1.06186	5.13362
GRMZM2G168707	55.3438	46.9733	63.7142	58.3342	49.9681	66.7004	60.2219	44.7258	75.7179	55.0707	45.5648	64.5766
GRMZM2G168706	20.7246	15.4191	26.03	17.6151	12.3902	22.8399	31.9832	0	NA	37.259	0	NA
GRMZM2G351023	9.02963	6.56376	11.4955	6.85619	4.89345	8.81893	5.72912	2.31622	9.14202	0.220125	0	0.449597
GRMZM2G122198	4.94941	3.19175	6.70708	7.81016	5.66863	9.95169	5.74264	4.67954	6.80575	12.2458	11.2737	13.218
GRMZM2G351021	4.73211	1.6575	7.80671	7.87824	3.69795	12.0585	1.36253	0	3.61922	2.63739	0	5.36561
GRMZM2G112278	0.0417092	0	0.130985	0.0539176	0	0.149415	0.084139	0	0.267989	0.0938303	0	0.30198
GRMZM2G390889	21.6122	17.3151	25.9092	24.2748	19.6763	28.8733	14.7537	2.93309	26.5742	17.2834	10.8881	23.6786
AC210204.3_FG002	11.4022	8.99281	13.8115	21.1638	17.0889	25.2387	0.495685	0	1.37815	0.779061	0.0418733	1.51625
GRMZM2G414617	0	0	0	0	0	0	0	0	0	0	0	0
GRMZM2G341010	6.08463	4.42547	7.74379	5.57151	4.13061	7.01241	7.35604	0	NA	1.73383	1.29225	2.17541
GRMZM5G854146	0.0378282	0	0.126329	0.0193265	0	0.075495	0.127854	0	0.335384	0.048389	0	0.18694
AC235543.1_FG003	38.297	29.4029	47.191	45.5025	35.7779	55.2271	29.7161	14.1394	45.2929	45.4681	34.7189	56.2173
AC235543.1_FG002	1.87928	0.753748	3.00481	1.7635	0.903422	2.62358	2.22496	1.22002	3.2299	1.98304	1.31163	2.65446
GRMZM5G882971	0	0	0	0	0	0	0	0	0	0	0	0
GRMZM5G882974	0	0	0	0	0	0	0.0324271	0	0.209469	0.0127568	0	0.13015
GRMZM2G482157	0	0	0	0	0	0	2.55463	0	5.30275	5.50941	3.25743	7.7614
AC187555.4_FG002	0	0	0	0	0	0	2.28614	0	6.07169	1.77195	0	4.38395
GRMZM5G894539	4.73045	3.59151	5.86939	12.0743	0	41.4661	70.8272	51.9462	89.7082	88.2762	75.1168	101.436
GRMZM2G356273	1.00927	0.577543	1.441	1.21291	0.758321	1.6675	2.21264	0	4.57085	2.65728	1.19427	4.1203
GRMZM5G804575	0.696344	0.422497	0.970192	0.656462	0.413115	0.899808	0.469452	0	1.06298	1.18608	0.554871	1.81729
GRMZM2G414924	4.3117	3.43257	5.19084	4.03823	3.24766	4.82881	0	0	0	5.13808	0	10.4569
GRMZM5G804578	0.702896	0.418828	0.986964	0.756002	0.480483	1.03152	5.42268	1.39735	9.44801	4.5987	2.42774	6.76966
GRMZM5G804579	0	0	0	0.0882408	0	0.27158	0	0	0	0	0	0
AC190544.2_FG004	0	0	0	0	0	0	0	0	0	0	0	0
GRMZM2G071055	0	0	0	0	0	0	0	0	0	0	0	0
AC207878.3_FG001	0.446942	0	2.07143	1.7167	0	4.78594	0	0	0	0	0	0
GRMZM5G811176	0.525848	0.219223	0.832474	0.252479	0.101389	0.403569	0.296344	0	1.04187	0.447179	0	1.33952
AC194369.3_FG004	0	0	0	0	0	0	0	0	0	0	0	0
GRMZM2G176766	0	0	0	0	0	0	0.015478	0	0.10336	0.107011	0	0.30694
GRMZM2G016323	141.569	120.239	162.899	113.522	97.1297	129.915	135.279	0	NA	78.4478	0	NA
AC212832.3_FG003	21.4122	16.784	26.0404	22.9398	18.1251	27.7544	23.456	21.5276	25.3844	15.2999	12.3143	18.2854
AC217509.3_FG003	0.0375569	0	0.126946	0.0334476	0	0.114054	0.143909	0	0.439385	0	0	0
AC217509.3_FG005	0	0	0	0	0	0	0	0	0	0	0	0
AC217509.3_FG004	0	0	0	0.0704325	0	0.526505	0	0	0	0	0	0
AC217509.3_FG006	0.0481176	0	0.365935	0	0	0	0.366982	0	0.965369	0.259896	0	0.928439
GRMZM2G523498	0	0	0	0	0	0	0	0	0	0	0	0
GRMZM2G447426	0	0	0	0	0	0	0	0	0	0	0	0
GRMZM2G015666	3.40542	2.42984	4.38099	2.46731	1.70466	3.22995	2.44008	0.332811	4.54735	3.08387	1.79854	4.3692
GRMZM2G164148	0.0996772	0	0.25095	0.0363289	0	0.123654	1.11952	0	2.85961	2.30183	0.886124	3.71754
GRMZM2G081814	0	0	0	0	0	0	0	0	0	0	0	0
GRMZM2G704175	0	0	0	0	0	0	0	0	0	0	0	0
GRMZM2G164141	54.4601	46.8356	62.0846	49.8506	42.9955	56.7056	62.7535	36.2179	89.289	73.6819	56.7578	90.606
GRMZM2G434380	0.520597	0	1.17385	0.788252	0.18947	1.38703	0.709327	0	1.43572	0.894949	0.363331	1.42657
GRMZM2G124055	0	0	0	0	0	0	0	0	0	0	0	0
GRMZM2G120132	0	0	0	1.07e-05	0	0.00670896	0	0	0	0	0	0
GRMZM2G120136	9.55119	7.95836	11.144	9.94835	8.37084	11.5259	10.1676	4.56042	15.7748	9.99358	7.28404	12.7031
GRMZM5G837841	0.91998	0.364898	1.47506	1.0225	0.512865	1.53213	1.43197	0.587429	2.27651	1.48526	0.736863	2.23366
AC215880.3_FG003	0	0	0	0	0	0	0	0	0	0	0	0
GRMZM2G071277	3.59599	2.58854	4.60344	8.7807	6.98922	10.5722	1.48433	0	3.20191	5.54633	3.21721	7.87545
GRMZM2G071270	0	0	0	0	0	0	0.0640155	0	0.170702	0.0744685	0	0.155533
GRMZM2G091563	58.2022	44.9399	71.4645	60.0027	46.4249	73.5806	83.6096	77.5908	89.6283	73.2213	71.5613	74.8814
GRMZM2G091560	12.7383	10.1361	15.3406	14.8789	12.098	17.6598	17.8231	13.5601	22.0862	11.8035	10.5894	13.0175
GRMZM2G037398	0	0	0	0	0	0	0	0	0	0	0	0
GRMZM2G096037	48.7235	36.6809	60.7662	53.0718	41.1702	64.9735	43.4143	16.3789	70.4498	52.9502	37.6506	68.2498
GRMZM2G096036	0	0	0	0	0	0	0	0	0	0	0	0
GRMZM2G396810	0	0	0	0	0	0	0	0	0	0	0	0
AC194951.3_FG003	0	0	0	0	0	0	0	0	0	0	0	0
AC221057.2_FG007	0	0	0	0	0	0	0	0	0	0	0	0
GRMZM2G097926	0.00641593	0	0.0532126	0	0	0	0	0	0	0.226682	0	0.589459
GRMZM2G097929	2.5575	1.73622	3.37878	3.0905	2.14596	4.03505	0.717645	0.298814	1.13648	0.581464	0.323983	0.838946
GRMZM2G028444	0.155205	0	0.427974	0.190951	0	0.480352	0.324499	0	0.990764	0.471251	0	1.10058
GRMZM2G171232	24.6051	20.7491	28.461	25.6759	21.7606	29.5911	21.884	9.40221	34.3658	20.0277	14.3543	25.7012
GRMZM2G097662	12.7667	9.9682	15.5653	14.7255	11.9529	17.4982	8.64267	3.14827	14.1371	7.03568	4.82678	9.24459
GRMZM2G171236	19.3639	14.0028	24.7249	20.4933	15.2011	25.7855	27.6878	13.1017	42.2739	54.1234	41.3647	66.8821
GRMZM2G399598	0.58139	0.204754	0.958026	0.645131	0.307713	0.982549	3.4468	1.49037	5.40324	6.3966	4.92359	7.86961
GRMZM2G161245	20.5733	16.9956	24.1509	25.3198	20.9591	29.6804	23.9771	0	NA	33.166	0	NA
GRMZM2G161244	23.1247	16.5119	29.7374	21.1956	15.7154	26.6758	25.2435	8.0793	42.4076	21.9434	13.9154	29.9713
GRMZM2G358924	0.0597733	0	0.277029	0.0597806	0	0.272194	0.278446	0	0.978946	0.923747	0	2.35356
GRMZM5G887458	1.53038	0	4.59548	1.54182	0	4.70772	0.30387	0	0.782984	0.227349	0	0.515941
GRMZM2G161248	0	0	0	0	0	0	0	0	0	0	0	0
GRMZM2G072240	46.1435	38.7517	53.5354	25.9299	21.8685	29.9914	47.3166	32.5304	62.1027	64.6365	51.0072	78.2658
GRMZM2G398423	0.657953	0.342167	0.973739	0.411913	0.187285	0.636541	1.38361	0	2.82818	0.842211	0.12152	1.5629
GRMZM2G309356	0	0	0	0	0	0	0.353086	0	1.04947	0.461838	0	1.06182
AC205616.4_FG002	0	0	0	0	0	0	0	0	0	0	0	0
GRMZM2G087117	4.08141	2.66061	5.50221	4.8154	3.35893	6.27187	4.88165	0	13.5255	19.2178	6.50201	31.9336
GRMZM2G121264	0	0	0	0	0	0	0	0	0	0.234873	0.0186141	0.451131
GRMZM2G573667	0.665078	0.424245	0.905912	0.840519	0.576299	1.10474	0.875594	0	2.30594	0	0	0
GRMZM2G121269	19.1178	16.1947	22.0409	14.4981	11.4301	17.5661	22.3735	18.6635	26.0835	20.769	18.6168	22.9211
GRMZM2G441864	0	0	0	0	0	0	0	0	0	0	0	0
GRMZM2G180958	0.0243212	0	0.218447	0.0528264	0	0.322821	0	0	0	0	0	0
GRMZM2G180950	0.971923	0.357999	1.58585	0.283496	0	0.598172	0.699773	0	1.83857	2.02392	0.45874	3.58909
GRMZM2G180951	7.24074	5.81258	8.6689	7.13941	5.77527	8.50355	10.7341	0	NA	15.6559	14.8996	16.4121
GRMZM5G883482	0	0	0	0.00252395	0	0.262192	0	0	0	0	0	0
GRMZM2G180955	0	0	0	0	0	0	0	0	0	0	0	0
GRMZM5G868764	0.0313078	0	0.148446	0.0334226	0	0.148925	1.51115	0	4.21451	1.07099	0	2.23192
GRMZM5G868767	0.356032	0	1.03298	0.257227	0	0.760944	1.09114	0	2.9322	4.5097	0.920563	8.09884
GRMZM2G412150	22.2755	18.8904	25.6606	20.2877	17.3165	23.2589	46.698	44.4085	48.9875	31.7262	29.5164	33.936
GRMZM2G403407	0.0125547	0	0.0680382	0.0855428	0	0.228194	0.164273	0	0.44895	1.46038	0.882453	2.0383
GRMZM2G502541	0	0	0	0	0	0	0	0	0	0	0	0
GRMZM2G044175	2.15196	1.03212	3.2718	2.39015	1.28318	3.49712	1.97787	0.0142051	3.94154	2.38859	1.27347	3.50372
GRMZM2G044174	19.1963	15.7664	22.6263	18.3215	15.1319	21.511	11.1879	2.88331	19.4925	16.0855	10.7834	21.3875
GRMZM2G412156	0	0	0	0	0	0	0	0	0	0	0	0
GRMZM2G084540	35.5878	29.3015	41.8742	33.8665	28.2656	39.4675	61.4805	0	NA	46.6372	45.2355	48.0388
GRMZM2G304884	0	0	0	0	0	0	0	0	0	0	0	0
GRMZM2G315601	37.418	31.0714	43.7647	16.6629	13.176	20.1497	47.571	20.2575	74.8845	6.96743	3.72211	10.2128
AC209729.3_FG003	0	0	0	0.00372103	0	0.0444061	0	0	0	0.0116735	0	0.0528434
GRMZM2G105706	0.630118	0.190676	1.06956	0.718826	0.269369	1.16828	0.866395	0	2.20619	0.28249	0	0.694989
GRMZM2G322582	0.141064	0.0362815	0.245847	0.13005	0.0346649	0.225435	0.055975	0	0.155549	0.0743183	0	0.180042
GRMZM2G471039	0.0392419	0	0.183847	0.155454	0	0.510217	0.119062	0	0.329047	0.577852	0.113894	1.04181
GRMZM2G322586	0	0	0	0.016651	0	0.0765727	0	0	0	0.318168	0	0.695759
GRMZM2G479621	0.0254707	0	0.146767	0	0	0	0.00929219	0	0.167014	0.027758	0	0.223443
GRMZM2G460594	3.23366	1.03258	5.43474	1.78806	0.519738	3.05637	2.07225	0	4.29018	0	0	0
GRMZM2G701540	0	0	0	0	0	0	0	0	0	0	0	0
GRMZM2G114688	1.42369	0.219233	2.62814	1.16217	0.0856595	2.23869	1.2372	0	3.25443	1.07374	0	2.43551
GRMZM2G093554	0.0148345	0	0.0671444	3.95867	2.9171	5.00024	0	0	0	5.2717	2.89382	7.64958
GRMZM2G093557	63.1706	54.5717	71.7694	51.0645	44.2477	57.8813	72.2182	43.5813	100.855	64.7207	50.4696	78.9719
GRMZM2G474777	0.586598	0.388941	0.784254	1.16128	0.871215	1.45135	0.53249	0	1.09168	2.08261	1.31446	2.85076
GRMZM2G114681	18.788	15.4215	22.1544	22.9299	19.2405	26.6193	27.7091	16.4107	39.0076	33.9693	28.2162	39.7224
GRMZM2G114680	0.0406276	0	0.306216	0.00646513	0	0.0585932	0.0517305	0	0.143754	0.159393	0	0.572881
GRMZM2G006099	0.018403	0	0.0623741	0.0210504	0	0.0656505	0.302795	0	0.724621	0.387597	0.0490704	0.726123
GRMZM2G701546	0.0636831	0	0.178752	0.0380466	0	0.118266	0.121677	0	0.29657	0.0155798	0	0.0624992
GRMZM2G166730	3.87e-05	0	0.0191434	0	0	0	0.254141	0	0.80832	0	0	0
GRMZM2G441289	0	0	0	0	0	0	0	0	0	0	0	0
GRMZM2G108084	14.5871	11.7068	17.4674	10.2251	8.31799	12.1321	0.434027	0	1.12899	0.648962	0.170363	1.12756
GRMZM2G108085	9.89348	8.04421	11.7427	8.19551	6.55357	9.83745	7.97429	3.01054	12.938	6.77372	4.7359	8.81153
GRMZM2G108087	23.8867	17.5988	30.1745	22.0055	16.1806	27.8303	29.864	21.966	37.762	34.3214	28.2891	40.3537
GRMZM2G166738	5.54721	4.30533	6.78909	6.79572	5.43159	8.15986	6.82605	0	NA	16.0801	0	NA
AC186419.4_FG002	8.56359	5.57906	11.5481	12.8568	8.7503	16.9633	2.02618	0	5.18385	1.49717	0	3.49783
GRMZM2G119305	0.0654229	0	0.185481	0.162784	0.0158492	0.30972	0.303137	0	0.637831	0.18216	0	0.376656
GRMZM2G375733	43.2535	33.0945	53.4126	58.8555	46.1865	71.5245	20.7346	2.97386	38.4954	2.95317	0.562717	5.34363
GRMZM2G119301	0.0610327	0	0.182559	0.232275	0.00678046	0.457769	0.0899143	0	0.316884	0.112735	0	0.377506
GRMZM2G119300	64.3864	53.9988	74.7739	57.4573	48.6061	66.3085	78.2312	0	NA	76.6551	0	NA
AC204768.3_FG001	0	0	0	0	0	0	0	0	0	0	0	0
AC204768.3_FG002	0	0	0	0	0	0	0	0	0	0	0	0
GRMZM2G395736	9.04825	6.80945	11.2871	8.67673	6.54452	10.8089	8.89358	4.46255	13.3246	7.20099	5.26807	9.1339
GRMZM2G374460	0.0614129	0	0.2206	0.276271	0	0.600824	0.147652	0	0.519106	0.187572	0	0.635384
AC177837.3_FG007	3.48765	0	8.69904	2.04218	0	5.90508	2.50634	0	6.03401	0	0	0
AC206579.3_FG008	0	0	0	0	0	0	0	0	0	0	0	0
GRMZM2G072909	62.6411	53.5526	71.7295	64.5822	54.8568	74.3076	93.4542	85.053	101.855	54.2889	48.51	60.0678
GRMZM2G397391	2.2645	1.58814	2.94087	7.63305	6.17251	9.09359	2.00755	0	4.01903	1.68592	0.755167	2.61667
AC206579.3_FG003	0	0	0	0	0	0	0	0	0	0	0	0
GRMZM2G433446	0.0973352	0	0.461264	0.0811688	0	0.373271	2.30724	0	6.34212	4.10384	0.474602	7.73308
AC206579.3_FG007	0	0	0	0	0	0	0	0	0	0	0	0
GRMZM2G340123	0	0	0	0	0	0	0	0	0	5.71e-07	0	0.0677829
GRMZM2G086992	1.25859	0	2.72593	0.108445	0	0.559005	0.776597	0	2.04807	0.0807227	0	0.519861
GRMZM2G047486	20.2512	16.4488	24.0536	17.5654	14.0689	21.0619	27.1566	21.3937	32.9195	33.4991	28.6661	38.3321
GRMZM2G156027	105.969	90.2985	121.639	82.9677	70.5071	95.4283	67.6378	32.88	102.396	66.9482	52.0358	81.8605
AC205006.3_FG010	2.15787	0	4.55271	2.93737	0.642865	5.23188	2.44471	0.465873	4.42354	1.97109	1.0584	2.88377
GRMZM5G837022	0	0	0	0	0	0	0	0	0	0	0	0
GRMZM5G825144	0.87215	0	4.98057	0.248246	0	2.72318	0	0	0	0	0	0
GRMZM5G872909	0	0	0	0	0	0	0	0	0	0	0	0
GRMZM2G444502	0	0	0	1.04e-05	0	0.0371692	0	0	0	0	0	0
GRMZM2G444505	0	0	0	0	0	0	0	0	0	0	0	0
GRMZM2G400197	0.00832861	0	0.0359371	0.00776341	0	0.032913	0.658898	0.137571	1.18022	3.49877	2.27646	4.72108
GRMZM2G568451	0.0339505	0	0.122431	0.0507969	0	0.152921	0.0881166	0	0.311305	0.207029	0	0.514745
GRMZM2G065718	0.00701903	0	0.0553965	0.00683226	0	0.0501852	0.567111	0	1.43664	1.65e-05	0	0.0756429
GRMZM2G469313	0.155237	0.0606728	0.2498	0.192938	0.0929288	0.292948	0.0891115	0	0.231018	0.0548921	0	0.133839
GRMZM2G568459	0	0	0	0	0	0	0	0	0	0	0	0
GRMZM2G037023	0.239282	0.0159124	0.462651	0.231393	0.0230684	0.439718	0.246815	0	0.654516	0	0	0
GRMZM2G345039	38.5455	30.8369	46.2541	27.56	21.7927	33.3273	39.9701	0	NA	28.934	0	NA
GRMZM2G427351	0.000367403	0	0.0688178	0.00687322	0	0.0676989	0.0924784	0	0.307569	0.0915979	0	0.276756
GRMZM2G020438	20.7689	17.1838	24.354	19.0152	15.9551	22.0753	25.7583	0	NA	24.2911	0	NA
GRMZM2G020433	0.0147362	0	0.0849116	0	0	0	1.63227	0.422105	2.84244	2.20882	1.05557	3.36207
GRMZM2G396041	30.6957	23.7572	37.6342	32.4817	25.644	39.3193	35.8374	31.1448	40.5301	3.75852	2.06763	5.44941
GRMZM2G396049	0	0	0	0	0	0	0	0	0	0	0	0
GRMZM2G050803	15.483	13.1076	17.8583	17.9855	15.3419	20.6291	14.0605	6.26146	21.8595	12.8181	9.25866	16.3776
GRMZM2G050800	39.5431	32.9841	46.1021	36.8038	30.8071	42.8004	40.0141	19.4786	60.5495	26.3614	19.0078	33.7149
GRMZM2G522776	0	0	0	0.0779192	0	0.266794	0.34486	0	1.05293	0	0	0
GRMZM2G335533	0	0	0	1.05e-05	0	0.0217486	0.215625	0	0.761776	0.0951321	0	0.542869
GRMZM2G335530	0	0	0	0	0	0	0	0	0	0	0	0
GRMZM5G876107	0	0	0	0	0	0	0	0	0	0	0	0
GRMZM2G076029	4.35634	3.35153	5.36115	4.31445	3.36907	5.25982	2.55881	0.170288	4.94733	4.55689	2.77453	6.33924
GRMZM2G048531	0	0	0	0	0	0	0	0	0	0	0	0
AC212465.3_FG003	0	0	0	0	0	0	0	0	0	0	0	0
AC212465.3_FG002	0	0	0	0	0	0	0	0	0	0	0	0
AC212465.3_FG006	0.128408	0.0403171	0.2165	0.892239	0.317273	1.4672	1.10287	0.261506	1.94423	2.29409	1.17314	3.41504
AC192221.3_FG001	0	0	0	0.0280091	0	0.119866	0	0	0	0	0	0
GRMZM2G128520	0	0	0	5.56e-06	0	0.00469938	0.0447862	0	0.157457	0	0	0
AC198720.3_FG002	0	0	0	0	0	0	0	0	0	0	0	0
AC204410.3_FG007	0.128948	0	0.351047	0.0868348	0	0.259625	0	0	0	0	0	0
GRMZM2G154942	6.81283	4.42719	9.19847	6.00353	3.51812	8.48893	11.4241	10.6413	12.2069	0.514286	0.0553187	0.973253
GRMZM2G154946	1.0011	0.710967	1.29123	0.635607	0.428751	0.842463	2.55536	0.808532	4.30219	1.06538	0.60351	1.52724
GRMZM2G565729	1.79595	1.2333	2.3586	2.27522	1.65231	2.89814	2.16945	0.0386165	4.30028	2.82434	1.52668	4.122
GRMZM2G073054	44.4419	37.1669	51.717	28.2112	23.1702	33.2523	78.8958	0	NA	60.6922	59.4866	61.8979
AC196115.2_FG006	0	0	0	0	0	0	0	0	0	0	0	0
GRMZM2G075942	0.983119	0	2.23608	1.59642	0.0158844	3.17696	3.00603	0	6.22185	2.25077	0.82654	3.675
GRMZM2G075943	0	0	0	0	0	0	0	0	0	0	0	0
GRMZM2G063716	0	0	0	0	0	0	0	0	0	0	0	0
GRMZM2G063717	0	0	0	0	0	0	0	0	0	0.131871	0	0.30628
AC206848.2_FG001	0.466338	0.214871	0.717806	1.77915	1.20468	2.35362	0.436113	0	1.20154	0	0	0
GRMZM5G875458	0.88475	0	2.17526	1.19592	0	2.57895	0.295356	0	1.69674	0	0	0
GRMZM5G875456	0	0	0	0	0	0	0	0	0	0	0	0
GRMZM2G334660	0.111978	0	0.529217	4.20886	0	8.60872	0.0599222	0	0.161151	7.2793	5.11558	9.44302
GRMZM2G429759	9.04295	6.58847	11.4974	8.54331	6.29429	10.7923	8.24005	4.88655	11.5936	6.10295	4.62025	7.58565
AC177900.4_FG001	0	0	0	0	0	0	0	0	0	0	0	0
GRMZM2G425373	0.153092	0	0.422148	0.0346353	0	0.157702	0	0	0	0	0	0
GRMZM2G016290	1.97881	1.18681	2.77081	12.2385	9.83445	14.6425	1.50521	0.173786	2.83664	8.75457	7.19403	10.3151
GRMZM2G377341	11.2027	9.22336	13.182	20.0897	16.9241	23.2552	9.01373	0	NA	13.8042	13.133	14.4753
GRMZM2G354220	0.45331	0.0699713	0.836649	0.555058	0.164516	0.945599	0.58116	0	1.4615	0.873126	0.0634786	1.68277
GRMZM2G377344	0	0	0	0.0378902	0	0.162152	0	0	0	0	0	0
GRMZM2G524349	0	0	0	0	0	0	0	0	0	0	0	0
GRMZM2G412624	0	0	0	0.000290506	0	0.0819977	0.0145664	0	0.0832546	0.00509285	0	0.0891827
GRMZM2G098226	0	0	0	0	0	0	0	0	0	0	0	0
AC205812.3_FG001	0	0	0	0	0	0	0	0	0	0	0	0
GRMZM2G003988	28.237	22.6606	33.8134	35.4982	28.6969	42.2994	26.7314	23.5	29.9629	52.2356	48.4987	55.9724
GRMZM2G421509	0.0863521	0	0.179378	0.0210232	0	0.064517	0.072341	0	0.210903	0	0	0
GRMZM2G153627	1.01221	0.077491	1.94692	1.3503	0.280583	2.42001	15.3963	14.4293	16.3633	32.9087	29.7878	36.0297
GRMZM2G153623	8.39108	5.46574	11.3164	9.09185	6.17992	12.0038	5.00942	0	11.8205	1.41421	0	3.00476
AC207307.2_FG003	0	0	0	0	0	0	0	0	0	0	0	0
GRMZM2G702483	0	0	0	0	0	0	0	0	0	0	0	0
GRMZM2G076415	17.0397	13.5622	20.5172	17.5741	14.072	21.0763	17.7283	9.43195	26.0246	10.8622	7.90345	13.8209
GRMZM2G076417	0.00985392	0	0.0333072	0	0	0	0.100582	0	0.248129	0.0393292	0	0.101584
GRMZM2G076410	2.0758	1.27775	2.87385	1.9497	1.23676	2.66263	1.4419	0	3.40772	0.722549	0.00921099	1.43589
GRMZM5G827611	10.0381	2.28642	17.7897	8.6438	1.85605	15.4315	4.40534	0	15.4016	2.21802	0	5.5663
AC200251.4_FG005	13.7152	10.6841	16.7463	12.5691	9.77802	15.3602	16.8323	11.4186	22.246	14.2175	9.49794	18.937
GRMZM2G554644	4.2966	2.15999	6.43321	6.19784	3.70706	8.68863	3.97095	0	9.29061	4.0653	0.660483	7.47011
GRMZM5G875864	6.51585	4.95893	8.07276	10.2567	7.97227	12.5411	5.3667	4.18763	6.54576	11.6812	0	NA
GRMZM2G162663	14.2078	11.7106	16.7051	19.7853	16.7152	22.8553	16.5622	8.37024	24.7541	20.3752	15.4263	25.3241
GRMZM2G068665	34.8357	29.7732	39.8981	30.1301	25.7714	34.4888	65.1753	57.8791	72.4716	47.0527	41.9587	52.1466
GRMZM2G004224	0.127789	0	0.592257	0	0	0	0	0	0	0	0	0
GRMZM5G855853	0.324262	0.105303	0.543222	0.355471	0.140935	0.570008	0.269302	0	0.689514	0.424743	0	0.853414
GRMZM5G855856	0	0	0	0	0	0	0	0	0	0	0	0
GRMZM2G139977	14.3474	11.7413	16.9536	16.1373	13.4005	18.8742	20.3781	17.4093	23.347	19.1863	16.6007	21.772
GRMZM2G326235	13.2428	10.7022	15.7834	4.18669	3.11818	5.2552	8.07339	1.68766	14.4591	12.9332	8.51115	17.3552
GRMZM2G170760	25.0873	21.5344	28.6401	30.1564	25.989	34.3238	41.4251	30.211	52.6393	55.716	48.429	63.0031
GRMZM2G139973	4.17631	2.89118	5.46144	4.43745	3.20907	5.66583	5.41698	0	NA	6.51795	0	NA
GRMZM2G475014	0.0103739	0	0.0480797	0.0428643	0	0.115909	0	0	0	0.0997425	0	0.314096
GRMZM2G475017	1.1762	0	2.92564	0.731514	0	2.1939	17.2538	14.5118	19.9959	15.8953	13.3707	18.4199
GRMZM5G865818	15.8772	12.348	19.4065	15.2739	11.9022	18.6456	25.1662	10.7082	39.6242	19.0002	13.331	24.6695
GRMZM2G107796	0	0	0	0	0	0	0	0	0	0	0	0
GRMZM2G101128	0.0146331	0	0.116915	0.0600624	0	0.189307	0	0	0	0.0447996	0	0.266421
GRMZM5G890081	0	0	0	0	0	0	0	0	0	0	0	0
AC195909.4_FG001	0.0300096	0	0.139085	0.0342039	0	0.146377	0	0	0	0.181516	0	0.607825
GRMZM2G338809	0.0960635	0	0.222696	0.81562	0.451925	1.17931	0.412696	0	0.885419	4.34968	2.95339	5.74598
GRMZM2G101125	1.57248	0.877958	2.267	0.958733	0.526359	1.39111	1.84065	1.46819	2.2131	2.0362	1.43116	2.64123
GRMZM2G413972	2.1e-05	0	0.0018743	0	0	0	0	0	0	0	0	0
GRMZM2G413970	0	0	0	0	0	0	0.339285	0	0.974145	2.00675	0.355186	3.65832
GRMZM2G156392	0	0	0	0	0	0	0.147461	0	0.390104	0.434931	0	0.951607
GRMZM2G413975	0.10574	0	0.249784	0.275232	0	0.794801	0	0	0	0	0	0
GRMZM2G156398	0	0	0	0	0	0	0	0	0	0	0	0
GRMZM2G061043	26.9262	22.3101	31.5423	27.9983	23.3838	32.6129	31.4286	15.2648	47.5925	25.7952	19.6232	31.9671
GRMZM2G131591	22.8883	19.3523	26.4243	24.0525	20.4448	27.6601	48.9203	31.8469	65.9937	42.6323	34.9458	50.3189
GRMZM2G057131	82.9397	68.0725	97.8069	80.9077	66.5415	95.2739	76.4282	49.6072	103.249	78.0421	66.9663	89.1179
GRMZM5G871222	0.540685	0	2.29876	0.331925	0	1.67996	1.11287	0	4.48288	0	0	0
GRMZM2G108008	28.5772	22.3557	34.7986	24.6796	19.205	30.1541	21.0537	0	NA	2.09426	1.00442	3.1841
GRMZM2G703354	0	0	0	0	0	0	0	0	0	0	0	0
GRMZM2G703350	0.15743	0	0.382347	0.240613	0	0.506473	0.142115	0	0.43171	0.102456	0	0.357368
GRMZM2G148156	0	0	0	0	0	0	0	0	0	0	0	0
GRMZM2G139522	0.0660797	0	0.146928	0.0886151	0	0.177514	0	0	0	0.0451226	0	0.154643
AC200612.4_FG005	0	0	0	0	0	0	0	0	0	0	0	0
GRMZM2G140302	2.54077	1.44427	3.63727	0.925698	0.314072	1.53732	4.20583	0	8.92497	0.243204	0	0.732754
GRMZM2G178641	2.30847	0.83494	3.78201	1.62914	0.428575	2.8297	0.503555	0	1.18674	0.0992935	0	0.326095
GRMZM2G178640	0	0	0	0	0	0	0.507447	0	1.54934	0	0	0
AC213656.4_FG002	0	0	0	0	0	0	0	0	0	0	0	0
GRMZM2G100838	0	0	0	0	0	0	0.170191	0	0.598347	0.0660023	0	0.429835
GRMZM2G430392	0.420001	0.138079	0.701923	0.7192	0.368286	1.07011	0.562369	0	1.35668	0.345533	0	0.736289
GRMZM2G547168	0.606071	0	1.60298	0.129596	0	0.59008	0	0	0	0.310087	0	1.44034
GRMZM2G159016	3.21248	2.45816	3.96681	3.12216	2.4199	3.82442	2.90834	0	5.94164	1.79389	0.573283	3.0145
GRMZM2G327189	0.378947	0	0.773354	2.39132	1.42044	3.3622	0.451987	0	1.14654	1.35064	0.454927	2.24636
GRMZM2G327180	0	0	0	0.221605	0.00279554	0.440415	0.0180523	0	0.113412	0	0	0
GRMZM5G866993	0	0	0	0	0	0	0	0	0	0	0	0
GRMZM5G866996	0.0462041	0	0.218958	0.0953754	0	0.326563	0.203738	0	0.648007	0	0	0
GRMZM5G840800	0	0	0	0	0	0	0	0	0	0	0	0
GRMZM2G143452	8.66177	6.44798	10.8756	5.84832	4.14488	7.55176	3.80303	0.230419	7.37563	5.42481	3.13787	7.71175
GRMZM2G143457	2.46977	1.89968	3.03987	3.02361	2.39715	3.65007	2.08686	0.304076	3.86964	3.98699	2.56244	5.41154
GRMZM2G059668	0	0	0	0	0	0	0	0	0	0	0	0
GRMZM2G450153	1.33246	0.545802	2.11912	3.22051	1.92771	4.51332	2.49691	0	5.0564	0.429315	0	1.14254
GRMZM2G156977	0.213293	0	0.434654	0.724361	0.301767	1.14695	0.200078	0	0.486316	1.75261	0.971125	2.53409
GRMZM2G132804	25.8334	21.403	30.2637	26.8394	22.1274	31.5514	37.2041	0	NA	36.3425	0	NA
GRMZM2G329325	2.91684	2.14534	3.68835	4.36921	3.40442	5.33399	3.47541	0.444182	6.50663	3.30653	1.85235	4.76072
GRMZM2G324471	71.2049	61.5157	80.8942	65.8858	56.6266	75.1449	103.163	0	NA	128.292	123.763	132.822
AC216854.3_FG003	0	0	0	0	0	0	0	0	0	0	0	0
GRMZM2G075161	0.122518	0.0306594	0.214376	0.161535	0.0614842	0.261585	0.123472	0	0.310718	0.135381	0	0.278214
GRMZM2G102471	1447.2	1160.03	1734.36	1574.67	1303.35	1845.99	1243.11	1042.69	1443.54	957.57	827.656	1087.48
GRMZM2G102475	39.9617	33.4331	46.4903	36.3023	30.2734	42.3312	42.3668	0	NA	30.9135	0	NA
GRMZM2G163717	3.17793	2.15717	4.19869	5.33914	4.08376	6.59451	4.18942	3.7386	4.64025	8.95141	7.96648	9.93634
GRMZM2G163713	7.09849	5.41722	8.77977	5.88024	4.37023	7.39025	10.6302	0	NA	12.5206	9.90571	15.1355
AC196776.3_FG002	0.14076	0	0.792093	0.089842	0	0.572529	0.04433	0	0.295751	0.103258	0	0.385092
GRMZM5G853844	0.0961986	0	0.20251	0.57065	0.308346	0.832955	0.206312	0	0.624466	1.45434	0.335018	2.57367
GRMZM2G495367	0	0	0	0	0	0	0	0	0	0	0	0
GRMZM5G870176	25.5672	22.2192	28.9152	21.9294	18.7686	25.0901	24.2413	14.5799	33.9027	20.9664	16.2995	25.6333
GRMZM2G337581	1.00518	0.606772	1.40359	1.0609	0.679082	1.44272	1.24502	0	2.67672	0	0	0
GRMZM5G870170	1.54404	0.82449	2.2636	2.24914	1.30451	3.19376	1.90879	0.615841	3.20173	7.6338	5.6525	9.61509
GRMZM2G168873	0	0	0	0	0	0	0	0	0	0	0	0
GRMZM2G348909	11.3133	9.42766	13.1989	13.0378	10.9902	15.0854	14.6236	11.227	18.0202	19.0212	16.1978	21.8446
GRMZM2G168877	0.779693	0.40662	1.15277	0.646114	0.325295	0.966932	17.1834	11.9061	22.4607	36.3302	32.3122	40.3481
GRMZM2G149681	3.27423	2.61976	3.9287	3.52208	2.85775	4.18642	2.66298	0.593992	4.73197	1.00186	0.442167	1.56155
GRMZM2G149683	0.136433	0	0.289074	0.576244	0.278315	0.874174	0.466195	0	1.17635	5.98777	3.49627	8.47927
AC194288.3_FG008	0	0	0	0	0	0	0	0	0	0	0	0
GRMZM2G417905	0.0454043	0	0.138983	0.225936	0.0261019	0.42577	0.408328	0	0.988928	0.0108021	0	0.163321
GRMZM2G138713	0	0	0	0	0	0	0	0	0	0	0	0
AC216052.3_FG008	2.41983	1.02273	3.81692	2.00242	0.760103	3.24473	0.662633	0	1.50569	0.549176	0.17131	0.927042
GRMZM2G077844	8.19237	6.4923	9.89245	9.77792	7.91687	11.639	12.6425	0	NA	19.3648	0	NA
GRMZM2G089609	0.0157875	0	0.146164	0.0112336	0	0.108398	0	0	0	0	0	0
AC216052.3_FG004	0.182208	0	0.672364	0.171584	0	0.621065	0.287965	0	0.759476	0.744712	0	1.57519
GRMZM2G144109	1.84024	1.36092	2.31956	3.68782	2.96539	4.41025	1.28942	0.0678261	2.51101	3.80617	2.46544	5.1469
GRMZM2G144101	116.947	100.522	133.372	101.575	87.6491	115.502	75.9621	40.19	111.734	62.0734	50.5278	73.619
GRMZM2G077842	0.84456	0.418963	1.27016	0.492241	0.238061	0.74642	1.67593	0.818699	2.53317	0.482416	0.247949	0.716884
GRMZM2G450044	0	0	0	0	0	0	0	0	0	0.0800242	0	0.302377
GRMZM2G163507	0.0355609	0	0.0856296	0.180966	0.0737737	0.288159	0.0822693	0	0.211643	0.367073	0.0848985	0.649248
GRMZM2G109586	0	0	0	0	0	0	0	0	0	0	0	0
GRMZM5G849243	7.92442	1.49773	14.3511	5.05283	0	10.1447	3.27137	0	9.73998	0	0	0
GRMZM2G109582	0.21348	0.0329705	0.393989	0.630355	0.154814	1.1059	0.107206	0	0.312423	0.179174	0	0.410601
GRMZM2G080871	2.62372	1.74118	3.50625	2.23309	1.43605	3.03012	2.47622	1.94891	3.00353	2.40036	1.88111	2.91961
GRMZM2G109589	8.53858	6.2925	10.7847	8.98478	6.69713	11.2724	11.5906	11.2704	11.9109	9.69453	8.33017	11.0589
GRMZM2G154532	26.6394	21.8459	31.4329	28.1661	23.4658	32.8665	25.0025	13.6066	36.3984	29.6716	23.4053	35.9378
GRMZM2G154534	0.0220243	0	0.102075	0	0	0	0.108112	0	0.381019	0.656716	0	1.33298
GRMZM2G074483	0	0	0	0	0	0	0	0	0	0	0	0
GRMZM2G074488	0.206336	0	0.692118	0.017674	0	0.328854	1.07711	0	2.72785	0.589278	0	1.43679
GRMZM2G074489	3.97796	2.69747	5.25845	5.55938	3.99335	7.12541	3.66567	2.65877	4.67258	4.58881	3.63876	5.53887
AC210669.3_FG003	0	0	0	0	0	0	0	0	0	0	0	0
AC210669.3_FG002	0	0	0	0	0	0	0	0	0	0	0	0
GRMZM2G040446	0	0	0	0	0	0	0	0	0	0	0	0
GRMZM2G137974	27.0703	23.2249	30.9157	19.0461	16.2799	21.8123	30.7749	16.7825	44.7672	18.0355	13.3911	22.6799
GRMZM2G040441	19.6786	14.3981	24.9592	15.729	11.249	20.209	10.8617	5.4964	16.2269	18.8042	14.0522	23.5562
GRMZM2G137971	7.62109	5.61025	9.63193	7.43121	5.46166	9.40077	7.10652	3.49451	10.7185	6.46153	4.80981	8.11326
GRMZM2G307715	0	0	0	0	0	0	0	0	0	0	0	0
GRMZM2G131723	11.6411	8.73573	14.5465	12.32	9.45805	15.182	0.153975	0.153975	0.153975	1.40769	0.178475	2.63691
GRMZM5G855032	0.0531925	0	0.24653	0.124354	0	0.412729	0	0	0	0	0	0
GRMZM5G855035	0	0	0	0.00915193	0	0.0581794	0	0	0	0.948872	0.135447	1.7623
GRMZM2G131727	3.715	2.3899	5.04009	2.70657	1.69653	3.7166	2.57431	1.40444	3.74418	1.5836	0.960583	2.20661
GRMZM2G498418	0	0	0	0	0	0	0	0	0	0.444062	0	1.08272
GRMZM2G434419	0	0	0	0	0	0	0	0	0	0	0	0
GRMZM2G080775	19.7076	15.6672	23.7479	21.0701	16.9352	25.2051	28.6543	24.8369	32.4717	25.714	21.3766	30.0514
GRMZM5G828759	0	0	0	0	0	0	0	0	0	0	0	0
GRMZM2G521628	0.00284685	0	0.0489394	0.0353461	0	0.185528	0.702934	0	1.90524	0.63237	0	1.52413
GRMZM5G805931	0	0	0	0.024497	0	0.100434	0.694312	0	1.71529	0.184289	0	0.577371
GRMZM2G098368	0.00567192	0	0.0431372	0	0	0	0.0504934	0	0.154167	0	0	0
GRMZM2G106204	1.03674	0.543337	1.53014	1.41503	0.87488	1.95519	1.23485	0	2.89184	3.28397	1.5235	5.04445
GRMZM2G007134	1.52153	1.00923	2.03383	1.01513	0.652679	1.37759	0.595811	0	1.45628	0	0	0
GRMZM2G099092	0	0	0	0.0689533	0	0.18924	0	0	0	1.13872	0.222096	2.05535
GRMZM2G099093	0	0	0	0	0	0	0	0	0	0	0	0
GRMZM2G075655	90.532	78.2008	102.863	71.4652	62.1167	80.8136	123.823	97.1325	150.514	108.544	95.047	122.042
GRMZM2G099097	1.63992	1.00057	2.27927	2.34955	1.64315	3.05595	1.43492	1.07092	1.79891	1.66393	1.19519	2.13268
GRMZM2G107152	0	0	0	0	0	0	0	0	0	0.0256687	0	0.0860732
AC203004.3_FG004	0	0	0	0	0	0	0	0	0	0	0	0
GRMZM2G365770	4.12574	3.00995	5.24152	3.79159	2.79423	4.78895	2.45142	0	4.98441	2.58655	1.17381	3.9993
GRMZM2G527088	0	0	0	0	0	0	0	0	0	0	0	0
GRMZM2G007130	1.73614	0.826204	2.64608	2.47106	1.44993	3.49218	1.19688	0.330898	2.06286	1.59458	0.783282	2.40588
AC214670.3_FG004	0	0	0	0	0	0	0	0	0	0	0	0
GRMZM2G321747	0.896056	0.273933	1.51818	0.64297	0.106409	1.17953	0.86732	0	4.66363	5.69741	0	13.4048
AC205274.3_FG001	0.327965	0	0.748075	134.365	113.783	154.948	0.250802	0	0.758543	175.372	130.25	220.494
GRMZM2G048619	31.9726	7.96157	55.9837	36.8812	11.3573	62.4052	67.9623	0	170.602	69.4641	14.8489	124.079
GRMZM2G145473	2.15981	1.53712	2.78251	2.13908	1.54391	2.73426	3.01207	0	NA	2.33899	1.8143	2.86369
GRMZM2G048616	5.64451	4.47077	6.81826	21.5193	18.2768	24.7619	8.13787	7.0704	9.20534	71.7054	64.4557	78.9551
AC203326.3_FG002	0.0161959	0	0.136227	0.0510966	0	0.250477	0.106063	0	0.281893	0.0101548	0	0.0933782
GRMZM2G058923	21.9262	18.5002	25.3522	19.1223	16.1324	22.1121	18.4975	9.71657	27.2784	16.6508	12.3442	20.9574
GRMZM2G170079	0.130353	0	0.343047	0.046779	0	0.18262	1.39873	0	3.13772	1.60746	0.654657	2.56026
GRMZM5G809908	10.5805	8.51154	12.6494	13.9025	11.4213	16.3837	1.11688	0	2.70708	1.17325	0.132568	2.21394
GRMZM2G043932	8.82714	5.23714	12.4171	21.7446	15.6277	27.8615	7.24927	2.75309	11.7454	27.5258	23.107	31.9445
GRMZM2G059039	0.260646	0.0178292	0.503463	0.0472906	0	0.145127	45.699	27.1215	64.2766	35.6403	27.5309	43.7497
GRMZM2G059037	4.98094	3.51812	6.44376	4.81183	3.39855	6.22512	7.77442	6.55095	8.99789	9.39823	8.03232	10.7641
GRMZM2G059033	0.0206219	0	0.0543339	0.0857702	0	0.276931	0.313119	0	0.726605	0.212486	0.0408059	0.384167
GRMZM2G078667	0.713993	0.316915	1.11107	52.7635	44.924	60.603	0.508827	0	1.26472	18.9705	12.3446	25.5963
GRMZM2G138640	0.0933005	0	0.315365	0.0391532	0	0.178273	0.437647	0	1.28907	0.513292	0	1.32547
GRMZM2G078663	2.73318	1.23366	4.23271	2.65406	1.26027	4.04786	29.6415	0	NA	24.468	23.0243	25.9118
AC209083.3_FG002	0.00242352	0	0.0842993	0.0128569	0	0.210062	0	0	0	0	0	0
GRMZM2G045192	24.769	20.2403	29.2976	23.2783	18.8693	27.6872	41.7208	0	NA	64.5448	0	NA
GRMZM2G007708	0.0413697	0	0.149187	0.0427661	0	0.14643	0.103367	0	0.364296	0.252986	0	0.625908
GRMZM5G858784	0.093333	0.000813493	0.185853	0.0416398	0	0.100364	0.0932119	0	0.259208	0.0425597	0	0.144167
GRMZM2G007700	4.27049	2.3232	6.21777	3.593	1.97946	5.20654	6.5168	0	14.1962	6.57215	3.15597	9.98832
GRMZM2G126218	2.58632	1.42816	3.74448	2.27745	1.23386	3.32104	2.1922	1.01509	3.36931	3.30405	1.80477	4.80333
GRMZM2G008410	69.2125	58.0498	80.3752	59.0506	49.7504	68.3508	95.751	0	NA	72.5173	0	NA
GRMZM2G097275	1.62545	0	3.34385	0.651818	0	1.61898	2.65553	1.60898	3.70207	2.85197	2.27931	3.42464
GRMZM2G097277	2.46826	1.88417	3.05235	3.56182	2.56089	4.56275	2.92775	0	NA	1.6798	1.25182	2.10778
GRMZM2G097270	0.000268223	0	0.00620022	0.0111572	0	0.0454837	0.22398	0	0.557017	0.128751	0	0.3116
GRMZM2G126214	0.105428	0	0.246018	0.0528568	0	0.14741	0.231143	0	0.599371	0	0	0
GRMZM2G126216	0.00101654	0	0.0524383	0	0	0	0	0	0	0	0	0
AC225147.4_FG001	0.341118	0	1.61654	0.248605	0	1.14326	0	0	0	0	0	0
AC225147.4_FG003	11.4677	9.13554	13.7999	9.01021	7.28503	10.7354	11.3483	5.81842	16.8781	12.3205	10.161	14.4801
AC225147.4_FG002	104.597	89.6888	119.504	81.2787	69.6423	92.9151	100.926	53.3409	148.511	89.0427	67.1418	110.944
GRMZM2G309216	0.444381	0.155539	0.733223	0.60222	0.28238	0.922059	0.506164	0	1.26171	0.47955	0	0.996724
GRMZM2G013957	77.4785	64.6074	90.3496	92.4596	77.9563	106.963	74.7045	32.7332	116.676	42.6233	32.2134	53.0331
GRMZM2G013956	0.00960211	0	0.0392358	0	0	0	0.0507489	0	0.136056	0.0958755	0	0.220233
GRMZM2G454550	0.0164613	0	0.069889	0.0233101	0	0.0832615	0.0283352	0	0.11354	0	0	0
GRMZM2G102786	36.8744	30.4904	43.2584	36.1233	29.0704	43.1762	36.8406	0	NA	25.9179	21.909	29.9268
GRMZM2G460861	1.05026	0.587702	1.51281	3.01141	2.13413	3.88869	0.653788	0	1.81311	0.30225	0	0.619396
GRMZM2G460860	106.847	92.4184	121.275	62.1674	53.9293	70.4054	82.6628	49.6888	115.637	71.8719	55.841	87.9027
GRMZM2G460864	2.11822	1.27186	2.96458	2.42734	1.56231	3.29236	1.11123	0	3.03533	0.814191	0	1.95087
GRMZM2G454556	3.08863	2.11628	4.06098	51.5068	43.9672	59.0463	1.24177	0	2.78173	19.0418	12.9717	25.1119
GRMZM2G114911	11.879	9.67292	14.0851	17.0496	14.0112	20.0881	17.263	9.48605	25.04	37.6114	28.5678	46.6549
GRMZM2G168065	1.39774	0.452674	2.3428	1.74922	0.741234	2.7572	1.0189	0	2.58863	0.185673	0	0.873546
GRMZM2G173521	0.106861	0	0.233943	0.126807	0	0.258186	0.0348777	0	0.134734	0.100392	0	0.266348
GRMZM2G114918	0.0103963	0	0.0424811	7.38938	6.00724	8.77151	0.308015	0	0.661903	13.8575	10.5591	17.1558
GRMZM2G087817	3.67865	0	9.27675	5.46394	0	11.7901	23.942	14.6048	33.2792	19.8833	16.6615	23.1051
AC203276.3_FG003	0	0	0	0	0	0	0	0	0	0	0	0
GRMZM5G892817	0	0	0	0	0	0	0	0	0	0	0	0
GRMZM2G145662	4.87992	3.82099	5.93886	3.11706	2.27915	3.95496	8.89423	0	NA	14.0016	13.1078	14.8955
GRMZM2G138987	27.8551	22.2195	33.4907	27.0192	21.8571	32.1813	27.2626	15.8039	38.7214	24.2438	21.2611	27.2264
GRMZM2G362813	0.00112105	0	0.0161325	0.00805529	0	0.0462103	0.00601695	0	0.142671	0	0	0
GRMZM2G052975	0	0	0	0	0	0	0.284063	0	1.00356	0.0986445	0	0.637978
AC196478.2_FG005	0	0	0	0	0	0	0.390051	0	3.46893	0	0	0
AC196154.3_FG014	2.10623	0.122456	4.09001	6.32944	3.09026	9.56863	1.57244	0	4.42571	0.597545	0	2.00371
GRMZM2G459230	0	0	0	0	0	0	0	0	0	0	0	0
GRMZM5G806335	0	0	0	0	0	0	38.7641	18.4319	59.0963	81.3163	62.176	100.457
GRMZM2G047138	0.374225	0.0263028	0.722146	0.227077	0	0.462158	0.851571	0	1.95244	2.23309	1.46691	2.99928
GRMZM5G841607	0	0	0	0	0	0	0	0	0	0	0	0
GRMZM2G358219	0.372709	0.0896769	0.655742	0.255257	0.0504232	0.460092	0.268636	0	0.760686	0	0	0
GRMZM2G047131	0.373961	0	0.770264	1.21674	0.511648	1.92183	0.165402	0	0.44592	0.957523	0.341415	1.57363
GRMZM5G841603	0	0	0	0	0	0	0	0	0	0	0	0
GRMZM2G527017	1.25568	0.876482	1.63488	2.95678	2.29726	3.6163	0.807084	0	1.78938	0.294401	0.0312732	0.557529
GRMZM2G138985	0	0	0	0	0	0	0	0	0	0.0532111	0	0.348966
AC209819.3_FG010	0	0	0	0	0	0	0	0	0	0	0	0
GRMZM2G358279	7.93307	6.32988	9.53627	7.10816	5.48422	8.73211	8.28065	3.14738	13.4139	6.11627	4.11456	8.11798
GRMZM2G358274	0.00123972	0	0.0862376	0.000744129	0	0.0770259	0.605321	0	1.46004	1.13015	0.398249	1.86206
GRMZM2G125544	54.921	47.188	62.6541	61.1511	53.1269	69.1753	70.6886	64.4551	76.922	74.7607	71.7099	77.8116
GRMZM5G887922	12.5192	9.8834	15.1549	12.1562	9.60436	14.708	9.31042	6.85539	11.7654	7.4611	6.13854	8.78366
GRMZM5G844545	5.46939	3.39048	7.5483	15.5101	11.0167	20.0035	1.93846	0	4.63462	10.6793	5.69648	15.6621
GRMZM2G122018	0.0800463	0	0.192287	9.32329	7.43734	11.2092	0.185052	0	0.476057	21.239	14.7831	27.6949
GRMZM2G122013	0	0	0	0	0	0	3.17527	1.81298	4.53756	6.25393	5.17677	7.3311
GRMZM2G377767	0.244637	0	2.04442	0.354721	0	2.34389	1.54084	0	3.23959	2.4313	1.08251	3.78009
GRMZM5G897550	3.34295	1.24132	5.44458	4.343	1.52512	7.16088	11.7827	8.70858	14.8569	16.0474	13.6242	18.4706
AC194045.3_FG001	0	0	0	0	0	0	0	0	0	0	0	0
GRMZM2G126810	0	0	0	0	0	0	0	0	0	0	0	0
GRMZM2G465994	0	0	0	0.179501	0	0.953912	0	0	0	0	0	0
GRMZM2G700034	0	0	0	0	0	0	0	0	0	0	0	0
GRMZM2G034233	0	0	0	0	0	0	0	0	0	0	0	0
GRMZM2G081416	0.138029	0	1.15739	0.142165	0	1.16455	0.171983	0	0.783194	0.12933	0	0.819646
GRMZM5G873194	14.3259	11.1099	17.5418	11.7501	9.08744	14.4127	18.9824	15.8024	22.1624	13.5615	11.1094	16.0136
GRMZM5G835958	0	0	0	0	0	0	0	0	0	0	0	0
GRMZM2G153863	15.0145	10.7467	19.2824	15.54	12.0597	19.0202	24.8217	12.7682	36.8751	25.5748	18.5627	32.587
GRMZM5G873198	28.3354	0	114.998	99.7623	0	330.392	40.6625	26.7601	54.565	42.997	32.5423	53.4517
GRMZM2G053622	2.70452	1.21037	4.19868	2.01446	1.26653	2.76238	1.25032	0	2.64662	0.791123	0.233993	1.34825
GRMZM2G053627	1.7221	0.944882	2.49933	2.00025	1.17939	2.82111	2.16135	0.655539	3.66717	2.07851	1.29093	2.86608
GRMZM2G534836	0.0204329	0	0.122511	0	0	0	0	0	0	0	0	0
GRMZM5G877500	19.7485	16.1605	23.3365	38.9563	32.6652	45.2474	31.234	15.7164	46.7516	58.4612	45.0976	71.8248
GRMZM2G581728	20.091	0	51.3888	23.733	0	51.708	6.14097	2.761	9.52094	5.95064	2.65774	9.24354
AC201777.4_FG009	0	0	0	0	0	0	0	0	0	0	0	0
GRMZM5G899121	5.64183	0	33.556	5.25171	0	31.9291	0	0	0	0	0	0
GRMZM5G899120	3.35241	0.801936	5.90288	4.4391	1.46155	7.41665	1.36	0	7.51657	1.18877	0	4.05521
GRMZM2G046264	0.0667919	0	0.200681	0.17418	0	0.35477	0.302997	0	0.723426	0.751622	0.282702	1.22054
GRMZM2G046267	0.148401	0	0.510412	0.22121	0	0.69607	0.0447846	0	0.137655	0.263098	0	0.546021
GRMZM2G177316	0	0	0	0	0	0	0	0	0	0	0	0
GRMZM2G177314	2.37078	1.4682	3.27336	1.53751	0.879608	2.19541	1.22837	0.106858	2.34988	0.239404	0	0.506295
GRMZM2G046262	0.0223883	0	0.0807364	0.012786	0	0.0547182	0.0582625	0	0.205834	0.0712648	0	0.238638
AC190643.4_FG011	0	0	0	0.0469137	0	0.213608	0	0	0	0	0	0
GRMZM2G163136	7.27232	5.21663	9.328	4.88427	3.3694	6.39913	6.94432	1.58088	12.3078	5.8198	3.4701	8.1695
GRMZM2G051661	0.0951079	0	0.329566	0.0766609	0	0.287405	1.33593	0	3.95769	0	0	0
AC212776.3_FG003	0.524157	0.146876	0.901438	0.632129	0.232448	1.03181	0.3382	0.3382	0.3382	2.07873	0	4.57685
GRMZM2G167599	9.62792	7.2257	12.0301	13.1041	10.2154	15.9928	8.09529	6.71595	9.47464	0.249202	0	0.627697
AC187802.3_FG010	0.768196	0	1.74569	0.798549	0	1.74318	0.129725	0	0.619282	0.0614337	0	0.446077
GRMZM2G167591	4.81751	3.04183	6.59319	6.27884	4.4079	8.14978	3.15853	0.910906	5.40615	0.823816	0.14814	1.49949
GRMZM2G548809	0	0	0	0	0	0	0	0	0	0	0	0
GRMZM2G005112	0	0	0	0	0	0	0	0	0	0	0	0
GRMZM2G150024	4.6823	3.65208	5.71252	6.29618	5.1075	7.48486	4.94296	2.65797	7.22794	9.75027	7.5982	11.9023
GRMZM2G341192	0	0	0	0	0	0	0	0	0	0	0	0
GRMZM2G150028	0.0203185	0	0.128095	0.0815235	0	0.286351	0	0	0	0.245597	0	0.831939
GRMZM2G700450	0	0	0	0	0	0	0	0	0	0	0	0
GRMZM2G043162	0.0283976	0	0.116037	0.0187224	0	0.0860985	0.210997	0	0.588897	0.187231	0	0.486871
AC207655.2_FG005	0	0	0	0	0	0	0	0	0	0	0	0
GRMZM2G043164	0.0833387	0	0.266914	0.0567512	0	0.201697	0.503844	0	1.54514	0.250847	0	0.697638
GRMZM5G882832	0	0	0	0.114969	0	0.523478	0	0	0	0	0	0
GRMZM2G700459	1.26266	0	3.24688	1.09797	0	2.46018	1.72925	0	3.85924	0	0	0
GRMZM5G821240	0	0	0	0	0	0	0	0	0	0	0	0
GRMZM2G535627	0.0960128	0	0.367513	0.0367703	0	0.2735	1.20987	0	3.61544	10.0506	4.88023	15.2209
GRMZM2G165998	62.9458	53.2293	72.6623	88.9572	75.9939	101.921	78.3938	75.6166	81.171	119.451	113.282	125.62
GRMZM2G065869	0.0313263	0	0.180508	0.0258838	0	0.165078	0.949667	0	2.16917	0.204078	0	0.624335
GRMZM2G165993	4.83019	3.78611	5.87427	4.56245	1.92923	7.19567	0.456713	0	1.40848	0.295912	0	0.848459
GRMZM2G013176	8.99281	5.79093	12.1947	8.47594	5.48646	11.4654	7.35232	5.58144	9.12319	5.97452	4.20903	7.74002
GRMZM2G013170	0.0199969	0	0.050244	0.0205562	0	0.0496621	0.0165126	0	0.0580543	0.0808231	0	0.169147
GRMZM5G845309	3.64694	0.647319	6.64656	5.8834	2.1502	9.6166	0.748731	0	1.90324	1.11689	0.266661	1.96711
GRMZM2G116185	0.227346	0	0.471931	0.110764	0	0.247842	0.22572	0	0.543334	0.307656	0.0791937	0.536117
AC183944.4_FG003	0	0	0	0	0	0	0	0	0	0	0	0
GRMZM2G401906	1.42659	0.5487	2.30449	2.26948	1.1992	3.33976	1.05083	0	2.55029	2.24232	0.836921	3.64771
AC202181.3_FG003	0.0832448	0	0.462611	0.134996	0	0.479589	0.738526	0	1.93625	1.7679	0.478904	3.05689
AC202181.3_FG001	0	0	0	0	0	0	0	0	0	0	0	0
GRMZM2G009735	6.37191	4.83389	7.90994	9.83118	7.83859	11.8238	3.18733	0	6.45729	10.8723	6.83543	14.9092
GRMZM2G063082	0.0682937	0	0.172593	0.105583	0	0.228838	0	0	0	0	0	0
AC198122.3_FG003	0	0	0	0	0	0	0	0	0	0	0	0
GRMZM5G893381	22.9062	18.4192	27.3931	23.1639	18.6085	27.7194	27.5647	0	NA	15.9738	0	NA
GRMZM5G898657	0	0	0	0	0	0	0	0	0	0	0	0
GRMZM2G176047	2.65682	1.71463	3.59902	1.97622	1.30426	2.64819	2.5333	0.551409	4.51519	0.906798	0.335185	1.47841
GRMZM2G176042	0.153026	0.0427549	0.263297	0.177239	0.0674883	0.286989	2.69584	1.01317	4.37851	0.797788	0.325195	1.27038
GRMZM2G481615	14.4402	10.5041	18.3764	15.8244	11.5581	20.0906	3.34853	0	6.98976	1.46498	0.428869	2.50109
GRMZM2G481614	0.0426313	0	0.188634	0.185422	0	0.494849	0.156277	0	0.633468	0.132071	0	0.411089
GRMZM2G478034	0.0234451	0	0.134657	0.0335943	0	0.132613	0.186391	0	0.84424	0.183927	0	0.549443
GRMZM5G892032	0	0	0	0	0	0	0	0	0	0	0	0
GRMZM5G892035	4.37584	1.90893	6.84276	8.69219	5.65821	11.7262	6.43708	4.95462	7.91955	19.6442	17.4695	21.8189
GRMZM2G124593	24.0653	18.3403	29.7904	20.6109	15.6561	25.5656	34.2543	0	NA	44.1812	40.9487	47.4137
GRMZM2G160013	0.839716	0.372183	1.30725	1.32522	0.367383	2.28306	0.780984	0.321918	1.24005	2.3535	1.69554	3.01145
GRMZM2G414241	10.0374	7.22806	12.8467	20.3506	15.296	25.4053	0.21575	0.21575	0.21575	2.01249	0	4.07988
GRMZM2G072569	5.92207	4.96657	6.87756	3.96138	3.28702	4.63574	2.44481	0	5.84592	1.18866	0	2.62593
GRMZM2G015784	182.193	157.189	207.197	158.776	137.591	179.962	220.037	134.929	305.146	206.182	161.862	250.503
GRMZM2G333268	0	0	0	0	0	0	0	0	0	0	0	0
GRMZM2G564932	0.471247	0.079975	0.862518	0.328516	0.0173601	0.639672	0.662464	0	1.6952	0.611284	0	1.27379
GRMZM2G015788	3.92328	0	8.01688	6.74189	1.34069	12.1431	6.99544	0	14.2899	3.29367	1.03187	5.55547
GRMZM2G129108	7.43788	5.63602	9.23975	8.70737	6.91681	10.4979	13.16	11.2479	15.0722	20.894	18.8967	22.8914
AC216266.3_FG002	0	0	0	0	0	0	0	0	0	0	0	0
GRMZM2G350857	0	0	0	0	0	0	15.7862	0	35.8849	7.24983	0	15.5287
GRMZM2G301805	0.644909	0	1.4198	0.236637	0	0.699146	7.08239	4.9786	9.18619	9.87972	7.77816	11.9813
GRMZM5G800022	0	0	0	0	0	0	0	0	0	0	0	0
GRMZM2G301803	6.4861	5.09096	7.88125	6.52624	5.11625	7.93623	9.21045	8.32721	10.0937	10.4349	9.2215	11.6483
GRMZM2G007404	13.9104	11	16.8208	17.2549	13.5875	20.9223	27.2758	24.0093	30.5422	58.234	54.7237	61.7442
GRMZM2G054902	0.436708	0.0823245	0.791091	0.502781	0.173739	0.831822	0.640784	0	1.45887	0.0181337	0	0.20452
GRMZM2G054900	1.36275	0	4.91432	16.0317	4.74993	27.3135	0.627217	0	1.31687	5.52368	3.51348	7.53389
GRMZM2G054905	55.6131	28.1063	83.1198	36.2808	17.1597	55.4018	0.453226	0	1.17667	2.04266	0.0980674	3.98725
GRMZM5G889927	16.6455	12.4605	20.8305	14.0855	10.6013	17.5696	5.4239	2.30786	8.53994	6.58286	5.03696	8.12876
GRMZM5G889923	0	0	0	0	0	0	1.33049	0	3.79367	2.10733	0	4.36418
GRMZM2G501099	1.05247	0.218342	1.88661	1.07646	0.297287	1.85564	0.972127	0	2.0705	0.965148	0.335201	1.59509
GRMZM2G402242	22.3105	18.3807	26.2403	21.5125	17.8968	25.1282	27.9572	15.212	40.7024	19.5748	15.1591	23.9905
GRMZM2G431344	0.160017	0.0575459	0.262488	0.251061	0.129894	0.372227	0.200954	0	0.482689	0.200767	0.0189387	0.382596
GRMZM2G102808	39.8897	34.0553	45.7241	33.5134	28.6196	38.4071	40.6714	21.9933	59.3494	29.0305	23.5885	34.4725
GRMZM5G893926	0	0	0	0	0	0	0	0	0	0	0	0
GRMZM5G849634	0	0	0	0.00497518	0	1.66138	4.14351	0	10.849	13.0085	2.72136	23.2956
GRMZM2G149060	10.6519	4.34811	16.9558	8.49946	6.94817	10.0508	14.9983	0	NA	12.0322	0	NA
AC194137.3_FG008	0	0	0	0	0	0	0	0	0	0	0	0
GRMZM2G473367	1042.35	90.4959	1994.21	1347.72	287.31	2408.13	119.79	80.8879	158.692	97.4346	75.1024	119.767
GRMZM2G153706	6.50936	5.09961	7.91911	9.07249	7.35767	10.7873	8.28859	2.25409	14.3231	12.4462	8.5164	16.376
GRMZM5G895569	40.3367	0	108.488	47.1985	0	112.273	5.67161	0	27.3512	5.21699	0	16.5928
GRMZM2G153704	6.43053	0	31.7274	9.05872	0	33.9631	149.108	139.867	158.348	134.764	120.834	148.694
GRMZM2G107761	0.133548	0	0.328041	0.0958915	0	0.247235	0.227939	0	0.528705	0.404766	0.0590733	0.750458
GRMZM2G520280	0	0	0	0	0	0	0	0	0	0	0	0
GRMZM2G305271	0.131063	0	0.275334	0.0356432	0	0.127764	0.0555124	0	0.164375	0.0535265	0	0.205986
GRMZM5G830204	4.90558	3.61038	6.20078	3.28366	2.35919	4.20814	4.82046	0.323435	9.31748	2.59105	1.13625	4.04585
GRMZM2G024908	0.210639	0	0.818067	0.167722	0	0.71591	0.678152	0	2.39248	0.439479	0	1.72807
GRMZM2G407996	9.95473	8.18131	11.7282	5.92268	4.67166	7.1737	10.7893	4.97011	16.6085	7.03286	5.2919	8.77383
GRMZM2G319397	0.233561	0.00445895	0.462663	0.19081	0	0.387809	0.225468	0	0.607111	0.148258	0	0.4523
AC200506.4_FG002	0	0	0	0	0	0	0	0	0	0	0	0
GRMZM2G375675	0.60428	0	1.3999	0.692611	0	1.57113	6.72358	0	NA	6.91691	0	NA
AC204762.3_FG004	0	0	0	0	0	0	0	0	0	0	0	0
GRMZM2G101494	11.9117	9.06083	14.7626	10.9635	8.40689	13.52	17.6374	4.10835	31.1664	15.8237	9.83048	21.817
GRMZM2G375672	0	0	0	0	0	0	0	0	0	0	0	0
GRMZM2G101499	0	0	0	0	0	0	0.113091	0	0.285852	0.11993	0	0.278501
GRMZM2G058522	182.357	155.707	209.008	190.906	164.114	217.698	156.259	120.516	192.001	138.618	129.984	147.253
GRMZM2G042865	0	0	0	0	0	0	0.0847506	0	0.419915	0.1445	0	0.4581
AC217293.3_FG002	7.07408	0.916874	13.2313	4.98934	0	10.3363	0.143022	0	0.505278	0.166891	0	0.571965
GRMZM2G000652	0.152026	0	1.08813	0.0543698	0	0.889287	0.159837	0	0.517886	0.0584496	0	0.201935
GRMZM2G024996	46.3525	37.1888	55.5162	64.0892	52.9534	75.2251	88.3946	46.5817	130.208	397.174	326.484	467.865
GRMZM2G141650	0	0	0	0	0	0	0	0	0	0	0	0
AC209084.3_FG004	0.165235	0	0.952118	0.284923	0	1.11231	0.303805	0	1.38958	0.251211	0	1.58582
AC187245.3_FG002	0	0	0	0	0	0	0	0	0	0	0	0
AC199920.4_FG003	0	0	0	0	0	0	0	0	0	0	0	0
AC204537.3_FG002	0	0	0	0	0	0	0	0	0	0	0	0
AC204537.3_FG003	0	0	0	0.0704325	0	0.323898	0.412841	0	1.45851	0	0	0
AC202030.3_FG002	1.88397	0	4.7914	1.04265	0	3.13295	1.34495	0	3.66765	0.739791	0	2.40647
GRMZM5G871750	0	0	0	0	0	0	0	0	0	0	0	0
GRMZM2G118759	0	0	0	0.0909042	0	0.228363	0.0814538	0	0.286371	0.133692	0	0.384298
GRMZM2G052507	7.02059	5.11357	8.92761	13.819	11.221	16.4171	6.03013	5.55069	6.50957	3.15138	2.17792	4.12485
GRMZM2G052509	0.765026	0.450777	1.07928	0.575763	0.257476	0.89405	1.70736	0.0948934	3.31984	2.42882	1.17891	3.67874
AC204712.3_FG002	18.1523	14.189	22.1157	13.5283	10.2343	16.8223	7.82515	1.38852	14.2618	9.75587	6.08543	13.4263
AC204712.3_FG006	0	0	0	0	0	0	0	0	0	0	0	0
AC190799.2_FG001	0	0	0	0	0	0	0	0	0	0	0	0
AC194322.4_FG001	0	0	0	0	0	0	7.37866	0	20.1114	17.9871	0	36.6883
GRMZM2G534485	0	0	0	0	0	0	0.0636653	0	0.223831	0	0	0
GRMZM2G049031	8.89631	6.83439	10.9582	8.8433	6.89758	10.789	8.50968	2.86479	14.1546	1.78122	1.01289	2.54954
GRMZM5G877755	1.41446	0.69907	2.12985	0.975979	0.44747	1.50449	0.131905	0	0.469608	0	0	0
GRMZM2G029096	0.0354934	0	0.11203	0.17765	0	0.369782	0.0330817	0	0.116589	0.303349	0.028696	0.578003
GRMZM2G152076	0	0	0	0	0	0	0	0	0	0	0	0
GRMZM2G538484	0	0	0	0	0	0	0	0	0	1.97654	0	6.77396
AC200108.4_FG003	0	0	0	0	0	0	0	0	0	0	0	0
GRMZM2G152079	0	0	0	0	0	0	0	0	0	0	0	0
GRMZM5G866602	0.644471	0	4.90146	0.840246	0	4.44922	0	0	0	2.08552	0	8.41335
AC211357.4_FG004	4.05699	3.18443	4.92955	3.96106	3.13706	4.78505	5.15346	1.45161	8.85532	5.3245	3.48309	7.1659
GRMZM2G001845	0.00539913	0	0.0431379	0.00537193	0	0.039283	0.0876328	0	0.225441	0	0	0
GRMZM2G477128	0	0	0	0	0	0	0.057498	0	0.236316	0	0	0
GRMZM2G701553	4.53689	2.94847	6.12531	2.95778	2.16592	3.74964	4.58471	2.96147	6.20795	3.42335	2.20766	4.63904
GRMZM2G006752	10.111	8.21084	12.0113	12.2831	10.0296	14.5367	11.7992	8.68807	14.9103	12.8517	10.9163	14.7872
GRMZM2G382104	7.5734	6.07603	9.07077	8.50254	6.95225	10.0528	12.5537	0	NA	15.7917	14.2474	17.3361
GRMZM2G382106	2.42212	0	5.96814	1.86322	0	4.67209	0.743627	0	1.87154	2.83233	0.760959	4.9037
GRMZM2G065038	0	0	0	0	0	0	0	0	0	0	0	0
AC231183.1_FG002	0	0	0	0.00804363	0	0.0369902	0	0	0	0	0	0
GRMZM2G065030	0.629017	0.281989	0.976045	1.07371	0.562684	1.58474	2.17364	0.716885	3.63039	4.77013	3.33296	6.2073
GRMZM5G870404	0	0	0	0	0	0	0	0	0	0	0	0
GRMZM2G038198	0.00939038	0	0.0445003	0.0308975	0	0.0911265	1.13499	0.174959	2.09501	3.14488	1.52489	4.76487
GRMZM5G870400	0	0	0	0	0	0	0	0	0	0	0	0
GRMZM2G021621	15.8461	11.6873	20.0049	11.9702	8.76466	15.1756	35.5536	25.9333	45.1739	23.5516	20.2676	26.8357
GRMZM2G165524	0.36334	0	1.22854	0.251123	0	0.923468	1.24713	0.107398	2.38686	0.723881	0.296475	1.15129
GRMZM2G038195	36.4389	29.3537	43.5241	35.9521	28.9544	42.9498	47.3034	0	NA	44.3082	0	NA
GRMZM5G881347	1.27608	0	2.55287	1.73549	0	3.57279	0.106786	0	0.450043	0	0	0
GRMZM5G881349	0	0	0	0	0	0	0.516753	0	1.48176	0	0	0
GRMZM2G427815	0.0488205	0	0.122666	6.83625	5.48435	8.18814	0.258794	0	0.629275	3.21651	1.80767	4.62534
GRMZM2G027665	0.0440244	0	0.258546	0.686945	0	1.44564	0.235943	0.0488534	0.423034	1.21346	0.950588	1.47634
GRMZM2G027663	11.2119	8.73048	13.6933	9.26542	7.17805	11.3528	21.3334	0	NA	21.6399	0	NA
GRMZM2G383052	0.00219874	0	0.0141327	0.00119656	0	0.0119338	0.184863	0	0.436499	0.18747	0	0.411718
AC192374.3_FG002	0	0	0	0	0	0	0	0	0	0	0	0
GRMZM2G024993	2360.01	1717.23	3002.79	1714.26	1402.59	2025.93	2120.65	1902.21	2339.09	1279.11	1132.57	1425.65
GRMZM2G137147	0.262168	0	0.631917	0.188612	0	0.462461	0.0133173	0	0.301145	0.546263	0	1.34227
AC204381.3_FG003	0.0749692	0	0.233752	0.0471055	0	0.166208	0.217879	0	0.663606	0.131703	0	0.497649
AC204381.3_FG001	0.442193	0.275154	0.609232	0.445475	0.28938	0.601569	0.133222	0	0.323322	0.0684462	0	0.162619
GRMZM2G155931	37.8743	26.8546	48.894	23.9471	15.9934	31.9008	228.601	196.382	260.819	203.587	183.962	223.211
GRMZM2G155935	19.8961	16.3925	23.3998	23.5443	19.7505	27.338	24.6047	15.5039	33.7054	22.7199	18.3275	27.1124
AC212755.4_FG001	0	0	0	0	0	0	0	0	0	0	0	0
GRMZM2G400655	0.0755644	0	0.19055	0.0600231	0	0.151179	0.629416	0	1.29147	0.855802	0.252779	1.45882
AC212755.4_FG004	0	0	0	0	0	0	0	0	0	0	0	0
GRMZM2G103230	30.9052	26.0071	35.8034	22.8674	19.4686	26.2663	48.0785	0	NA	49.529	46.8298	52.2282
GRMZM2G103236	10.31	8.17597	12.444	7.97553	6.3264	9.62465	62.9983	0	132.979	31.8081	5.88466	57.7315
GRMZM2G179648	0	0	0	0	0	0	0	0	0	0	0	0
GRMZM2G154041	5.35e-05	0	0.0146012	0.0101235	0	0.0751862	26.0129	4.27012	47.7557	41.4721	28.7072	54.2369
AC190488.1_FG003	0	0	0	0	0	0	0	0	0	0	0	0
GRMZM2G154045	0.000955325	0	0.0221847	0.0315497	0	0.142684	0	0	0	0	0	0
GRMZM2G074971	0.00310525	0	0.0224168	0.0127889	0	0.0501141	0.0476974	0	0.165203	0	0	0
GRMZM2G443542	0.102628	0	0.28167	0.0856789	0	0.25183	0.292188	0	0.736682	0.802168	0.201948	1.40239
GRMZM5G889176	0.408158	0	1.30237	0.611408	0	1.63626	0.661787	0	1.52563	1.70052	0.775566	2.62548
GRMZM2G492305	0	0	0	0	0	0	0	0	0	0	0	0
AC198179.4_FG003	0	0	0	0	0	0	0.389523	0	1.36946	0	0	0
AC198179.4_FG001	0.0219015	0	0.0696959	0.00722868	0	0.0332425	0	0	0	0	0	0
GRMZM2G565232	0	0	0	0	0	0	0	0	0	0	0	0
GRMZM2G388753	8.37407	4.85131	11.8968	8.51426	6.89991	10.1286	10.3643	0	NA	8.70056	6.36796	11.0332
GRMZM2G317728	1.42211	0.673903	2.17032	0.86779	0.299466	1.43612	2.08128	0	4.22837	2.13596	0.675301	3.59662
GRMZM2G369469	0	0	0	0.0524206	0	0.184962	0	0	0	0	0	0
GRMZM2G459874	9.13479	6.44564	11.8239	11.1532	8.26228	14.0442	11.9529	0	NA	15.3661	13.2898	17.4425
GRMZM2G106773	0	0	0	0.0624229	0	0.634059	0.429407	0	1.3489	0.110375	0	0.886111
GRMZM2G563691	2.56932	1.1617	3.97695	2.56132	1.41863	3.704	16.5798	0	36.6358	8.33253	4.46276	12.2023
GRMZM2G365774	0.521704	0.30236	0.741048	0.668687	0.426431	0.910943	0.620614	0	1.42556	1.65444	0.82524	2.48363
AC205147.3_FG004	0	0	0	0	0	0	0	0	0	0	0	0
GRMZM2G111818	44.9837	38.8523	51.1151	40.5922	35.1779	46.0064	57.6555	44.4148	70.8962	49.948	41.4699	58.4261
GRMZM2G107429	0	0	0	0	0	0	0	0	0	0	0	0
GRMZM2G107428	0.0645032	0	0.177033	0.0191975	0	0.0771646	0.104951	0	0.293186	0.0658741	0	0.281695
GRMZM2G082288	0	0	0	0	0	0	0	0	0	0	0	0
AC195828.3_FG002	0.766731	0.119326	1.41414	3.60757	1.99933	5.21581	0.875879	0	2.10344	1.15276	0.185969	2.11956
GRMZM2G456064	0.617616	0.249963	0.98527	0.392006	0.169506	0.614507	0.964511	0.08641	1.84261	0.30891	0.0386998	0.579119
GRMZM2G049785	0.165487	0.0493905	0.281584	0.273568	0.132015	0.415121	1.40807	0	2.98694	1.96253	1.0531	2.87196
GRMZM2G180027	3.10713	2.08256	4.13171	2.68978	1.75373	3.62584	3.95465	1.15888	6.75041	3.58109	2.30195	4.86023
GRMZM2G180023	0.423992	0.245412	0.602571	0.415433	0.254095	0.57677	0.398166	0	0.935847	0.11614	0	0.244261
GRMZM2G180021	5.21366	4.15038	6.27693	3.54617	2.78036	4.31198	5.00023	1.32696	8.67351	4.73797	3.02909	6.44685
GRMZM2G702725	2.27849	0.699863	3.85712	2.35375	0.812577	3.89493	2.2709	0.857468	3.68434	1.72594	0.801495	2.65038
GRMZM2G700405	0	0	0	0	0	0	0	0	0	0	0	0
AC193986.3_FG006	0.00671327	0	0.0666652	0.023403	0	0.13003	2.28895	0	5.10639	0.34137	0	1.04954
GRMZM2G136534	70.4128	59.3042	81.5214	93.4845	78.6936	108.275	66.5215	64.7274	68.3156	81.5483	76.3624	86.7342
GRMZM2G005435	7.80299	6.01116	9.59481	6.4608	4.82141	8.10019	6.53674	5.58355	7.48994	6.90023	5.39737	8.40309
AC197387.3_FG010	1.6553	0.511841	2.79875	1.76936	0.70554	2.83317	0.325129	0	0.868709	0	0	0
GRMZM5G838638	1.97705	0.437127	3.51697	2.53597	0.866341	4.20561	1.07551	0	2.98506	0	0	0
GRMZM2G701342	0	0	0	0	0	0	0	0	0	0	0	0
AC194593.2_FG002	0	0	0	0.0390694	0	0.179668	0	0	0	0	0	0
GRMZM2G069476	2.75958	1.80595	3.71321	2.75087	1.8503	3.65143	1.59994	0.811936	2.38795	1.36018	0.791741	1.92862
GRMZM2G423663	0.032806	0	0.0965788	0.0127528	0	0.0505914	0.173772	0	0.449205	0.165943	0	0.360508
GRMZM2G369284	0	0	0	0	0	0	0	0	0	0	0	0
GRMZM2G430616	0.00168485	0	0.0623882	0.00198173	0	0.0867621	1.02303	0	3.03446	3.77021	0.274689	7.26573
GRMZM2G513079	0.00472021	0	0.0898285	0.000552005	0	0.0604312	0	0	0	0.055023	0	1.07444
GRMZM2G004521	0.00387446	0	0.0668113	0.00353994	0	0.0603108	2.91485	0	6.1521	5.34437	4.43095	6.25779
GRMZM5G857944	5.28406	3.75197	6.81615	7.2943	5.32177	9.26683	4.98583	1.26883	8.70282	6.55656	4.5416	8.57152
GRMZM2G123519	35.8973	28.4994	43.2951	33.51	28.1783	38.8417	114.249	72.4158	156.082	177.746	123.351	232.14
GRMZM2G123518	0.923278	0	3.68875	0.643069	0	2.84752	0	0	0	1.37852	0	6.48655
GRMZM5G857940	0	0	0	0	0	0	0	0	0	0	0	0
GRMZM2G004528	102.194	86.488	117.9	96.9095	82.4652	111.354	7.24422	0	20.9008	62.6533	19.6887	105.618
GRMZM2G123514	0	0	0	0	0	0	0.0420899	0	0.218513	0	0	0
AC215168.2_FG006	0	0	0	0	0	0	0	0	0	0	0	0
GRMZM2G123511	0.0118304	0	0.048341	0	0	0	0	0	0	0	0	0
GRMZM2G007871	80.6127	66.4867	94.7387	78.4391	65.3445	91.5337	82.8591	78.5435	87.1748	70.3971	67.8137	72.9804
AC216889.3_FG008	0	0	0	0	0	0	0.525737	0	1.28575	2.8585	1.61472	4.10228
GRMZM2G166753	1.49581	0.970713	2.0209	1.2925	0.833237	1.75176	7.68748	4.69938	10.6756	8.15857	5.91108	10.4061
GRMZM2G174196	8.91667	7.32511	10.5082	12.9515	10.8797	15.0233	9.65985	3.54482	15.7749	10.6523	7.46487	13.8398
GRMZM2G174192	0.548497	0.316766	0.780229	2.32883	1.74185	2.91581	0.256852	0	0.621958	4.22713	2.60679	5.84747
GRMZM5G824686	0.717242	0	1.76488	0.820967	0	1.89609	1.79028	0	4.73387	1.47528	0	3.39931
GRMZM2G557653	0	0	0	0	0	0	0	0	0	0	0	0
GRMZM5G824689	0	0	0	0.789865	0	3.27711	0.015043	0	1.49728	0	0	0
GRMZM2G001092	0	0	0	0.314105	0	1.43019	0	0	0	0	0	0
GRMZM2G001097	4.13856	2.50775	5.76937	4.99896	3.30732	6.69061	5.05363	0	NA	7.55966	6.96338	8.15594
AC185500.3_FG005	0	0	0	0	0	0	0	0	0	0	0	0
GRMZM2G337633	0	0	0	0	0	0	0	0	0	0	0	0
GRMZM5G829018	0	0	0	0.336253	0	1.31269	0	0	0	0	0	0
GRMZM2G101867	26.7259	22.3706	31.0812	24.7455	20.482	29.009	34.9375	0	NA	37.4194	0	NA
GRMZM2G367285	0	0	0	0	0	0	0	0	0	0	0	0
GRMZM5G852412	0	0	0	0	0	0	0	0	0	0	0	0
GRMZM2G099086	3.69832	1.96169	5.43496	2.5111	1.40835	3.61384	4.28914	1.62906	6.94923	3.65282	2.22927	5.07636
GRMZM5G813783	3.09113	1.85565	4.3266	3.36969	1.98971	4.74968	4.1079	2.80597	5.40983	5.67434	4.59024	6.75843
GRMZM2G104303	9.12003	6.80471	11.4353	11.7109	8.24428	15.1776	1.57521	0	3.29328	1.11836	0.142157	2.09456
GRMZM2G487837	0	0	0	0	0	0	0	0	0	0	0	0
GRMZM2G487836	0	0	0	0	0	0	0	0	0	0	0	0
GRMZM2G419409	0.582539	0.358972	0.806106	0.876667	0.599966	1.15337	1.20586	0	2.54186	1.83968	0.994199	2.68515
GRMZM2G004384	1.75317	1.11188	2.39447	1.71123	1.13115	2.29132	2.43706	0	6.37944	10.9673	2.50467	19.4299
GRMZM2G062587	0	0	0	0	0	0	0	0	0	0.0239892	0	0.0822155
GRMZM2G062585	1.08741	0.363793	1.81103	1.14912	0.450789	1.84746	0.759125	0	1.75715	0.755315	0.211514	1.29912
GRMZM2G004380	0	0	0	0	0	0	0	0	0	0	0	0
GRMZM2G056671	1.11637	0.271273	1.96147	1.06296	0.278224	1.8477	#N/A	#N/A	#N/A	#N/A	#N/A	#N/A
GRMZM2G156502	0	0	0	0	0	0	0	0	0	0	0	0
GRMZM2G465685	26.8652	21.5937	32.1368	30.4499	24.884	36.0157	7.96563	3.34767	12.5836	6.32347	3.92724	8.71971
GRMZM2G407382	2.9506	1.55082	4.35038	3.16766	1.85893	4.47638	4.05378	1.08909	7.01846	0.302426	0	0.789878
AC190864.4_FG002	0	0	0	0	0	0	0	0	0	0	0	0
AC214001.2_FG007	0	0	0	0	0	0	0	0	0	0	0	0
GRMZM2G704370	16.8191	12.3532	21.2849	16.6439	12.3987	20.889	11.0924	0	25.1875	5.17245	0.888073	9.45682
AC197550.3_FG001	0	0	0	0	0	0	0	0	0	0.274919	0	0.921868
GRMZM2G142609	7.16381	5.73355	8.59407	5.15404	4.04689	6.26119	7.36583	4.34667	10.385	5.83755	4.82702	6.84807
GRMZM5G812430	0	0	0	0	0	0	0	0	0	0	0	0
GRMZM2G082886	9.19968	6.63808	11.7613	10.0654	7.36395	12.7669	8.84269	2.0354	15.65	18.8658	12.5337	25.1979
GRMZM2G074116	41.7476	31.5708	51.9244	51.696	39.1084	64.2836	0.0483925	0	0.249863	0.486763	0	1.29317
GRMZM2G074114	16.2385	13.2092	19.2679	12.9778	10.4106	15.5449	19.2659	0	NA	23.0588	0	NA
GRMZM2G018424	0.645568	0.412729	0.878406	0.600715	0.389369	0.812062	0	0	0	0.0617305	0	0.213287
GRMZM2G700969	5.74157	3.47827	8.00488	5.84348	3.62919	8.05776	12.6246	6.11574	19.1334	12.6284	8.86643	16.3904
GRMZM2G161819	9.39134	3.60649	15.1762	8.79238	3.50149	14.0833	13.7905	0	29.4952	10.0847	2.93291	17.2366
GRMZM5G860241	1.45986	0.913606	2.00612	0.476361	0.233503	0.719219	2.70885	0.00753765	5.41016	2.81776	1.65312	3.98241
GRMZM2G426745	0.0379318	0	0.41289	0.223166	0	0.87654	0.376313	0	1.09666	0.827127	0	1.70208
GRMZM2G427014	23.6724	18.4741	28.8708	23.2037	18.2651	28.1423	25.8398	9.54457	42.135	24.62	17.0623	32.1776
GRMZM2G172101	22.5227	18.6023	26.4431	19.9975	16.4548	23.5401	23.7936	19.599	27.9881	15.9088	0	NA
GRMZM2G544643	0	0	0	0	0	0	0	0	0	0	0	0
GRMZM2G348205	0.00643397	0	0.045725	0.0004693	0	0.0123406	0	0	0	0	0	0
AC208825.3_FG007	0	0	0	0	0	0	0	0	0	0	0	0
GRMZM2G081160	1.82532	0.879433	2.77121	1.8979	0.86623	2.92958	1.42141	0.63639	2.20643	0.0672878	0	0.161536
GRMZM5G893547	0	0	0	0.114797	0	0.477135	3.63e-06	0	0.525391	0	0	0
GRMZM2G035073	0.627265	0.383839	0.870691	1.11393	0.777877	1.44999	0.542581	0	1.19353	0.862266	0.325246	1.39929
GRMZM2G035077	0.26945	0.103987	0.434912	0.258243	0.104265	0.41222	0.150472	0	0.379444	0.194871	0	0.405828
GRMZM2G429298	0	0	0	0	0	0	0	0	0	0	0	0
GRMZM2G122569	3.61979	2.11493	5.12464	4.1977	2.72957	5.66584	6.00975	1.96289	10.0566	7.43663	5.84091	9.03235
GRMZM2G436593	28.3136	24.096	32.5312	23.5547	20.0989	27.0104	17.8681	7.7211	28.0151	18.674	13.4539	23.8941
GRMZM2G320799	5.60802	4.55423	6.66182	6.24593	5.14321	7.34865	7.06661	2.43444	11.6988	5.96529	3.95248	7.9781
GRMZM2G450055	2.50744	1.80349	3.21139	1.62663	1.12246	2.13079	5.18843	1.8976	8.47925	9.33659	6.79626	11.8769
GRMZM2G462387	1.29956	0	2.88432	0.802162	0	1.85833	2.97584	0.637056	5.31462	0	0	0
GRMZM2G483946	0	0	0	0	0	0	0	0	0	0.0924125	0	0.309454
GRMZM2G364160	0.105401	0	0.722048	0.0831057	0	0.65449	0.144048	0	0.535735	0	0	0
GRMZM2G177882	0	0	0	0	0	0	0	0	0	0	0	0
GRMZM2G177883	0.128452	0.052814	0.20409	3.56356	2.91116	4.21596	0.258492	0	0.615127	9.44612	6.91101	11.9812
GRMZM2G307720	11.2072	9.1011	13.3134	9.04144	7.29577	10.7871	10.5557	0	NA	4.91268	3.90681	5.91854
GRMZM2G075646	0	0	0	0	0	0	0	0	0	0	0	0
GRMZM2G075641	5.75762	1.88262	9.63262	9.39657	4.6331	14.16	4.27762	2.37039	6.18486	4.01251	2.763	5.26202
GRMZM2G085392	0.539892	0.22787	0.851913	0.578901	0.271766	0.886035	0.184652	0	0.502786	0.330595	0	0.701264
GRMZM2G177885	9.91908	7.75475	12.0834	8.13248	6.41336	9.8516	20.0273	10.9862	29.0685	24.9406	18.6898	31.1913
GRMZM2G144602	0	0	0	0	0	0	0	0	0	0.879673	0	2.14484
GRMZM2G144606	0.0607797	0	0.158259	0.0450185	0	0.12468	0.126806	0	0.358974	0.114497	0	0.325023
GRMZM2G155583	0.785858	0	1.58344	0.624286	0	1.30658	0.565407	0	1.72631	0	0	0
GRMZM2G155580	1.21876	0	2.99933	0.816012	0	2.36385	25.8308	0	NA	15.7064	14.1571	17.2557
GRMZM2G120563	32.5369	26.5156	38.5583	22.0008	17.0204	26.9812	7.78092	0	16.7081	4.65776	1.13826	8.17725
GRMZM5G818664	0.0924887	0	0.297745	0.0999981	0	0.369667	0.133774	0	0.425482	0	0	0
GRMZM2G536768	0.0560838	0	0.187574	0.0229773	0	0.105676	0.0723135	0	0.279349	0.323756	0	0.858095
GRMZM2G134878	5.11302	3.62435	6.60168	2.70501	1.8051	3.60491	2.38547	0	5.102	2.25339	0.768239	3.73854
GRMZM2G163418	0.253348	0.0479086	0.458787	0.196442	0.0531213	0.339762	0.175929	0	0.438294	0.32661	0.015265	0.637956
GRMZM2G171484	64.2262	53.3418	75.1106	50.6818	43.2744	58.0891	65.2969	49.9882	80.6056	55.8509	50.7775	60.9242
GRMZM2G171488	22.86	0	79.4157	27.5976	0	87.4897	11.0581	0	28.2718	23.3854	2.33655	44.4343
GRMZM5G808350	5.09663	3.43738	6.75589	4.97932	3.65835	6.30028	6.18547	3.45584	8.91511	5.25548	3.82242	6.68854
GRMZM2G164735	17.5204	14.2442	20.7965	14.8717	12.0711	17.6723	19.2729	0	NA	17.79	16.0739	19.5061
GRMZM2G349151	1.59406	0.558642	2.62947	1.40531	0.567904	2.24272	0.606592	0	1.61425	0.741434	0	1.50839
GRMZM5G815789	0	0	0	0	0	0	0	0	0	0	0	0
AC191378.2_FG001	0	0	0	0	0	0	0	0	0	0	0	0
GRMZM2G091916	0.367449	0.189353	0.545545	0.255644	0.116732	0.394556	0.392603	0	0.898862	0.139911	0	0.301102
GRMZM2G165461	2.73544	1.7771	3.69378	3.30464	2.27926	4.33001	3.44972	0	6.97103	4.65695	2.55295	6.76095
GRMZM2G036525	2.47085	1.02353	3.91817	1.58427	0.560479	2.60807	1.18158	0.21631	2.14685	0.559232	0.233662	0.884803
GRMZM2G091919	0.571105	0.323223	0.818987	0.516209	0.293203	0.739215	0.209173	0	0.668536	0.0804469	0	0.24227
GRMZM2G421029	0	0	0	0	0	0	0	0	0	0	0	0
GRMZM2G501086	39.0681	0	93.687	21.6534	0	57.5546	10.1212	4.08472	16.1576	0.98882	0.317753	1.65989
GRMZM2G072518	0.587837	0.184685	0.990989	2.86807	1.93214	3.804	0.342546	0	0.732243	0.869904	0.277083	1.46272
GRMZM2G428168	0.919364	0.550064	1.28866	7.31959	5.85296	8.78622	0.587839	0	1.3456	8.11989	5.15072	11.0891
GRMZM2G072513	1.77379	1.13462	2.41295	3.88538	2.88018	4.89058	1.72917	1.6323	1.82604	5.63657	4.03183	7.24131
GRMZM5G856434	26.7185	19.5517	33.8853	26.2504	19.6008	32.9	17.6065	12.9788	22.2342	21.1753	17.5069	24.8437
GRMZM2G109269	0	0	0	0	0	0	0	0	0	0	0	0
GRMZM2G109268	8.32846	6.13269	10.5242	12.8255	9.93335	15.7178	15.8582	10.7214	20.9951	19.6573	16.6737	22.6408
GRMZM5G895730	2.89e-05	0	0.156885	1.12e-05	0	0.14345	2.16319	0.150454	4.17593	3.19633	2.14501	4.24764
GRMZM2G109262	0.151542	0	0.465863	6.81111	4.50188	9.12033	0.102	0	0.358606	2.39519	0.800746	3.98962
GRMZM2G084445	0.823899	0.37854	1.26926	0.551101	0.251801	0.850401	0.611175	0	1.36441	0.653986	0.18701	1.12096
GRMZM2G049047	0	0	0	0	0	0	2.03451	0	5.70618	5.33674	2.03123	8.64226
GRMZM2G049041	8.11679	6.61424	9.61934	10.8279	9.0091	12.6466	3.78371	1.63175	5.93567	3.70003	2.0102	5.38986
GRMZM2G084440	0	0	0	0	0	0	0	0	0	0	0	0
GRMZM2G048793	0.770422	0.273141	1.2677	0.388016	0	0.804564	1.06294	0	2.48088	0.550875	0	1.1223
GRMZM2G048791	0	0	0	0	0	0	1.56626	0.186599	2.94592	0.325654	0	0.664246
GRMZM2G531231	0	0	0	0	0	0	2.35295	0	5.42823	0.565255	0	1.40542
GRMZM2G531230	52.6001	43.2699	61.9303	68.9116	57.5687	80.2545	1.48293	0	3.4004	2.4058	0.758646	4.05295
GRMZM2G058227	30.7423	25.4399	36.0446	23.9816	19.7963	28.1668	32.3719	23.758	40.9858	33.4083	25.4529	41.3637
AC203148.3_FG009	0	0	0	0	0	0	0	0	0	0	0	0
GRMZM2G058220	0.000225603	0	0.00361764	0.00362945	0	0.0165256	0.0366323	0	0.101798	0.0404762	0	0.109655
GRMZM2G399700	0.611621	0	2.09159	0.457291	0	1.71358	18.21	15.0258	21.3942	17.2375	14.4857	19.9892
AC203148.3_FG005	0	0	0	0	0	0	0.147652	0	0.519106	0	0	0
GRMZM5G862488	19.2247	15.6023	22.847	13.7215	11.0235	16.4195	30.4491	0	NA	24.3694	0	NA
GRMZM2G042548	3.81736	2.7548	4.87991	3.32789	2.48506	4.17072	2.61581	0.132488	5.09913	0	0	0
GRMZM5G828657	184.718	99.2748	270.162	120.844	66.662	175.025	38.464	6.00826	70.9196	4.62841	0	10.5327
GRMZM5G815165	5.4455	3.8109	7.08011	9.12257	7.05966	11.1855	5.46921	4.30922	6.62921	9.76163	8.11771	11.4055
GRMZM2G042543	0	0	0	0	0	0	0	0	0	0	0	0
GRMZM2G042545	3.83013	0	7.73816	2.3749	0	5.63994	0.930348	0	4.71588	0.100826	0	0.627864
GRMZM2G441417	0	0	0	0.0346089	0	0.155688	0.080802	0	0.385622	0	0	0
AC189280.3_FG001	0	0	0	0	0	0	0.05962	0	0.284532	0	0	0
AC189280.3_FG002	0	0	0	0	0	0	0	0	0	0	0	0
AC189280.3_FG004	0	0	0	0	0	0	0	0	0	0	0	0
GRMZM5G858429	5.48786	3.29127	7.68444	5.6269	3.36923	7.88457	7.06311	2.31062	11.8156	5.08658	3.13162	7.04155
GRMZM5G850214	25.0679	12.6078	37.528	29.5574	15.9507	43.1641	0.66695	0	6.72115	0.17738	0	4.9576
GRMZM2G012964	24.0867	18.8104	29.363	19.2134	15.1773	23.2494	50.9625	38.8548	63.0702	55.7655	47.3005	64.2305
GRMZM2G541448	0	0	0	0	0	0	0	0	0	1.11049	0	3.76169
GRMZM2G050941	3.2965	1.54944	5.04356	2.37345	0.974745	3.77216	3.84371	2.51606	5.17135	3.04833	1.84896	4.24769
AC198661.2_FG009	0	0	0	0	0	0	0.343502	0	0.979035	0	0	0
GRMZM2G321469	0	0	0	0	0	0	0	0	0	0	0	0
GRMZM2G124532	9.0737	6.8337	11.3137	7.73596	5.75275	9.71917	8.42351	5.07679	11.7702	7.38895	6.05295	8.72495
GRMZM2G124530	1.30063	0.589699	2.01156	1.15867	0.673872	1.64347	1.22258	0.953789	1.49138	2.29662	1.74238	2.85085
GRMZM5G886952	13.1968	0	34.5352	10.6603	0	26.3265	63.2304	39.4279	87.033	59.5058	46.4852	72.5265
GRMZM5G886951	0	0	0	0	0	0	0	0	0	0	0	0
GRMZM2G047699	17.0006	13.2923	20.7089	14.7777	11.5839	17.9715	17.7771	4.06782	31.4864	5.80603	2.75863	8.85342
GRMZM2G057955	12.6948	9.92488	15.4648	12.5535	10.0487	15.0584	0.876558	0	2.376	9.60777	5.51326	13.7023
GRMZM2G161610	0.222709	0.0709866	0.374432	0.350914	0.172546	0.529282	1.94155	1.40233	2.48077	5.01714	4.40491	5.62938
GRMZM2G161611	33.3866	27.9823	38.7908	40.0887	32.9328	47.2445	47.7613	0	NA	49.7418	45.8111	53.6725
GRMZM2G161619	16.2769	12.1726	20.3812	15.5997	12.155	19.0444	10.4103	2.23001	18.5905	10.0124	6.18414	13.8406
GRMZM2G087137	37.2446	31.0406	43.4487	27.1839	22.6166	31.7511	40.9789	26.7197	55.238	39.2449	32.4906	45.9992
GRMZM2G032314	28.2	22.8282	33.5718	21.7448	17.0358	26.4537	32.7579	19.0492	46.4665	28.9851	22.0815	35.8887
GRMZM2G032315	520.381	437.253	603.509	387.392	328.969	445.815	523.226	343.428	703.025	426.69	336.723	516.657
GRMZM5G802941	0.268441	0	0.548554	0.504774	0.14486	0.864688	0.329162	0	0.874212	0.672631	0	1.44921
GRMZM5G802940	0	0	0	0	0	0	0	0	0	0	0	0
AC217348.4_FG005	3.43522	1.79183	5.0786	8.72862	5.84445	11.6128	1.50624	0	4.44432	1.29343	0	3.00384
AC217348.4_FG004	0	0	0	0	0	0	0.307065	0	1.07956	0.380239	0	1.27327
AC217348.4_FG006	3.26699	1.21616	5.31781	8.39806	4.82972	11.9664	1.50885	0	4.51313	1.30002	0	3.01094
GRMZM2G166897	5.11575	4.03227	6.19924	4.51063	3.5286	5.49266	7.09247	2.28459	11.9003	6.86418	4.62071	9.10765
GRMZM2G008593	0.550967	0.246917	0.855017	0.441136	0.190553	0.691719	0.248081	0	0.59153	0.213278	0.000694202	0.425862
GRMZM2G087103	3.57151	1.54126	5.60176	1.9385	0.73392	3.14308	9.04221	5.64833	12.4361	4.42716	2.82035	6.03396
GRMZM5G853749	0.00567316	0	0.0898328	0	0	0	0	0	0	0	0	0
GRMZM2G362131	0.609988	0.388279	0.831697	0.407743	0.194401	0.621086	1.51824	1.10341	1.93308	1.08735	0.626987	1.5477
GRMZM2G011269	17.3427	13.6934	20.992	22.024	17.7591	26.289	8.27786	2.84712	13.7086	12.8936	9.21094	16.5763
AC194123.3_FG001	0	0	0	0	0	0	0	0	0	0	0	0
GRMZM5G853743	0.0580488	0	0.255187	0.120404	0	0.373237	0.104335	0	0.374205	0.0177181	0	0.315988
GRMZM2G000361	7.18211	5.12792	9.2363	10.1355	7.84908	12.422	37.6871	28.7495	46.6247	41.4045	38.0458	44.7632
AC215863.3_FG001	0	0	0	0	0	0	5.82654	0.616989	11.0361	3.2466	1.3366	5.1566
GRMZM2G353783	9.00001	5.34121	12.6588	9.19744	5.70454	12.6903	0.244004	0	0.929913	0.21449	0	0.910517
GRMZM2G171408	3.71749	2.54618	4.88879	4.32045	3.21615	5.42475	3.15988	1.85189	4.46786	2.93947	1.90462	3.97432
GRMZM2G125669	0.662038	0.124562	1.19951	18.8897	14.6736	23.1059	0.7655	0	1.73489	33.3544	25.3037	41.405
GRMZM2G457523	0	0	0	0	0	0	0	0	0	0	0	0
GRMZM2G093186	32.3712	27.4875	37.2548	24.9468	21.1046	28.789	38.3679	18.9413	57.7944	45.5296	34.3584	56.7008
AC190959.3_FG004	0	0	0	0	0	0	0	0	0	0	0	0
GRMZM5G894100	55.8104	43.938	67.6828	60.0932	47.8091	72.3772	5.64259	1.14068	10.1445	9.59886	5.37224	13.8255
GRMZM5G894101	0	0	0	0	0	0	0	0	0	0	0	0
GRMZM2G147390	4.24793	1.95396	6.54191	9.15698	6.01537	12.2986	1.65514	0	3.50577	1.52364	0.547854	2.49943
GRMZM5G894105	0	0	0	0	0	0	0	0	0	0	0	0
GRMZM5G894109	1.72648	1.1024	2.35056	1.30362	0.822786	1.78445	2.08429	0	4.35125	0	0	0
GRMZM2G147399	1189.97	896.992	1482.94	1472.57	1149.29	1795.86	210.285	129.412	291.157	301.652	240.161	363.143
GRMZM5G892991	0.162949	0.0656152	0.260282	0.321904	0.0910049	0.552803	0.105237	0	0.254151	0.149347	0.0144982	0.284196
EF517601.1_FG013	0	0	0	0	0	0	0.133075	0	0.369803	0.135066	0	0.386385
AC204951.3_FG002	0	0	0	0	0	0	0	0	0	0	0	0
EF517601.1_FG011	0	0	0	0	0	0	0.0877449	0	0.309898	0	0	0
EF517601.1_FG016	30.248	21.2688	39.2271	22.5349	15.4334	29.6365	4.55242	0	12.2228	7.40211	1.89576	12.9085
GRMZM2G559822	12.2137	10.1558	14.2715	7.28909	5.95425	8.62393	8.44582	2.91021	13.9814	7.81135	5.24998	10.3727
GRMZM2G053767	30.2504	24.3737	36.127	28.1546	23.5174	32.7918	28.9703	0	NA	28.5901	26.4892	30.691
GRMZM5G842695	23.2708	19.5356	27.0061	9.03851	7.35985	10.7172	16.392	14.5369	18.2471	0.78547	0.383339	1.1876
AC204219.3_FG001	0	0	0	0	0	0	0	0	0	0	0	0
GRMZM5G836500	0	0	0	0	0	0	0	0	0	0	0	0
GRMZM5G836501	0	0	0	0	0	0	0	0	0	0	0	0
AC194460.3_FG004	0	0	0	0	0	0	0	0	0	0	0	0
GRMZM2G395348	0	0	0	0	0	0	0	0	0	0.0546402	0	0.141131
GRMZM2G311401	8.47965	5.88587	11.0734	9.48508	6.67114	12.299	10.2694	0	NA	1.45267	0.937007	1.96833
GRMZM2G355600	0	0	0	0	0	0	0	0	0	0	0	0
GRMZM2G065585	0.11419	0	0.237503	27.1665	22.9795	31.3534	0.205118	0	0.52327	22.919	16.6423	29.1957
AC206252.3_FG003	0	0	0	0	0	0	0	0	0	0	0	0
GRMZM2G092590	0.426456	0.210661	0.64225	0.943101	0.617644	1.26856	0.214499	0	0.539201	0.643799	0.175168	1.11243
GRMZM2G065589	0	0	0	0	0	0	0	0	0	0	0	0
GRMZM2G053121	0	0	0	0	0	0	2.53483	0	7.72047	0	0	0
GRMZM5G856943	26.1795	22.2239	30.1352	26.047	22.1943	29.8998	34.2679	17.4384	51.0974	31.4473	23.5413	39.3533
GRMZM5G800541	0	0	0	0	0	0	0	0	0	0.0398159	0	0.261118
AC225355.2_FG002	8.55116	0.413849	16.6885	16.0081	4.79036	27.2259	9.26504	0	23.535	10.1479	0	20.9768
GRMZM2G050473	1.12858	0.510736	1.74642	0.894822	0.36687	1.42277	3.06834	0.249447	5.88724	7.62113	4.86983	10.3724
GRMZM2G702942	0	0	0	0	0	0	0	0	0	0	0	0
GRMZM2G050470	0	0	0	0.0373477	0	0.123956	0.157534	0	0.43777	0.249923	0	0.636764
GRMZM2G445888	0.126797	0	0.290008	0.0779978	0	0.199544	0.285345	0	0.740279	0.491937	0	1.00776
AC204231.3_FG010	0.0692299	0	0.1612	0.0237	0	0.0749541	0.0860221	0	0.263033	0.0967237	0	0.263099
GRMZM2G445881	0.00353859	0	0.0264602	0.00984035	0	0.0460484	0.018044	0	0.120496	0.02126	0	0.137498
AC199526.5_FG001	0.366501	0	0.844096	0.446896	0	0.95109	0.755735	0	1.71844	2.84705	1.6438	4.05031
AC199526.5_FG003	1.44036	0.837896	2.04283	1.09374	0.498823	1.68866	2.36705	0	5.75881	5.88009	2.04702	9.71317
AC199526.5_FG002	114.993	97.1887	132.797	190.537	163.105	217.968	98.4168	64.8057	132.028	205.808	177.721	233.895
GRMZM2G151230	0.127624	0	0.257974	9.19913	7.44543	10.9528	0.0459113	0	0.172854	18.7994	15.2929	22.306
GRMZM2G002569	0.531869	0.264656	0.799082	0.70723	0.406088	1.00837	0.491352	0	1.02996	0.4193	0.189208	0.649393
GRMZM2G151237	19.7061	0	46.0541	38.0977	0.315637	75.8798	15.8811	0	37.8526	3.57001	0	9.65129
GRMZM2G151236	11.9573	0	26.8961	12.4305	0	27.0459	14.368	0	31.0752	5.5343	0.723865	10.3447
GRMZM2G075634	0.0871192	0	0.283945	0.245682	0	0.561119	0.145262	0	0.462019	0	0	0
AC196123.3_FG001	0	0	0	0	0	0	0	0	0	0	0	0
GRMZM2G146940	2.21592	1.11221	3.31963	2.35455	1.04953	3.65956	1.45797	0	3.10809	3.10931	1.20247	5.01615
GRMZM2G129804	26.4572	21.5526	31.3617	27.3876	22.4518	32.3234	25.4759	15.9346	35.0171	16.8104	13.959	19.6618
AC219069.3_FG003	0	0	0	0	0	0	0	0	0	0	0	0
AC219069.3_FG004	0	0	0	0	0	0	1.0826	0	5.42712	0	0	0
GRMZM2G050495	0.026481	0	0.101487	0.0211119	0	0.0885955	0.107764	0	0.299466	0.13445	0	0.549618
GRMZM2G083367	2.4154	1.8014	3.0294	2.74881	2.11196	3.38566	2.63773	0.350935	4.92452	3.68497	2.26207	5.10787
GRMZM2G096965	0	0	0	0	0	0	0	0	0	0	0	0
GRMZM2G012102	7.19843	4.92146	9.47539	6.7057	4.77018	8.64122	7.43034	1.56801	13.2927	8.03336	5.08354	10.9832
GRMZM2G085921	2.26091	1.25328	3.26855	3.51576	2.26783	4.76369	1.15938	0.264576	2.05419	0.140608	0	0.313252
GRMZM2G012106	0	0	0	0	0	0	0	0	0	0	0	0
GRMZM2G057440	0	0	0	0	0	0	0.595869	0	1.51385	0.415075	0	0.972087
GRMZM5G835858	0	0	0	0	0	0	0	0	0	0	0	0
AC194905.2_FG001	0	0	0	0	0	0	0	0	0	0.361459	0	0.733677
AC194905.2_FG003	0	0	0	0	0	0	0	0	0	0	0	0
GRMZM2G571518	0	0	0	0	0	0	1.49538	0	12.7778	10.6778	0	37.4375
GRMZM2G132777	18.1888	14.7669	21.6107	13.0177	10.2641	15.7713	14.2499	9.97749	18.5222	10.1271	7.53879	12.7155
GRMZM2G116885	8.45951	6.65865	10.2604	6.87706	5.39128	8.36285	11.0365	4.74425	17.3287	14.4213	11.8952	16.9474
GRMZM2G132774	0.844302	0.490073	1.19853	1.29216	0.85639	1.72792	0.545765	0	1.27411	0.936973	0.268681	1.60527
GRMZM2G020805	2.13807	1.39252	2.88362	1.56539	0.958407	2.17238	2.08971	0.742392	3.43703	1.27344	0.888983	1.65789
GRMZM2G162333	9.05611	7.32452	10.7877	5.45782	4.21079	6.70485	13.1522	7.76216	18.5423	8.40033	6.77838	10.0223
GRMZM2G116881	26.0836	21.4346	30.7326	25.0841	20.7678	29.4003	31.1093	11.3853	50.8333	41.0554	29.7266	52.3843
AC231755.1_FG010	0.60987	0.0537198	1.16602	0.841137	0.21648	1.46579	0.808324	0	2.07757	0.451069	0	1.12151
GRMZM2G342327	16.4379	13.4991	19.3767	21.5956	17.835	25.3562	13.8989	11.3002	16.4976	17.082	14.3501	19.8139
AC204400.3_FG001	0	0	0	0	0	0	0	0	0	0	0	0
AC203419.4_FG002	0	0	0	0	0	0	0	0	0	0	0	0
GRMZM2G135206	0	0	0	0.0814357	0	0.667054	0	0	0	0	0	0
GRMZM2G063328	5.68281	3.42454	7.94108	6.67703	4.36386	8.99019	12.3996	7.01949	17.7796	13.6439	10.2204	17.0675
GRMZM2G391339	0.0848407	0	0.197775	0.257292	0.0893512	0.425233	1.11958	0	2.8635	3.55777	2.30678	4.80876
GRMZM2G113967	14.0308	11.8242	16.2374	10.784	9.03435	12.5337	21.1826	9.9394	32.4259	31.334	23.8656	38.8024
GRMZM2G038833	8.88984	6.86799	10.9117	4.78165	3.53793	6.02536	5.65475	0.511582	10.7979	5.50492	3.00718	8.00266
GRMZM2G038835	0	0	0	0.0115427	0	0.0530814	0	0	0	0	0	0
GRMZM5G878530	23.3265	19.4389	27.214	21.3247	17.6111	25.0382	20.6527	10.9616	30.3437	11.0579	8.06716	14.0487
GRMZM2G378215	0.174518	0.0119172	0.337118	0.102244	0	0.220448	0.102168	0	0.31194	0	0	0
GRMZM2G378217	0.180687	0.0219441	0.339429	0.299836	0.110841	0.488831	0.812505	0	2.18757	0	0	0
GRMZM2G128179	8.35099	6.74807	9.95391	7.08112	5.76804	8.3942	9.00767	5.03165	12.9837	1.60951	0.894599	2.32442
GRMZM2G128176	12.7271	10.029	15.4252	15.4748	12.436	18.5137	17.2384	0	NA	13.8238	0	NA
GRMZM2G128174	0	0	0	0	0	0	0	0	0	0	0	0
GRMZM2G334011	0.477178	0	1.02565	0.792844	0.154893	1.4308	0.397449	0	1.05558	0	0	0
GRMZM2G334016	0.0652079	0	0.192028	0.0704391	0	0.196067	0.22991	0	0.657658	0.209555	0	0.540487
GRMZM2G128171	99.9555	84.6569	115.254	116.941	99.9626	133.92	93.3838	0	NA	121.473	0	NA
AC198475.3_FG010	0	0	0	0	0	0	0	0	0	0	0	0
GRMZM2G150187	10.6048	7.76462	13.445	18.4942	14.8305	22.1579	13.6723	9.53053	17.814	20.2189	17.0193	23.4185
GRMZM2G049735	0	0	0	0	0	0	0	0	0	0	0	0
GRMZM5G888999	0.391871	0.110662	0.673079	0.597237	0.267425	0.927049	0.785359	0	1.91195	0.158646	0	0.430189
GRMZM2G023387	25.4851	20.853	30.1171	37.2616	31.1867	43.3365	27.6268	10.9862	44.2674	55.3426	41.4146	69.2707
GRMZM2G078409	253.697	219.255	288.14	358.809	312.203	405.415	232.29	135.691	328.888	345.675	270.206	421.144
GRMZM2G054201	0.31048	0	0.840295	0.452601	0	1.05464	3.63568	0.747856	6.52351	7.09211	3.76501	10.4192
GRMZM5G881812	0	0	0	0	0	0	0	0	0	0	0	0
GRMZM2G054207	1.5581	0.475667	2.64054	1.36124	0.571027	2.15146	0.162438	0	0.567427	0.277556	0	0.861879
GRMZM2G458879	0.31703	0.128697	0.505364	0.19735	0.0564097	0.338291	0.184483	0	0.482881	0.179002	0	0.425285
GRMZM2G458878	0	0	0	0	0	0	0.384805	0	1.0258	0.384345	0	0.8169
GRMZM2G008152	1.3793	0.645326	2.11328	1.51977	0.804483	2.23505	1.07973	0.0894604	2.07	1.01868	0.493605	1.54376
GRMZM2G322769	0.688336	0.180066	1.19661	0.547594	0.116352	0.978835	1.00861	0	2.44397	1.04253	0.0415497	2.04351
AC193355.3_FG005	0.0593675	0	0.37871	0.0416674	0	0.307793	1.18719	0	3.50725	0.229654	0	1.54328
GRMZM2G126586	6.06699	3.68355	8.45044	6.02193	3.42344	8.62042	4.97049	0.625668	9.31531	6.3719	3.75406	8.98974
GRMZM2G126580	3.25188	0.301099	6.20267	3.55568	0.348019	6.76335	3.91159	1.26735	6.55583	3.74545	1.82598	5.66492
GRMZM2G126582	1.77452	1.06154	2.4875	3.79856	2.90132	4.6958	0.295873	0	1.16444	0.1331	0	0.62816
AC211705.3_FG001	0	0	0	0	0	0	0	0	0	0	0	0
GRMZM2G169121	2.18836	1.21583	3.16088	1.7646	0.981279	2.54792	2.33818	0.48119	4.19516	1.87407	0.837743	2.91039
GRMZM5G875082	22.5277	17.8417	27.2138	19.1552	15.1547	23.1557	4.66852	0.793465	8.54357	2.8371	1.13033	4.54387
GRMZM5G820530	0	0	0	0	0	0	0	0	0	0	0	0
GRMZM5G847929	34.7643	19.6781	49.8506	27.5668	15.9595	39.174	16.1434	0	34.5747	7.94568	1.16609	14.7253
GRMZM2G112619	0	0	0	0	0	0	0	0	0	0	0	0
GRMZM2G112617	0.164514	0	0.335158	1.72831	0.986474	2.47015	0.161513	0	0.422488	5.52376	3.93711	7.1104
GRMZM2G048962	0.148908	0.0163323	0.281484	0.051152	0	0.124751	0.257716	0	0.643465	0	0	0
GRMZM2G489380	0.0307351	0	0.110836	0	0	0	0.0798303	0	0.282031	0	0	0
GRMZM2G124502	3.42103	1.90524	4.93682	4.069	2.48019	5.65781	2.81485	2.16178	3.46792	5.93357	4.80814	7.05901
GRMZM2G381168	0.367096	0	0.749233	1.38334	0.608129	2.15856	1.09932	0	2.24745	0.767148	0.2056	1.3287
GRMZM2G381169	1.5e-05	0	0.00510421	0	0	0	0.343924	0	1.02349	1.19521	0.312063	2.07837
GRMZM2G318614	0.0773637	0	0.222106	0.351496	0.0554187	0.647573	0.185342	0	0.565889	0.18687	0	0.485932
GRMZM2G025971	0	0	0	0	0	0	0	0	0	0.0148495	0	0.118799
GRMZM2G350955	0	0	0	0	0	0	0.0537715	0	0.171025	0	0	0
GRMZM5G852504	16.1498	13.3968	18.9028	12.8479	10.6497	15.046	0.331063	0	0.944329	0	0	0
GRMZM2G050364	110.077	0	347.484	153.55	0	410.011	0.895569	0	2.90385	0.693056	0	1.85155
GRMZM2G339725	0	0	0	0	0	0	0	0	0	0	0	0
GRMZM2G339728	0.299425	0.0609884	0.537861	0.357227	0.0979343	0.61652	1.98718	0	4.20976	0.970451	0.12379	1.81711
GRMZM2G110616	2.42824	1.45347	3.40302	3.70532	2.32689	5.08375	1.95537	0.368301	3.54245	1.38101	0.616664	2.14535
GRMZM2G095206	6.04769	4.53321	7.56216	6.05724	4.64551	7.46897	7.53877	2.63813	12.4394	10.1494	7.18354	13.1153
GRMZM2G497976	0.00419524	0	0.0367285	0.0202111	0	0.0894769	0	0	0	0.200442	0	0.544888
GRMZM2G067514	1.96294	0.728085	3.1978	1.19362	0.515863	1.87137	1.02682	0	2.39726	1.76781	0.631711	2.90392
GRMZM2G160113	0	0	0	0.0121645	0	0.0553874	0	0	0	0	0	0
GRMZM2G108828	0	0	0	0	0	0	0	0	0	0	0	0
GRMZM2G497978	0	0	0	0.011932	0	0.0647656	0.0983224	0	0.347361	0.463125	0	1.02285
GRMZM5G847102	0	0	0	0	0	0	0	0	0	0	0	0
GRMZM2G022470	0.000665623	0	0.00943896	0.0297238	0	0.0856177	0.0651114	0	0.174809	0.098996	0	0.255219
GRMZM2G055158	0.802253	0.306278	1.29823	0.496579	0.206953	0.786204	0.33089	0	0.849667	0.143504	0	0.321169
AC185436.3_FG004	0.139982	0	1.90367	0.129518	0	1.83559	0	0	0	0.17555	0	1.13391
AC185436.3_FG005	0	0	0	0	0	0	0	0	0	0	0	0
GRMZM2G055151	0.0304175	0	0.0677333	0.0232217	0	0.0541582	0.0354188	0	0.0972887	0.0773105	0	0.165506
GRMZM2G055150	0	0	0	0	0	0	0	0	0	0	0	0
GRMZM2G055155	13.9754	9.02883	18.9219	10.3554	6.59093	14.1198	12.8268	0	27.2831	9.96528	3.27305	16.6575
GRMZM2G055154	0.0575269	0	0.144086	0.109448	0	0.222687	0.0932365	0	0.259095	0.15498	0	0.357978
GRMZM2G382603	0.00121442	0	0.0148407	0	0	0	2.39916	0	5.37042	1.10111	0.111284	2.09093
GRMZM2G104491	0.144568	0.0570453	0.232092	0.0517992	0	0.104852	0.194052	0	0.503687	0.102597	0	0.219527
GRMZM2G104494	0.994747	0.555663	1.43383	1.22208	0.749627	1.69453	0.946091	0	2.30355	2.09862	0.806397	3.39085
GRMZM5G884661	0	0	0	0.0376056	0	0.128233	0.170961	0	0.475085	0.107912	0	0.369833
GRMZM2G104499	0	0	0	0	0	0	0	0	0	0	0	0
GRMZM2G068230	0.000523528	0	0.00682518	0.00379951	0	0.0199157	0.00946688	0	0.0581666	0.0109066	0	0.0707823
GRMZM2G070448	0.511401	0.28825	0.734553	0.455903	0.205321	0.706485	0.362456	0	0.848446	0.409775	0.0721525	0.747397
GRMZM5G894399	0	0	0	0	0	0	0	0	0	0	0	0
GRMZM2G070444	4.91601	3.31154	6.52049	5.23439	3.58893	6.87984	1.36892	0.30424	2.43359	0.0305681	0	0.0789548
GRMZM2G070446	16.4356	12.8433	20.0279	16.8947	13.2419	20.5474	15.0819	10.438	19.7258	16.8968	14.209	19.5846
GRMZM2G008636	0.222426	0	0.464829	0.124598	0	0.297103	0.45958	0	1.17006	0.334346	0	0.746441
GRMZM2G070442	0.188039	0	0.378453	0.0474535	0	0.120288	0.341384	0	1.22891	0.13353	0	0.297036
GRMZM2G115395	0.655468	0.346982	0.963954	1.20209	0.835541	1.56865	0.470719	0	1.09768	0.267227	0.0090708	0.525384
AC196096.3_FG006	0	0	0	0.0450828	0	0.207322	0	0	0	0	0	0
AC196096.3_FG004	0	0	0	0	0	0	0	0	0	0	0	0
AC196096.3_FG005	0	0	0	0	0	0	0	0	0	0	0	0
GRMZM2G046050	0.0052651	0	0.066894	0.0015658	0	0.0554911	0.662633	0	1.50569	0.549176	0.17131	0.927042
GRMZM2G458548	2.32617	1.28988	3.36246	3.59097	2.24871	4.93323	2.46903	0	NA	3.7759	0	NA
GRMZM2G127379	0.424521	0.0971735	0.751868	7.3696	5.51223	9.22697	9.84867	7.13705	12.5603	6.39545	4.51907	8.27184
AC202959.3_FG001	0	0	0	0	0	0	0	0	0	0	0	0
GRMZM2G101515	32.6278	27.0042	38.2514	28.9268	23.3126	34.541	39.8399	24.1204	55.5595	27.9804	21.687	34.2737
GRMZM2G338454	0.272784	0	0.868067	0	0	0	0	0	0	0.584193	0	2.00214
GRMZM2G120816	29.4776	24.4623	34.493	24.3608	20.1299	28.5917	31.5247	0	NA	12.2004	11.8068	12.5941
GRMZM2G101511	0.716523	0.228529	1.20452	0.286323	0.0283019	0.544344	0.447962	0	0.967937	0.11636	0	0.250213
GRMZM2G101513	0.0528511	0	0.14499	0.154368	0	0.34066	0.224369	0	0.66892	0.705814	0.121182	1.29045
GRMZM2G700337	0	0	0	0	0	0	0	0	0	0	0	0
GRMZM2G101519	1.4542	1.0421	1.8663	0.929736	0.64644	1.21303	1.28513	0.0111834	2.55907	0.251686	0.033358	0.470013
GRMZM2G101518	31.9558	25.3421	38.5695	28.0902	22.1926	33.9878	32.2054	27.1148	37.296	30.5579	26.4017	34.7142
GRMZM2G156748	0.426134	0.163498	0.68877	0.665202	0.408909	0.921495	0.420431	0	0.873799	0.0827082	0	0.228541
GRMZM2G018990	0.0191993	0	0.189629	0.0688784	0	0.220917	0.209599	0	0.602709	0.0375545	0	0.298004
GRMZM2G018992	8.54868	6.62658	10.4708	3.07964	2.14829	4.01099	3.68894	1.69724	5.68064	1.05603	0.592296	1.51976
GRMZM5G835064	5.04365	2.67853	7.40878	6.02506	3.62763	8.42248	4.70813	0	10.1089	7.99068	3.70944	12.2719
AC194321.3_FG009	1.63928	0.691108	2.58745	0.470669	0	0.95052	2.36137	0	5.43438	0.560068	0	1.28658
GRMZM2G394465	0	0	0	0	0	0	0	0	0	0	0	0
AC200174.2_FG001	0	0	0	0	0	0	0	0	0	0	0	0
GRMZM2G101958	1145.52	960.939	1330.09	1436.79	1233.13	1640.46	424.855	277.096	572.615	632.934	486.131	779.737
GRMZM5G861020	0	0	0	0	0	0	1.36682	0	4.80539	6.13735	0	12.8856
GRMZM2G038019	0.725635	0.394951	1.05632	0.439069	0.197378	0.680761	0.611733	0	1.39856	0.455708	0.105411	0.806004
GRMZM2G103914	0	0	0	0	0	0	0.201765	0	0.497737	0.341978	0.0255286	0.658427
GRMZM2G038015	0.0366036	0	0.123724	0.0149878	0	0.0682425	0.344057	0	1.01298	1.2029	0.317485	2.08832
GRMZM2G038013	0	0	0	0	0	0	0	0	0	0.0973199	0	0.326337
GRMZM2G038010	0	0	0	0	0	0	0	0	0	0	0	0
GRMZM2G105362	2.46278	1.42755	3.49802	1.81696	0.847603	2.78632	1.85832	0	4.07449	0.501232	0	1.00398
GRMZM2G105360	0	0	0	0.0174804	0	0.0795919	0	0	0	0	0	0
GRMZM2G105364	20.8142	16.2401	25.3884	18.5924	14.897	22.2877	13.9614	5.70922	22.2136	8.42847	5.70597	11.151
GRMZM2G029060	0	0	0	0	0	0	0	0	0	0	0	0
GRMZM2G115935	0	0	0	0	0	0	0	0	0	0	0	0
GRMZM2G336065	7.86727	0	22.0493	6.99953	0	20.6594	42.8166	35.0465	50.5866	32.0567	28.6458	35.4675
GRMZM2G150968	13.1242	9.35122	16.8972	17.2179	12.7423	21.6935	6.19239	0.839145	11.5456	2.86313	1.39697	4.3293
GRMZM2G150969	0	0	0	0	0	0	0	0	0	0	0	0
GRMZM2G150962	0.267652	0.125474	0.409831	0.485875	0.188859	0.78289	0.381112	0	0.840029	0.608386	0.319614	0.897159
GRMZM2G110317	1.47582	0	3.34731	0.72225	0	2.09096	0	0	0	1.00353	0	3.1523
GRMZM2G521299	0	0	0	0	0	0	0	0	0	0.228437	0	0.710377
AC194360.2_FG002	0	0	0	0	0	0	0	0	0	0	0	0
AC195961.2_FG005	0	0	0	0	0	0	0	0	0	0.203588	0	1.74534
GRMZM2G521296	0	0	0	0	0	0	0	0	0	0.131594	0	0.314389
GRMZM2G526748	0	0	0	0	0	0	0	0	0	0	0	0
GRMZM2G113579	0.0192424	0	0.146346	0	0	0	1.01228	0.0158158	2.00875	0.260763	0	0.625412
GRMZM2G398788	0.0796641	0	0.269273	0.202429	0	0.492499	0	0	0	0.263972	0	0.758788
GRMZM2G555108	5.29003	3.37833	7.20173	5.79461	4.09298	7.49624	10.3405	6.57109	14.1099	10.4547	8.49839	12.4111
GRMZM2G448344	0.0764023	0.0233222	0.129482	0.0464728	0.00689658	0.0860491	0.135232	0	0.310502	0.0824903	0.00709825	0.157882
EF517601.1_FG024	0	0	0	0.0809039	0	0.368373	3.8243	0	9.18718	2.28248	0	4.67419
GRMZM5G824944	55.9842	47.6171	64.3514	41.4059	35.0729	47.7388	61.4169	37.9693	84.8645	42.7989	33.2697	52.3282
GRMZM2G155211	1.73147	1.05316	2.40979	1.90641	1.23121	2.5816	2.05839	0	4.57212	1.06166	0.225226	1.8981
GRMZM2G155217	0.0365022	0	0.087455	0.10348	0.022151	0.18481	0.11181	0	0.295641	0.110888	0	0.247176
GRMZM2G368898	8.95972	5.97777	11.9417	9.46176	6.37639	12.5471	15.9292	5.7142	26.1442	14.0244	9.5575	18.4912
GRMZM2G456923	2.18222	1.3117	3.05274	2.60656	1.71688	3.49623	2.05748	0	4.44501	2.7e-06	0	0.18228
GRMZM2G352959	14.0117	11.7159	16.3076	11.4315	9.52964	13.3334	22.1601	10.5901	33.7301	17.8389	13.0184	22.6594
GRMZM2G390236	1.82263	1.10471	2.54055	1.82953	1.15611	2.50295	0.520045	0	1.36721	0.191438	0	0.530466
GRMZM2G181067	2.67576	1.14857	4.20294	3.06056	1.51114	4.60998	3.47496	0	8.04085	0	0	0
GRMZM2G156575	6.44576	3.87482	9.01669	6.28541	3.5915	8.97932	6.89713	2.3121	11.4822	5.99624	3.89415	8.09833
AC211352.3_FG001	0	0	0	0	0	0	0	0	0	0	0	0
AC211352.3_FG005	20.2599	13.5288	26.991	21.6217	15.0381	28.2053	15.758	0	33.4738	0	0	0
GRMZM2G417574	0	0	0	0	0	0	0	0	0	0	0	0
GRMZM2G383154	13.9131	10.5496	17.2767	12.6073	9.74272	15.4719	17.5074	0	NA	14.3587	13.3024	15.415
GRMZM2G314339	0	0	0	0	0	0	0	0	0	0	0	0
GRMZM2G349428	0.00879198	0	0.0416645	0.144671	0.0186096	0.270733	1.85963	0	4.70891	2.82743	0.612369	5.04248
GRMZM2G083058	38.6689	32.7356	44.6021	42.2929	35.9775	48.6083	53.8741	49.3641	58.3842	66.4271	63.3659	69.4883
GRMZM2G138479	0.0236602	0	0.109657	0.0694296	0	0.209481	0.153155	0	0.463545	0.792134	0.030701	1.55357
GRMZM2G106631	0.0586393	0	0.143244	0.0581001	0	0.156252	0.184632	0	0.539596	0.419756	0.0998752	0.739637
GRMZM2G083053	0.0105664	0	0.0384679	0.146044	0.0475358	0.244553	0.0361381	0	0.121314	0.0869074	0	0.202573
GRMZM2G433433	1.74554	1.20223	2.28885	2.41986	1.77945	3.06026	2.45682	0	4.95537	5.6991	3.55542	7.84278
GRMZM2G138475	10.3145	7.69737	12.9315	9.09426	6.77451	11.414	10.0236	0	NA	10.3974	9.64202	11.1528
GRMZM2G116689	6.8522	2.60303	11.1014	6.74197	2.78494	10.699	202.051	129.718	274.385	241.691	189.736	293.646
GRMZM2G050234	0.0585367	0	0.161531	5.59558	4.13036	7.06079	0.0752526	0	0.227612	6.31104	4.25282	8.36926
GRMZM2G160526	0	0	0	0	0	0	0	0	0	0	0	0
GRMZM5G842683	0.28511	0	0.607624	0.339053	0.0197871	0.65832	0.10439	0	0.375987	0.330928	0	0.77273
GRMZM2G107322	0.538885	0.149712	0.928058	0.829163	0.363179	1.29515	0.165681	0	0.407215	0.247273	0.0215468	0.472999
GRMZM2G095810	7.8667	5.71169	10.0217	9.62597	7.18448	12.0675	10.3975	0	NA	10.1605	0	NA
GRMZM2G055699	25.2578	21.6028	28.9128	54.0015	46.9169	61.0862	25.0174	21.4535	28.5814	74.4997	0	NA
GRMZM2G107328	0	0	0	0	0	0	0	0	0	0	0	0
GRMZM2G330035	0	0	0	0	0	0	0.0416399	0	0.127301	0.0177592	0	0.0678762
GRMZM2G039017	0.000142201	0	0.00719754	1.01e-05	0	0.0067988	2.7234	0	NA	9.07712	0	NA
AC207321.3_FG003	0.0203603	0	0.0962429	0.0147904	0	0.0825114	0.0190955	0	0.0906693	0.0194054	0	0.10318
GRMZM2G022130	324.995	255.982	394.008	301.754	243.348	360.16	10.0415	8.50601	11.577	8.34839	7.05607	9.6407
GRMZM2G385034	0	0	0	0	0	0	0.222087	0	0.780801	0.279805	0	0.936959
GRMZM5G868433	158.151	133.683	182.618	119.995	103.079	136.911	165.027	0	NA	172.085	0	NA
GRMZM2G422836	0	0	0	0	0	0	0	0	0	0	0	0
GRMZM5G836539	1.74122	0	7.11492	0	0	0	0	0	0	0	0	0
AC208327.4_FG002	0.941151	0.425453	1.45685	0.612259	0.217771	1.00675	100.443	51.8982	148.987	35.9284	23.5109	48.3459
AC208327.4_FG003	54.0341	45.1745	62.8937	42.1469	34.8057	49.488	66.3148	54.6061	78.0234	58.2784	54.6894	61.8675
GRMZM2G100473	3.44699	2.38908	4.50491	2.54659	1.65996	3.43322	2.48849	1.1292	3.84778	1.10395	0.623457	1.58445
GRMZM2G407032	0.0689447	0	0.197696	0.066703	0	0.182598	0.100157	0	0.283364	0.0498025	0	0.166769
GRMZM2G131928	0.53453	0.312137	0.756922	0.364131	0.195457	0.532805	0.608631	0	1.38797	0.635038	0.199697	1.07038
GRMZM2G130605	9.27854	6.56485	11.9922	8.12744	5.64336	10.6115	18.399	4.39449	32.4035	11.0005	4.86816	17.1329
GRMZM5G882680	0.0381463	0	0.135237	0.00731685	0	0.0478153	0	0	0	0	0	0
AC198742.3_FG007	0	0	0	0	0	0	0	0	0	0	0	0
GRMZM2G103793	0	0	0	0	0	0	0.138027	0	0.385237	0	0	0
GRMZM2G364612	2.3065	1.6808	2.93221	3.34365	2.57747	4.10984	2.31478	0.133366	4.49619	4.8234	3.00552	6.64128
GRMZM2G037104	29.76	24.6281	34.8919	30.7599	25.402	36.1178	49.677	40.737	58.6171	43.1262	38.24	48.0125
AC218037.3_FG014	0	0	0	0	0	0	0	0	0	0	0	0
GRMZM2G141258	24.6042	20.9676	28.2408	21.601	18.3164	24.8856	28.7058	20.6553	36.7564	19.577	17.7385	21.4155
AC193350.3_FG001	1.75571	0	4.27074	1.41911	0	3.73915	4.31004	0	9.25308	0.511135	0	1.07704
GRMZM2G037102	0	0	0	0	0	0	0	0	0	0	0	0
GRMZM2G141252	0	0	0	0.279587	0	0.630422	38.0834	8.44918	67.7177	78.8534	57.0443	100.662
GRMZM2G107588	34.2292	28.4775	39.981	27.0728	22.4598	31.6857	45.5447	0	NA	41.6398	0	NA
GRMZM2G141254	0	0	0	0	0	0	0	0	0	0	0	0
GRMZM2G073155	0.168758	0	0.426486	0.236619	0	0.528494	0.279867	0	0.802112	0.23061	0	0.662887
GRMZM2G452353	0	0	0	0	0	0	0	0	0	0	0	0
GRMZM2G073150	110.268	95.2329	125.303	109.038	94.6874	123.389	158.762	55.9579	261.567	173.919	101.489	246.35
GRMZM5G851040	7.72974	5.54322	9.91625	15.2557	11.8824	18.629	16.5712	10.2726	22.8698	1.24281	0.327153	2.15846
AC190623.3_FG004	0	0	0	0	0	0	0	0	0	0	0	0
AC190623.3_FG002	0.0246385	0	0.0651357	0.0308307	0	0.0738107	0	0	0	0	0	0
AC190623.3_FG001	14.8194	11.2924	18.3465	8.70499	6.25926	11.1507	9.09065	1.06905	17.1123	4.18396	1.80666	6.56127
GRMZM2G100675	29.8346	23.9775	35.6917	34.1922	26.8114	41.5729	25.8033	10.9664	40.6402	22.1209	16.305	27.9368
GRMZM5G898735	6.74398	5.01055	8.47741	5.439	4.08059	6.79741	9.39062	5.05426	13.727	9.57249	6.49969	12.6453
GRMZM2G176141	0	0	0	0.0329115	0	0.0902567	0.0515636	0	0.196742	0.279083	0	0.608338
AC198321.3_FG002	0	0	0	0	0	0	0	0	0	0	0	0
GRMZM2G170409	0	0	0	0	0	0	0	0	0	0	0	0
GRMZM2G479967	3.80171	2.67055	4.93287	3.70407	2.70555	4.70259	6.15012	0	NA	1.20755	0.652006	1.76309
GRMZM2G410085	0.00317007	0	0.0225563	0.0123738	0	0.0488376	0.789592	0	1.9251	0.796946	0.111089	1.4828
GRMZM2G410083	0	0	0	0	0	0	0.167814	0	0.46634	0.160534	0	0.417449
GRMZM2G170400	11.5466	9.26903	13.8241	7.36562	5.77448	8.95677	18.1394	0	NA	15.824	0	NA
GRMZM2G178239	0	0	0	0.0178602	0	0.0617372	0.0433909	0	0.152551	0	0	0
GRMZM2G418651	0.0120393	0	0.0529256	0.00583858	0	0.0426955	0.133621	0	0.34095	1.31e-06	0	0.0637883
GRMZM2G178236	25.7418	20.8192	30.6645	25.1324	20.4392	29.8256	34.5824	0	NA	32.5057	31.3106	33.7009
GRMZM2G418654	0.456569	0.0422695	0.870869	0.216295	0	0.503452	7.44e-06	0	0.0658938	0.109742	0	0.279609
GRMZM2G104801	0	0	0	0	0	0	0	0	0	0	0	0
GRMZM5G832574	0.159793	0	1.21529	0	0	0	0	0	0	0	0	0
GRMZM2G411938	0.147516	0.0288613	0.26617	0.539568	0.32632	0.752817	0.0581579	0	0.193407	0	0	0
GRMZM2G104806	0	0	0	0	0	0	0	0	0	0	0	0
GRMZM2G076852	0	0	0	0	0	0	0	0	0	0	0	0
GRMZM2G065599	43.2642	32.9253	53.6032	42.3368	32.9386	51.7351	41.2864	29.1904	53.3825	30.5348	25.9764	35.0931
GRMZM2G523621	9.37281	6.74701	11.9986	7.99716	5.66857	10.3257	4.4124	0	9.46885	0	0	0
GRMZM5G872033	0.679781	0.273276	1.08629	1.84112	1.17787	2.50437	1.46223	0	3.09504	0	0	0
GRMZM2G141873	8.53073	6.04181	11.0196	7.16441	4.97568	9.35313	7.77491	0	NA	8.5096	7.4002	9.61899
GRMZM2G148078	7.42364	5.25737	9.58992	7.01233	5.20615	8.8185	0.897524	0	2.07868	1.62418	0.774536	2.47383
AC231372.2_FG005	0	0	0	0.110066	0	0.47103	0.416421	0	1.46403	0.414258	0	1.38911
GRMZM2G467593	0	0	0	0	0	0	0	0	0	0	0	0
GRMZM5G891196	0	0	0	0	0	0	0	0	0	0	0	0
GRMZM5G891195	0	0	0	0.205354	0	1.30968	1.52124	0	4.23657	1.27993	0	4.12568
GRMZM2G704490	0	0	0	0	0	0	0	0	0	0	0	0
GRMZM2G453403	0.0569404	0	0.341542	0.109533	0	0.473154	1.38782	0	3.69698	2.41778	0.0659113	4.76965
GRMZM2G001355	0.495778	0.0684201	0.923136	2.27198	1.39852	3.14545	0.455344	0	1.29385	5.26907	2.42288	8.11526
GRMZM2G453407	8.19602	5.64921	10.7428	8.33397	6.06368	10.6043	7.10577	4.88493	9.3266	12.2189	11.1487	13.289
GRMZM5G848415	2.69884	0	11.2099	4.1531	0	13.0313	4.86737	0	11.7799	1.42442	0	4.27086
GRMZM5G890820	8.66043	1.69748	15.6234	8.94541	1.97865	15.9122	12.3678	3.85342	20.8822	12.7068	4.82008	20.5935
GRMZM2G001358	171.729	147.21	196.247	166.044	142.827	189.26	160.89	83.5481	238.231	132.446	97.8516	167.041
GRMZM5G848412	0	0	0	0	0	0	0	0	0	0	0	0
GRMZM2G457898	0	0	0	0	0	0	0	0	0	0	0	0
GRMZM2G002614	11.8884	10.0436	13.7333	8.40656	7.04993	9.7632	20.7565	10.6171	30.896	25.9652	19.8759	32.0545
GRMZM2G002616	66.2102	54.4819	77.9386	68.0082	58.0111	78.0052	123.923	0	NA	124.797	117.367	132.226
GRMZM2G002617	31.4068	26.6784	36.1352	27.7412	23.6109	31.8715	38.505	20.3191	56.691	34.5051	26.0781	42.9322
GRMZM2G011100	0.105017	0	0.352071	0	0	0	0.19474	0	0.619387	0	0	0
GRMZM2G011101	153.122	0	382.153	228.745	0	527.963	40.6625	26.7601	54.565	42.997	32.5423	53.4517
GRMZM2G136098	0.000516869	0	0.0140845	0.00027626	0	0.0177221	1.08526	0	2.79657	1.1916	0.265331	2.11786
GRMZM2G122261	0.374542	0.135864	0.61322	0.424903	0.16404	0.685766	0.206905	0	0.497975	0.254324	0.0072717	0.501377
GRMZM2G360847	0.345574	0	0.763847	0.670791	0.171597	1.16998	4.73373	1.94717	7.52029	3.10741	1.73805	4.47678
GRMZM2G360840	0	0	0	0	0	0	0	0	0	0	0	0
GRMZM2G122267	51.5155	44.2871	58.7439	41.056	35.3584	46.7537	67.8822	60.314	75.4504	54.9654	47.796	62.1347
GRMZM2G010136	7.13248	5.31215	8.95281	5.27424	4.02083	6.52765	7.96379	6.67594	9.25165	10.2942	8.79135	11.7971
GRMZM2G172807	0.888588	0.0113261	1.76585	0.272252	0	0.745756	0.805952	0	2.53023	1.05796	0	2.40626
GRMZM2G062268	5.15381	3.35285	6.95476	6.74617	4.74233	8.75001	12.4438	0	NA	16.9518	0	NA
GRMZM2G172800	0.297282	0	0.798068	0.186104	0	0.58343	0.921256	0	2.0604	0.72549	0.143665	1.30731
GRMZM5G831009	0.00728793	0	0.0744582	0.110785	0	0.224941	0.160474	0	0.406682	0.0447546	0	0.17441
GRMZM2G086573	4.97559	3.76139	6.1898	8.29462	6.54364	10.0456	2.82395	0.676392	4.97151	8.59856	6.9422	10.2549
GRMZM2G062260	3.20309	2.30611	4.10008	3.35796	2.48076	4.23516	2.11566	0	4.5973	0.746037	0.056948	1.43513
GRMZM2G119130	0	0	0	0	0	0	0	0	0	0.343446	0	1.17705
GRMZM2G086577	2.16353	1.51788	2.80917	1.04695	0.590959	1.50294	1.6082	0.302446	2.91396	1.27536	0.726824	1.82391
AC204689.3_FG003	0	0	0	1.21002	0	6.79898	0.836922	0	3.56823	0	0	0
AC204689.3_FG001	0	0	0	0	0	0	0	0	0	0	0	0
GRMZM5G896874	0	0	0	0	0	0	0	0	0	0	0	0
AC195998.3_FG002	0	0	0	0	0	0	0	0	0	0	0	0
AC195998.3_FG003	0	0	0	0	0	0	0	0	0	0	0	0
GRMZM2G704239	0.00767898	0	0.0441652	0.0249066	0	0.0869354	0	0	0	0	0	0
GRMZM2G435942	0	0	0	0	0	0	0	0	0	0	0	0
GRMZM2G704237	0	0	0	0	0	0	10.9433	0	22.7426	5.23966	1.01831	9.461
GRMZM2G704231	0	0	0	0	0	0	0	0	0	0	0	0
GRMZM2G435944	0	0	0	0	0	0	0	0	0	0	0	0
GRMZM2G080937	87.9173	71.5378	104.297	106.833	86.9905	126.675	94.6956	84.3961	104.995	87.0828	80.2965	93.8691
GRMZM2G080936	0	0	0	0	0	0	2.07474	0	4.34082	3.83272	1.96597	5.69946
GRMZM2G083168	0.0906343	0	0.252315	0.104737	0	0.270049	1.78548	0	3.95214	0.705763	0.00107591	1.41045
GRMZM2G080930	36.126	29.3914	42.8607	33.2021	27.2888	39.1154	34.9002	0	NA	26.0336	0	NA
GRMZM2G053493	0	0	0	0	0	0	0	0	0	0	0	0
AC196184.3_FG001	0	0	0	0	0	0	0	0	0	0	0	0
GRMZM2G085210	0	0	0	0	0	0	0	0	0	0	0	0
GRMZM5G898447	18.4041	8.17988	28.6283	27.4637	14.3016	40.6258	1.93042	0	6.18447	0.458845	0	2.34486
GRMZM5G898445	0.557441	0.00709542	1.10779	0.115004	0	0.623892	0.124818	0.124818	0.124818	0.199732	0	0.572264
GRMZM5G898444	235.953	189.741	282.165	153.068	122.19	183.946	2030.77	719.365	3342.17	3158.32	2177.71	4138.93
GRMZM2G029465	0	0	0	0	0	0	0	0	0	0	0	0
GRMZM2G147849	73.8551	63.9421	83.7681	62.5645	54.5221	70.6068	88.2456	55.9342	120.557	115.256	90.4353	140.077
GRMZM2G301908	0.0544824	0	0.175712	0.0483892	0	0.145857	0.5212	0	1.49651	0.199011	0.199011	0.199011
GRMZM2G176270	0.876755	0.322371	1.43114	0.368698	0.193705	0.54369	1.36081	0	2.90843	0.475478	0.114998	0.835958
AC219030.3_FG001	0	0	0	0	0	0	3.79564	0	11.4828	6.99033	1.3902	12.5905
GRMZM2G176277	5.98975	4.17126	7.80824	6.02526	4.21395	7.83658	3.38631	0	6.8561	3.6782	1.76943	5.58697
GRMZM2G176274	3.94169	2.66331	5.22007	3.921	2.67514	5.16685	4.36245	3.69203	5.03287	2.50527	1.80806	3.20248
AC202921.3_FG002	322.653	127.774	517.532	422.441	198.058	646.825	4.59151	1.4753	7.70771	9.52394	6.0973	12.9506
GRMZM2G016457	57.5795	45.9952	69.1638	57.8301	47.0352	68.6251	54.3758	0	NA	44.9336	0	NA
AC215678.3_FG008	0	0	0	0	0	0	0	0	0	0	0	0
AC202921.3_FG004	0	0	0	0	0	0	0	0	0	0	0	0
AC187393.3_FG001	0	0	0	0	0	0	1.66e-05	0	0.205153	0	0	0
GRMZM2G169782	0.0602772	0	0.123987	0.0937558	0.0179935	0.169518	0.219902	0	0.561323	0.140135	0	0.378659
AC191097.3_FG010	0	0	0	0	0	0	0	0	0	0.687679	0	3.23583
GRMZM5G882466	0.128216	0	4.56866	0	0	0	2.67799	0	9.64917	0.328913	0	7.3491
AC203159.3_FG010	0.00389289	0	0.0455662	0	0	0	0	0	0	0.15099	0	0.506306
GRMZM2G043530	7.31019	5.27782	9.34257	5.32547	2.78865	7.8623	11.3888	0	NA	8.87838	0	NA
GRMZM2G164676	4.90928	3.60837	6.21019	4.62848	3.32725	5.92971	6.35374	0	NA	6.51032	0	NA
GRMZM2G700806	2.26637	0.567681	3.96506	8.64616	5.04112	12.2512	9.12654	2.047	16.2061	45.5267	33.3355	57.7178
GRMZM2G164672	0.991678	0.467426	1.51593	0.909238	0.462876	1.3556	4.81752	0.582031	9.053	4.04856	2.23564	5.86149
AC213804.4_FG002	0	0	0	0	0	0	0	0	0	0	0	0
GRMZM2G159431	2.2562	0.870421	3.64199	4.29303	2.41505	6.171	2.26727	0.79324	3.7413	4.19219	2.68595	5.69843
GRMZM5G821692	0.242068	0	0.624593	0.359584	0	0.847046	0	0	0	0	0	0
AC213804.4_FG004	0	0	0	0	0	0	0	0	0	0	0	0
AC203316.3_FG003	0	0	0	0	0	0	0	0	0	0	0	0
AC203316.3_FG004	0	0	0	0	0	0	0	0	0	0	0	0
GRMZM2G071147	5.35885	3.98363	6.73408	5.56502	4.44238	6.68767	5.76905	0	NA	5.82455	5.45954	6.18957
GRMZM2G071145	0.0850305	0	0.210101	0.0676651	0	0.173883	0.197042	0	0.572629	0.105636	0	0.310171
GRMZM5G859053	6.48201	2.51846	10.4456	3.15112	0.776049	5.5262	5.11281	0	12.2222	4.91955	1.31159	8.5275
GRMZM2G421707	2.03089	1.6025	2.45929	2.52387	2.04374	3.004	0.482096	0	1.06965	0	0	0
AC191412.3_FG005	0	0	0	0	0	0	0	0	0	0	0	0
AC191412.3_FG002	1.55843	0.289937	2.82692	1.23686	0.190779	2.28294	0.740523	0	1.86681	0.782146	0.00448586	1.55981
AC217050.4_FG004	9.77441	7.94512	11.6037	11.5269	9.64095	13.4129	13.5973	10.3216	16.8729	11.7295	10.6016	12.8574
AC217050.4_FG007	0	0	0	0	0	0	0	0	0	0	0	0
GRMZM2G116714	27.4638	20.5652	34.3624	36.0713	27.7254	44.4172	40.9655	33.694	48.237	58.9768	52.7204	65.2332
AC217050.4_FG001	43.5136	34.6002	52.4269	22.1636	17.3924	26.9348	42.281	21.8642	62.6979	50.5564	39.0999	62.0129
AC217050.4_FG002	0	0	0	0	0	0	0.645872	0	1.6477	0.6875	0.019199	1.3558
GRMZM2G163374	0.0140733	0	0.0666924	0.0462056	0	0.136275	0.487094	0	1.16509	1.84169	0.679958	3.00341
GRMZM2G176499	13.8115	11.4241	16.1989	15.2601	12.7544	17.7659	15.4888	6.0845	24.8931	15.7645	11.1504	20.3786
GRMZM2G163378	0	0	0	0	0	0	0	0	0	0	0	0
GRMZM2G176494	0.00271026	0	0.0313191	0.00170085	0	0.0227806	0.00905842	0	0.197006	0.0070864	0	0.24055
GRMZM2G176495	6.53391	4.96234	8.10549	9.21068	7.30961	11.1118	5.2844	0	NA	1.37247	0.844005	1.90094
GRMZM2G147575	0	0	0	0	0	0	0	0	0	0	0	0
GRMZM2G701063	0	0	0	0	0	0	0	0	0	0.55769	0	1.11887
GRMZM2G127342	0.290149	0.0569198	0.523379	0.56894	0.271985	0.865895	0.359099	0	0.788445	0.911738	0.326216	1.49726
GRMZM2G536043	0.305055	0	0.662119	0.152207	0	0.394737	0.340479	0	0.980757	0.0565071	0	0.378225
GRMZM2G059428	2.13264	1.37057	2.8947	1.00322	0.561266	1.44517	1.30599	0.0258843	2.5861	4.11001	2.34945	5.87057
GRMZM2G028733	8.89921	7.26963	10.5288	7.43861	6.06756	8.80967	11.1748	5.05371	17.296	4.84278	3.9881	5.69745
GRMZM2G028731	0	0	0	0	0	0	0	0	0	0	0	0
GRMZM2G028730	1.30321	0	2.98377	1.36634	0	3.02947	22.5021	12.9164	32.0878	28.0534	24.7591	31.3477
GRMZM5G810595	2.36093	1.15193	3.56994	0.99281	0.313212	1.67241	0.140585	0	0.698653	0.0549256	0	0.254878
GRMZM2G028736	0	0	0	0.00713322	0	0.0434776	0	0	0	0.0775126	0	0.203602
GRMZM2G171723	17.4339	12.7303	22.1376	22.4899	17.1502	27.8296	17.5068	14.895	20.1185	19.1243	16.2598	21.9888
AC212564.2_FG001	18.8908	12.5081	25.2735	17.6784	14.3512	21.0056	21.3105	0	NA	15.8279	10.4948	21.1611
GRMZM2G149449	0.0335674	0	0.18033	0.115795	0	0.373635	0.222087	0	0.780801	1.30197	0	2.65767
GRMZM2G149446	0.0313184	0	0.11181	0.0149651	0	0.0681391	0.222659	0	0.571977	1.04932	0.212377	1.88626
GRMZM2G149443	0.59964	0	1.20536	0.406671	0	0.877446	0.625029	0	1.66	0.532192	0	1.32321
GRMZM2G149442	5.0223	3.95584	6.08876	3.5705	2.7574	4.38361	3.88834	2.92038	4.8563	2.95908	2.4777	3.44045
GRMZM2G042664	8.3419	6.4469	10.2369	8.85711	7.14454	10.5697	10.6185	8.09159	13.1454	9.89413	6.83502	12.9532
GRMZM2G042667	0	0	0	0	0	0	0	0	0	0	0	0
GRMZM2G042666	3.05089	1.85122	4.25057	1.78672	1.14435	2.42909	3.06335	0	NA	5.58933	4.5166	6.66206
GRMZM2G042660	0.21628	0.0963183	0.336241	0.150208	0.0553929	0.245023	0.197051	0	0.468307	0.185464	0.0125225	0.358405
GRMZM2G042662	0	0	0	0	0	0	0	0	0	0	0	0
GRMZM2G378117	0	0	0	0.0820299	0	0.189685	0	0	0	0	0	0
GRMZM2G309600	0.0266427	0	0.126258	0.107852	0	0.295591	0.0610044	0	0.291139	0.138393	0	0.53862
GRMZM5G840145	0.0805047	0	0.18165	0.12836	0.0104833	0.246237	0.202516	0	0.48998	0	0	0
GRMZM2G010604	4.53518	2.69236	6.37799	5.52565	3.54931	7.50198	7.11652	3.00374	11.2293	5.94441	3.68276	8.20605
AC200852.4_FG010	0.0217151	0	0.228539	0.0143234	0	0.174968	0.0218898	0	0.164972	0	0	0
GRMZM5G823696	26.944	5.70915	48.1788	28.9505	6.57837	51.3226	0.266988	0	0.700196	0.17193	0	0.363068
GRMZM2G072492	0	0	0	0.0228171	0	0.0626208	0.0554795	0	0.154172	0.0350985	0	0.120289
GRMZM2G009346	28.2839	22.5271	34.0406	29.1419	23.4535	34.8303	26.1444	0	NA	28.9021	0	NA
GRMZM2G009344	0.837012	0	1.93805	0.299626	0	1.04778	10.1533	9.33744	10.9691	15.304	11.4534	19.1546
GRMZM2G047312	0.0368086	0	0.294093	0.0771488	0	0.303739	0	0	0	0	0	0
GRMZM2G009348	0.00711143	0	0.0337006	0.059769	0	0.132735	0.054528	0	0.146187	0.169638	0	0.359095
GRMZM2G312081	0	0	0	0	0	0	0	0	0	0	0	0
GRMZM2G504623	9.51947	4.35789	14.6811	8.0821	3.60987	12.5543	0.225787	0	0.612983	0	0	0
GRMZM2G049581	4.97877	2.30266	7.65487	5.14421	2.59542	7.693	17.033	0	34.582	36.2313	22.014	50.4486
GRMZM2G402167	0	0	0	0	0	0	0.0473026	0	0.205155	0	0	0
GRMZM2G049588	47.6997	38.5208	56.8787	48.0637	38.9383	57.189	57.6651	0	NA	58.9078	0	NA
GRMZM5G892405	0	0	0	0	0	0	0.2559	0	0.89968	0	0	0
GRMZM2G402165	0	0	0	0.288375	0.0201638	0.556586	0	0	0	5.213	2.21198	8.21403
GRMZM5G892400	0	0	0	0	0	0	0	0	0	0	0	0
GRMZM2G134067	1.98324	1.33043	2.63604	2.64517	1.8974	3.39294	1.05361	0	2.41041	1.61973	0.618937	2.62052
GRMZM2G134066	0.228564	0.0498605	0.407267	0.0941004	0	0.202889	0.100434	0	0.288064	0.101342	0	0.319133
GRMZM2G471745	0	0	0	0.00915668	0	0.0540707	0	0	0	0.558176	0	1.11927
GRMZM5G892409	0	0	0	0	0	0	0	0	0	0.116483	0	0.887109
GRMZM5G892408	0	0	0	0	0	0	0.286314	0	1.00661	0.308058	0	1.19895
GRMZM2G390371	1.54343	0.338683	2.74818	1.58589	0.415145	2.75664	0.588276	0	1.83041	1.01062	0	2.29671
GRMZM2G390374	4.46932	3.298	5.64064	4.82987	3.68157	5.97817	8.95003	0	NA	8.17211	7.97397	8.37024
GRMZM2G056956	13.3662	0	26.884	9.70524	0	21.2229	4.05285	0	15.3622	0.448074	0	3.72044
AC212339.4_FG001	0.14946	0	1.1367	0.257219	0	1.09001	0.701757	0	2.63715	0	0	0
GRMZM2G170896	0.694341	0.483534	0.905149	0.66426	0.47214	0.856381	0.720605	0	1.45331	0.555611	0.266504	0.844718
GRMZM2G170890	8.20505	6.03686	10.3733	11.5094	8.9609	14.0579	9.39905	5.22239	13.5757	11.6834	9.42819	13.9386
GRMZM2G330308	3.75174	0.496278	7.00721	4.03059	0.644223	7.41695	26.2882	21.71	30.8664	22.7742	19.1708	26.3777
GRMZM2G439297	12.6482	7.8497	17.4466	11.8243	7.42882	16.2197	21.1539	6.02572	36.282	35.1411	24.7981	45.4842
AC206969.3_FG001	0	0	0	0	0	0	0	0	0	0	0	0
GRMZM5G894801	2.4379	1.68463	3.19117	3.62684	2.63965	4.61404	0.0690737	0	0.241876	0	0	0
GRMZM2G353957	0.0177123	0	0.0508507	0.0176213	0	0.049026	0.0502863	0	0.143215	0	0	0
GRMZM2G098704	0.000468442	0	0.0125842	4.2e-06	0	0.00938608	0.240044	0	0.655012	0.0200927	0	0.220695
GRMZM2G110181	0	0	0	0	0	0	0	0	0	0	0	0
GRMZM2G124365	42.1669	33.2584	51.0753	32.2288	25.6135	38.844	38.6449	30.8376	46.4522	42.7531	40.9939	44.5123
GRMZM2G153819	0.000628728	0	0.0127091	0.0197553	0	0.0845437	0	0	0	0	0	0
GRMZM2G352023	0.276394	0	0.577761	0.308496	0.00551619	0.611476	0.152292	0	0.457119	0.3541	0	0.859335
GRMZM2G099259	0.07894	0	0.322562	0	0	0	4.76363	0	10.5991	3.60217	0.826277	6.37806
GRMZM2G099253	4.54207	3.49111	5.59302	3.85751	2.90637	4.80865	4.21459	2.597	5.83218	3.32852	2.29765	4.35939
GRMZM2G099255	8.2263	6.77524	9.67735	8.57092	7.06619	10.0756	10.4186	6.23585	14.6013	9.03064	6.45798	11.6033
GRMZM2G010075	12.7872	10.9307	14.6437	10.6197	8.87993	12.3594	15.1439	11.7091	18.5786	11.5347	10.033	13.0364
GRMZM2G088331	1.28158	0.0452637	2.51789	2.71075	0	5.43296	1.17772	0	3.17352	2.60222	0.01481	5.18964
AC205560.3_FG003	0	0	0	0	0	0	0.109887	0	0.319963	0.307542	0.0434475	0.571637
GRMZM2G055420	20.4896	17.0536	23.9256	23.8444	19.9441	27.7448	18.4556	7.74481	29.1665	10.4999	7.21795	13.7819
GRMZM2G146047	1.71829	0.966107	2.47046	1.46664	0.813424	2.11985	1.34317	0.312719	2.37361	1.77926	1.08476	2.47376
GRMZM2G507091	0.00173685	0	0.0276746	0.129425	0	0.344216	1.6347	0.0262779	3.24313	0.390025	0	1.00718
GRMZM2G053869	0.239968	0.0973217	0.382614	0.110125	0.0195287	0.200721	0.550351	0	1.3282	0.901474	0.374221	1.42873
GRMZM2G053868	2.97384	2.10573	3.84194	4.81925	3.70472	5.93378	3.28739	1.7273	4.84748	7.69175	6.87322	8.51028
GRMZM2G048233	0	0	0	0	0	0	0	0	0	0	0	0
AC197071.3_FG004	0	0	0	0	0	0	0	0	0	0	0	0
GRMZM2G397069	0.661699	0.30503	1.01837	0.520213	0.14572	0.894705	0.817902	0	1.89898	1.06067	0.265081	1.85625
GRMZM2G053863	0.00650549	0	0.0418138	0.0550764	0	0.126333	0.672369	0	2.35191	3.85637	0.202317	7.51043
AC197071.3_FG001	0	0	0	0	0	0	0	0	0	0	0	0
AC197071.3_FG003	0	0	0	0	0	0	0	0	0	0	0	0
GRMZM2G146729	0.037645	0	0.191358	0	0	0	0.0448103	0	0.253835	0	0	0
GRMZM2G073310	1.65733	1.20196	2.11271	4.20961	3.37203	5.04719	1.21456	0	2.53158	4.91909	3.08253	6.75566
AC211651.4_FG001	0.423297	0.218321	0.628273	0.253318	0.103015	0.403621	1.1022	0	2.29976	0.549324	0.131804	0.966844
GRMZM2G024530	20.8869	17.8227	23.9512	25.4723	21.9038	29.0408	29.2921	21.7979	36.7863	40.3345	33.772	46.8969
GRMZM2G024533	6.75132	5.66882	7.83381	4.08126	3.33181	4.83071	7.77424	0	NA	4.68568	0	NA
GRMZM2G093880	10.2271	7.3761	13.078	9.77386	7.28855	12.2592	7.5551	0	NA	3.78452	2.97009	4.59895
AC214531.3_FG004	0	0	0	0	0	0	0	0	0	0.052468	0	0.175697
GRMZM2G121957	0.0759362	0	0.167677	0.073783	0	0.159762	0.0798067	0	0.221775	0.0725549	0	0.223069
GRMZM2G078204	5.08621	3.68583	6.4866	5.20329	3.7454	6.66118	5.84152	0	NA	7.30875	6.58879	8.0287
GRMZM2G078200	8.90889	6.90513	10.9127	5.63722	4.16477	7.10967	9.24628	0	NA	8.21661	6.80485	9.62836
GRMZM2G120202	2.84075	1.87703	3.80447	2.5249	1.6724	3.3774	2.32766	0.688923	3.96639	3.12858	2.1571	4.10007
GRMZM2G015161	0	0	0	0	0	0	0	0	0	0	0	0
GRMZM2G096962	60.3844	46.9977	73.771	42.2102	32.4547	51.9656	77.0435	73.2593	80.8277	85.262	81.0602	89.4638
GRMZM2G012119	1.97165	0.0934776	3.84982	1.06967	0	2.67404	1.94393	0.711485	3.17638	1.50893	0.795117	2.22273
GRMZM5G845977	0.00479329	0	1.06029	0.0513386	0	1.15567	0.139278	0	1.58418	0.230381	0	1.7954
GRMZM2G066951	0	0	0	0	0	0	0	0	0	0	0	0
GRMZM2G066950	0	0	0	0	0	0	0	0	0	0	0	0
GRMZM2G066953	1.4417	0.712882	2.17052	1.70067	0.948202	2.45315	3.80919	2.55975	5.05863	3.83771	2.03347	5.64195
AC208355.3_FG001	0	0	0	0	0	0	0	0	0	0	0	0
AC208355.3_FG002	0	0	0	0	0	0	0	0	0	0	0	0
GRMZM2G179857	0	0	0	0	0	0	0	0	0	0	0	0
GRMZM2G179854	0	0	0	0	0	0	0	0	0	0	0	0
GRMZM2G328427	0.464064	0.250461	0.677666	0.333254	0.162662	0.503846	0.475656	0	1.09197	0.115213	0	0.267076
GRMZM2G133308	30.8321	24.1699	37.4942	26.0905	20.5511	31.6299	13.1573	3.92407	22.3905	10.2866	6.60612	13.9671
GRMZM2G359961	0.0189636	0	0.206412	0.00150722	0	0.118873	0	0	0	0.0363728	0	0.234864
GRMZM2G091435	16.9668	11.6388	22.2947	17.1159	11.8352	22.3966	16.1634	11.3536	20.9733	18.7487	15.2659	22.2315
AC191254.3_FG003	0	0	0	0	0	0	0.622428	0	1.74824	0.465866	0	0.985619
AC214829.2_FG009	0	0	0	0	0	0	0	0	0	0	0	0
GRMZM2G353772	0	0	0	0	0	0	2.01676	0	4.55979	0	0	0
GRMZM2G396338	0.126491	0	0.481108	0.0371013	0	0.271309	0.0755757	0	0.407599	0	0	0
GRMZM2G302373	0	0	0	0.876599	0.333798	1.4194	0	0	0	5.90096	3.37457	8.42736
GRMZM2G147459	40.4856	34.3688	46.6024	32.7245	27.8302	37.6188	41.5697	22.7785	60.3609	33.8898	25.7832	41.9965
GRMZM2G147454	10.6191	8.81237	12.4259	10.1002	8.41064	11.7897	10.5585	4.09086	17.0262	11.8986	8.43351	15.3636
GRMZM2G091433	66.1242	56.1766	76.0718	51.6294	43.6801	59.5787	72.0037	45.6604	98.347	72.3593	58.6814	86.0371
GRMZM2G147452	0.127464	0	0.291024	0.164421	0	0.33442	0.126501	0	0.30152	0.176435	0	0.388363
GRMZM2G147450	16.6802	13.7162	19.6442	17.103	14.4086	19.7974	19.6285	19.2315	20.0255	17.6215	0	NA
GRMZM2G501901	0.685161	0	1.60833	0.287196	0	0.862279	0.905038	0	2.48052	0	0	0
GRMZM2G097618	0.0347271	0	0.181062	0.0105835	0	0.0918976	0	0	0	0	0	0
GRMZM2G126633	0	0	0	0	0	0	0	0	0	0	0	0
GRMZM2G126632	0	0	0	0	0	0	0	0	0	0	0	0
GRMZM2G434031	1.82047	0.488021	3.15292	1.89496	0	4.12581	2.16459	0.345262	3.98392	2.00275	1.02115	2.98434
GRMZM2G126635	0	0	0	0	0	0	0	0	0	0	0	0
GRMZM2G433365	0	0	0	0.0427739	0	0.126154	0	0	0	0.10844	0	0.306956
GRMZM2G400444	0	0	0	0	0	0	0	0	0	0	0	0
GRMZM5G834605	0.124513	0	0.393958	0.0836922	0	0.334958	0	0	0	0.239102	0	0.819445
GRMZM5G834604	0	0	0	0	0	0	0	0	0	0	0	0
GRMZM2G443111	0.760069	0.124035	1.3961	1.47801	0.630724	2.32529	7.88227	0	24.2388	24.1956	5.88942	42.5018
GRMZM2G039214	7.25604	5.19163	9.32045	10.3595	7.75375	12.9652	8.33953	2.61352	14.0655	7.77158	5.20189	10.3413
GRMZM2G039212	1.22533	0.622881	1.82777	2.31387	1.48723	3.1405	0.530004	0	1.47192	3.39842	1.32683	5.47001
GRMZM2G180272	0	0	0	0	0	0	0	0	0	0	0	0
GRMZM2G358618	69.4208	39.6631	99.1784	88.6118	54.5505	122.673	26.5431	14.0958	38.9904	20.7563	15.2275	26.2852
GRMZM2G358619	0.0181442	0	0.0487614	0.0267454	0	0.0619852	0.04467	0	0.126909	0.0821406	0	0.181658
GRMZM2G063827	1.62428	0.810047	2.43851	1.38668	0.528608	2.24476	1.56835	0.761888	2.3748	1.01776	0.577916	1.4576
GRMZM2G063824	1.63342	1.14141	2.12544	0.970831	0.649465	1.2922	1.1799	0	2.48029	1.89579	0.954208	2.83737
GRMZM2G335240	0	0	0	0	0	0	0	0	0	0	0	0
GRMZM5G868868	5.96271	4.16796	7.75747	4.30613	2.95236	5.65991	9.21379	6.38362	12.044	5.316	3.85372	6.77829
GRMZM2G314646	0.0829566	0.000225552	0.165688	0.0807261	0	0.168981	0.0797092	0	0.1749	0.0568352	0	0.132482
GRMZM5G899073	0.0119663	0	0.135956	0.071503	0	0.366807	0.138747	0	1.01423	0.170002	0	1.111
GRMZM2G391815	0.981657	0.581768	1.38155	3.96267	3.09196	4.83339	1.34277	0.232279	2.45326	13.464	0	NA
GRMZM2G112134	0	0	0	0	0	0	0	0	0	0	0	0
AC191759.3_FG008	0	0	0	0	0	0	0	0	0	0	0	0
AC177863.3_FG014	0	0	0	0	0	0	0	0	0	0	0	0
GRMZM2G164883	0	0	0	2.11e-06	0	0.00656742	0.118194	0	0.334511	0	0	0
AC177863.3_FG013	0	0	0	0	0	0	2.27434	0	7.46599	2.73168	0	7.52797
AC217313.3_FG001	0	0	0	0	0	0	0	0	0	0	0	0
GRMZM2G306328	0.0135257	0	0.0607965	0.00647977	0	0.0484383	0	0	0	0.04614	0	0.150118
GRMZM2G337089	0	0	0	0.000459185	0	0.0141419	0	0	0	0	0	0
GRMZM2G397889	0	0	0	0	0	0	0	0	0	0.0526662	0	0.163777
GRMZM2G153336	0.748258	0.102518	1.394	2.23062	0.885599	3.57564	0.884464	0	2.07307	0.151736	0	0.437137
GRMZM2G153332	11.6864	8.90114	14.4717	18.175	14.3934	21.9566	16.6337	0	NA	19.9693	18.3008	21.6378
GRMZM2G153333	20.3745	17.4202	23.3289	26.315	22.7032	29.9267	25.369	13.8439	36.8941	31.6788	26.9018	36.4559
GRMZM5G839114	0	0	0	0	0	0	0	0	0	0.0561781	0	0.192533
GRMZM5G827121	0.137083	0	0.278249	0.769162	0.440965	1.09736	0.125761	0	0.324544	2.51995	1.46742	3.57247
GRMZM2G109420	14.6473	11.9659	17.3286	18.5333	15.1527	21.9138	29.7824	23.0575	36.5073	39.7379	33.3973	46.0786
GRMZM2G049912	3.72191	2.87402	4.5698	3.75457	2.94172	4.56741	2.81086	0.367053	5.25468	5.0036	3.15541	6.85178
GRMZM5G838861	0	0	0	0	0	0	0	0	0	0	0	0
GRMZM2G049915	9.24299	7.58888	10.8971	5.77963	4.68166	6.8776	0.0284894	0	0.130495	0.203549	0	0.676281
GRMZM2G380152	251.931	206.571	297.29	249.129	0	981.638	140.209	107.243	173.175	149.437	130.656	168.219
GRMZM2G068913	42.3357	35.5653	49.106	66.9511	55.7776	78.1245	0.623844	0	1.52419	0.663119	0.024922	1.30132
GRMZM2G068917	1.07194	0.46359	1.68028	11.338	8.71742	13.9586	0.788278	0.0324284	1.54413	9.63232	8.16789	11.0967
GRMZM2G150444	3.60562	2.08523	5.12601	3.52574	2.05441	4.99708	2.769	1.52463	4.01338	0.484811	0.0753882	0.894233
GRMZM2G150448	7.9975	5.99392	10.0011	7.98658	6.04201	9.93115	3.07996	0	6.73742	0.979348	0	2.07893
GRMZM2G447145	2.84609	1.64945	4.04273	3.33346	2.10337	4.56355	4.95715	3.88833	6.02598	7.20053	6.27489	8.12617
GRMZM2G107877	0.187364	0	0.392731	1.29226	0.765253	1.81928	0.282151	0	0.779782	0.357047	0	0.749201
GRMZM2G381283	0	0	0	0	0	0	0	0	0	0	0	0
GRMZM2G107872	23.5568	20.0142	27.0993	21.1011	17.9755	24.2266	31.3384	16.2335	46.4433	36.4798	27.7499	45.2097
GRMZM5G837720	0	0	0	0	0	0	0	0	0	0	0	0
GRMZM2G090935	7.86024	6.28003	9.44045	6.38871	4.90097	7.87646	11.1094	9.32215	12.8966	11.5119	10.0875	12.9364
GRMZM2G066171	2.84244	2.06828	3.61661	2.0137	1.27612	2.75128	3.13337	0.256194	6.01055	2.40007	1.20986	3.59027
GRMZM2G111441	1.54173	0.567732	2.51573	0.790457	0.166729	1.41419	1.30223	0.0318504	2.5726	1.45521	0.598502	2.31191
AC186815.3_FG002	0	0	0	0	0	0	0	0	0	0	0	0
AC186815.3_FG003	0.0438887	0	0.136753	0.0173251	0	0.0732816	0.144773	0	0.419081	0.0281873	0	0.1823
GRMZM2G174726	0	0	0	4.87795	3.02898	6.72691	0.0735877	0	0.384981	19.3902	11.6695	27.1108
GRMZM2G446897	4.57875	3.45237	5.70513	4.53534	3.47501	5.59567	0.586202	0	1.33997	0.574163	0.12853	1.0198
GRMZM2G446895	26.2103	21.8048	30.6159	25.2292	21.1022	29.3562	30.6503	0	NA	21.105	0	NA
GRMZM2G023260	0	0	0	0	0	0	0	0	0	0	0	0
GRMZM2G096577	0.0717999	0	0.480521	0.180484	0	0.763102	0.111472	0	0.426889	0.312626	0	0.819733
AC209932.4_FG009	0	0	0	0	0	0	0	0	0	0	0	0
GRMZM2G091243	8.67357	6.87683	10.4703	6.8367	5.35861	8.31478	6.71983	2.82379	10.6159	2.39255	1.46945	3.31566
GRMZM2G703602	0	0	0	0	0	0	0.413722	0	1.06279	0.178957	0	0.605242
GRMZM2G703604	0.00376212	0	0.038904	0.061194	0	0.19559	0.11645	0	0.409408	0.00685092	0	0.264801
GRMZM5G820475	1.37334	0.803914	1.94276	0.484274	0.259244	0.709304	15.6307	0	37.8651	43.6069	10.9235	76.2904
GRMZM5G847687	0.0276057	0	0.090701	0.0298035	0	0.109882	0	0	0	0	0	0
GRMZM2G506453	0	0	0	0	0	0	1.41149	0.0713604	2.75162	5.33052	3.86779	6.79325
GRMZM2G506452	0	0	0	0	0	0	0	0	0	0	0	0
AC198605.3_FG005	0	0	0	0	0	0	0	0	0	0.367691	0	1.23125
GRMZM5G874086	0	0	0	0	0	0	0	0	0	0	0	0
GRMZM2G446234	9.16204	7.39553	10.9286	11.7097	9.47658	13.9429	10.5452	0	NA	16.7292	0	NA
GRMZM2G344634	14.8386	11.9197	17.7575	13.3345	10.7376	15.9313	19.5719	9.15849	29.9853	30.8489	24.337	37.3609
GRMZM2G406269	0.779761	0.344109	1.21541	0.803025	0.383403	1.22265	0.357009	0	0.932919	0	0	0
GRMZM2G148616	0	0	0	0	0	0	0.399246	0	1.29825	0.609826	0	1.30053
GRMZM2G121546	52.7642	42.1114	63.4169	36.691	29.0652	44.3168	59.945	53.1747	66.7154	43.4155	39.7022	47.1287
GRMZM2G121543	9.09618	7.39079	10.8016	9.79322	8.00956	11.5769	12.1346	4.66085	19.6084	11.4298	7.97511	14.8844
GRMZM5G836296	0	0	0	0	0	0	0	0	0	0	0	0
GRMZM5G850455	66.8362	57.0691	76.6032	46.884	39.9609	53.8072	32.9995	16.0624	49.9365	27.1744	20.0705	34.2784
GRMZM5G836291	0.672611	0.194228	1.15099	0.327924	0.0529872	0.602862	1.61543	0	3.44822	2.1495	0.894619	3.40438
GRMZM2G102965	2.40999	1.63436	3.18563	1.83639	1.23484	2.43793	2.56684	0	5.19124	1.47088	0.502537	2.43921
GRMZM2G018813	0.0635573	0	0.155764	0.0196236	0	0.0681569	0.0702246	0	0.19832	0.0850684	0	0.265969
GRMZM2G350687	0.0387607	0	0.176129	0.0623682	0	0.187405	0.0922116	0	0.360254	0	0	0
GRMZM2G075472	0.00509105	0	0.0224818	0.0144266	0	0.042075	1.3524	0	2.70584	4.24499	3.35487	5.1351
GRMZM2G075470	0.815597	0	2.58853	0.998738	0	2.95025	1.16509	0	2.58107	0.542786	0.0312196	1.05435
GRMZM2G102968	1.62247	0.768309	2.47662	1.72881	0.923185	2.53443	3.94713	0.803847	7.09042	5.18603	3.14529	7.22677
GRMZM2G427424	51.371	41.9868	60.7553	47.878	39.3446	56.4115	56.9898	45.3206	68.659	57.6509	50.1058	65.1961
GRMZM5G868041	0.0172409	0	0.100761	0.0110364	0	0.0746649	0.0392291	0	0.292924	0.0495144	0	0.367295
GRMZM2G406945	1.16723	0.151646	2.18282	0.508966	0	1.15047	5.08835	0	11.8733	3.20057	0.469357	5.93178
GRMZM2G359571	0	0	0	0	0	0	0	0	0	0.675995	0	2.26817
GRMZM5G886622	0.000692417	0	0.147855	0.00011269	0	0.131567	0.107479	0	0.381758	0.211559	0	0.609753
GRMZM2G490997	0.063627	0	0.216906	0.0582889	0	0.197404	0.0911435	0	0.343953	0	0	0
GRMZM2G160430	5.28133	3.41894	7.14373	20.2201	15.7625	24.6777	6.65043	6.55847	6.74239	22.5055	19.5256	25.4854
GRMZM2G115211	0.00418797	0	0.0359125	0.0105297	0	0.0580668	0.189706	0	0.521071	0	0	0
GRMZM2G114162	30.417	24.2314	36.6026	33.4558	27.0562	39.8555	26.3517	21.8621	30.8412	19.0834	17.5769	20.59
GRMZM2G376705	0	0	0	0	0	0	0	0	0	0	0	0
GRMZM2G393433	0.0720816	0	0.19539	0.123445	0	0.249767	0.0906165	0	0.264077	0.0876066	0	0.225818
GRMZM2G376708	2.01e-05	0	0.00191782	0.000759766	0	0.00775782	0.0764946	0	0.197481	0.0899918	0	0.201809
GRMZM2G302035	0	0	0	0	0	0	0	0	0	0	0	0
GRMZM2G332752	0.0152526	0	0.0876054	0.0487121	0	0.171459	3.3872	0.204598	6.56981	8.03909	5.63136	10.4468
AC216730.2_FG002	0	0	0	0	0	0	0	0	0	0	0	0
GRMZM2G143725	1.22083	0.527708	1.91395	0.519399	0.088521	0.950276	43.7622	0	NA	41.2549	38.7786	43.7312
GRMZM5G876691	0	0	0	0	0	0	0	0	0	0	0	0
AC220975.4_FG009	0	0	0	0	0	0	0	0	0	0	0	0
GRMZM2G143723	1.0806	0.598587	1.5626	1.14414	0.675245	1.61304	0.752352	0	1.54546	0.884494	0.403892	1.3651
GRMZM2G574148	2.12359	1.05597	3.19122	1.31808	0.515934	2.12022	2.5662	0	5.96008	0.312098	0	0.897125
[truncated: 60,878 more rows]

## Sheet: novel_common
Expression levels of novel genes.
Novel genes detected using Cufflinks 2.0.2. (Column A,B). Expression values calculated as fragments per kilobase of transcript per million fragments mapped (FPKM) and their relative confidence interval (FPKM_low and FPKM_high) in control (CTRL) and inoculated (INOC.) samples common to both genotypes (CO354 and CO441, respectively; Columns C-N). Genes were defined as coding for CPC scores > 0 and …
cuff_gene_id CO354	cuff_gene_id CO441	FPKM_CTRL CO354	FPKM_CTRL_low	FPKM_CTRL_high	FPKM_INOC CO354	FPKM_INOC_low	FPKM_INOC_high	FPKM_CTRL CO441	FPKM_CTRL_low	FPKM_CTRL_high	FPKM_INOC CO441	FPKM_INOC_low	FPKM_INOC_high	Coding potential
XLOC_000993	XLOC_001020	0.357655	0	1.35491	0.224305	0	0.626247	0.503033	0	1.0897	0.119855	0.0112324	0.228478	highly coding
XLOC_003611	XLOC_003665	1.40039	0.803316	1.99746	0.384478	0.0926707	0.676285	1.99497	0.344108	3.64584	0.616245	0.180618	1.05187	highly coding
XLOC_011647	XLOC_003665	3.06e-05	0	0.0376073	0.000113191	0	0.0339322	1.99497	0.344108	3.64584	0.616245	0.180618	1.05187	highly coding
XLOC_005701	XLOC_005772	0.431948	0.0849544	0.778942	0.561629	0.107582	1.01568	0.511797	0.0151756	1.00842	0.698845	0.227214	1.17048	highly coding
XLOC_013812	XLOC_005772	0	0	0	0.445253	0	0.91704	0.511797	0.0151756	1.00842	0.698845	0.227214	1.17048	highly coding
XLOC_006979	XLOC_007054	11.4413	9.1849	13.6977	8.48354	6.75398	10.2131	20.068	7.74881	32.3871	6.958	4.15194	9.76405	highly coding
XLOC_008226	XLOC_008329	10.5591	8.22028	12.8979	7.25469	5.56925	8.94012	13.1761	0	#NAME?	4.53357	3.67442	5.39273	highly coding
XLOC_008656	XLOC_008759	0.280552	0.0668852	0.49422	0.123027	0	0.257325	0.879902	0.109578	1.65023	0.836134	0.258699	1.41357	highly coding
XLOC_008659	XLOC_008762	0.484899	0.117264	0.852534	0.255846	0.00119132	0.510501	0.359838	0	1.09199	0	0	0	highly coding
XLOC_015828	XLOC_015983	51.6931	41.106	62.2801	31.3793	23.841	38.9176	32.5712	16.49	48.6524	14.7094	10.9588	18.46	highly coding
XLOC_016217	XLOC_016374	0.675	0.226578	1.12342	0.648731	0.249706	1.04775	1.182	0	2.58539	1.10504	0.323616	1.88647	highly coding
XLOC_008659	XLOC_016373	0.484899	0.117264	0.852534	0.255846	0.00119132	0.510501	0.0561989	0	0.235019	0.474115	0.068146	0.880084	highly coding
XLOC_016408	XLOC_016606	24.3739	16.3297	32.4181	25.5431	17.6865	33.3996	31.0891	0	67.7353	17.7498	5.29846	30.2012	highly coding
XLOC_016518	XLOC_016735	11.0917	7.48132	14.702	8.13851	5.39704	10.88	30.6304	4.38241	56.8784	0	0	0	highly coding
XLOC_016587	XLOC_016819	1.94793	0.925345	2.97052	1.7317	0.817306	2.6461	1.77628	0	4.13982	0.99688	0	2.07861	noncoding
XLOC_016393	XLOC_016587	3.82427	1.98946	5.65909	4.00016	2.23954	5.76079	8.99135	0	19.1914	6.74287	2.2502	11.2355	highly coding
XLOC_016617	XLOC_016851	0.338303	0.0308615	0.645745	0.59316	0.205198	0.981122	0.801764	0	1.95886	0	0	0	highly coding
XLOC_016690	XLOC_016947	0.700015	0	1.40633	1.07171	0.242511	1.90091	1.7155	0	4.22262	2.49843	0.252181	4.74468	highly coding
XLOC_016485	XLOC_016694	23.7018	13.1598	34.2439	18.7783	9.89425	27.6624	17.7731	0	40.5635	1.75342	0	4.31689	highly coding
XLOC_016498	XLOC_016709	0.0488524	0	0.145333	0.903453	0.5002	1.30671	0.554406	0	1.4348	2.27508	1.0237	3.52646	highly coding
XLOC_016526	XLOC_016752	187.518	127.353	247.683	162.918	110.808	215.027	14.8281	2.44606	27.2102	8.58794	4.54307	12.6328	highly coding
XLOC_019420	XLOC_024900	0.0796639	0	0.333017	0.384076	0	1.07111	0.642079	0	1.75221	2.18741	0.266076	4.10875	highly coding
XLOC_019420	XLOC_024899	0.0796639	0	0.333017	0.384076	0	1.07111	0.342614	0	0.960621	0.941295	0	1.92736	highly coding
XLOC_020590	XLOC_020904	4.48619	2.63664	6.33574	3.73612	2.13873	5.33352	6.76567	5.87878	7.65257	3.26954	2.30296	4.23612	highly coding
XLOC_022197	XLOC_022514	0.342569	0.00291086	0.682226	1.166	0.567275	1.76472	1.36873	0	2.93704	0.346471	0	0.829945	highly coding
XLOC_022539	XLOC_024835	20.0351	12.6776	27.3925	18.4806	11.8982	25.0631	2.67269	0	6.40979	0.45823	0	1.20691	highly coding
XLOC_022539	XLOC_024834	20.0351	12.6776	27.3925	18.4806	11.8982	25.0631	7.6451	0	19.3142	0.458619	0	3.41746	highly coding
XLOC_022539	XLOC_022860	20.0351	12.6776	27.3925	18.4806	11.8982	25.0631	27.1404	3.96746	50.3134	3.76786	0.652888	6.88283	highly coding
XLOC_024432	XLOC_024798	0.804192	0.295355	1.31303	1.18827	0.601663	1.77487	1.47234	0	3.37612	0.180641	0	0.541107	highly coding
XLOC_020795	XLOC_024705	2.07549	1.05844	3.09255	2.13471	1.17757	3.09185	0.22322	0	1.05717	0.136473	0	0.489553	highly coding
XLOC_024355	XLOC_024705	0.148939	0	0.773893	0	0	0	0.22322	0	1.05717	0.136473	0	0.489553	highly coding
XLOC_024356	XLOC_024705	0.834334	0.290847	1.37782	0.426588	0.0579152	0.795262	0.22322	0	1.05717	0.136473	0	0.489553	highly coding
XLOC_024475	XLOC_024853	1.93139	1.28553	2.57726	2.07739	1.44031	2.71448	2.09238	0	4.29822	0	0	0	highly coding
XLOC_025184	XLOC_025574	17.0301	13.4362	20.6241	20.7789	16.4756	25.0821	16.8027	13.7991	19.8063	9.81999	7.45646	12.1835	highly coding
XLOC_028339	XLOC_028759	1.60753	0.144211	3.07086	1.97158	0.387451	3.55572	1.9671	0.353548	3.58066	0.491787	0	2.23087	highly coding
XLOC_029870	XLOC_030293	0.104422	0	0.281058	1.12731	0.530739	1.72388	0.324253	0	0.910787	2.4241	0.705622	4.14259	highly coding
XLOC_032253	XLOC_032719	4.8825	3.36275	6.40225	5.81074	4.15087	7.47061	6.72827	0	#NAME?	11.0179	9.48892	12.5468	highly coding
XLOC_037785	XLOC_032285	6.16808	0	14.5344	5.94345	0	13.8567	48.4284	34.2445	62.6123	36.5892	29.5648	43.6137	highly coding
XLOC_031816	XLOC_032285	12.6671	8.0545	17.2796	12.8711	8.56461	17.1776	48.4284	34.2445	62.6123	36.5892	29.5648	43.6137	highly coding
XLOC_037830	XLOC_032719	0.572023	0.201205	0.942841	0.249699	0.0170587	0.48234	6.72827	0	#NAME?	11.0179	9.48892	12.5468	highly coding
XLOC_035012	XLOC_028759	0.327545	0	0.754155	0.159842	0	0.411315	1.9671	0.353548	3.58066	0.491787	0	2.23087	highly coding
XLOC_036377	XLOC_030228	0.810087	0	1.65648	0.308215	0	0.994561	12.6254	0	26.3662	17.5282	7.80369	27.2526	highly coding
XLOC_035897	XLOC_036377	1.23378	0.284966	2.1826	0.93345	0.147683	1.71922	4.76121	0	11.3282	0.255707	0	1.20321	noncoding
XLOC_037453	XLOC_037943	4.62476	2.56249	6.68703	5.32601	3.2112	7.44082	7.48272	0	17.7405	0	0	0	highly coding
XLOC_038068	XLOC_038619	0.502332	0.0174397	0.987225	0.093938	0	0.298839	972.333	0	2550.01	4324.82	1024.42	7625.22	highly coding
XLOC_037645	XLOC_038137	4.2955	2.86324	5.72776	2.93612	1.80196	4.07029	5.55334	4.27968	6.82701	3.41539	2.28938	4.54139	highly coding
XLOC_033733	XLOC_038439	0.984958	0.432538	1.53738	0.727905	0.363815	1.092	2.54701	0	5.43101	2.21499	0.86059	3.56939	highly coding
XLOC_037925	XLOC_038439	0.208661	0	0.573156	0	0	0	2.54701	0	5.43101	2.21499	0.86059	3.56939	highly coding
XLOC_037926	XLOC_038441	110.937	71.9923	149.883	115.466	77.3077	153.624	179.433	2.74578	356.121	27.7599	3.90872	51.6111	highly coding
XLOC_037937	XLOC_038450	16.0453	8.43027	23.6604	9.78421	4.05403	15.5144	1.41092	0	3.42683	0.128163	0	0.439237	highly coding
XLOC_038066	XLOC_038616	20.6639	14.8781	26.4496	25.3815	19.0378	31.7253	37.6476	11.2059	64.0893	25.5627	16.1311	34.9942	highly coding
XLOC_038139	XLOC_038689	5.21509	2.0003	8.42989	5.06882	1.99324	8.14441	4.03398	0	10.379	0.555396	0	1.61704	highly coding
XLOC_039751	XLOC_040321	0.57551	0.198764	0.952257	0.421296	0.114722	0.72787	0.512865	0	1.326	1.74849	0.268844	3.22814	highly coding
XLOC_039377	XLOC_039944	1.41396	0	2.96378	2.7048	0.633042	4.77655	2.29448	0	5.14996	0	0	0	highly coding
XLOC_042000	XLOC_050637	856.102	0	1885.86	482.299	0	1179.04	502.209	0	1313.37	914.725	0	1836.04	highly coding
XLOC_048853	XLOC_049541	22.2748	16.8868	27.6628	21.8109	16.9884	26.6333	19.4108	0	#NAME?	23.1855	21.6314	24.7396	highly coding
XLOC_048802	XLOC_049492	160.372	129.68	191.065	141.328	114.252	168.404	68.9687	26.3201	111.617	40.2053	26.4039	54.0066	highly coding
XLOC_049646	XLOC_050346	2.30893	1.4414	3.17647	2.47757	1.62831	3.32682	2.41135	0	5.2058	0	0	0	highly coding
XLOC_049482	XLOC_050170	1.36327	0.504358	2.22217	1.21835	0.5174	1.91931	0.708608	0	1.70348	0.217141	0	0.485694	highly coding
XLOC_050231	XLOC_051007	10.147	7.39874	12.8953	8.66988	6.2406	11.0992	14.0718	4.66188	23.4818	7.92443	3.76662	12.0822	highly coding
XLOC_049664	XLOC_050375	61.8543	34.4273	89.2813	29.5949	10.9287	48.2612	6.11697	0	12.4881	1.87018	0.352187	3.38817	highly coding
XLOC_049809	XLOC_050571	150.843	77.5293	224.156	178.859	99.9951	257.722	9.57569	0	21.133	7.01557	1.7573	12.2738	highly coding
XLOC_052122	XLOC_052890	5.45811	2.72189	8.19434	5.27508	2.73731	7.81286	7.6124	0	15.4915	0.23556	0	0.807306	highly coding
XLOC_053430	XLOC_054214	1.50061	0.5915	2.40972	1.36572	0.544771	2.18668	3.25381	0.461186	6.04643	0	0	0	highly coding
XLOC_053531	XLOC_063559	2.76764	1.43042	4.10485	1.40852	0.306606	2.51042	1.00438	0	2.44691	0	0	0	highly coding
XLOC_053443	XLOC_054227	3.0549	0.279706	5.8301	4.94337	1.23012	8.65663	8.84346	6.17873	11.5082	9.64307	6.38211	12.904	highly coding
XLOC_058732	XLOC_063488	1.11312	0.222662	2.00359	1.20008	0.372874	2.02728	2.57364	0	6.14372	0	0	0	highly coding
XLOC_060847	XLOC_061668	1.03205	0.267971	1.79612	0.667966	0.130661	1.20527	1.92157	0	4.01741	0.605163	0.0763808	1.13394	highly coding
XLOC_062633	XLOC_063488	0.305818	0	0.668138	0.280221	0	0.607563	2.57364	0	6.14372	0	0	0	highly coding
XLOC_062243	XLOC_063070	0.209906	0	3.22183	0.518853	0	5.27888	5.31033	1.34255	9.2781	7.25961	4.63867	9.88056	highly coding
XLOC_063806	XLOC_064723	12.2167	9.63572	14.7977	14.5296	11.6484	17.4107	20.8223	0	#NAME?	23.9522	22.2332	25.6713	highly coding
XLOC_074581	XLOC_064243	2.99801	0.383763	5.61226	9.14468	4.51482	13.7745	6.21893	2.5862	9.85166	8.15653	6.12949	10.1836	highly coding
XLOC_063335	XLOC_064243	32.5686	14.923	50.2142	38.9066	18.8315	58.9816	6.21893	2.5862	9.85166	8.15653	6.12949	10.1836	highly coding
XLOC_068446	XLOC_069399	79.8495	37.8512	121.848	77.564	40.3982	114.73	110.793	18.8282	202.758	50.2048	17.2645	83.1451	highly coding
XLOC_068893	XLOC_069854	1.13031	0.308893	1.95173	0.771514	0.160026	1.383	2.2247	0.784095	3.6653	4.19068	2.68845	5.69292	highly coding
XLOC_069999	XLOC_070955	15.7412	11.6649	19.8174	15.6713	11.9648	19.3778	13.2557	7.78165	18.7298	7.29943	5.4842	9.11467	highly coding
XLOC_064157	XLOC_070955	6.98595	2.83345	11.1385	4.24854	1.02363	7.47345	13.2557	7.78165	18.7298	7.29943	5.4842	9.11467	highly coding
XLOC_071880	XLOC_072850	11.8688	8.74153	14.9961	11.5137	8.64568	14.3817	19.8847	0	#NAME?	21.7806	19.336	24.2253	highly coding
XLOC_073113	XLOC_074096	0.461907	0.0771984	0.846616	0.237175	0	0.504925	0.465588	0	1.14264	0.364782	0.0186708	0.710894	highly coding
XLOC_074353	XLOC_075354	7.96225	6.02906	9.89544	8.78009	6.90019	10.66	7.56124	3.66806	11.4544	9.25812	6.99903	11.5172	highly coding
XLOC_073537	XLOC_074525	2.09253	1.41325	2.77181	1.46897	0.953819	1.98412	2.90506	0	#NAME?	2.35828	1.93433	2.78223	highly coding
XLOC_074722	XLOC_075736	1.23596	0.776889	1.69503	1.92271	1.34243	2.50299	1.29588	0	2.958	0.33507	0	0.695619	highly coding
XLOC_074780	XLOC_075799	0.421806	0.149816	0.693796	0.17922	0.0110898	0.34735	0.506867	0	1.29628	0.663707	0.0334231	1.29399	highly coding
XLOC_068132	XLOC_074934	8.98728	6.07293	11.9016	4.61912	2.78995	6.4483	0.670114	0	1.74952	0.870407	0.206853	1.53396	highly coding
XLOC_074882	XLOC_074934	8.16793	4.07847	12.2574	5.13969	2.36964	7.90974	0.670114	0	1.74952	0.870407	0.206853	1.53396	highly coding
XLOC_074910	XLOC_075354	1.41588	0	3.58458	0.587987	0	2.32181	7.56124	3.66806	11.4544	9.25812	6.99903	11.5172	highly coding
XLOC_069999	XLOC_075645	15.7412	11.6649	19.8174	15.6713	11.9648	19.3778	1.11994	0	2.81198	0	0	0	highly coding
XLOC_064157	XLOC_075645	6.98595	2.83345	11.1385	4.24854	1.02363	7.47345	1.11994	0	2.81198	0	0	0	highly coding
XLOC_078382	XLOC_079472	1.34386	0	4.51854	1.63007	0	4.58792	73.8085	0	#NAME?	55.9841	0	#NAME?	highly coding
XLOC_080240	XLOC_081341	47.5619	37.9789	57.145	51.7771	42.0749	61.4794	61.03	46.3305	75.7295	58.6555	49.9147	67.3962	highly coding
XLOC_084058	XLOC_081197	0.344753	0.109535	0.579972	0.520147	0.245361	0.794933	0.800492	0.0936326	1.50735	6.14717	3.93173	8.36261	highly coding
XLOC_082086	XLOC_085340	0.930679	0.319536	1.54182	2.40646	1.33742	3.4755	79.6723	0	191.848	0	0	0	highly coding
XLOC_082486	XLOC_085377	0.0255296	0	0.0794067	0.243006	0.0852076	0.400805	0.6627	0	1.5539	1.2064	0.432626	1.98018	highly coding
XLOC_082572	XLOC_083683	1.75051	0.806634	2.6944	1.81711	0.985003	2.64922	1.2816	0	3.15664	0.560148	0	1.12226	highly coding
XLOC_084272	XLOC_085484	7.43324	5.13389	9.7326	9.73682	7.12193	12.3517	7.23889	0	15.5152	1.41861	0.0727636	2.76446	highly coding
XLOC_084567	XLOC_085778	15.5919	12.1625	19.0214	11.0032	8.44323	13.5631	19.0749	13.8244	24.3254	3.80856	1.98659	5.63053	highly coding
XLOC_084062	XLOC_085213	1.1642	0	3.21911	2.4446	0	5.72569	0.712148	0	1.72145	0.905116	0.172171	1.63806	highly coding
XLOC_084101	XLOC_085273	4.66808	2.36149	6.97466	4.88197	2.65968	7.10427	1.42239	0	3.42024	1.74232	0.0846357	3.40001	highly coding
XLOC_088574	XLOC_089815	2.92811	0.708612	5.1476	4.05365	1.40336	6.70394	0.777978	0	1.84375	1.59835	0.496924	2.69978	highly coding
XLOC_091021	XLOC_087957	0.541114	0	1.19894	0.753653	0.0636826	1.44362	1.52762	0.19707	2.85816	1.68242	0.806141	2.5587	highly coding
XLOC_091712	XLOC_094500	1.1215	0.602253	1.64076	0.855881	0.408128	1.30363	0.370454	0	1.06438	0.0620264	0	0.273424	highly coding
XLOC_091545	XLOC_092814	32.1897	0	123.352	29.831	0	137.206	32.7379	0	78.0701	22.1455	3.92861	40.3623	highly coding
XLOC_096575	XLOC_104448	35.6906	27.6464	43.7349	30.9812	24.2348	37.7276	2.36166	0	4.86463	2.38602	1.03149	3.74055	highly coding
XLOC_096575	XLOC_097904	35.6906	27.6464	43.7349	30.9812	24.2348	37.7276	48.8988	0	#NAME?	39.5505	0	#NAME?	highly coding
XLOC_097340	XLOC_103466	3.33626	2.20103	4.47149	4.26499	2.28138	6.24859	2.18671	0	5.30811	0.518624	0	1.58489	highly coding
XLOC_098482	XLOC_099813	11.3549	3.9546	18.7553	7.92422	2.65132	13.1971	3.19511	0	7.35535	0	0	0	highly coding
XLOC_101622	XLOC_102991	0.520759	0	1.30878	0.786213	0	1.63616	7.92456	0.960595	14.8885	3.28113	0.393898	6.16835	highly coding
XLOC_102871	XLOC_104285	3.12418	2.35207	3.89629	3.43938	2.65538	4.22338	4.95951	1.0529	8.86612	3.61738	2.14744	5.08732	highly coding
XLOC_102958	XLOC_102059	232.046	146.744	317.349	326.95	223.14	430.76	7.61523	0	15.9278	0	0	0	noncoding
XLOC_101587	XLOC_102958	1.44811	0.291288	2.60493	1.04577	0.336114	1.75543	1.73054	0.365729	3.09535	2.73218	2.24451	3.21986	highly coding
XLOC_103079	XLOC_104522	0.439889	0.217678	0.6621	0.555133	0.314387	0.795879	0.762705	0	1.7684	0.11283	0	0.293401	highly coding
XLOC_103630	XLOC_105087	10.0294	6.80775	13.251	10.5321	7.33825	13.7259	8.6304	5.87464	11.3862	5.6754	4.21427	7.13654	highly coding
XLOC_105648	XLOC_107119	1.21907	0.247051	2.19108	0.666304	0.00283501	1.32977	0.551539	0	1.55971	0.105671	0	0.442195	highly coding
XLOC_107144	XLOC_108641	3.50193	1.92398	5.07989	3.73157	2.09363	5.36952	3.13199	1.28264	4.98134	0.462317	0.0990003	0.825634	highly coding
XLOC_108042	XLOC_113226	1189.97	896.992	1482.94	1472.57	1149.29	1795.86	0.626513	0	1.66142	0.881179	0	1.87282	highly coding
XLOC_108042	XLOC_109543	1189.97	896.992	1482.94	1472.57	1149.29	1795.86	599.712	425.432	773.991	510.628	437.51	583.745	highly coding
XLOC_108597	XLOC_110100	0.715726	0.347982	1.08347	0.827244	0.451375	1.20311	0.948633	0	2.16605	0.837145	0.159128	1.51516	highly coding
XLOC_111730	XLOC_113272	0.867338	0.21552	1.51916	1.88221	0.97106	2.79336	0.497455	0	1.40897	3.28378	0.926231	5.64134	highly coding
XLOC_110360	XLOC_111884	0.249323	0	0.636059	1.0102	0.258305	1.7621	1.78878	0	3.94089	0.0655454	0	0.30451	highly coding
XLOC_057160	XLOC_057947	2.43349	1.6692	3.19778	1.71911	1.10589	2.33234	1.92955	0.564863	3.29424	0	0	0	coding
XLOC_030101	XLOC_030527	60.251	50.3218	70.1802	48.193	39.5322	56.8538	61.4783	39.0362	83.9204	30.5357	23.6014	37.4701	coding
XLOC_016438	XLOC_016648	5.66719	4.19539	7.13899	4.94066	3.66966	6.21167	4.82529	0.223052	9.42752	4.26302	2.13153	6.39451	coding
XLOC_057160	XLOC_051687	2.43349	1.6692	3.19778	1.71911	1.10589	2.33234	7.80738	4.30006	11.3147	0.0713978	0	0.244693	coding
XLOC_111899	XLOC_113461	39.252	32.2535	46.2505	31.2159	25.5217	36.9101	81.5058	18.4321	144.579	31.2755	16.303	46.2481	coding
XLOC_101610	XLOC_098223	0.184191	0	0.685365	0.142865	0	0.599788	3.42359	0	7.50161	0	0	0	coding
XLOC_062663	XLOC_063523	1389.54	748.394	2030.69	683.021	231.107	1134.93	644.424	0	1631.91	240.678	0	824.846	coding
XLOC_074688	XLOC_075688	5.93845	4.15668	7.72023	4.00216	2.7295	5.27481	3.58192	0	7.74383	0.346206	0	0.852353	coding
XLOC_040396	XLOC_046719	18.4218	15.2613	21.5822	17.7037	14.7755	20.6318	4.7801	1.54505	8.01515	5.83957	3.65545	8.0237	coding
XLOC_049695	XLOC_039818	1.45166	0.380018	2.52331	0.634955	0	1.30476	12.5482	8.37814	16.7183	10.237	7.01431	13.4597	coding
XLOC_111777	XLOC_113320	1.25719	0	3.06176	1.32156	0	3.1986	1.93219	0	4.61703	1.6486	0.0345475	3.26265	coding
XLOC_005377	XLOC_005449	0.855688	0.482076	1.2293	0.823656	0.449014	1.1983	0.791121	0	1.64492	0.667172	0.148131	1.18621	coding
XLOC_062775	XLOC_061628	2.86074	0	8.06454	3.15075	0	8.03537	49.5997	0	113.229	23.5027	3.85208	43.1533	coding
XLOC_030771	XLOC_031215	3.07465	0	7.31379	4.30908	0	8.94921	12.0268	0	25.7863	9.21042	2.95222	15.4686	coding
XLOC_093015	XLOC_094299	24.2843	7.54913	41.0196	26.6546	8.82454	44.4846	49.7617	0	110.499	5.06417	0	13.0803	coding
XLOC_049802	XLOC_050561	3.4798	2.52483	4.43477	2.47074	1.76071	3.18076	1.36604	0	3.07001	1.70778	0.452463	2.9631	coding
XLOC_069391	XLOC_075596	21.3475	13.4207	29.2744	21.5147	14.0421	28.9873	4.51935	0	10.5696	0.31437	0	1.12698	coding
XLOC_062642	XLOC_063496	0	0	0	0	0	0	0.0282575	0	0.422457	1.27609	0	3.33688	coding
XLOC_062520	XLOC_057947	488.325	212.23	764.421	410.21	160.022	660.399	1.92955	0.564863	3.29424	0	0	0	coding
XLOC_038159	XLOC_038717	4.48307	2.25737	6.70877	4.09713	2.05568	6.13857	12.0439	0	25.6332	36.8112	22.4592	51.1632	coding
XLOC_037970	XLOC_038498	6.73892	1.92495	11.5529	7.53842	2.69712	12.3797	6.2009	0.00942446	12.3924	1.86403	0.572815	3.15525	coding
XLOC_037971	XLOC_038498	6.18816	0	13.3839	13.1527	2.54112	23.7642	6.2009	0.00942446	12.3924	1.86403	0.572815	3.15525	coding
XLOC_094960	XLOC_104319	0.278536	0	0.58359	0.849895	0.363016	1.33677	0.126444	0	0.450896	0.397524	0.000732916	0.794315	coding
XLOC_062517	XLOC_063350	25.7911	6.58927	44.9929	19.3863	3.84296	34.9296	37.7997	0	90.4412	16.1158	0	34.7221	coding
XLOC_024561	XLOC_024948	4.26836	1.27615	7.26056	2.87745	0.557313	5.19759	11.7192	0	26.047	1.37476	0	3.72784	coding
XLOC_109878	XLOC_111393	1.69517	0.583296	2.80704	1.9177	0.785379	3.05001	3.23886	0	7.78443	1.93922	0	4.07155	coding
XLOC_031768	XLOC_032239	2.14515	0	4.6111	3.78182	0.874714	6.68893	2.63943	0	5.94658	0	0	0	coding
XLOC_102875	XLOC_104288	1.18941	0.625794	1.75303	0.370246	0.0765638	0.663927	1.16867	0	2.98904	0.225463	0	0.701128	coding
XLOC_003132	XLOC_016566	0.626493	0.334553	0.918432	2.23987	1.60801	2.87172	0.69752	0	1.73175	0.3402	0	0.718357	coding
XLOC_093173	XLOC_094477	0.253749	0.0657185	0.44178	0.392266	0.170821	0.613711	0.484313	0	1.31279	0	0	0	coding
XLOC_053085	XLOC_063537	0.198714	0	0.410521	0.650311	0.304123	0.996499	0.224269	0	0.625939	1.60991	0.400549	2.81926	coding
XLOC_037917	XLOC_038430	0.0627625	0	0.161553	1.14404	0.710701	1.57738	0.492054	0	1.27782	0.56292	0.0621562	1.06368	coding
XLOC_024398	XLOC_024757	1.83918	0.587111	3.09126	3.71563	2.0114	5.41985	7.49421	0	16.1481	5.65293	1.61626	9.6896	coding
XLOC_003132	XLOC_011290	0.626493	0.334553	0.918432	2.23987	1.60801	2.87172	0.570474	0	2.18833	0.418646	0	1.21381	coding
XLOC_026284	XLOC_026682	1.11949	0.322287	1.91669	2.22482	1.1545	3.29513	1.32082	0	#NAME?	1.91125	0.642954	3.17954	coding
XLOC_036920	XLOC_037407	7.83893	4.7788	10.8991	5.1627	2.86997	7.45543	8.89758	5.37177	12.4234	3.13092	1.67006	4.59179	coding
XLOC_035632	XLOC_036112	22.5014	15.183	29.8198	36.9904	27.2617	46.7191	16.2358	7.56856	24.903	2.18733	0.345476	4.02918	coding
XLOC_037969	XLOC_027978	0.28317	0.0895181	0.476822	0.367153	0.157758	0.576549	2.01906	0.845365	3.19275	3.99751	2.62646	5.36855	coding
XLOC_095435	XLOC_104355	0.0356009	0	0.442868	0.609071	0	2.02121	422.47	0	1037.1	0	0	0	coding
XLOC_060838	XLOC_063638	1.92817	0.931898	2.92445	1.59862	0.781132	2.41612	0.289423	0	1.17673	0	0	0	coding
XLOC_002553	XLOC_002599	1.6496	0.748862	2.55034	1.30031	0.582208	2.01842	3.07383	0.996964	5.1507	0.21209	0	0.52473	coding
XLOC_007753	XLOC_007844	0.702309	0	1.46109	1.03318	0.554696	1.51166	1.12327	0	2.54122	251.558	42.031	461.084	coding
XLOC_000078	XLOC_000081	0.860029	0.510317	1.20974	0.603582	0.336795	0.870369	0.553237	0	1.24144	0.369673	0.00185532	0.737491	coding
XLOC_003731	XLOC_003788	0.876836	0.421743	1.33193	1.13094	0.637519	1.62436	0.69691	0	1.75351	1.11777	0.243626	1.9919	coding
XLOC_002553	XLOC_016525	1.6496	0.748862	2.55034	1.30031	0.582208	2.01842	0.89778	0	1.86147	0	0	0	coding
XLOC_103622	XLOC_105079	2.53896	1.30506	3.77286	2.8856	1.68547	4.08572	2.69758	0.762111	4.63305	1.79089	0.74169	2.8401	coding
XLOC_010985	XLOC_011115	5.16205	2.90494	7.41916	3.9	2.29207	5.50793	9.74611	7.12299	12.3692	7.95489	5.72012	10.1897	coding
XLOC_037838	XLOC_038336	7.68483	0.761567	14.6081	5.8514	0	11.8206	17.5478	0	52.7123	53.1295	0	108.855	coding
XLOC_086605	XLOC_087833	13.9029	4.81307	22.9927	11.0889	4.79326	17.3845	14.1578	0	29.9654	3.41944	0	7.44623	coding
XLOC_062635	XLOC_063491	0.341918	0.107749	0.576087	0.21461	0.038476	0.390744	0.409881	0	1.07877	0	0	0	coding
XLOC_053085	XLOC_063536	0.198714	0	0.410521	0.650311	0.304123	0.996499	0.617455	0	1.66173	3.02105	0.628344	5.41376	coding
XLOC_074757	XLOC_075773	0.940974	0.312398	1.56955	1.57622	0.799601	2.35283	1.38468	0	3.25437	1.84577	0.267795	3.42375	coding
XLOC_099549	XLOC_100896	52.4258	43.4706	61.3811	44.4642	36.7996	52.1288	58.8381	23.4211	94.2551	49.4148	34.5674	64.2621	coding
XLOC_078916	XLOC_085445	0.718582	0.208099	1.22907	0.776979	0.236669	1.31729	0.777943	0	1.87418	0.910046	0.0922262	1.72787	coding
XLOC_078916	XLOC_085447	0.718582	0.208099	1.22907	0.776979	0.236669	1.31729	0.87936	0	2.13775	0.477995	0	1.09932	coding
XLOC_078916	XLOC_085446	0.718582	0.208099	1.22907	0.776979	0.236669	1.31729	1.21123	0	2.56599	1.9179	0.770665	3.06513	coding
XLOC_048885	XLOC_049574	3.60359	2.30675	4.90044	4.56538	3.18438	5.94637	2.88825	2.02789	3.74861	1.63611	1.07834	2.19388	coding
XLOC_016236	XLOC_016396	3.14582	2.04818	4.24347	1.72121	1.03261	2.4098	4.00111	0	8.78545	1.31264	0.0718945	2.55338	coding
XLOC_051205	XLOC_058206	0.446282	0.147023	0.745541	2.39755	1.49712	3.29797	0.402654	0	1.0876	0	0	0	coding
XLOC_051205	XLOC_051969	0.446282	0.147023	0.745541	2.39755	1.49712	3.29797	0.428888	0	0.923362	0.0892432	0	0.21623	coding
XLOC_007709	XLOC_007801	1.78578	0.834784	2.73677	2.08037	1.02709	3.13365	2.31961	0.698172	3.94105	3.73954	2.6132	4.86588	coding
XLOC_048885	XLOC_043755	3.60359	2.30675	4.90044	4.56538	3.18438	5.94637	0.461929	0	1.28788	0.0415721	0	0.19082	coding
XLOC_084221	XLOC_085420	2.36551	0	5.30662	1.35608	0	3.52836	0.11639	0	0.526879	0.0928739	0	0.481707	noncoding
XLOC_016361	XLOC_016550	5.00369	0.975627	9.03176	8.57004	3.46911	13.671	17.7078	0	42.2042	43.7918	14.8399	72.7437	coding
XLOC_010985	XLOC_016555	5.16205	2.90494	7.41916	3.9	2.29207	5.50793	3.20457	0	9.50867	0	0	0	coding
XLOC_093145	XLOC_094441	0.411447	0.242687	0.580206	0.363492	0.217384	0.5096	0.866305	0	1.99833	0	0	0	coding
XLOC_062746	XLOC_063615	3.77186	1.64483	5.89889	2.27264	0.677827	3.86746	8.55933	0	19.7204	3.47644	0	7.4305	coding
XLOC_102937	XLOC_104367	1.08604	0.67544	1.49664	3.96934	3.01697	4.92171	0.719187	0	1.76621	2.27106	0.812952	3.72917	coding
XLOC_050922	XLOC_057947	2.72434	1.67856	3.77011	2.61933	1.54225	3.69642	1.92955	0.564863	3.29424	0	0	0	coding
XLOC_070912	XLOC_071880	25.8663	19.2429	32.4897	24.4364	17.9204	30.9523	19.1001	7.62114	30.5791	0	0	0	coding
XLOC_038154	XLOC_038712	0.749894	0	1.51915	1.07983	0.187086	1.97257	3.16732	0	7.86734	1.71464	0	3.67056	coding
XLOC_016922	XLOC_017185	5676.91	118.668	11235.1	12893.9	3722.68	22065	24.9839	12.1311	37.8367	28.5497	19.8839	37.2155	coding
XLOC_016771	XLOC_017028	20.0139	13.6937	26.3342	12.5424	8.25367	16.8312	27.3037	0	57.9558	2.84431	0	6.68761	coding
XLOC_062243	XLOC_063748	0.209906	0	3.22183	0.518853	0	5.27888	9.61312	0	29.8248	3.55492	0	11.1633	coding
XLOC_062243	XLOC_063749	0.209906	0	3.22183	0.518853	0	5.27888	2.12587	0	6.32914	1.72768	0	3.63567	coding
XLOC_006251	XLOC_006325	0.847128	0.0579467	1.63631	0.921727	0	2.04039	4.32336	2.07024	6.57647	1.45763	0.47773	2.43753	coding
XLOC_031194	XLOC_031653	6.47178	4.19098	8.75258	6.56984	4.40909	8.73058	55.3568	0	125.985	63.069	21.5444	104.594	coding
XLOC_111864	XLOC_113424	0.557552	0.289367	0.825737	1.29985	0.871217	1.72849	0.862097	0	2.02612	0.116216	0	0.302205	coding
XLOC_111831	XLOC_111681	0.485848	0.223707	0.747989	0.462776	0.221405	0.704147	0.758194	0	1.78406	0.110001	0	0.400967	coding
XLOC_050706	XLOC_051467	2.29238	1.37189	3.21288	3.88105	2.65228	5.10983	2.96678	1.4975	4.43606	2.76034	1.3331	4.18758	coding
XLOC_048885	XLOC_050731	3.60359	2.30675	4.90044	4.56538	3.18438	5.94637	2.47772	0	6.2373	3.19594	0.845618	5.54626	coding
XLOC_070166	XLOC_071129	3.20537	1.94436	4.46638	3.09259	1.87258	4.31261	4.94945	0.680848	9.21806	0.46501	0	1.27397	coding
XLOC_014501	XLOC_014662	4.24037	2.84438	5.63636	4.03906	2.5118	5.56633	4.92581	2.41178	7.43984	0.305923	0	1.14348	coding
XLOC_050922	XLOC_051687	2.72434	1.67856	3.77011	2.61933	1.54225	3.69642	7.80738	4.30006	11.3147	0.0713978	0	0.244693	coding
XLOC_057040	XLOC_051585	0	0	0	0.166277	0	0.459048	1.90839	0.277454	3.53933	0.771591	0	2.043	coding
XLOC_077728	XLOC_078809	11.0111	5.89897	16.1232	8.1294	4.06324	12.1955	62.4917	0	134.325	51.6409	16.3147	86.9671	coding
XLOC_006251	XLOC_006318	0.847128	0.0579467	1.63631	0.921727	0	2.04039	7.88277	6.66157	9.10397	5.61306	4.41383	6.81228	coding
XLOC_060807	XLOC_061629	3.82436	2.59353	5.05519	4.22162	2.98112	5.46213	4.34363	0	9.01179	0	0	0	coding
XLOC_057523	XLOC_058315	12.6035	8.96334	16.2437	11.8988	8.63908	15.1585	15.6442	2.73823	28.5501	10.3869	5.02964	15.7442	coding
XLOC_111775	XLOC_113320	0.655978	0.0343726	1.27758	0.939241	0.222528	1.65595	1.93219	0	4.61703	1.6486	0.0345475	3.26265	coding
XLOC_111776	XLOC_113320	0.429409	0	1.12766	0.337084	0	0.974001	1.93219	0	4.61703	1.6486	0.0345475	3.26265	coding
XLOC_060838	XLOC_061660	1.92817	0.931898	2.92445	1.59862	0.781132	2.41612	26.2522	22.382	30.1224	24.3689	19.4487	29.2892	coding
XLOC_023678	XLOC_024020	0.908117	0.0289278	1.78731	4.81921	1.97938	7.65905	2.55171	0.935455	4.16796	1.38346	0.675491	2.09142	coding
XLOC_093130	XLOC_087432	2.46113	1.72099	3.20128	1.70004	1.16279	2.23729	4.39267	1.24284	7.54251	5.93507	4.14878	7.72137	coding
XLOC_104529	XLOC_106004	1.15944	0.613585	1.7053	0.591023	0.143029	1.03902	0.817584	0	2.00488	0.133634	0	0.410857	coding
XLOC_111831	XLOC_113388	0.485848	0.223707	0.747989	0.462776	0.221405	0.704147	46.0779	0	102.215	27.5411	9.28025	45.8019	coding
XLOC_027728	XLOC_028138	0.0154747	0	0.0563871	0.148511	0.028615	0.268408	0.140246	0	0.36027	1.56714	0.652276	2.482	coding
XLOC_030901	XLOC_031356	0.151189	0	0.715563	1.07655	0.642517	1.51058	3.5735	0.386928	6.76007	9.29587	5.20318	13.3886	coding
XLOC_037973	XLOC_038500	12.9491	6.03794	19.8602	9.64592	3.92288	15.369	22.6136	0	50.2341	13.6144	2.60628	24.6225	coding
XLOC_078811	XLOC_079905	1.89829	1.32819	2.46839	0.804309	0.507875	1.10074	2.41932	0.158514	4.68013	0	0	0	coding
XLOC_021644	XLOC_024757	0	0	0	0	0	0.474586	7.49421	0	16.1481	5.65293	1.61626	9.6896	coding
XLOC_004057	XLOC_004111	1.40382	0.793852	2.01378	1.16838	0.619458	1.71731	1.72721	1.12477	2.32965	0.442263	0.0859789	0.798548	coding
XLOC_055499	XLOC_056290	24.6447	16.0126	33.2768	20.6794	13.471	27.8878	19.8774	0	42.3317	22.0658	8.86649	35.2651	coding
XLOC_084091	XLOC_085261	29.0007	13.4599	44.5415	23.0063	9.923	36.0896	42.2614	0	95.5302	16.5212	1.53412	31.5083	coding
XLOC_068273	XLOC_069222	2.11047	0.80175	3.41919	2.27798	0.919823	3.63613	2.88999	1.40726	4.37272	4.19026	2.87242	5.50811	coding
XLOC_074706	XLOC_065929	0.940925	0.10702	1.77483	0.774519	0.0497554	1.49928	2.05595	0.219271	3.89263	1.05514	0.319612	1.79068	coding
XLOC_064988	XLOC_065929	1.61036	0.713752	2.50696	1.98625	1.03261	2.93989	2.05595	0.219271	3.89263	1.05514	0.319612	1.79068	coding
XLOC_074701	XLOC_075707	13245.3	0	28064.2	32704.5	10063.8	55345.2	64.2077	0	148.398	42.2463	8.69454	75.7982	coding
XLOC_049764	XLOC_050506	2.13639	1.00575	3.26703	1.56164	0.642626	2.48065	2.83625	0	6.48375	1.00365	0	2.05797	coding
XLOC_024480	XLOC_024863	10.7406	0	27.1179	9.49698	0	25.157	9.44485	0	22.8815	4.80446	0	10.0332	coding
XLOC_058999	XLOC_063514	2.61563	1.38362	3.84765	1.77243	0.866176	2.67868	0.597382	0	1.35273	0.378842	0.0397644	0.717919	coding
XLOC_062654	XLOC_063514	0.456335	0	1.00489	0.421027	0	0.866664	0.597382	0	1.35273	0.378842	0.0397644	0.717919	coding
XLOC_063674	XLOC_064589	3.77766	2.02348	5.53183	4.75956	3.01782	6.5013	105.117	13.2157	197.019	103.655	63.6569	143.653	coding
XLOC_088804	XLOC_090051	23.0793	17.0851	29.0735	18.4137	13.5499	23.2776	29.7263	18.8206	40.632	0	0	0	coding
XLOC_093873	XLOC_095171	2.50572	1.12465	3.8868	5.20183	3.23244	7.17122	45.9293	0	102.203	38.2773	7.80894	68.7457	coding
XLOC_104227	XLOC_105701	2.11541	1.04968	3.18114	2.88873	1.66496	4.1125	1.08686	0.137704	2.03602	1.0499	0.35143	1.74838	coding
XLOC_020795	XLOC_021112	2.07549	1.05844	3.09255	2.13471	1.17757	3.09185	1.72491	0.780068	2.66976	1.64632	1.06742	2.22522	coding
XLOC_024355	XLOC_021112	0.148939	0	0.773893	0	0	0	1.72491	0.780068	2.66976	1.64632	1.06742	2.22522	coding
XLOC_024356	XLOC_021112	0.834334	0.290847	1.37782	0.426588	0.0579152	0.795262	1.72491	0.780068	2.66976	1.64632	1.06742	2.22522	coding
XLOC_051536	XLOC_052302	3.39567	1.38835	5.40298	2.97009	0	6.75395	3.95143	2.09153	5.81133	4.04486	2.94428	5.14543	coding
XLOC_059925	XLOC_060732	1.76193	1.0517	2.47216	2.4065	1.6149	3.19809	1.98369	0.84523	3.12214	0	0	0	coding
XLOC_043228	XLOC_043847	0.860389	0.236094	1.48468	1.30228	0.519103	2.08545	0.419145	0	1.03343	0.190319	0	0.399172	coding
XLOC_067001	XLOC_067940	19.019	14.2471	23.7909	19.8019	14.9756	24.6282	34.502	21.0105	47.9935	33.6573	26.5382	40.7763	coding
XLOC_101315	XLOC_102683	4.88371	1.33247	8.43495	6.45861	2.65036	10.2669	24.4156	6.83077	42.0004	0	0	0	coding
XLOC_108143	XLOC_109645	25.1692	2.78646	47.5519	27.7667	1.81516	53.7182	7.70493	0	20.7267	22.5895	6.66629	38.5126	coding
XLOC_006826	XLOC_006900	8.84027	4.8263	12.8542	6.71536	3.60013	9.83059	10.0362	2.77265	17.2997	7.77294	3.86916	11.6767	coding
XLOC_096292	XLOC_097614	842.163	0	1901.93	2805.87	603.348	5008.39	17.366	12.081	22.6509	51.3642	42.1021	60.6264	coding
XLOC_016283	XLOC_016443	0.878403	0.287156	1.46965	1.37363	0.670107	2.07716	0.886528	0	2.09491	0.394775	0	0.813706	coding
XLOC_016598	XLOC_014662	1.77019	0.124986	3.4154	1.34926	0	2.87403	4.92581	2.41178	7.43984	0.305923	0	1.14348	coding
XLOC_084206	XLOC_084045	0.392104	0	1.27603	0.0292019	0	0.25073	3.69561	2.16231	5.2289	0.131105	0	0.411344	coding
XLOC_078362	XLOC_084045	0.186404	0	0.942522	0.708278	0.026056	1.3905	3.69561	2.16231	5.2289	0.131105	0	0.411344	coding
XLOC_082928	XLOC_084045	3.75798	1.54864	5.96732	4.27663	2.31984	6.23341	3.69561	2.16231	5.2289	0.131105	0	0.411344	coding
XLOC_049802	XLOC_047271	3.4798	2.52483	4.43477	2.47074	1.76071	3.18076	5.99838	1.27832	10.7184	9.14995	6.10082	12.1991	coding
XLOC_050022	XLOC_050795	17.1004	9.69112	24.5098	13.6864	7.54404	19.8289	16.6371	0	36.4449	27.052	11.8905	42.2135	coding
XLOC_096888	XLOC_098223	1.90245	0.415229	3.38968	1.80269	0.529291	3.07608	3.42359	0	7.50161	0	0	0	coding
XLOC_016592	XLOC_006318	0.980217	0	2.32082	1.28268	0	2.8448	7.88277	6.66157	9.10397	5.61306	4.41383	6.81228	coding
XLOC_063532	XLOC_064443	5.62834	3.62953	7.62716	6.38397	4.17316	8.59478	1.99975	0.0814544	3.91805	0.159961	0	0.444284	coding
XLOC_049818	XLOC_050583	2.73878	0	7.84919	2.71044	0	7.65149	2.90147	0	6.40867	1.4011	0.15924	2.64296	coding
XLOC_083102	XLOC_084221	3.70709	1.78244	5.63174	3.32164	1.66412	4.97917	5.26073	4.18446	6.33699	5.53152	4.43152	6.63152	coding
XLOC_025483	XLOC_025865	1.48767	0.765606	2.20974	1.14659	0.517749	1.77543	0.981417	0	2.13429	0	0	0	coding
XLOC_016396	XLOC_016590	5.33213	3.18881	7.47545	3.07067	1.59853	4.54281	12.6623	2.03648	23.2881	2.0427	0.537228	3.54816	coding
XLOC_040035	XLOC_040608	19.2949	13.6491	24.9407	18.5045	13.4558	23.5531	15.1837	9.29216	21.0752	15.7918	12.8507	18.733	coding
XLOC_049996	XLOC_050771	0.986007	0.511339	1.46067	0.904361	0.473926	1.3348	1.79492	0	4.1096	2.18359	0.764662	3.60252	coding
XLOC_025067	XLOC_032239	11.9058	8.74811	15.0634	8.73384	6.30375	11.1639	2.63943	0	5.94658	0	0	0	coding
XLOC_049721	XLOC_050441	2.11586	1.44361	2.78811	1.36246	0.896055	1.82886	1.16728	0	2.83422	0.200292	0	0.510313	coding
XLOC_016299	XLOC_016469	0.694492	0	1.6057	0.672145	0	1.68047	0.668105	0	1.64866	0.234813	0	0.520278	coding
XLOC_016299	XLOC_016468	0.694492	0	1.6057	0.672145	0	1.68047	1.66331	0	4.15782	0.64871	0	1.37879	coding
XLOC_061916	XLOC_062742	39.7372	29.9891	49.4854	31.9317	23.5406	40.3229	48.7413	34.67	62.8127	53.3715	43.1542	63.5889	coding
XLOC_103108	XLOC_104559	1.37851	0.181077	2.57595	0.802116	0	1.8284	0	0	0	0	0	0	coding
XLOC_102990	XLOC_104421	13.4376	7.8252	19.0499	7.2214	3.35786	11.0849	10.0986	0	24.1509	0	0	0	coding
XLOC_049695	XLOC_050407	1.45166	0.380018	2.52331	0.634955	0	1.30476	4.02518	0	9.1735	1.68965	0	3.48171	coding
XLOC_049290	XLOC_049977	1.10849	0.490997	1.72597	0.730139	0.172186	1.28809	1.02171	0.0160921	2.02733	0	0	0	coding
XLOC_062641	XLOC_059599	0.168331	0	0.416523	5.29e-05	0	0.0488123	1.3582	0	2.8915	0.831637	0.105853	1.55742	coding
XLOC_062794	XLOC_063656	1.51666	0.963213	2.07011	1.44216	0.943106	1.94121	0.727113	0	1.72436	1.07084	0.18327	1.95841	coding
XLOC_002968	XLOC_011115	0	0	0	0	0	0	9.74611	7.12299	12.3692	7.95489	5.72012	10.1897	coding
XLOC_062641	XLOC_063495	0.168331	0	0.416523	5.29e-05	0	0.0488123	0.453345	0	1.16688	0.628989	0.146323	1.11165	coding
XLOC_049816	XLOC_050582	2.91993	1.75591	4.08395	1.57676	0.801172	2.35234	4.01204	0	9.02822	4.60035	1.37134	7.82936	coding
XLOC_111513	XLOC_108641	0.537483	0	1.43968	0	0	0	3.13199	1.28264	4.98134	0.462317	0.0990003	0.825634	coding
XLOC_016502	XLOC_013220	138.913	106.151	171.675	130.517	100.366	160.668	24.7291	4.64975	44.8084	39.1773	24.7017	53.6528	coding
XLOC_016502	XLOC_016716	138.913	106.151	171.675	130.517	100.366	160.668	285.259	68.2993	502.219	498.666	339.239	658.092	coding
XLOC_002968	XLOC_016555	0	0	0	0	0	0	3.20457	0	9.50867	0	0	0	coding
XLOC_062518	XLOC_057939	0.503873	0.0930903	0.914655	0.278134	0	0.563156	10.4158	0	22.2292	3.2608	0	6.55354	noncoding
XLOC_057151	XLOC_057939	5.97797	1.43579	10.5202	6.55505	2.22992	10.8802	10.4158	0	22.2292	3.2608	0	6.55354	noncoding
XLOC_016219	XLOC_016376	11.0398	6.70696	15.3726	9.24898	5.53122	12.9667	27.895	0	63.1631	38.4162	14.2247	62.6077	noncoding
XLOC_038134	XLOC_038684	0.625799	0.00119753	1.2504	1.91078	0.829276	2.99228	1.70221	0	3.91996	0.174635	0	0.450459	noncoding
XLOC_062693	XLOC_063560	3.34417	1.49852	5.18983	2.382	0.896616	3.86739	3.9099	0	10.0195	0	0	0	noncoding
XLOC_062696	XLOC_063564	1.77372	1.26123	2.28621	1.39163	0.984422	1.79883	2.92254	0	6.62469	0.480199	0	1.07076	noncoding
XLOC_062696	XLOC_063565	1.77372	1.26123	2.28621	1.39163	0.984422	1.79883	2.03129	0	4.43627	0.443034	0	0.910743	noncoding
XLOC_096585	XLOC_097914	5.08047	3.29855	6.86239	5.58201	3.7931	7.37091	6.55474	4.69561	8.41386	5.23785	3.83411	6.6416	noncoding
XLOC_004139	XLOC_004195	10.1491	7.21958	13.0786	10.7211	7.94465	13.4976	27.3899	0	#NAME?	22.231	18.5218	25.9401	noncoding
XLOC_015078	XLOC_016868	0.187438	0.0196617	0.355215	0.330279	0.118964	0.541594	1.17871	0	2.89429	0.782289	0	1.75386	noncoding
XLOC_016627	XLOC_016864	0.123221	0	0.350763	0.150634	0	0.551429	0	0	0	0	0	0.402308	noncoding
XLOC_014980	XLOC_016864	0.929525	0.290301	1.56875	2.1413	1.162	3.1206	0	0	0	0	0	0.402308	noncoding
XLOC_051687	XLOC_052454	149.672	49.9774	249.366	142.693	48.0041	237.382	143.234	0	307.691	148.114	48.7136	247.515	noncoding
XLOC_050027	XLOC_050799	10.0072	6.64676	13.3677	14.7883	10.6334	18.9431	17.3257	0.446683	34.2047	0	0	0	noncoding
XLOC_050025	XLOC_050798	6.00861	0	18.0808	7.00634	0	19.2406	138.52	1.07408	275.966	42.3118	8.26819	76.3555	noncoding
XLOC_050024	XLOC_050798	21.9079	0	47.7158	31.5244	2.75932	60.2895	138.52	1.07408	275.966	42.3118	8.26819	76.3555	noncoding
XLOC_111714	XLOC_113253	3.42553	2.21593	4.63513	2.39191	1.51058	3.27324	6.4128	0	13.1438	5.39211	2.42815	8.35606	noncoding
XLOC_074228	XLOC_075226	1.13315	0.703352	1.56295	0.696818	0.395235	0.9984	1.61796	0	3.49073	0	0	0	noncoding
XLOC_037872	XLOC_038374	30.56	22.9896	38.1304	20.2104	14.851	25.5698	18.7005	0	39.4984	12.9129	4.94325	20.8825	noncoding
XLOC_016429	XLOC_016638	0.268307	0.104089	0.432525	0.742602	0.47344	1.01176	0.745685	0	1.62908	0	0	0	noncoding
XLOC_004076	XLOC_016639	3.5893	1.94591	5.23269	3.5573	2.00611	5.1085	10.4248	0	24.4593	1.45364	0	4.35434	noncoding
XLOC_022847	XLOC_023179	28.4601	0	93.939	99.2989	0	230.413	297.479	0	634.726	407.686	168.932	646.44	noncoding
XLOC_013674	XLOC_016771	2.18163	1.22052	3.14273	1.06218	0.427298	1.69707	2.43323	0	6.05732	2.99088	0.607936	5.37383	noncoding
XLOC_068132	XLOC_075918	8.98728	6.07293	11.9016	4.61912	2.78995	6.4483	17.7794	0	35.7464	26.6545	15.6146	37.6944	noncoding
XLOC_074882	XLOC_075918	8.16793	4.07847	12.2574	5.13969	2.36964	7.90974	17.7794	0	35.7464	26.6545	15.6146	37.6944	noncoding
XLOC_045376	XLOC_040308	0.634724	0.112277	1.15717	0.645057	0.206924	1.08319	2.38484	0	5.00475	0	0	0	noncoding
XLOC_102878	XLOC_104299	13.9031	11.3957	16.4106	7.5973	6.04896	9.14565	7.58025	1.15979	14.0007	0	0	0	noncoding
XLOC_070000	XLOC_075646	30.4815	23.7522	37.2108	28.3723	21.4625	35.2821	3.8516	0	12.1458	0.363301	0	1.39756	noncoding
XLOC_074643	XLOC_075647	2.07169	1.29017	2.8532	0.566448	0.208273	0.924622	1.53466	0	3.46991	0.132716	0	0.444414	noncoding
XLOC_038148	XLOC_038704	2.4699	0	5.39091	2.03255	0	4.84042	558.364	0	1311.1	0	0	0	noncoding
XLOC_016748	XLOC_024681	1.72821	0.742569	2.71385	1.84782	0.523298	3.17234	15.3806	0	35.6929	33.8655	11.7769	55.9541	noncoding
XLOC_024336	XLOC_024687	0.2793	0.111376	0.447225	0.458494	0.254169	0.66282	0.686439	0	1.57314	0	0	0	noncoding
XLOC_024337	XLOC_024688	0.487424	0.188862	0.785987	0.335385	0.100055	0.570715	1.19001	0	2.82024	0.762897	0	1.56496	noncoding
XLOC_102896	XLOC_104318	5.56345	1.71715	9.40976	2.70504	0.221783	5.18829	9.02659	0.125826	17.9273	1.13771	0	2.2894	noncoding
XLOC_062509	XLOC_063347	1.13263	0.488144	1.77711	0.977902	0.404742	1.55106	0.841121	0	2.12527	0.450522	0	0.918302	noncoding
XLOC_062501	XLOC_063340	2.42196	1.56651	3.27741	2.52847	1.70926	3.34768	1.65191	0	3.63405	0	0	0	noncoding
XLOC_016325	XLOC_016502	3.01403	1.27346	4.7546	3.3699	1.61263	5.12717	4.13663	0	10.4	0	0	0	noncoding
XLOC_062812	XLOC_062288	0.830108	0.0367675	1.62345	0.910765	0.0825206	1.73901	4.92529	3.70812	6.14246	6.67994	5.38858	7.97131	noncoding
XLOC_092998	XLOC_094282	0.441973	0.103318	0.780629	4.4163	3.16618	5.66641	19.0526	0	48.3348	0	0	0	noncoding
XLOC_093216	XLOC_094512	0.98192	0.569396	1.39444	1.12147	0.702132	1.5408	0.639751	0	1.63407	0	0	0	noncoding
XLOC_093215	XLOC_094512	1.02521	0.596062	1.45436	1.37199	0.891292	1.85268	0.639751	0	1.63407	0	0	0	noncoding
XLOC_051019	XLOC_051783	0.479919	0.0220126	0.937825	0.440825	0.175303	0.706348	0.441813	0	1.14754	0.88701	0.209932	1.56409	noncoding
XLOC_106405	XLOC_113422	33.9063	26.5355	41.2771	37.903	31.22	44.5861	2.94723	0	6.85661	1.01771	0	2.12229	noncoding
XLOC_049791	XLOC_050541	3.61087	2.07143	5.15031	5.201	3.36952	7.03249	3.6478	0	8.17359	3.98646	1.05584	6.91708	noncoding
XLOC_000151	XLOC_000152	1.42595	0.908465	1.94344	1.12512	0.715017	1.53522	1.3721	0	3.06415	0.246656	0	0.550758	noncoding
XLOC_037977	XLOC_038504	5.06747	2.87164	7.26329	7.94457	5.16334	10.7258	18.1422	0	41.5916	30.6995	10.6571	50.7418	noncoding
XLOC_024455	XLOC_024833	0.628828	0.379946	0.877711	0.437059	0.251113	0.623004	0.511309	0	1.23763	0	0	0	noncoding
XLOC_024456	XLOC_024835	2.79101	1.13768	4.44433	1.59326	0.634991	2.55153	2.67269	0	6.40979	0.45823	0	1.20691	noncoding
XLOC_024456	XLOC_024834	2.79101	1.13768	4.44433	1.59326	0.634991	2.55153	7.6451	0	19.3142	0.458619	0	3.41746	noncoding
XLOC_049891	XLOC_050663	2.01513	1.32696	2.70329	2.71486	1.92289	3.50684	1.68191	0	3.66517	6.21041	3.50427	8.91656	noncoding
XLOC_042438	XLOC_050662	0.0977006	0	0.262274	0.612671	0.198265	1.02708	2.08619	0	5.12501	0.715608	0	1.79294	noncoding
XLOC_048155	XLOC_050662	0.353015	0	0.708213	1.18542	0.481349	1.88949	2.08619	0	5.12501	0.715608	0	1.79294	noncoding
XLOC_073112	XLOC_074095	0.892375	0.184497	1.60025	0.729087	0.0934394	1.36474	3.03836	2.17186	3.90486	5.01794	3.68824	6.34763	noncoding
XLOC_074784	XLOC_075804	0.600906	0.202114	0.999698	0.3747	0.093441	0.65596	3.784	0	8.94456	0	0	0	noncoding
XLOC_066636	XLOC_075804	1.87441	0.430795	3.31803	1.03766	0.0563107	2.019	3.784	0	8.94456	0	0	0	noncoding
XLOC_093518	XLOC_104195	2.9256	1.84556	4.00565	1.24912	0.635128	1.86312	0.636977	0	1.98236	0.294616	0	0.996813	noncoding
XLOC_093519	XLOC_104195	6.71075	1.3848	12.0367	2.7102	0	6.00714	0.636977	0	1.98236	0.294616	0	0.996813	noncoding
XLOC_062854	XLOC_063741	0.908187	0.21677	1.59961	0.396521	0	0.800672	0.773267	0	2.05657	0	0	0	noncoding
XLOC_037963	XLOC_034706	0.844404	0	2.2898	0.521086	0	1.68004	1.24852	0	3.52175	1.68523	0.168428	3.20204	noncoding
XLOC_034245	XLOC_034706	0.565073	0	1.28265	0.563758	0	1.18359	1.24852	0	3.52175	1.68523	0.168428	3.20204	noncoding
XLOC_016274	XLOC_016435	0.635329	0.365599	0.905059	0.968112	0.636475	1.29975	0.689732	0	1.54593	0.859423	0.263415	1.45543	noncoding
XLOC_093518	XLOC_104196	2.9256	1.84556	4.00565	1.24912	0.635128	1.86312	9.36918	0	22.7599	5.36218	0	11.7044	noncoding
XLOC_093519	XLOC_104196	6.71075	1.3848	12.0367	2.7102	0	6.00714	9.36918	0	22.7599	5.36218	0	11.7044	noncoding
XLOC_103112	XLOC_104566	2.31042	0	5.31896	1.74965	0	4.39198	3.13003	0	7.32759	2.21221	0.114545	4.30988	noncoding
XLOC_038052	XLOC_036476	0.777759	0.319415	1.2361	0.894194	0.426931	1.36146	0.905508	0	2.3768	0.287238	0	0.763472	noncoding
XLOC_006248	XLOC_006325	3.73542	2.03556	5.43528	3.79276	2.08558	5.49994	4.32336	2.07024	6.57647	1.45763	0.47773	2.43753	noncoding
XLOC_006258	XLOC_006325	4.82337	2.38622	7.26052	5.65877	2.75118	8.56636	4.32336	2.07024	6.57647	1.45763	0.47773	2.43753	noncoding
XLOC_016591	XLOC_006325	23.8029	0	56.3572	21.0208	0	52.6094	4.32336	2.07024	6.57647	1.45763	0.47773	2.43753	noncoding
XLOC_084035	XLOC_085163	3.13195	2.14183	4.12207	3.93476	2.84086	5.02866	1.62137	0	3.69715	0.522909	0	1.05066	noncoding
XLOC_084032	XLOC_085161	6.05021	0.45345	11.647	12.2382	4.25038	20.2259	3070.89	0	8062.19	1961.5	0	5638.32	noncoding
XLOC_084041	XLOC_085169	51.5152	33.357	69.6733	90.33	65.2009	115.459	42.2176	0	89.7045	44.2779	17.1233	71.4325	noncoding
XLOC_103054	XLOC_104498	1.92823	0.116983	3.73948	3.05943	1.02815	5.09071	1.21812	0	2.90282	1.05278	0.0520073	2.05355	noncoding
XLOC_042437	XLOC_043031	7.46327	4.2943	10.6322	14.0363	9.60528	18.4674	143.154	0	393.416	19.3031	0	89.8572	noncoding
XLOC_048154	XLOC_043031	0.448906	0	0.977416	1.44388	0.529245	2.35852	143.154	0	393.416	19.3031	0	89.8572	noncoding
XLOC_037170	XLOC_037661	2.46645	1.418	3.5149	3.39718	2.19939	4.59497	4.07076	1.10512	7.0364	5.92524	4.40762	7.44287	noncoding
XLOC_093084	XLOC_094367	0.432694	0.133344	0.732044	0.81383	0.423319	1.20434	0.774812	0	1.90173	0	0	0	noncoding
XLOC_049717	XLOC_050438	0.0222575	0	0.169277	0.154698	0	0.507883	0.254331	0	0.739974	2.2783	0.607582	3.94903	noncoding
XLOC_049713	XLOC_050432	22.2241	17.3003	27.1478	13.2572	9.99519	16.5193	19.969	2.78029	37.1577	0	0	0	noncoding
XLOC_037927	XLOC_038443	1.2527	0.717597	1.78781	1.33547	0.822973	1.84796	0.849427	0	2.13505	0	0	0	noncoding
XLOC_016305	XLOC_016473	0.480796	0.077253	0.884339	0.793393	0.218499	1.36829	2.07178	0	5.78467	1.01502	0	2.39034	noncoding
XLOC_111673	XLOC_113199	15.3806	10.3415	20.4196	9.62875	6.19538	13.0621	6.33427	0	15.854	0	0	0	noncoding
XLOC_037919	XLOC_038433	2.42755	0.826626	4.02847	2.74574	1.09993	4.39156	3.1065	0	7.94224	0	0	0	noncoding
XLOC_054127	XLOC_054905	0.218944	0.0087107	0.429178	0.584251	0.257986	0.910516	0.500564	0	1.35225	0.510846	0	1.08376	noncoding
XLOC_024523	XLOC_024908	5.25428	2.99245	7.51611	4.25058	2.38679	6.11436	2.74684	0	7.10982	1.90137	0	4.41668	noncoding
XLOC_008094	XLOC_008197	0.0118176	0	0.261682	1.22708	0	2.53436	3.20586	0	7.94801	4.88147	1.20098	8.56197	noncoding
XLOC_016177	XLOC_008197	1.60055	0.685149	2.51595	1.46297	0.536838	2.3891	3.20586	0	7.94801	4.88147	1.20098	8.56197	noncoding
XLOC_079348	XLOC_085480	0.0702945	0	0.249743	0.282712	0.0297849	0.535638	0.101678	0	0.492996	0.192157	0	0.487695	noncoding
XLOC_084271	XLOC_085483	1.27151	0.723804	1.81921	1.14586	0.660701	1.63102	0.928841	0	2.32248	0.109587	0	0.375576	noncoding
XLOC_084270	XLOC_085482	9.77247	5.60589	13.939	4.85609	2.17382	7.53836	12.1492	0	27.4406	11.8755	2.80065	20.9504	noncoding
XLOC_093413	XLOC_094708	25.2437	14.7927	35.6948	24.4979	15.1957	33.8002	24.4785	9.90017	39.0567	19.8155	12.1004	27.5305	noncoding
XLOC_024411	XLOC_024771	0.575559	0.246589	0.90453	0.363306	0.115397	0.611214	1.50476	0	3.63122	1.45233	0.0892974	2.81536	noncoding
XLOC_024413	XLOC_024779	1.77698	1.06549	2.48848	1.13967	0.625719	1.65363	1.07667	0	2.51815	0.372852	0	0.831059	noncoding
XLOC_073262	XLOC_075869	0.932859	0.265829	1.59989	1.0809	0.428029	1.73377	1.09206	0	2.90286	1.25695	0.134821	2.37908	noncoding
XLOC_062618	XLOC_063463	1.62056	0.992171	2.24895	0.792975	0.40227	1.18368	0.633723	0	1.64495	0	0	0	noncoding
XLOC_062617	XLOC_063461	0.0661049	0	0.148521	0.200754	0.0645909	0.336917	0.205161	0	0.606008	1.0376	0.20765	1.86754	noncoding
XLOC_102883	XLOC_104303	1.36142	0.952669	1.77017	4.41395	3.53145	5.29645	1.44657	0	2.90793	0.804927	0.29293	1.31692	noncoding
XLOC_102946	XLOC_104375	0.681475	0.25081	1.11214	1.12667	0.549454	1.70389	7.50991	0.097503	14.9223	0	0	0	noncoding
XLOC_102945	XLOC_104375	0.189674	0	1.08763	0.424938	0	1.46294	7.50991	0.097503	14.9223	0	0	0	noncoding
XLOC_102946	XLOC_104374	0.681475	0.25081	1.11214	1.12667	0.549454	1.70389	0.798082	0	1.76082	0	0	0	noncoding
XLOC_102945	XLOC_104374	0.189674	0	1.08763	0.424938	0	1.46294	0.798082	0	1.76082	0	0	0	noncoding
XLOC_062716	XLOC_063582	9.3532	3.89716	14.8092	6.72546	2.30465	11.1463	32.3602	0	87.3245	0	0	0	noncoding
XLOC_112090	XLOC_113673	6.79762	3.31082	10.2844	15.7375	9.31383	22.1612	16.1447	0	34.1707	0	0	0	noncoding
XLOC_112041	XLOC_113673	5.84992	0	11.7665	8.00025	0	17.5268	16.1447	0	34.1707	0	0	0	noncoding
XLOC_049750	XLOC_050483	2.30421	1.30515	3.30327	0.721658	0.206409	1.23691	1.61881	0	4.05484	0.88863	0	1.89613	noncoding
XLOC_049747	XLOC_050482	1.01475	0.406496	1.62301	0.925101	0.370152	1.48005	1.09881	0	2.91321	1.9765	0.0166191	3.93639	noncoding
XLOC_049753	XLOC_050487	1.36524	0.8771	1.85337	2.6419	1.90329	3.3805	1.74103	0	3.6864	1.45973	0.564595	2.35487	noncoding
XLOC_065555	XLOC_066493	12.5894	9.78399	15.3949	9.41848	7.36337	11.4736	13.3327	9.76108	16.9043	9.237	7.57897	10.895	noncoding
XLOC_024456	XLOC_022860	2.79101	1.13768	4.44433	1.59326	0.634991	2.55153	27.1404	3.96746	50.3134	3.76786	0.652888	6.88283	coding
XLOC_049965	XLOC_050732	0.982888	0.688187	1.27759	1.19468	0.878899	1.51046	0.59788	0	1.31207	0.0357227	0	0.101119	noncoding
XLOC_109715	XLOC_111234	1.61936	0.617375	2.62134	2.18578	1.01131	3.36026	2.20454	0	4.62504	0	0	0	noncoding
XLOC_049851	XLOC_050633	5.77145	3.85773	7.68517	9.07562	6.61017	11.5411	3.8508	0	8.37791	4.27938	1.52578	7.03297	noncoding
XLOC_024503	XLOC_023422	0.534522	0.283079	0.785965	0.297906	0.131701	0.46411	2.63846	0.396268	4.88065	2.89882	1.88823	3.90941	noncoding
XLOC_024504	XLOC_023422	0.477394	0.019629	0.935158	0.270233	0	0.582667	2.63846	0.396268	4.88065	2.89882	1.88823	3.90941	noncoding
XLOC_094612	XLOC_095914	4.4408	3.22236	5.65924	12.597	9.99279	15.2012	5.99383	1.33837	10.6493	1.91443	0.878086	2.95077	noncoding
XLOC_016279	XLOC_016440	0.389222	0	1.284	0.827361	0	2.10293	1.31585	0	3.33497	2.05862	0.190083	3.92716	noncoding
XLOC_057445	XLOC_058235	0.572444	0.198967	0.94592	1.01155	0.454806	1.56829	1.32696	0.0747268	2.5792	0.0757021	0	0.161083	noncoding
XLOC_042058	XLOC_042644	5.51812	4.01888	7.01736	5.69938	4.18252	7.21624	12.118	9.80723	14.4287	20.7756	16.667	24.8842	noncoding
XLOC_074662	XLOC_071127	2.21457	1.41913	3.01002	2.82011	1.9447	3.69551	3.16727	0	7.54312	1.62158	0	3.47775	noncoding
XLOC_062483	XLOC_063321	1.57364	0.819107	2.32818	0.975786	0.311675	1.6399	3.96639	0	8.2464	5.75228	2.82573	8.67884	noncoding
XLOC_011446	XLOC_011580	1.47037	0.428852	2.51188	1.13481	0.294959	1.97466	1.54425	0	3.38606	1.16774	0.292044	2.04344	noncoding
XLOC_062816	XLOC_056187	0.291304	0.145086	0.437522	0.4161	0.250244	0.581956	1.31444	0	2.71976	3.84682	1.1335	6.56013	noncoding
XLOC_074618	XLOC_064651	1.15764	0.339264	1.97602	1.203	0.373828	2.03218	1.40588	0	3.0196	3.16058	1.74942	4.57175	noncoding
XLOC_074619	XLOC_064651	2.28803	0	5.29349	1.57442	0	4.06426	1.40588	0	3.0196	3.16058	1.74942	4.57175	noncoding
XLOC_023899	XLOC_024950	0.649678	0	1.50952	1.98211	0.697103	3.26712	2.32693	0	5.51478	1.95268	0.292956	3.61241	noncoding
XLOC_077411	XLOC_083102	3.63751	0.843205	6.43182	7.6084	4.77107	10.4457	29.9457	4.86273	55.0286	21.5174	6.09592	36.9389	noncoding
XLOC_049773	XLOC_050521	13.7909	9.0917	18.49	12.0993	8.04505	16.1536	14.282	0	31.0147	0.580872	0	1.9478	noncoding
XLOC_049775	XLOC_050522	1.82619	0.775928	2.87646	1.04963	0.287427	1.81183	1.85634	0	4.91683	0.557146	0	1.41952	noncoding
XLOC_049775	XLOC_050523	1.82619	0.775928	2.87646	1.04963	0.287427	1.81183	1.91488	0	6.37616	0	0	0	noncoding
XLOC_093042	XLOC_094327	0.94365	0.553781	1.33352	1.22745	0.794439	1.66047	5.12752	0	12.6242	3.20748	0	6.63398	noncoding
XLOC_084074	XLOC_085233	9.93642	5.85466	14.0182	14.4706	9.60616	19.3351	14.1533	0	28.9845	4.06912	0.817284	7.32096	noncoding
XLOC_084072	XLOC_085231	18.6789	9.07047	28.2874	26.9982	15.6808	38.3155	36.9259	0	87.8299	11.0305	0	23.2722	noncoding
XLOC_111845	XLOC_113402	5.30054	3.14263	7.45846	11.8754	8.97742	14.7733	9.44936	1.06181	17.8369	5.78989	2.7785	8.80128	noncoding
XLOC_074793	XLOC_075814	0.447997	0.248619	0.647375	0.0953258	0.00893208	0.181719	0.431102	0	1.05835	0.164544	0	0.370361	noncoding
XLOC_074614	XLOC_075608	6.00099	4.22319	7.77879	4.3928	3.04392	5.74167	4.4401	0	9.20102	7.58822	3.92584	11.2506	noncoding
XLOC_068975	XLOC_064049	2.59626	0.936328	4.2562	6.01683	3.61046	8.42321	29.7404	24.1088	35.372	20.503	18.295	22.7111	noncoding
XLOC_068976	XLOC_064049	1.26624	0.719442	1.81303	2.44859	1.65978	3.23739	29.7404	24.1088	35.372	20.503	18.295	22.7111	noncoding
XLOC_085413	XLOC_086633	1.93165	0.690968	3.17233	3.88205	2.09605	5.66805	2.91232	0.0682672	5.75638	0	0	0	noncoding
XLOC_035880	XLOC_036359	9.64898	0	21.8767	5.88938	0	16.1113	17.6057	0	41.666	2.78324	0	6.78617	noncoding
XLOC_016317	XLOC_016492	0.131876	0.0128536	0.250898	0.502045	0.281499	0.72259	0.142919	0	0.428294	1.27552	0.29608	2.25496	noncoding
XLOC_016320	XLOC_016494	0.795581	0.222892	1.36827	0.85841	0.29367	1.42315	1.62734	0	4.02189	0	0	0	noncoding
XLOC_092392	XLOC_089333	69.2133	0	138.439	78.4688	12.6029	144.335	61.897	0	141.821	56.1215	14.3392	97.9038	noncoding
XLOC_093178	XLOC_094482	3.23137	2.44634	4.0164	4.20766	3.31059	5.10474	4.633	1.01659	8.24941	0	0	0	noncoding
XLOC_029520	XLOC_029936	0.984542	0.0520506	1.91703	0.935908	0	2.11389	1.46453	0	2.95213	1.62616	0.278175	2.97414	noncoding
XLOC_093101	XLOC_094386	4.6919	3.5337	5.85009	1.61848	1.09708	2.13988	3.37544	0	6.82799	0.319513	0	0.677806	noncoding
XLOC_093096	XLOC_094382	1.63704	0.900241	2.37383	1.25719	0.654976	1.85941	3.44745	0	8.08033	2.7152	0.282492	5.1479	noncoding
XLOC_074667	XLOC_075675	2.17524	0.570558	3.77993	6.02716	3.38835	8.66597	2.75948	0	7.19157	10.8458	3.10098	18.5906	noncoding
XLOC_111830	XLOC_111633	8.33358	5.60161	11.0655	6.10155	4.03322	8.16988	20.014	0	43.9307	9.29699	1.39168	17.2023	noncoding
XLOC_102866	XLOC_104280	3.70233	2.60186	4.80279	3.25229	2.30871	4.19586	4.74553	0	9.52052	1.87338	0.593484	3.15327	noncoding
XLOC_111904	XLOC_113468	0.775501	0.301631	1.24937	2.96611	1.99165	3.94057	1.05953	0	2.59254	1.11752	0.0772158	2.15783	noncoding
XLOC_111765	XLOC_113315	1.7009	0.568815	2.83299	0.647172	0	1.32176	10.9654	0	24.9388	18.0324	9.43252	26.6322	noncoding
XLOC_109316	XLOC_113316	0.369526	0	0.989022	0	0	0	1.2654	0	3.01798	0	0	0	noncoding
XLOC_111766	XLOC_113316	0.863742	0.152089	1.57539	0.578384	0.161416	0.995351	1.2654	0	3.01798	0	0	0	noncoding
XLOC_111762	XLOC_113313	0.969566	0	2.58872	2.33323	0.172612	4.49384	7.45193	0	16.9896	0	0	0	noncoding
XLOC_016418	XLOC_016623	3.79913	2.45434	5.14392	3.73627	2.49626	4.97628	5.61347	0	12.3385	0	0	0	noncoding
XLOC_084262	XLOC_085466	0.515732	0.273807	0.757657	0.601615	0.353477	0.849753	0.610539	0	1.37846	0	0	0	noncoding
XLOC_016589	XLOC_016823	0.933672	0.520763	1.34658	1.39637	0.861236	1.93151	1.04781	0	2.76704	0	0	0	noncoding
XLOC_024364	XLOC_024712	7.43537	3.99661	10.8741	7.2101	3.97645	10.4437	14.859	0	33.6095	0	0	0	noncoding
XLOC_024368	XLOC_024718	0.617956	0.332428	0.903483	0.664698	0.394224	0.935171	0.878815	0	1.92632	0.0887166	0	0.279375	noncoding
XLOC_016531	XLOC_016756	1.08832	0.619466	1.55717	1.73943	1.14438	2.33448	1.42386	0	3.21121	0.159089	0	0.457301	noncoding
XLOC_086288	XLOC_087514	4.39648	2.58752	6.20543	3.98626	2.32322	5.64929	7.29757	0	15.1121	12.2948	2.98757	21.602	noncoding
XLOC_074649	XLOC_075653	8.43739	4.63004	12.2447	9.15054	5.37073	12.9303	8.61124	0	21.205	2.40924	0	5.72989	noncoding
XLOC_074648	XLOC_075651	1.17175	0.67231	1.67119	0.672641	0.320828	1.02445	0.817971	0	1.98357	0.281023	0	0.638909	noncoding
XLOC_074647	XLOC_075650	0.790538	0.351165	1.22991	0.91925	0.465863	1.37264	1.74027	0	4.26139	0.654247	0	1.46216	noncoding
XLOC_102907	XLOC_104328	95.5235	32.012	159.035	42.8218	2.43984	83.2037	86.4232	0	225.376	48.0933	0	112.831	noncoding
XLOC_102888	XLOC_104308	79.3623	36.5434	122.181	46.305	15.2924	77.3176	187.946	1.37363	374.519	0	0	0	noncoding
XLOC_062518	XLOC_063351	0.503873	0.0930903	0.914655	0.278134	0	0.563156	0.872657	0	2.13254	0.861093	0.0253582	1.69683	noncoding
XLOC_057151	XLOC_063351	5.97797	1.43579	10.5202	6.55505	2.22992	10.8802	0.872657	0	2.13254	0.861093	0.0253582	1.69683	noncoding
XLOC_057162	XLOC_063354	0.915587	0	2.74246	1.33077	0	3.14854	21.1195	0	48.1042	0	0	0	noncoding
XLOC_062521	XLOC_063354	35.0389	22.0999	47.9779	30.2461	18.7414	41.7508	21.1195	0	48.1042	0	0	0	noncoding
XLOC_016333	XLOC_016511	1.7013	1.1269	2.2757	2.3574	1.68593	3.02886	0.00685446	0	0.11096	0	0	0	noncoding
XLOC_097681	XLOC_104535	11.232	6.64246	15.8215	9.85611	5.90385	13.8084	10.3574	0	22.9275	5.80209	0.803884	10.8003	noncoding
XLOC_016649	XLOC_016890	0.127215	0.0232394	0.231191	0.318839	0.16271	0.474968	2.6522	0	14.3504	83.2689	4.61529	161.923	noncoding
XLOC_016649	XLOC_016891	0.127215	0.0232394	0.231191	0.318839	0.16271	0.474968	0.779156	0	1.65492	0	0	0	noncoding
XLOC_037968	XLOC_038496	99.1495	66.7373	131.562	82.0935	55.2624	108.925	68.6019	0	149.446	7.70085	0	16.2734	noncoding
XLOC_037967	XLOC_038495	0.853031	0.45582	1.25024	1.0691	0.644159	1.49405	2.12337	0	4.4785	0	0	0	noncoding
XLOC_016663	XLOC_016913	0.734689	0.340902	1.12848	1.04883	0.596348	1.50131	1.18431	0	2.66102	0.620859	0.0438744	1.19784	noncoding
XLOC_055100	XLOC_055890	7.27851	3.60547	10.9516	6.85901	3.51217	10.2058	41.8239	0	93.7694	23.2836	1.80421	44.763	noncoding
XLOC_037985	XLOC_038511	104.525	51.0491	158	92.0975	45.5421	138.653	256.981	0	681.653	105.757	0	293.048	noncoding
XLOC_084103	XLOC_085283	23.3511	15.8696	30.8326	22.4537	15.5574	29.35	59.9548	0.152237	119.757	38.4564	15.6284	61.2844	noncoding
XLOC_084109	XLOC_085288	1.73714	0	3.70328	2.86384	0.700233	5.02745	14.1402	1.55968	26.7207	0	0	0	noncoding
XLOC_049923	XLOC_050690	2.69199	1.93748	3.44649	2.33888	1.69438	2.98338	1.77853	0	3.89038	0	0	0	noncoding
XLOC_110356	XLOC_113406	2.9695	2.00984	3.92917	3.81975	2.77639	4.86311	1.03222	0	2.93336	1.11008	0	2.54034	noncoding
XLOC_049722	XLOC_045904	1.42593	0.601616	2.25024	3.26196	2.04278	4.48115	5.95392	0	13.1967	0	0	0	coding
XLOC_049723	XLOC_045904	5.98886	3.47345	8.50426	8.2518	5.33989	11.1637	5.95392	0	13.1967	0	0	0	coding
XLOC_074741	XLOC_075758	1.00246	0.63011	1.37481	3.1374	2.37357	3.90123	3.43864	0	7.57479	1.72367	0.193243	3.2541	noncoding
XLOC_065580	XLOC_075754	1.39505	0.620555	2.16954	1.18974	0.538333	1.84114	0.84789	0	2.19873	0.352775	0	0.868526	noncoding
XLOC_071293	XLOC_075747	0.217074	0	0.489874	0.221359	0	0.485293	0.947055	0	2.16816	0	0	0	noncoding
XLOC_102814	XLOC_104200	0.185542	0	0.379759	0.66213	0.313627	1.01063	0.147652	0	0.519106	2.03607	0.433977	3.63817	noncoding
XLOC_016563	XLOC_016786	0.193961	0	0.696869	2.16456	1.22138	3.10775	5.579	0	11.733	1.61987	0	3.30047	noncoding
XLOC_013866	XLOC_016786	2.65415	1.33863	3.96966	0.000115954	0	0.220313	5.579	0	11.733	1.61987	0	3.30047	noncoding
XLOC_062860	XLOC_063759	1.03145	0.126978	1.93592	2.07235	0.849235	3.29547	1.48405	0	3.32511	0.10422	0	0.39603	noncoding
XLOC_061608	XLOC_062433	3.43635	1.64983	5.22286	3.50543	1.95853	5.05233	6.05073	0	13.6284	5.40457	0.509774	10.2994	noncoding
XLOC_062822	XLOC_062433	1.43889	0.471956	2.40583	0.513871	0	1.16923	6.05073	0	13.6284	5.40457	0.509774	10.2994	noncoding
XLOC_062823	XLOC_062433	4.91113	1.18148	8.64078	2.22959	0	4.52428	6.05073	0	13.6284	5.40457	0.509774	10.2994	noncoding
XLOC_052888	XLOC_063525	1.13464	0.320548	1.94874	1.38325	0.526894	2.23961	2.55195	0	5.85813	1.06593	0	2.23801	noncoding
XLOC_006248	XLOC_006318	3.73542	2.03556	5.43528	3.79276	2.08558	5.49994	7.88277	6.66157	9.10397	5.61306	4.41383	6.81228	coding
XLOC_006258	XLOC_006318	4.82337	2.38622	7.26052	5.65877	2.75118	8.56636	7.88277	6.66157	9.10397	5.61306	4.41383	6.81228	coding
XLOC_016591	XLOC_006318	23.8029	0	56.3572	21.0208	0	52.6094	7.88277	6.66157	9.10397	5.61306	4.41383	6.81228	coding
XLOC_084042	XLOC_085170	11.4719	4.88784	18.0559	14.8788	7.7441	22.0136	32.5504	0	82.637	12.0158	0	33.2951	noncoding
XLOC_043930	XLOC_044557	4.81037	2.95915	6.66159	4.62524	2.88445	6.36604	3.47103	1.23866	5.70339	0.409687	0.0540229	0.765351	noncoding
XLOC_085668	XLOC_094371	1.79619	0	4.04739	6.76237	2.29925	11.2255	0.478733	0	1.02539	0.765821	0.340396	1.19125	noncoding
XLOC_085668	XLOC_094370	1.79619	0	4.04739	6.76237	2.29925	11.2255	2.09086	0	5.11394	1.51961	0.062544	2.97667	noncoding
XLOC_090060	XLOC_094378	0	0	0	0.404901	0	1.07016	1.03388	0	2.46133	0.258418	0	0.736408	noncoding
XLOC_093088	XLOC_094378	0.504464	0.0323415	0.976587	0.996987	0.100819	1.89315	1.03388	0	2.46133	0.258418	0	0.736408	noncoding
XLOC_093089	XLOC_094378	1.11652	0.305454	1.92758	2.31848	0.984379	3.65258	1.03388	0	2.46133	0.258418	0	0.736408	noncoding
XLOC_074566	XLOC_075566	0.688089	0.414275	0.961903	0.0801205	0	0.164359	0.695008	0	1.54084	0.500682	0.0989328	0.902431	noncoding
XLOC_074567	XLOC_075568	0.774614	0.234954	1.31427	0.789436	0.268924	1.30995	1.25079	0	3.05002	0.140011	0	0.522451	noncoding
XLOC_026780	XLOC_038420	1.47709	0.67689	2.27728	1.9267	1.05589	2.79751	0.953985	0	2.38728	0.798952	0	1.69316	noncoding
XLOC_037914	XLOC_038427	4.89236	2.46337	7.32135	4.00751	1.86928	6.14575	9.74311	0	23.6457	13.5913	2.57109	24.6116	noncoding
XLOC_111795	XLOC_113341	0.935904	0.439032	1.43278	0.731421	0.31414	1.1487	0.563798	0	1.48134	1.64353	0.290083	2.99697	noncoding
XLOC_074899	XLOC_075936	1.23235	0.707169	1.75754	1.7602	1.14944	2.37097	2.43262	0	5.0696	0	0	0	noncoding
XLOC_074901	XLOC_075937	0.967629	0.304861	1.6304	1.56255	0.760819	2.36429	2.30616	0	5.29932	0	0	0	noncoding
XLOC_074902	XLOC_075938	0.587917	0.293723	0.88211	0.88045	0.537085	1.22381	1.15376	0	2.66974	0	0	0	noncoding
XLOC_018204	XLOC_024791	10.4949	7.6475	13.3423	8.56519	6.22661	10.9038	14.0048	0.251483	27.7581	0	0	0	noncoding
XLOC_024403	XLOC_024763	0.455896	0.0214026	0.890389	2.20493	1.28368	3.12618	2.56159	0	6.62169	11.6709	3.50573	19.8361	noncoding
XLOC_047880	XLOC_048551	2.2171	1.04107	3.39313	2.28239	0.839375	3.7254	2.36683	0.882826	3.85083	4.51185	2.43152	6.59218	noncoding
XLOC_074839	XLOC_075872	1.63653	0.387949	2.8851	0.619814	0	1.37648	1.48028	0	4.43605	7.64556	0.750175	14.5409	noncoding
XLOC_074838	XLOC_075871	4.00399	2.16797	5.84001	2.465	1.10345	3.82654	3.34564	0	8.41299	0	0	0	noncoding
XLOC_074842	XLOC_075876	22.4136	18.0603	26.7669	12.7528	9.97289	15.5327	18.678	2.90908	34.447	0.175175	0	0.600356	noncoding
XLOC_074844	XLOC_075878	1.5079	0.997274	2.01853	1.32531	0.888706	1.76192	1.62657	0	3.41055	0	0	0	noncoding
XLOC_074676	XLOC_075680	1.54882	1.16595	1.93168	2.36089	1.8716	2.85018	1.6075	0.11515	3.09984	0.051132	0	0.119086	noncoding
XLOC_074679	XLOC_075683	3596.26	2096.14	5096.37	4802	2969.99	6634.01	2275.92	0	5156.28	1055.89	0	2148.74	noncoding
XLOC_074680	XLOC_075684	9.57575	6.98691	12.1646	8.93651	6.59992	11.2731	9.71621	0.744595	18.6878	11.5498	6.46066	16.6389	noncoding
XLOC_016391	XLOC_011716	0.0510759	0	0.118036	0.881832	0.591181	1.17248	0.0731936	0	0.224726	1.40685	0.256123	2.55758	noncoding
XLOC_016392	XLOC_011716	0.0110958	0	0.0471003	1.0637	0.698355	1.42904	0.0731936	0	0.224726	1.40685	0.256123	2.55758	noncoding
XLOC_038079	XLOC_038625	25.5378	6.61169	44.4638	35.8489	14.5644	57.1334	46.3915	0	108.848	0	0	0	noncoding
XLOC_048246	XLOC_048920	0.632282	0.0841328	1.18043	0.558336	0	2.4396	27.6558	0	60.0632	6.12219	1.9269	10.3175	noncoding
XLOC_044297	XLOC_050368	25.2381	17.9698	32.5063	23.1273	16.2693	29.9853	0.877341	0	2.45816	0.50603	0	1.30032	noncoding
XLOC_039250	XLOC_039818	9.93914	6.20113	13.6772	8.23886	3.59131	12.8864	12.5482	8.37814	16.7183	10.237	7.01431	13.4597	coding
XLOC_021236	XLOC_021550	2.219	1.25551	3.1825	1.48861	0.7766	2.20063	1.46067	0	3.46639	0.192799	0	0.728503	noncoding
XLOC_052603	XLOC_053378	10.4096	4.80962	16.0096	6.60536	2.65396	10.5568	7.64843	0	15.6032	1.72577	0	3.47846	noncoding
XLOC_102890	XLOC_104311	1.16462	0	2.5274	0.981189	0	2.10039	2.78062	0	6.64654	2.53492	0.313732	4.75611	noncoding
XLOC_000725	XLOC_008884	0.728988	0.300314	1.15766	0.934677	0.473181	1.39617	3.03798	0	6.98471	0.295946	0	0.991008	noncoding
XLOC_037755	XLOC_038245	0.773433	0.254845	1.29202	0.382413	0.0358324	0.728995	0.948487	0	2.31733	0.163035	0	0.558752	noncoding
XLOC_037756	XLOC_038248	1.25935	0.790016	1.72868	0.791993	0.465384	1.1186	1.19366	0	2.61657	1.69386	0.677911	2.70982	noncoding
XLOC_062778	XLOC_061660	0.06707	0	0.300025	0.0868511	0	0.328875	26.2522	22.382	30.1224	24.3689	19.4487	29.2892	coding
XLOC_111706	XLOC_113238	1.11779	0.241611	1.99397	1.1276	0.301411	1.95379	16.4952	0	36.5014	2.93277	0	6.8684	noncoding
XLOC_111728	XLOC_113270	1.82182	0.838173	2.80547	1.50455	0.658626	2.35047	48.3357	0	119.449	0	0	0	noncoding
XLOC_111682	XLOC_113208	0.0534655	0	0.142921	0.499532	0.239519	0.759545	0.381222	0	0.979299	1.46889	0.215121	2.72266	noncoding
XLOC_049941	XLOC_050704	6.15533	4.83804	7.47263	6.45086	5.15058	7.75114	7.6486	1.93784	13.3594	13.1949	9.27416	17.1157	noncoding
XLOC_091444	XLOC_092712	4.00717	2.54769	5.46665	2.81853	1.80935	3.8277	3.68716	0.168079	7.20624	0	0	0	noncoding
XLOC_023460	XLOC_023796	320.178	147.582	492.774	292.403	137.676	447.13	282.05	3.22274	560.876	106.234	30.8161	181.652	noncoding
XLOC_016430	XLOC_016640	1.65526	0.605236	2.70528	1.23552	0.376034	2.095	1.66542	0	4.2475	1.68325	0	3.38303	noncoding
XLOC_004139	XLOC_016646	10.1491	7.21958	13.0786	10.7211	7.94465	13.4976	2.40698	0	5.41836	3.52117	1.19233	5.85001	noncoding
XLOC_037448	XLOC_037938	1.25362	0.731113	1.77612	1.53027	0.973791	2.08674	1.38864	0	3.27622	1.93089	0.63904	3.22275	noncoding
XLOC_065688	XLOC_066624	0.913109	0.330868	1.49535	0.833403	0.304834	1.36197	1.6819	0	4.07621	0	0	0	noncoding
XLOC_062829	XLOC_063707	7.25149	1.63851	12.8645	10.1789	4.94056	15.4173	11.4352	0	23.44	0.361718	0	1.21125	noncoding
XLOC_061608	XLOC_063703	3.43635	1.64983	5.22286	3.50543	1.95853	5.05233	1.72445	0	3.99956	0.722155	0.0128075	1.4315	noncoding
XLOC_062822	XLOC_063703	1.43889	0.471956	2.40583	0.513871	0	1.16923	1.72445	0	3.99956	0.722155	0.0128075	1.4315	noncoding
XLOC_062823	XLOC_063703	4.91113	1.18148	8.64078	2.22959	0	4.52428	1.72445	0	3.99956	0.722155	0.0128075	1.4315	noncoding
XLOC_097452	XLOC_098786	10.9191	7.26788	14.5702	11.4909	7.97579	15.006	12.1616	7.12069	17.2025	13.0032	10.25	15.7564	noncoding
XLOC_023636	XLOC_024930	4.42938	2.37409	6.48467	6.80296	4.37217	9.23375	16.5826	0.4364	32.7288	16.7204	8.42444	25.0163	noncoding
XLOC_102837	XLOC_104229	1.80546	0.690883	2.92004	1.82359	0.766403	2.88077	2.94788	0	7.30953	0.239531	0	0.803206	noncoding
XLOC_082947	XLOC_079472	0.840466	0	4.66751	0.911064	0	3.50008	73.8085	0	#NAME?	55.9841	0	#NAME?	noncoding
XLOC_078378	XLOC_079472	35.391	27.8842	42.8978	25.4822	20.6415	30.3228	73.8085	0	#NAME?	55.9841	0	#NAME?	noncoding
XLOC_102894	XLOC_104315	4.08396	2.6028	5.56512	3.64467	2.35684	4.93251	15.8276	0	34.259	0	0	0	noncoding
XLOC_056872	XLOC_063332	0.375559	0.0736624	0.677456	0.40473	0.106936	0.702525	6.88281	0	19.3511	4.79019	0	11.0257	noncoding
XLOC_093140	XLOC_094423	5.63755	2.94772	8.32738	3.09083	1.16591	5.01575	5.15038	0	12.965	0.477622	0	1.8493	noncoding
XLOC_011928	XLOC_012064	0.505878	0.221657	0.7901	0.295098	0.0887342	0.501462	0.965331	0	2.34272	0	0	0	noncoding
XLOC_085000	XLOC_094328	1.98969	0.334049	3.64532	2.44585	0.715286	4.17642	0.892805	0.0968219	1.68879	0	0	0	noncoding
XLOC_111826	XLOC_113380	0.350458	0.137473	0.563444	0.164239	0.0261989	0.30228	0.57584	0	1.4476	0.439088	0	0.879236	noncoding
XLOC_062509	XLOC_063346	1.13263	0.488144	1.77711	0.977902	0.404742	1.55106	0.895668	0	2.07208	0.303757	0	0.653662	noncoding
XLOC_062508	XLOC_063345	4.47948	2.62642	6.33255	4.83821	3.02184	6.65458	7.49417	0	16.4328	0	0	0	noncoding
XLOC_045564	XLOC_050472	12.4251	9.0192	15.831	20.4042	15.7975	25.011	20.5427	0	46.6556	19.595	5.10157	34.0885	noncoding
XLOC_045564	XLOC_050473	12.4251	9.0192	15.831	20.4042	15.7975	25.011	43.6003	0	89.7699	40.9194	17.7216	64.1171	noncoding
XLOC_016327	XLOC_016503	0.699452	0.344182	1.05472	0.687356	0.352758	1.02195	1.64555	0	4.17764	0.861576	0	2.0172	noncoding
XLOC_037955	XLOC_038472	0.838675	0.306162	1.37119	1.46999	0.797353	2.14262	1.57425	0	3.84913	0	0	0	noncoding
XLOC_037961	XLOC_038479	3.70052	1.95278	5.44825	2.11282	0.841772	3.38386	4.84766	0	11.9808	0	0	0	noncoding
XLOC_016403	XLOC_016595	8.66966	3.21551	14.1238	7.06276	2.27238	11.8531	19.7226	0	45.7206	0	0	0	noncoding
XLOC_111903	XLOC_113467	1.20869	0.633941	1.78344	0.797689	0.355778	1.2396	1.05778	0	2.57975	1.75939	0.309173	3.20961	noncoding
XLOC_063529	XLOC_064439	0.625196	0.168213	1.08218	1.11775	0.489321	1.74618	0.668824	0	1.45985	0.316	0.047922	0.584078	noncoding
XLOC_024555	XLOC_024941	48.766	38.6655	58.8665	43.5839	34.6339	52.5339	31.9236	2.27208	61.5752	0	0	0	noncoding
XLOC_049789	XLOC_050537	0.807578	0.221147	1.39401	1.92398	1.06289	2.78507	6.97658	0	18.5289	19.2934	0	38.92	noncoding
XLOC_062463	XLOC_057084	4.2153	2.15682	6.27378	2.21841	0.942055	3.49476	2.52515	0	5.6724	0.546191	0	1.14609	noncoding
XLOC_056280	XLOC_057084	1.23518	0.480687	1.98968	1.85505	1.04994	2.66015	2.52515	0	5.6724	0.546191	0	1.14609	noncoding
XLOC_081329	XLOC_077830	132.693	0	518.792	350.739	0	1349.54	11.5619	0	76.8724	36.6061	0	143.822	noncoding
XLOC_024447	XLOC_024821	2.64832	1.48397	3.81267	2.21433	1.20493	3.22373	6.97809	0	15.9347	0	0	0	noncoding
XLOC_062803	XLOC_063675	1.65666	0.602081	2.71124	3.52826	2.05459	5.00193	5.5028	0	12.147	0	0	0	noncoding
XLOC_068310	XLOC_069259	3.50252	1.72394	5.2811	7.34751	4.78993	9.90509	5.07336	0.870472	9.27625	1.14532	0.0393569	2.25129	noncoding
XLOC_093216	XLOC_093217	0.98192	0.569396	1.39444	1.12147	0.702132	1.5408	6.99746	0	15.429	0	0	0	noncoding
XLOC_093215	XLOC_093217	1.02521	0.596062	1.45436	1.37199	0.891292	1.85268	6.99746	0	15.429	0	0	0	noncoding
XLOC_051487	XLOC_052252	1.6235	0.92493	2.32207	1.17389	0.466098	1.88167	1.2468	0	2.98309	0.464882	0	0.998418	noncoding
XLOC_065148	XLOC_066085	1.18628	0.526021	1.84654	0.547621	0.147282	0.94796	3.12269	0.258044	5.98735	8.62332	5.03452	12.2121	noncoding
XLOC_049896	XLOC_050671	24.9066	10.013	39.8001	18.3293	6.40684	30.2517	54.7072	0	130.517	0	0	0	noncoding
XLOC_102988	XLOC_104419	0.521642	0.00395949	1.03933	0.731155	0.112678	1.34963	0.564174	0	1.4152	0.0492727	0	0.31492	noncoding
XLOC_016309	XLOC_016485	0.13725	0	0.354411	0.534846	0.126064	0.943628	0.948501	0	2.51079	0.396014	0	0.938703	noncoding
XLOC_016310	XLOC_016487	1.95315	1.03616	2.87014	1.4461	0.697899	2.19431	1.65676	0	4.06642	0	0	0	noncoding
XLOC_030083	XLOC_030509	1.19422	0.449018	1.93942	0.587691	0.108861	1.06652	0.931946	0	2.18101	0	0	0	noncoding
XLOC_074618	XLOC_064652	1.15764	0.339264	1.97602	1.203	0.373828	2.03218	2.15621	0	4.96799	2.05332	0.393855	3.71279	noncoding
XLOC_074619	XLOC_064652	2.28803	0	5.29349	1.57442	0	4.06426	2.15621	0	4.96799	2.05332	0.393855	3.71279	noncoding
XLOC_029458	XLOC_029869	6.36361	3.5939	9.13333	5.8505	3.33676	8.36423	6.60953	2.17984	11.0392	4.05435	1.97053	6.13816	noncoding
XLOC_036029	XLOC_029869	0.573998	0.0981593	1.04984	0.525377	0.0648461	0.985908	6.60953	2.17984	11.0392	4.05435	1.97053	6.13816	noncoding
XLOC_062678	XLOC_063540	2.35384	1.12375	3.58392	2.40645	1.22112	3.59178	3.06271	0	7.03071	0	0	0	noncoding
XLOC_062684	XLOC_063546	0.971088	0.520214	1.42196	0.954927	0.528967	1.38089	1.5896	0	3.52993	0	0	0	noncoding
XLOC_111914	XLOC_112849	0.259364	0	0.705575	1.00259	0.354901	1.65029	1.14467	0	2.62847	0.225159	0	0.47849	noncoding
XLOC_038180	XLOC_038738	2.83592	1.09475	4.57709	0.821374	0	1.70142	25.4091	0	72.3275	32.4287	0	74.2158	noncoding
XLOC_038179	XLOC_038737	0.589016	0.207515	0.970516	0.844904	0.41035	1.27946	1.55922	0	3.73099	0.970458	0	2.03284	noncoding
XLOC_100016	XLOC_096535	3.64587	2.40782	4.88392	3.39485	2.2421	4.54759	1.27742	0.0405671	2.51428	0.026573	0	0.1075	noncoding
XLOC_085966	XLOC_094396	1.17404	0.429292	1.91879	2.29001	1.20312	3.37689	1.30488	0	3.00152	0.247019	0	0.645164	noncoding
XLOC_093109	XLOC_094390	135.309	32.993	237.626	124.475	24.9372	224.014	49.789	0	132.565	23.6539	0	52.3599	noncoding
XLOC_107303	XLOC_108798	320.28	90.9729	549.587	467.59	183.551	751.629	20.7625	0	45.7834	22.4687	6.55571	38.3816	noncoding
XLOC_062613	XLOC_063453	0.409678	0	4.45937	10.5412	0	30.8961	0.90727	0	2.44384	0.575113	0	1.30077	noncoding
XLOC_062612	XLOC_063453	0.582176	0	4.10628	7.56265	0	22.2983	0.90727	0	2.44384	0.575113	0	1.30077	noncoding
XLOC_024367	XLOC_024716	435.501	286.369	584.633	430.171	286.725	573.616	39.6802	8.3065	71.0539	0.37327	0	1.27926	noncoding
XLOC_112093	XLOC_113677	1.77472	0.954109	2.59533	0.787714	0.287779	1.28765	1.5545	0	3.74101	0	0	0	noncoding
XLOC_084210	XLOC_085410	94.0955	55.9032	132.288	102.384	64.3757	140.392	26.068	0	57.6533	24.0896	7.56658	40.6126	noncoding
XLOC_111805	XLOC_113353	623.547	333.882	913.211	956.882	587.174	1326.59	8.87	0	19.0124	4.91	1.3638	8.4562	noncoding
XLOC_038162	XLOC_038726	4.16572	1.44339	6.88804	8.28266	4.53512	12.0302	3.28213	0	7.42007	1.29619	0.150824	2.44155	noncoding
XLOC_084185	XLOC_085383	6.92004	4.61384	9.22625	3.67094	2.24043	5.10146	5.32819	0	11.3235	0	0	0	noncoding
XLOC_102865	XLOC_104279	57.2309	29.5398	84.9221	42.5729	19.2713	65.8745	67.1993	0	148.443	8.41686	0	19.8971	noncoding
XLOC_111743	XLOC_113285	1.46955	0.65333	2.28577	2.22144	1.2543	3.18857	1.13077	0	2.76418	1.43541	0.129583	2.74123	noncoding
XLOC_074630	XLOC_075622	5.02053	2.7323	7.30876	5.50148	3.27303	7.72993	16.1444	0	32.4586	0	0	0	noncoding
XLOC_074633	XLOC_075626	0.504029	0.0727942	0.935263	0.730128	0.238003	1.22225	0.710292	0	1.88774	0.28509	0	0.708829	noncoding
XLOC_062530	XLOC_063363	1.27237	0.124356	2.42039	1.97168	0.592873	3.35049	2.37108	0	5.83518	1.05098	0	2.43851	noncoding
XLOC_093170	XLOC_094474	0.0321734	0	1.90443	4.4594	0	15.7439	20.6215	0	45.6417	24.8212	8.55897	41.0833	noncoding
XLOC_103089	XLOC_103842	32.8946	9.34345	56.4458	26.0723	5.70734	46.4372	0.99336	0	2.40555	0.643956	0	1.32772	noncoding
XLOC_049672	XLOC_050380	5.69199	3.76365	7.62032	5.81213	3.97795	7.64631	5.93108	0	12.2557	3.65671	1.18719	6.12624	noncoding
XLOC_110392	XLOC_113409	3.57592	1.28558	5.86625	3.92081	1.63194	6.20968	1.78483	0.0051384	3.56452	0	0	0	noncoding
XLOC_074677	XLOC_071256	5.08867	0	11.6071	9.82798	0	19.7792	1.81244	0	4.37418	0	0	0	noncoding
XLOC_102921	XLOC_101440	0.402403	0	1.34579	2.68619	1.1967	4.17569	4.34098	0.959477	7.72248	5.8046	3.81423	7.79496	noncoding
XLOC_100086	XLOC_101440	17.146	0	34.6452	14.8368	0	31.3489	4.34098	0.959477	7.72248	5.8046	3.81423	7.79496	noncoding
XLOC_028895	XLOC_038564	3.23626	1.89757	4.57496	2.12264	0.926152	3.31913	3.29331	0	7.06694	1.94453	0.417098	3.47196	noncoding
XLOC_049916	XLOC_050685	94.0706	43.8338	144.307	52.3734	14.8632	89.8836	18.604	0	42.8505	20.0018	4.13907	35.8645	noncoding
XLOC_074729	XLOC_075744	2.82167	0.711042	4.9323	4.61263	2.04856	7.1767	2.52574	0	6.30225	0	0	0	noncoding
XLOC_062537	XLOC_058139	0.336183	0.0224289	0.649938	0.430126	0.0920726	0.768179	1.00139	0	2.36104	0.529765	0	1.12811	noncoding
XLOC_084152	XLOC_085333	4.96691	2.57197	7.36186	3.73253	1.74962	5.71543	2.56558	0	6.52198	3.70098	0.711442	6.69053	noncoding
XLOC_047656	XLOC_048324	2.97043	1.49677	4.44409	5.30089	3.44262	7.15917	4.36019	0.694153	8.02623	0	0	0	noncoding
XLOC_049852	XLOC_048324	0.449455	0	0.941919	0.272503	0	0.685003	4.36019	0.694153	8.02623	0	0	0	noncoding
XLOC_102959	XLOC_104390	14.9792	1.85618	28.1022	23.0531	6.02553	40.0807	15.0645	0	33.3307	0	0	0	noncoding
XLOC_102960	XLOC_104392	0.541932	0	1.9826	0.311357	0	1.25501	0.81517	0	1.87636	0.412457	0	0.838138	noncoding
XLOC_055021	XLOC_055812	1.57787	0.641115	2.51463	1.21524	0.496114	1.93436	0.909998	0	2.12368	2.87156	1.14506	4.59806	noncoding
XLOC_038151	XLOC_031396	60.4783	0	265.876	230.979	0	726.56	3.98669	0.428542	7.54484	0.184726	0	0.546713	noncoding
XLOC_038150	XLOC_031396	1.11336	0	3.00063	0.716535	0	2.40019	3.98669	0.428542	7.54484	0.184726	0	0.546713	noncoding
XLOC_020474	XLOC_020792	14.0463	8.74745	19.3451	13.4049	8.94289	17.8668	7.86285	1.98936	13.7363	5.5068	3.10527	7.90832	noncoding
XLOC_074604	XLOC_064454	0.658716	0	1.42504	0.673848	0	1.50111	1.80353	0.530432	3.07663	4.25907	2.5816	5.93654	noncoding
XLOC_061861	XLOC_062686	6.10444	4.34135	7.86753	6.13052	4.46581	7.79522	3.37241	0	6.85129	3.29872	1.48203	5.11542	noncoding
XLOC_074708	XLOC_071862	0.542349	0	1.13067	0.194293	0	0.540575	2.28315	0.332361	4.23393	4.90829	3.36232	6.45425	noncoding
XLOC_074892	XLOC_075929	4.66368	3.65252	5.67483	5.48466	4.40069	6.56863	9.04169	3.07047	15.0129	4.0775	2.52501	5.63	noncoding
XLOC_084123	XLOC_085299	2.38098	0.574404	4.18756	2.7393	0.864761	4.61385	2.03394	0	4.99358	4.5279	0.939623	8.11618	noncoding
XLOC_062604	XLOC_052900	1.33235	0	4.63342	6.38572	0.0529312	12.7185	16.2419	3.91665	28.5672	16.2014	9.4363	22.9665	noncoding
XLOC_103017	XLOC_102991	23.9209	13.3902	34.4517	15.9289	7.33937	24.5184	7.92456	0.960595	14.8885	3.28113	0.393898	6.16835	noncoding
XLOC_038062	XLOC_038615	65.61	31.0289	100.191	40.484	15.0606	65.9075	43.5985	0	95.5874	0	0	0	noncoding
XLOC_074657	XLOC_071076	1.22326	0.378137	2.06839	0.815498	0.154109	1.47689	0.968695	0	2.20735	0.0516969	0	0.177175	noncoding
XLOC_101732	XLOC_103097	1.46026	0.852831	2.06768	2.00137	1.30362	2.69912	1.05687	0	2.54692	0.158174	0	0.411311	noncoding
XLOC_111829	XLOC_113382	1.13965	0.224762	2.05455	0.639048	0	1.29953	1.01173	0	2.29908	0.806321	0.189675	1.42297	noncoding
XLOC_093276	XLOC_094566	0.585793	0	1.27463	0.847228	0.071795	1.62266	1.53694	0	3.90218	0.432473	0	1.19836	noncoding
XLOC_110048	XLOC_111566	12.0602	5.50759	18.6127	8.20842	2.75235	13.6645	6.15345	0	13.2221	3.34038	0.543221	6.13753	noncoding
XLOC_084683	XLOC_085893	3.58712	1.14056	6.03368	3.41769	1.37097	5.46441	7.1916	3.04415	11.339	14.188	10.1935	18.1825	noncoding
XLOC_049953	XLOC_050717	0.300801	0.0279595	0.573642	0.427599	0.11931	0.735887	0.515578	0	1.25374	0	0	0	noncoding
XLOC_102903	XLOC_101168	0.343928	0	0.748709	0.000440589	0	0.0452709	6.41263	4.0956	8.72966	4.85245	3.61641	6.08848	noncoding
XLOC_099815	XLOC_101168	4.02371	2.15207	5.89535	4.66724	2.87476	6.45971	6.41263	4.0956	8.72966	4.85245	3.61641	6.08848	noncoding
XLOC_058152	XLOC_052686	60.1703	48.4479	71.8928	110.748	90.6675	130.828	1.17579	0	2.48853	0.0968192	0	0.308318	noncoding
XLOC_009355	XLOC_016423	1.91486	0.40235	3.42737	1.53723	0.390646	2.68381	1.10995	0	2.6828	0	0	0	noncoding
XLOC_016263	XLOC_016423	0.895759	0.0102016	1.78132	0.899094	0.119683	1.6785	1.10995	0	2.6828	0	0	0	noncoding
XLOC_084174	XLOC_085365	0.163361	0	0.441522	0.113718	0	0.438808	0.531818	0	1.33489	0.216947	0	0.502234	noncoding
XLOC_082353	XLOC_085365	0	0	0	1.94322	0.687776	3.19867	0.531818	0	1.33489	0.216947	0	0.502234	noncoding
XLOC_016291	XLOC_016460	1.63506	0.80959	2.46053	1.00678	0.393177	1.62037	0.964113	0	2.29772	0.52669	0	1.09391	noncoding
XLOC_093129	XLOC_094415	9.9555	4.02844	15.8826	4.73805	0.888076	8.58803	3.36525	0	7.85464	0	0	0	noncoding
XLOC_045493	XLOC_050460	1.06592	0	2.13429	2.22803	0.542082	3.91397	2.02325	0	4.5095	2.52227	0.831781	4.21275	noncoding
XLOC_037945	XLOC_038466	53.4097	28.5553	78.2641	30.1168	11.8747	48.3589	37.3029	0	85.7197	0	0	0	noncoding
XLOC_097158	XLOC_098496	0	0	0	0.047578	0	0.229664	0.492601	0	1.16165	0	0	0	noncoding
XLOC_084087	XLOC_077354	1.14139	0.641736	1.64104	0.359892	0.104738	0.615046	0.731001	0	1.79738	0.227374	0	0.529144	noncoding
XLOC_084088	XLOC_077358	1.54793	0.292104	2.80376	0.555932	0	1.28097	0.877569	0	2.39025	0.197962	0	0.744773	noncoding
XLOC_095822	XLOC_097139	3.47847	2.07183	4.8851	10.3079	7.27056	13.3452	4.71493	1.95114	7.47872	13.8107	10.3532	17.2682	noncoding
XLOC_051488	XLOC_052253	1.89024	1.06615	2.71433	1.1569	0.556673	1.75712	1.52941	0	3.69582	0.513651	0	1.10273	noncoding
XLOC_050444	XLOC_051201	9.96644	4.63554	15.2973	9.32544	4.28881	14.3621	16.1665	9.68761	22.6454	20.2559	13.1663	27.3455	noncoding
XLOC_056068	XLOC_056865	9.82676	3.70909	15.9444	8.75607	3.22155	14.2906	8.92645	0	18.798	4.35503	0	8.72616	noncoding
XLOC_016172	XLOC_016328	5.40186	0	20.8902	2.61586	0	13.3622	1.82011	0	3.92033	0.913977	0.155664	1.67229	noncoding
XLOC_016172	XLOC_016329	5.40186	0	20.8902	2.61586	0	13.3622	5.3689	0	12.914	1.24627	0	3.36253	noncoding
XLOC_073669	XLOC_074653	27.138	11.8093	42.4666	26.2519	11.6743	40.8295	3.15096	0	6.88305	0	0	0	noncoding
XLOC_074864	XLOC_074653	24.1919	12.9456	35.4382	26.3925	15.3474	37.4375	3.15096	0	6.88305	0	0	0	noncoding
XLOC_111737	XLOC_113278	91.6807	51.9509	131.411	147.179	95.864	198.494	96.7235	0	206.153	82.9926	30.3962	135.589	noncoding
XLOC_076776	XLOC_082427	488.166	0	2081.58	265.984	0	987.395	620.388	0	1522.74	487.167	0	1066.93	noncoding
XLOC_011773	XLOC_016608	40.1174	26.7319	53.5029	33.2592	22.1181	44.4003	8.75626	0	19.0771	0.375546	0	1.27213	noncoding
XLOC_038037	XLOC_038584	0.989923	0.407789	1.57206	1.13937	0.543373	1.73538	1.05826	0	2.53471	0.134938	0	0.495873	noncoding
XLOC_038031	XLOC_038580	0.270094	0.106312	0.433876	0.367468	0.185938	0.548999	0.440927	0	1.02713	0.324273	0.0353936	0.613152	noncoding
XLOC_105336	XLOC_113337	12.9513	6.44165	19.4609	23.3386	12.9612	33.716	9.82151	0	21.9134	4.09808	0.360874	7.83528	noncoding
XLOC_005488	XLOC_005561	1.70175	0.588261	2.81524	1.3408	0.443756	2.23785	1.06824	0.382325	1.75416	0.444191	0.0676865	0.820695	noncoding
XLOC_043552	XLOC_044172	1483.45	721.757	2245.13	1419.59	606.178	2233.01	42.0532	3.99151	80.1148	0	0	0	noncoding
XLOC_099057	XLOC_104268	20.7937	4.22279	37.3646	44.3129	24.5564	64.0695	0.208187	0	0.790619	0.513066	0	1.09234	noncoding
XLOC_102860	XLOC_104268	11.8792	7.05186	16.7066	0.00147618	0	0.405323	0.208187	0	0.790619	0.513066	0	1.09234	noncoding
XLOC_036762	XLOC_037250	17.8091	12.1414	23.4768	10.9111	6.97818	14.8441	11.0613	2.83752	19.2851	19.6922	11.9676	27.4167	noncoding
XLOC_074960	XLOC_076003	1.20162	0.587636	1.8156	1.49296	0.720593	2.26533	2.19702	1.09807	3.29597	2.14081	1.32705	2.95457	noncoding
XLOC_049682	XLOC_050391	0.357674	0	0.785767	0.864994	0.232566	1.49742	0.509404	0	1.26176	0	0	0	noncoding
XLOC_026352	XLOC_026749	0.644329	0.192948	1.09571	1.03058	0.480994	1.58017	6.54662	2.7173	10.3759	8.47423	5.97141	10.9771	noncoding
XLOC_026351	XLOC_026749	4.35056	0	9.6496	5.35191	3.21892	7.48491	6.54662	2.7173	10.3759	8.47423	5.97141	10.9771	noncoding
XLOC_024480	XLOC_024862	10.7406	0	27.1179	9.49698	0	25.157	2.53625	0	5.11972	2.56896	1.25821	3.87971	noncoding
XLOC_024480	XLOC_024861	10.7406	0	27.1179	9.49698	0	25.157	6.40565	0	14.3756	7.74752	2.69792	12.7971	noncoding
XLOC_084100	XLOC_085269	5.86898	4.20413	7.53384	6.29999	4.64743	7.95255	5.31491	0.146632	10.4832	4.23627	1.95031	6.52224	noncoding
XLOC_084092	XLOC_085262	3.81535	0	7.81005	7.59162	2.0295	13.1537	8.07555	0	19.9043	13.2328	2.65254	23.8131	noncoding
XLOC_024486	XLOC_019301	6.24551	4.89228	7.59875	5.53836	4.35426	6.72246	8.35566	3.99602	12.7153	12.7947	9.50121	16.0881	noncoding
XLOC_074756	XLOC_075772	0.207384	0	0.571627	0.0861344	0	0.335229	1.04669	0	2.41656	0.882166	0.0845122	1.67982	noncoding
XLOC_071691	XLOC_075772	1.12474	0.132155	2.11732	1.47134	0.496466	2.44622	1.04669	0	2.41656	0.882166	0.0845122	1.67982	noncoding
XLOC_048790	XLOC_049480	0.797862	0.166433	1.42929	0.925173	0.287572	1.56277	1.66844	0	3.77341	1.30777	0.219471	2.39608	noncoding
XLOC_103106	XLOC_104556	0.499036	0	1.15659	1.18003	0.208166	2.15189	2.01332	0	5.14283	1.26806	0	2.59059	noncoding
XLOC_094235	XLOC_104260	84.0142	39.6959	128.332	67.9702	28.7724	107.168	0.407904	0	1.28995	11.1259	6.15675	16.0951	noncoding
XLOC_037964	XLOC_038483	2.1791	0.119727	4.23848	0.98955	0	2.42539	2.07959	0	6.77169	4.37345	0.07757	8.66933	noncoding
XLOC_093070	XLOC_094359	283.358	154.044	412.672	201.769	90.8185	312.719	228.923	0	502.222	117.288	9.72255	224.853	noncoding
XLOC_049693	XLOC_050403	8.95544	5.18717	12.7237	16.8984	11.4965	22.3003	25.9437	0.692225	51.1951	0	0	0	noncoding
XLOC_062694	XLOC_054321	279.645	168.101	391.188	192.167	108.141	276.193	13.5833	5.66792	21.4987	0	0	0	noncoding
XLOC_093011	XLOC_090144	0.815943	0.0592966	1.57259	0.153334	0	0.480482	4.5594	0.633421	8.48539	3.82998	1.63845	6.02152	noncoding
XLOC_111724	XLOC_113262	0.416321	0.19675	0.635893	0.279648	0.108824	0.450472	0.42626	0	1.03725	0	0	0	noncoding
XLOC_101627	XLOC_102994	178.663	0	769.007	170.263	0	715.727	4.61882	0	9.74232	7.29773	3.41056	11.1849	noncoding
XLOC_065134	XLOC_066070	4.50782	2.20142	6.81421	3.33775	1.74954	4.92595	8.77025	5.06082	12.4797	13.6681	10.3611	16.975	noncoding
XLOC_024384	XLOC_024741	0.729152	0	1.46586	2.54906	1.23399	3.86414	1.00134	0	2.04621	2.93	1.27065	4.58936	noncoding
XLOC_024382	XLOC_024740	1.91397	0.83815	2.9898	2.37765	1.22779	3.52751	1.81752	0	4.26442	0	0	0	noncoding
XLOC_100559	XLOC_104373	12.9317	8.58233	17.281	19.7182	14.7302	24.7062	0.671306	0	1.47402	0	0	0	noncoding
XLOC_112091	XLOC_113672	10.6538	0	22.6315	13.5744	0	30.5477	5.43736	0	10.9173	0.212528	0	0.51819	noncoding
XLOC_002528	XLOC_016520	1.24816	0.0127066	2.48361	1.41138	0.140125	2.68264	0.447026	0	1.06927	0.19395	0	0.430849	noncoding
XLOC_002527	XLOC_016520	0.30817	0	0.649459	0.417846	0.0394699	0.796223	0.447026	0	1.06927	0.19395	0	0.430849	noncoding
XLOC_049644	XLOC_050344	0.365371	0.0267802	0.703961	0.628555	0.205236	1.05187	0.620008	0	1.69037	0.627251	0	1.26746	noncoding
XLOC_018180	XLOC_018462	9.61263	4.1281	15.0971	8.59391	3.49126	13.6966	15.1506	0	35.5841	27.6199	12.8747	42.3652	noncoding
XLOC_062550	XLOC_063376	1.47652	0.26448	2.68857	1.65803	0.443197	2.87286	5.72101	0	13.2965	4.00726	0.78351	7.23101	noncoding
XLOC_039900	XLOC_040468	1.52003	0	3.04465	2.87008	0.948885	4.79127	1.88875	0	5.01428	4.46059	1.68472	7.23646	noncoding
XLOC_074604	XLOC_075594	0.658716	0	1.42504	0.673848	0	1.50111	0.80325	0	1.74498	0.339909	0.0393643	0.640453	noncoding
XLOC_019195	XLOC_024883	11.2152	2.03245	20.3979	5.04531	0.605809	9.48481	1.41147	0	3.128	0.454752	0.0168018	0.892703	noncoding
XLOC_016172	XLOC_000039	5.40186	0	20.8902	2.61586	0	13.3622	1.11994	0	2.64279	0.504106	0	1.06938	noncoding
XLOC_064924	XLOC_075706	3.15371	0	1077.59	12.4267	0	275.775	2.88765	0	7.09676	0	0	0	noncoding
XLOC_024430	XLOC_024797	0.580007	0.230234	0.929779	0.451932	0.158586	0.745279	1.04761	0	2.38119	0.174102	0	0.445977	noncoding
XLOC_084274	XLOC_085487	566.087	0	3856.84	544.602	0	3203.33	0.730715	0	2.00522	0.269284	0	0.846947	noncoding
XLOC_039608	XLOC_040177	4.92935	0	9.88762	20.8902	11.1089	30.6716	0.383536	0	0.867753	5.89767	3.94865	7.84669	noncoding
XLOC_016404	XLOC_016596	1.01455	0.39461	1.63449	1.20248	0.559139	1.84583	1.88004	0	4.53089	3.76403	1.46667	6.06139	noncoding
XLOC_058152	XLOC_058943	60.1703	48.4479	71.8928	110.748	90.6675	130.828	20.0984	6.99096	33.2059	4.59759	2.23743	6.95776	noncoding
XLOC_002896	XLOC_002948	12.0005	5.16843	18.8327	12.3551	5.55963	19.1505	10.3197	0	24.9121	8.13714	0.428196	15.8461	noncoding
XLOC_084210	XLOC_084135	94.0955	55.9032	132.288	102.384	64.3757	140.392	0.428211	0	2.41125	0	0	0	noncoding
XLOC_049726	XLOC_050451	5.76514	4.02991	7.50037	8.17588	6.08359	10.2682	2.86302	0	6.13264	11.7121	6.96366	16.4605	noncoding
XLOC_068100	XLOC_074901	1.06727	0	2.94607	1.22685	0	3.16834	0.500448	0	1.21087	0.980928	0.222977	1.73888	noncoding
XLOC_037904	XLOC_038410	0.899739	0.148459	1.65102	0.425754	0	0.877573	0.332911	0	0.830889	0.0445729	0	0.149257	noncoding
XLOC_111849	XLOC_113404	6.42129	2.87101	9.97157	12.4894	7.61198	17.3669	5.45722	0	12.5219	10.1282	4.08966	16.1667	noncoding
XLOC_108485	XLOC_109985	52.2722	30.0379	74.5064	59.3157	37.16	81.4714	21.6111	0.628068	42.5942	0.275479	0	0.836902	noncoding
XLOC_037885	XLOC_038389	1321.18	316.32	2326.05	1046.82	251.403	1842.24	966.859	0	2259.32	1163.85	203.875	2123.83	noncoding
XLOC_037878	XLOC_038382	149.093	129.031	169.156	171.619	149.591	193.647	274.033	178.222	369.843	174.304	134.72	213.888	noncoding
XLOC_093085	XLOC_094372	2.48039	0.685204	4.27557	1.34667	0.0742463	2.6191	0.934749	0	2.31059	1.16447	0.057667	2.27128	noncoding
XLOC_094235	XLOC_104259	84.0142	39.6959	128.332	67.9702	28.7724	107.168	2.79666	0	10.6629	66.4076	14.0546	118.761	noncoding
XLOC_077800	XLOC_078883	23.2645	19.0627	27.4663	24.1607	19.9949	28.3265	22.114	7.67338	36.5545	26.9244	19.2668	34.5819	noncoding
XLOC_016226	XLOC_000765	10.9529	0.91061	20.9952	33.5216	15.7969	51.2464	4.4943	0	10.318	0	0	0	noncoding
XLOC_091879	XLOC_093152	1.37554	0.734175	2.0169	1.65228	0.979014	2.32555	1.95133	0	4.54703	0	0	0	noncoding
XLOC_076867	XLOC_077924	10.0212	3.93643	16.106	5.78526	1.49285	10.0777	9.98561	2.70851	17.2627	6.17106	2.33712	10.005	noncoding
XLOC_111727	XLOC_113267	20.8129	3.80041	37.8254	10.9647	0	23.382	7.99626	0	19.6663	8.5355	0.794804	16.2762	noncoding
XLOC_062616	XLOC_063460	5.75331	4.01718	7.48944	4.05191	2.77973	5.32409	2.82857	0	6.2984	0	0	0	noncoding
XLOC_068100	XLOC_074900	1.06727	0	2.94607	1.22685	0	3.16834	0.539482	0	1.2865	0.660401	0.0791959	1.24161	noncoding
XLOC_024505	XLOC_024889	0.29499	0.0410789	0.548901	0.109012	0	0.254911	0.374849	0	0.958359	0.102631	0	0.265088	noncoding
XLOC_019195	XLOC_024884	11.2152	2.03245	20.3979	5.04531	0.605809	9.48481	2.72647	0	6.76338	1.01427	0	2.32433	noncoding
XLOC_049841	XLOC_050616	3.43242	1.71501	5.14982	7.57383	4.97439	10.1733	11.1615	0	23.023	8.85602	3.5766	14.1354	noncoding
XLOC_016974	XLOC_017235	1.6953	0.203986	3.18661	1.57559	0.256734	2.89445	3.95881	0.334345	7.58327	2.81321	1.3675	4.25891	noncoding
XLOC_053921	XLOC_054703	4.19692	2.54173	5.85211	5.69637	3.89893	7.49381	3.31895	0	#NAME?	0.049207	0	0.242821	noncoding
XLOC_008434	XLOC_008535	1.12912	0.450889	1.80735	1.5647	0.737065	2.39233	2.40289	0.833439	3.97234	0.172073	0	0.438416	noncoding
XLOC_103089	XLOC_104540	32.8946	9.34345	56.4458	26.0723	5.70734	46.4372	0.836028	0	3.15154	2.32046	0.0482142	4.5927	noncoding
XLOC_109094	XLOC_110608	8.84279	2.92377	14.7618	10.5598	4.11169	17.0078	4.25496	0	10.7143	14.7417	3.50375	25.9797	noncoding
XLOC_059481	XLOC_060281	4.16438	1.49055	6.83821	4.63779	2.43734	6.83823	4.73326	1.66467	7.80185	7.11185	4.61551	9.60819	noncoding
XLOC_021377	XLOC_021693	0.342019	0	1.02723	12.862	5.75178	19.9723	0.304756	0	1.07893	13.3403	7.57453	19.1061	noncoding
XLOC_084568	XLOC_085779	96.0087	69.8121	122.205	82.642	60.0269	105.257	99.4099	10.2322	188.588	20.1102	6.46559	33.7547	noncoding
XLOC_049744	XLOC_050476	1.76238	0.327918	3.19683	0.106395	0	0.455323	13.1749	0	30.4324	22.6729	11.978	33.3677	noncoding
XLOC_046947	XLOC_047602	16.6657	5.7832	27.5483	10.2256	1.62993	18.8213	63.6814	0	162.445	217.058	124.024	310.092	noncoding
XLOC_074752	XLOC_075768	8.66704	5.1312	12.2029	6.80057	3.92457	9.67657	10.6241	0	23.2926	17.9841	8.20514	27.7631	noncoding
XLOC_039218	XLOC_039786	7.88135	3.57041	12.1923	9.06113	4.58351	13.5388	7.61646	0	17.1612	0	0	0	noncoding
XLOC_093064	XLOC_094352	99.4262	62.7312	136.121	577.436	456.287	698.585	65.7408	0	138.775	5.08433	0	13.6885	noncoding
XLOC_088156	XLOC_089388	35.5047	27.067	43.9423	33.191	25.5211	40.8608	4.02591	0.423261	7.62856	1.16798	0.240756	2.0952	noncoding
XLOC_111664	XLOC_113189	0.937141	0.229407	1.64487	2.14063	1.09775	3.1835	0.733591	0	1.91569	1.09552	0.239544	1.9515	noncoding
XLOC_074754	XLOC_075770	0.300365	0.00565377	0.595075	0.167834	0	0.390102	0.164966	0	0.646086	0.329933	0	0.770711	noncoding
XLOC_016211	XLOC_016363	1.70929	0.906738	2.51184	0.77803	0.269844	1.28622	1.7625	0	4.17344	1.15687	0.144918	2.16883	noncoding
XLOC_050979	XLOC_051742	11.4719	8.48813	14.4557	12.9361	9.62604	16.2462	13.0973	10.0309	16.1637	5.28406	3.73916	6.82896	noncoding
XLOC_097772	XLOC_099110	9.23449	0	19.2746	11.9025	0.999612	22.8053	2.97622	0.212694	5.73974	1.02496	0	2.05115	noncoding
XLOC_062576	XLOC_058747	3.62322	0	7.5738	4.9227	0.631948	9.21346	0.965152	0	2.1733	6.41714	2.48532	10.349	noncoding
XLOC_013276	XLOC_016732	1.83509	0.944082	2.7261	1.73644	0.763824	2.70905	1.4993	0	3.28481	1.05686	0.232407	1.88131	noncoding
XLOC_070038	XLOC_070995	35.9838	27.166	44.8015	40.2671	32.2907	48.2436	36.1088	15.5877	56.6299	9.84008	6.48344	13.1967	noncoding
XLOC_005309	XLOC_005381	61.8962	11.0156	112.777	71.9374	18.3966	125.478	89.807	0	205.58	85.9442	15.9745	155.914	noncoding
XLOC_084250	XLOC_085448	104.689	56.706	152.672	146.46	89.652	203.269	12.1243	0	24.3625	0	0	0	noncoding
XLOC_049994	XLOC_049837	0.589622	0	2.19734	1.36391	0	3.62519	1.30272	0.440004	2.16544	0.64503	0.177385	1.11268	noncoding
XLOC_016539	XLOC_016764	26.3938	17.6983	35.0893	22.1644	14.7738	29.5549	18.6592	0	41.9852	0.321666	0	1.49413	noncoding
XLOC_067907	XLOC_068856	5.07955	2.46653	7.69257	5.40662	3.5574	7.25584	5.97231	4.21397	7.73065	8.44882	6.67207	10.2256	noncoding
XLOC_074670	XLOC_075677	820.336	56.1667	1584.51	178.323	0	533.983	14.1776	0	39.8211	14.0966	0	30.4927	noncoding
XLOC_038118	XLOC_038673	8.31008	4.79841	11.8217	9.50369	5.81274	13.1947	5.84301	0.280806	11.4052	4.1496	1.88907	6.41012	noncoding
XLOC_102882	XLOC_104302	22.485	5.68351	39.2864	14.2227	0.983082	27.4623	29.6272	0	65.2836	33.2164	11.8632	54.5695	noncoding
XLOC_016355	XLOC_016538	3.25552	0	7.14041	12.6004	5.1263	20.0745	12.4935	0	30.2337	4.12777	0	9.64092	noncoding
XLOC_093009	XLOC_094293	7.50707	4.47094	10.5432	3.33818	1.49886	5.1775	1.61748	0	3.82926	1.22438	0.209387	2.23936	noncoding
XLOC_093011	XLOC_094294	0.815943	0.0592966	1.57259	0.153334	0	0.480482	0.516619	0	1.4507	0	0	0	noncoding
XLOC_093011	XLOC_094295	0.815943	0.0592966	1.57259	0.153334	0	0.480482	0.474538	0	1.17765	0.218599	0	0.507713	noncoding
XLOC_084054	XLOC_085197	1.41696	0	3.0224	3.18109	0.817123	5.54505	1.06463	0	2.5571	7.34409	2.94865	11.7395	noncoding
XLOC_024808	XLOC_038259	33.5921	26.0761	41.1081	30.5262	23.9526	37.0998	17.4752	3.86861	31.0819	0	0	0	noncoding
XLOC_058780	XLOC_059583	45.1307	10.6953	79.5661	34.7503	5.9566	63.544	6.60858	1.98363	11.2335	0.0539985	0	0.292814	noncoding
XLOC_062637	XLOC_059583	17.1928	3.01984	31.3657	18.5343	4.72159	32.347	6.60858	1.98363	11.2335	0.0539985	0	0.292814	noncoding
XLOC_062638	XLOC_059583	0	0	0	0.186145	0	1.6851	6.60858	1.98363	11.2335	0.0539985	0	0.292814	noncoding
XLOC_074621	XLOC_075612	12.0148	0	28.5259	7.70443	0	21.3605	4.69359	0	11.0158	7.08488	1.85666	12.3131	noncoding
XLOC_007770	XLOC_016932	20.4664	6.93365	33.9991	19.2786	6.42935	32.1278	8.96641	0	21.3328	0	0	0	noncoding
XLOC_062640	XLOC_063493	3.26653	2.27746	4.25559	3.73744	2.71931	4.75557	1.9744	0	4.01285	0	0	0	noncoding
XLOC_111744	XLOC_113287	17.2573	12.9214	21.5933	9.15342	6.50788	11.799	12.6447	0.981265	24.3082	11.6926	6.11454	17.2707	noncoding
XLOC_038001	XLOC_038537	3.65807	2.26842	5.04772	2.693	1.62643	3.75957	1.5114	0	3.59437	0	0	0	noncoding
XLOC_049906	XLOC_050677	0.382631	0.112956	0.652306	0.205682	0.0178986	0.393466	0.466933	0	1.12678	0.386789	0	0.796853	noncoding
XLOC_083865	XLOC_084989	2.12224	0.532612	3.71187	4.64902	1.35657	7.94146	1.81439	0.175885	3.45289	0.463222	0.0825257	0.843918	noncoding
XLOC_074727	XLOC_075739	8.86261	2.05512	15.6701	4.95857	0.15375	9.76339	3.65646	0	8.67833	0	0	0	noncoding
XLOC_062848	XLOC_063732	2.97223	1.05401	4.89046	1.93835	0.448501	3.42819	1.23761	0	3.15729	0	0	0	noncoding
XLOC_021880	XLOC_024780	0.683557	0	1.44834	0.34901	0	0.909806	0.498495	0	1.18297	0.0670199	0	0.227024	noncoding
XLOC_024414	XLOC_024780	0.742004	0.353398	1.13061	0.359199	0.0988093	0.619588	0.498495	0	1.18297	0.0670199	0	0.227024	noncoding
XLOC_084124	XLOC_085300	1.438	0	3.29874	5.02292	1.60762	8.43822	9.22533	0	21.6003	0	0	0	noncoding
XLOC_034848	XLOC_035322	1.32441	0.448845	2.19998	1.41146	0.63892	2.18399	1.68536	0.198644	3.17207	1.4576	0.540404	2.3748	noncoding
XLOC_104079	XLOC_105549	1.75816	0.570235	2.94609	5.19887	3.09256	7.30519	1.85175	0	3.8619	0.283713	0	0.734386	noncoding
XLOC_099057	XLOC_100399	20.7937	4.22279	37.3646	44.3129	24.5564	64.0695	18.9074	0	41.0295	0.439209	0	1.74717	noncoding
XLOC_102860	XLOC_100399	11.8792	7.05186	16.7066	0.00147618	0	0.405323	18.9074	0	41.0295	0.439209	0	1.74717	noncoding
XLOC_092463	XLOC_093745	7.7832	3.97237	11.594	8.83068	4.75652	12.9048	5.48363	0	11.9245	0.424268	0	1.32041	noncoding
XLOC_093030	XLOC_094314	409.976	327.667	492.286	509.481	415.027	603.935	31.8193	0.929024	62.7095	21.0911	9.37375	32.8085	noncoding
XLOC_058152	XLOC_052689	60.1703	48.4479	71.8928	110.748	90.6675	130.828	17.8898	7.6838	28.0958	11.7088	8.16046	15.2572	noncoding
XLOC_062473	XLOC_063310	1.97008	0.466663	3.4735	2.02883	0.582053	3.47562	1.35404	0	3.68118	0	0	0	noncoding
XLOC_049720	XLOC_050440	0.684844	0.454676	0.915012	0.662949	0.452571	0.873327	0.740736	0	1.56112	0.0194319	0	0.0651598	noncoding
XLOC_037901	XLOC_038408	0.481607	0.100654	0.86256	0.621576	0.208053	1.0351	0.598699	0	1.49002	0	0	0	noncoding
XLOC_093149	XLOC_094444	3.13714	0.554934	5.71935	5.91087	2.48623	9.33551	4.61634	0	12.007	2.11807	0	4.947	noncoding
XLOC_093148	XLOC_094443	1.84854	1.05376	2.64331	3.79665	2.60657	4.98673	6.48227	0.241355	12.7232	5.59014	2.82401	8.35626	noncoding
XLOC_050035	XLOC_050810	24.3981	6.18404	42.6122	35.8865	13.7189	58.0541	17.7219	0	43.2867	39.3626	8.22706	70.498	noncoding
XLOC_062788	XLOC_063649	148.769	54.2266	243.312	93.343	19.3583	167.328	22.7192	0	59.0923	7.04993	0	21.9233	noncoding
XLOC_054798	XLOC_063646	6.22738	0	12.6509	11.8159	2.75606	20.8757	1.27305	0	3.08936	19.096	11.6306	26.5614	noncoding
XLOC_062783	XLOC_063645	19.8711	14.4036	25.3386	28.0026	21.3817	34.6234	10.5062	0.262599	20.7497	8.06565	3.67616	12.4551	noncoding
XLOC_050629	XLOC_051388	0.389923	0.104986	0.674859	0.266405	0.155969	0.37684	0.846995	0	2.00272	0	0	0	noncoding
XLOC_047656	XLOC_050635	2.97043	1.49677	4.44409	5.30089	3.44262	7.15917	0.244923	0	0.891904	0	0	0	noncoding
XLOC_049852	XLOC_050635	0.449455	0	0.941919	0.272503	0	0.685003	0.244923	0	0.891904	0	0	0	noncoding
XLOC_016501	XLOC_016715	1.61116	0	4.28964	44.6512	29.7845	59.5178	0.262345	0	0.703336	11.146	5.78133	16.5107	noncoding
XLOC_016500	XLOC_016714	96.9534	0	208.665	103.018	3.245	202.791	377.765	42.9465	712.584	94.1821	30.2056	158.159	noncoding
XLOC_013040	XLOC_016714	414.662	261.914	567.41	517.132	349.053	685.211	377.765	42.9465	712.584	94.1821	30.2056	158.159	noncoding
XLOC_093006	XLOC_090052	3.34313	1.67285	5.01341	5.06228	3.03901	7.08554	0.889299	0	2.77512	1.00778	0	2.20884	noncoding
XLOC_093007	XLOC_090052	2.24529	0.883887	3.6067	2.5632	1.16297	3.96343	0.889299	0	2.77512	1.00778	0	2.20884	noncoding
XLOC_102795	XLOC_104176	0.366564	0.137681	0.595447	0.366163	0.149121	0.583206	0.445537	0	1.09766	0.494297	0.0847325	0.903863	noncoding
XLOC_102796	XLOC_104178	40.4249	16.8278	64.0219	21.0167	4.19974	37.8336	5.13909	0	12.95	0.762935	0	2.6893	noncoding
XLOC_074831	XLOC_075852	0.757495	0.297492	1.2175	0.569382	0.189505	0.949258	1.22885	0	2.79963	0	0	0	noncoding
XLOC_058565	XLOC_063474	0.441789	0	1.28756	1.33671	0.0521288	2.62129	0.537909	0	1.50852	0.0958993	0	0.321573	noncoding
XLOC_062623	XLOC_063471	1.04006	0.255568	1.82456	1.24191	0.425151	2.05867	1.74418	0	4.14794	0.22007	0	0.754219	noncoding
XLOC_062624	XLOC_063472	25.6108	3.28801	47.9337	40.7348	14.9017	66.5679	10.3489	0	26.6604	5.19212	0	11.2851	noncoding
XLOC_105984	XLOC_113392	3.88996	2.33923	5.44069	1.91301	0.923946	2.90207	1.63322	0	4.14585	0.369201	0	1.16264	noncoding
XLOC_024563	XLOC_024239	10.5502	5.36312	15.7372	1.58284	0	3.46064	1.03385	0	2.18342	0.353884	0	0.75972	noncoding
XLOC_049756	XLOC_050494	3.06209	1.93779	4.1864	2.30195	1.43013	3.17376	2.20499	0	5.05196	0	0	0	noncoding
XLOC_048790	XLOC_050723	0.797862	0.166433	1.42929	0.925173	0.287572	1.56277	1.51612	0	3.57583	1.39759	0.315188	2.48	noncoding
XLOC_049961	XLOC_050726	10.811	0	22.3165	27.6451	9.11727	46.173	21.5428	0	50.9278	25.7822	1.63907	49.9254	noncoding
XLOC_093067	XLOC_094356	4.34949	2.86082	5.83816	4.06415	2.73757	5.39072	1.67272	0	4.01203	0.262755	0	0.673338	noncoding
XLOC_084234	XLOC_085428	31.3455	0	68.9823	23.7724	0	52.2087	36.7705	0	83.2992	18.2351	0.0916787	36.3786	noncoding
XLOC_111694	XLOC_113217	0.985218	0.406837	1.5636	0.425832	0.0637692	0.787896	0.986863	0	2.35084	0.525688	0	1.06485	noncoding
XLOC_007588	XLOC_007677	2.9661	1.17133	4.76087	3.34432	0.546543	6.14209	8.64515	6.91135	10.3789	14.5473	12.5903	16.5043	noncoding
XLOC_102799	XLOC_104183	1.43467	0.299524	2.56982	1.34942	0.276411	2.42242	1.78718	0	4.40126	0	0	0	noncoding
XLOC_062481	XLOC_063318	1.64121	0.258271	3.02414	1.98484	0.460563	3.50912	3.19534	0	6.51577	1.21824	0.313625	2.12286	noncoding
XLOC_050336	XLOC_063318	31.4758	0	70.2202	31.5158	0	75.4861	3.19534	0	6.51577	1.21824	0.313625	2.12286	noncoding
XLOC_051109	XLOC_051872	10.4418	6.85844	14.0252	8.52298	4.96747	12.0785	9.14274	3.80809	14.4774	7.70083	4.20657	11.1951	noncoding
XLOC_035893	XLOC_036372	0.859783	0.381607	1.33796	0.718851	0.291322	1.14638	2.03382	0	4.33229	3.24046	1.70604	4.77488	noncoding
XLOC_111888	XLOC_113444	8889.22	1562.42	16216	10553.3	3389.53	17717.1	37.1178	3.2117	71.0238	0	0	0	noncoding
XLOC_049661	XLOC_039208	3.58675	0	11.5799	4.357	0	13.2971	23.8993	18.8115	28.9871	18.4042	14.411	22.3975	noncoding
XLOC_022846	XLOC_023180	95.9163	0	236.358	94.2052	0	249.733	249.525	0	556.047	704.532	323.997	1085.07	noncoding
XLOC_022846	XLOC_023181	95.9163	0	236.358	94.2052	0	249.733	26.9359	0	73.2248	191.949	49.3543	334.544	noncoding
XLOC_056749	XLOC_057538	61.6046	20.2641	102.945	42.761	11.8558	73.6661	30.2818	0	75.6121	0	0	0	noncoding
XLOC_074776	XLOC_075797	6.63048	0	16.2919	28.5855	9.40462	47.7663	6.63607	0	14.8605	17.8097	8.43574	27.1836	noncoding
XLOC_074769	XLOC_075792	0.12126	0	0.322975	0.840344	0.330197	1.35049	0.196155	0	0.544864	0.517703	0	1.09146	noncoding
XLOC_074782	XLOC_075803	7.4884	4.33531	10.6415	6.17931	3.5059	8.85272	2.14608	0	5.30094	0	0	0	noncoding
XLOC_049768	XLOC_050514	0.399883	0.0286456	0.77112	0.928159	0.388393	1.46792	0.220023	0	0.592561	2.43654	0.781347	4.09173	noncoding
XLOC_017926	XLOC_018205	171.965	76.0801	267.849	191.652	105.976	277.328	15.5131	0	35.3818	0.485421	0	1.82626	noncoding
XLOC_102939	XLOC_104368	6.09426	0	14.1144	12.2815	1.25864	23.3044	3.80967	0	8.42858	0.901065	0	1.82812	noncoding
XLOC_102938	XLOC_104368	2.6694	0	5.39343	2.62626	0.0123404	5.24019	3.80967	0	8.42858	0.901065	0	1.82812	noncoding
XLOC_102939	XLOC_104369	6.09426	0	14.1144	12.2815	1.25864	23.3044	1.22284	0	2.8494	0.485329	0	1.00037	noncoding
XLOC_102938	XLOC_104369	2.6694	0	5.39343	2.62626	0.0123404	5.24019	1.22284	0	2.8494	0.485329	0	1.00037	noncoding
XLOC_016213	XLOC_016370	2.07004	0.052774	4.08731	1.69353	0	3.54695	2.89441	0	6.17847	1.90398	0.533983	3.27397	noncoding
XLOC_037030	XLOC_038684	1.95475	0.943868	2.96564	4.40802	2.71938	6.09665	1.70221	0	3.91996	0.174635	0	0.450459	noncoding
XLOC_016436	XLOC_004195	1.91938	0.123789	3.71496	1.09456	0	2.4408	27.3899	0	#NAME?	22.231	18.5218	25.9401	noncoding
XLOC_007259	XLOC_007337	3.49485	1.82562	5.16408	3.13057	1.90113	4.36001	3.66991	1.31254	6.02728	1.1514	0.192476	2.11033	noncoding
XLOC_034502	XLOC_034970	3.84814	1.69526	6.00101	4.46705	2.22947	6.70464	8.92779	5.50581	12.3498	8.28903	4.81405	11.764	noncoding
XLOC_100326	XLOC_101687	6.37581	3.02844	9.72318	8.46702	4.88332	12.0507	2.06231	0.573771	3.55084	0.780752	0	1.5997	noncoding
XLOC_022846	XLOC_023179	95.9163	0	236.358	94.2052	0	249.733	297.479	0	634.726	407.686	168.932	646.44	noncoding
XLOC_021874	XLOC_022185	351.868	250.773	452.963	300.831	213.925	387.737	81.8698	0	171.372	45.6413	13.3503	77.9322	noncoding
XLOC_019242	XLOC_019538	3.48217	2.35609	4.60824	4.77702	3.46458	6.08945	4.20142	0	#NAME?	4.0539	3.27089	4.83692	noncoding
XLOC_039738	XLOC_040308	1.92368	0.630251	3.21711	2.03993	0.910459	3.1694	2.38484	0	5.00475	0	0	0	noncoding
XLOC_102876	XLOC_104290	0.286734	0.0205402	0.552929	0.458728	0.138702	0.778754	1.00522	0	2.51506	0.872676	0.123686	1.62167	noncoding
XLOC_093006	XLOC_094289	3.34313	1.67285	5.01341	5.06228	3.03901	7.08554	1.67147	0	3.89207	0.823505	0.038247	1.60876	noncoding
XLOC_093007	XLOC_094289	2.24529	0.883887	3.6067	2.5632	1.16297	3.96343	1.67147	0	3.89207	0.823505	0.038247	1.60876	noncoding
XLOC_062605	XLOC_063449	1.48832	0.754711	2.22194	1.51728	0.811489	2.22306	2.44437	0	5.37016	0	0	0	noncoding
XLOC_038510	XLOC_039076	741.18	0	1713.74	1079.35	0	2324.37	8.14602	0	22.6432	28.9648	15.9049	42.0248	noncoding
XLOC_093225	XLOC_094519	4.30632	2.27225	6.34039	4.66947	2.6477	6.69123	1.50683	0	3.98415	0	0	0	noncoding
XLOC_093224	XLOC_094518	78.1444	50.2816	106.007	108.027	75.1004	140.953	5.56553	0	11.9656	0	0	0	noncoding
XLOC_102852	XLOC_104256	1.56466	0.882335	2.24699	0.872611	0.397783	1.34744	3.76391	0	7.64313	2.38927	0.904939	3.87361	noncoding
XLOC_049793	XLOC_050547	21.4498	14.4807	28.4188	12.4041	7.91523	16.8929	18.2597	0	37.5948	0.578642	0	1.93765	noncoding
XLOC_014991	XLOC_015149	2.24569	0	10.283	3.25437	0	9.21005	4.45677	0	12.42	0	0	0	noncoding
XLOC_024460	XLOC_024839	60.6323	2.52366	118.741	121.626	38.3649	204.888	0.4723	0	1.24293	1.8741	0.563577	3.18463	noncoding
XLOC_024458	XLOC_024837	9.98962	0.452188	19.5271	14.6287	3.13284	26.1245	2.34128	0	5.80083	3.15854	0.30723	6.00984	noncoding
XLOC_037964	XLOC_034706	2.1791	0.119727	4.23848	0.98955	0	2.42539	1.24852	0	3.52175	1.68523	0.168428	3.20204	noncoding
XLOC_016592	XLOC_006325	0.980217	0	2.32082	1.28268	0	2.8448	4.32336	2.07024	6.57647	1.45763	0.47773	2.43753	noncoding
XLOC_084040	XLOC_085166	1.88261	0.0682999	3.69692	0.953692	0	2.15745	3.10736	0	8.08387	10.0316	3.33261	16.7306	noncoding
XLOC_084031	XLOC_085160	7.01605	5.1313	8.90081	9.13992	6.99449	11.2853	12.6343	1.77284	23.4957	2.95226	1.10099	4.80354	noncoding
XLOC_093072	XLOC_094362	558.658	215.946	901.371	380.22	105.247	655.193	25.371	0	56.1924	1.67524	0	5.67472	noncoding
XLOC_093071	XLOC_094361	122.095	0	248.767	305.269	89.6883	520.851	1.74775	0	4.05905	0.570277	0	1.14412	noncoding
XLOC_093078	XLOC_094365	0.359669	0	0.731074	1.12816	0.50096	1.75536	0.57484	0	1.85742	0.869655	0.0194666	1.71984	noncoding
XLOC_037936	XLOC_038449	12.927	2.57623	23.2779	16.0616	4.48204	27.6412	2.60253	0	7.57505	7.2819	0	15.1464	noncoding
XLOC_045249	XLOC_050438	0	0	0	0.961977	0.262804	1.66115	0.254331	0	0.739974	2.2783	0.607582	3.94903	noncoding
XLOC_049712	XLOC_050431	8.58864	6.16485	11.0124	6.66118	4.73777	8.5846	10.8751	1.73601	20.0142	5.72482	2.82552	8.62412	noncoding
XLOC_049715	XLOC_050436	0.19766	0	0.47136	0.548244	0.113449	0.983039	0.334566	0	0.903728	2.00542	0.486675	3.52416	noncoding
XLOC_037933	XLOC_038446	6.29544	4.28329	8.30759	7.59276	5.4346	9.75091	2.63648	0	5.91949	1.2653	0.2082	2.3224	noncoding
XLOC_074573	XLOC_075570	0.360795	0.00888329	0.712706	0.986452	0.433376	1.53953	1.11243	0	2.60001	0	0	0	noncoding
XLOC_111672	XLOC_113197	208.317	150.609	266.025	219.708	161.978	277.439	138.833	4.41362	273.252	0	0	0	noncoding
XLOC_083865	XLOC_085480	2.12224	0.532612	3.71187	4.64902	1.35657	7.94146	0.101678	0	0.492996	0.192157	0	0.487695	noncoding
XLOC_005006	XLOC_016722	1.43779	0.428951	2.44664	1.70111	0.629916	2.7723	0.846935	0	2.14081	0	0	0	noncoding
XLOC_074813	XLOC_068043	3.06014	0.379666	5.74061	5.19989	1.85091	8.54888	2.58642	0	5.92122	1.30281	0.00314443	2.60248	noncoding
XLOC_078911	XLOC_080006	9.69567	1.81396	17.5774	6.05275	0.794506	11.311	2.34566	0.244078	4.44724	0.301566	0	0.724345	noncoding
XLOC_100559	XLOC_104375	12.9317	8.58233	17.281	19.7182	14.7302	24.7062	7.50991	0.097503	14.9223	0	0	0	noncoding
XLOC_100559	XLOC_104374	12.9317	8.58233	17.281	19.7182	14.7302	24.7062	0.798082	0	1.76082	0	0	0	noncoding
XLOC_102921	XLOC_104343	0.402403	0	1.34579	2.68619	1.1967	4.17569	2.84885	0	5.75779	1.71653	0.46205	2.97101	noncoding
XLOC_100086	XLOC_104343	17.146	0	34.6452	14.8368	0	31.3489	2.84885	0	5.75779	1.71653	0.46205	2.97101	noncoding
XLOC_112091	XLOC_113673	10.6538	0	22.6315	13.5744	0	30.5477	16.1447	0	34.1707	0	0	0	noncoding
XLOC_034609	XLOC_035079	1.23039	0.463816	1.99696	1.66963	0.725781	2.61348	0.749319	0	1.75226	1.17409	0.275787	2.07238	noncoding
XLOC_105757	XLOC_113379	3.80936	2.63139	4.98732	5.60063	4.14828	7.05297	2.87583	0	6.08427	1.96907	0.679683	3.25846	noncoding
XLOC_037762	XLOC_038258	2.38377	1.06244	3.7051	0.798922	0.0742671	1.52358	1.23875	0	3.17845	1.21273	0	2.59843	noncoding
XLOC_051992	XLOC_059026	0.526532	0	1.31724	0.287953	0	0.823569	1.80234	0.419255	3.18543	0.202875	0	0.45636	noncoding
XLOC_058236	XLOC_059026	1.75171	0.621526	2.88189	3.01215	1.60809	4.4162	1.80234	0.419255	3.18543	0.202875	0	0.45636	noncoding
XLOC_009355	XLOC_009469	1.91486	0.40235	3.42737	1.53723	0.390646	2.68381	0.348143	0	1.3111	1.00858	0.147365	1.86979	noncoding
XLOC_016263	XLOC_009469	0.895759	0.0102016	1.78132	0.899094	0.119683	1.6785	0.348143	0	1.3111	1.00858	0.147365	1.86979	noncoding
XLOC_015033	XLOC_015191	1.07153	0.407292	1.73577	2.34295	1.30251	3.38339	1.25834	0.0515057	2.46517	0	0	0	noncoding
XLOC_016448	XLOC_016653	0.773753	0.0478936	1.49961	0.662069	0.0063592	1.31778	0.868799	0	2.2486	0	0	0	noncoding
XLOC_004252	XLOC_016653	3.35679	1.37397	5.3396	2.67879	1.3051	4.05248	0.868799	0	2.2486	0	0	0	noncoding
XLOC_084165	XLOC_085347	6.79215	4.76595	8.81834	4.49988	3.07439	5.92537	4.15343	0	9.20148	0	0	0	noncoding
XLOC_093197	XLOC_094496	7.86178	0	16.9957	12.242	0.739501	23.7445	1.95333	0	4.36944	0.256018	0	0.796146	noncoding
XLOC_021061	XLOC_021373	42.2997	16.9431	67.6563	21.8527	1.16686	42.5385	22.3041	0	54.2743	0	0	0	noncoding
XLOC_062543	XLOC_058235	0.597924	0	1.3076	1.78453	0.621042	2.94803	1.32696	0.0747268	2.5792	0.0757021	0	0.161083	noncoding
XLOC_038133	XLOC_038683	2104.68	1225.98	2983.38	3226.3	2133.59	4319	150.853	0	338.384	18.7129	0	48.2432	noncoding
XLOC_020384	XLOC_020701	1.03229	0.468777	1.59581	1.23666	0.651445	1.82188	0.833033	0	2.10582	0.125707	0	0.420943	noncoding
XLOC_062491	XLOC_063324	0.501711	0.193666	0.809756	0.453152	0.174394	0.731909	0.959419	0	2.04246	0	0	0	noncoding
XLOC_062492	XLOC_063324	1.33241	0.343707	2.32112	0.727112	0.0295745	1.42465	0.959419	0	2.04246	0	0	0	noncoding
XLOC_093142	XLOC_094434	14.3107	8.90219	19.7192	22.7773	15.83	29.7246	8.77251	0	18.9142	0	0	0	noncoding
XLOC_074621	XLOC_064651	12.0148	0	28.5259	7.70443	0	21.3605	1.40588	0	3.0196	3.16058	1.74942	4.57175	noncoding
XLOC_015367	XLOC_015527	9.16553	0.68824	17.6428	5.89511	0	12.3022	37.8433	0	78.4309	72.4906	45.5005	99.4808	noncoding
XLOC_024563	XLOC_024950	10.5502	5.36312	15.7372	1.58284	0	3.46064	2.32693	0	5.51478	1.95268	0.292956	3.61241	noncoding
XLOC_013388	XLOC_013547	3.52719	1.1774	5.87698	4.27655	1.69041	6.8627	3.683	0	7.67893	6.50247	2.5719	10.433	noncoding
XLOC_080589	XLOC_085232	13.3547	8.53398	18.1754	19.6592	13.8177	25.5008	7.38706	0	19.3913	2.16431	0	5.74977	noncoding
XLOC_080591	XLOC_085233	1.93395	0	5.03195	2.93488	0	6.43449	14.1533	0	28.9845	4.06912	0.817284	7.32096	noncoding
XLOC_062503	XLOC_051593	0.721194	0	1.74054	1.39434	0	2.96121	0.984936	0.126938	1.84294	1.82829	0.938589	2.71798	noncoding
XLOC_062504	XLOC_051593	0.475063	0.087968	0.862158	0.839575	0.269587	1.40956	0.984936	0.126938	1.84294	1.82829	0.938589	2.71798	noncoding
XLOC_110303	XLOC_113402	89.9941	21.6925	158.296	39.1176	0.188877	78.0463	9.44936	1.06181	17.8369	5.78989	2.7785	8.80128	noncoding
XLOC_074795	XLOC_075819	0.802005	0.215677	1.38833	0.719599	0.190414	1.24878	1.51092	0	3.66989	1.1931	0.0620193	2.32417	noncoding
XLOC_016322	XLOC_016496	2.44005	1.77905	3.10105	1.52308	1.07397	1.97219	1.98094	0.0586382	3.90325	2.62515	1.42974	3.82057	noncoding
XLOC_017960	XLOC_018238	3.32416	1.27326	5.37505	2.79592	1.16294	4.4289	3.17196	1.0343	5.30961	3.31019	1.50136	5.11902	noncoding
XLOC_007649	XLOC_007739	3.28016	2.07757	4.48275	3.28644	2.16104	4.41183	11.0841	0.728306	21.4399	3.29286	0.90268	5.68304	noncoding
XLOC_016237	XLOC_016397	2.0207	0.814432	3.22698	2.84091	1.46856	4.21326	3.34132	0	7.83091	3.70144	0.938487	6.4644	noncoding
XLOC_080589	XLOC_081693	13.3547	8.53398	18.1754	19.6592	13.8177	25.5008	9.4485	0	23.1901	4.83115	0	9.67132	noncoding
XLOC_088188	XLOC_089420	2.72491	1.28833	4.16148	1.73199	0.730733	2.73325	1.68697	0	3.7738	0	0	0	noncoding
XLOC_058999	XLOC_059804	2.61563	1.38362	3.84765	1.77243	0.866176	2.67868	6.63583	0.53421	12.7375	2.47726	0.102681	4.85184	noncoding
XLOC_062654	XLOC_059804	0.456335	0	1.00489	0.421027	0	0.866664	6.63583	0.53421	12.7375	2.47726	0.102681	4.85184	noncoding
XLOC_111685	XLOC_113211	16.4659	3.47032	29.4614	27.9005	10.718	45.0831	21.995	0	53.5951	11.9509	0.423933	23.4779	noncoding
XLOC_049994	XLOC_050764	0.589622	0	2.19734	1.36391	0	3.62519	0.753089	0	2.25239	1.15985	0.0223235	2.29737	noncoding
XLOC_049994	XLOC_050763	0.589622	0	2.19734	1.36391	0	3.62519	0.450081	0	1.15371	0.692951	0.0180534	1.36785	noncoding
XLOC_062520	XLOC_051687	488.325	212.23	764.421	410.21	160.022	660.399	7.80738	4.30006	11.3147	0.0713978	0	0.244693	coding
XLOC_037874	XLOC_026613	1.06262	0.58761	1.53764	0.58779	0.254736	0.920843	21.0892	2.46942	39.7089	24.4335	9.71966	39.1473	noncoding
XLOC_109282	XLOC_113313	4.26324	0.0674553	8.45901	5.17644	0.426482	9.92639	7.45193	0	16.9896	0	0	0	noncoding
XLOC_068663	XLOC_075961	14.919	1.72311	28.1149	36.8862	16.7784	56.994	5.35789	0	13.8001	5.45006	0	11.4331	noncoding
XLOC_074922	XLOC_075962	4.07889	2.82452	5.33327	2.37982	1.56378	3.19585	2.35696	0	4.93829	2.00511	0.724635	3.28559	noncoding
XLOC_049787	XLOC_050535	3.49011	1.70679	5.27343	3.10722	1.49478	4.71966	2.56385	0	5.90658	1.48322	0	2.98864	noncoding
XLOC_088130	XLOC_089359	0.999492	0	3.15809	0.474438	0	1.78426	0.784522	0	1.86756	0	0	0	noncoding
XLOC_017274	XLOC_017543	1.875	0.549616	3.20038	2.13107	0.731169	3.53098	3.65986	0.999598	6.32012	9.51246	6.14983	12.8751	noncoding
XLOC_074650	XLOC_075654	10.4348	2.63794	18.2316	3.56347	0	7.95909	6.92288	1.01386	12.8319	4.57671	2.26066	6.89277	noncoding
XLOC_074651	XLOC_075654	78.2924	52.6283	103.957	18.1725	7.77418	28.5708	6.92288	1.01386	12.8319	4.57671	2.26066	6.89277	noncoding
XLOC_070038	XLOC_075652	35.9838	27.166	44.8015	40.2671	32.2907	48.2436	0	0	0	0	0	0	noncoding
XLOC_038101	XLOC_038650	0.409653	0.103334	0.715972	0.0506527	0	0.178618	0.691895	0	1.5399	0	0	0	noncoding
XLOC_036637	XLOC_038650	0.0910793	0	0.418948	0.0337896	0	0.219788	0.691895	0	1.5399	0	0	0	noncoding
XLOC_062519	XLOC_063353	509.863	146.907	872.819	517.659	138.094	897.224	3.03245	0	6.90084	0	0	0	noncoding
XLOC_057159	XLOC_063353	4.33531	1.30628	7.36434	2.52564	0.232203	4.81909	3.03245	0	6.90084	0	0	0	noncoding
XLOC_016651	XLOC_016892	4.6036	2.75044	6.45676	2.7004	1.43497	3.96582	4.1642	0	8.56499	1.55312	0.34504	2.7612	noncoding
XLOC_016662	XLOC_016912	0.0891063	0	0.232433	0.355955	0.082362	0.629547	0.533001	0	1.22622	0	0	0	noncoding
XLOC_104627	XLOC_106100	5.01573	1.97034	8.06112	2.73522	0.600047	4.87039	10.6157	0	23.268	3.79555	0.167153	7.42394	noncoding
XLOC_084274	XLOC_085031	566.087	0	3856.84	544.602	0	3203.33	25.1581	0	55.4211	13.3258	2.76421	23.8874	noncoding
XLOC_004016	XLOC_016636	21.9036	16.9432	26.8641	22.0504	17.7785	26.3223	11.9387	2.72855	21.1488	14.4973	9.43957	19.5551	noncoding
XLOC_049737	XLOC_050462	1.50713	0.590617	2.42365	0.696859	0.105292	1.28843	2.26646	0	5.42117	0.740227	0	1.59955	noncoding
XLOC_049798	XLOC_050555	2.38521	1.10692	3.6635	1.35533	0.441007	2.26965	2.36276	0	5.60195	1.90378	0.0746082	3.73294	noncoding
XLOC_062704	XLOC_063574	1.35256	0.596833	2.10829	1.26875	0.571383	1.96611	2.43639	0	5.76496	3.11075	0.992161	5.22933	noncoding
XLOC_062705	XLOC_060772	0.102119	0	0.228174	0.124296	0	0.256418	25.7583	0	#NAME?	24.2911	0	#NAME?	noncoding
XLOC_081342	XLOC_085288	73.5332	50.6795	96.3868	51.8023	33.0657	70.5389	14.1402	1.55968	26.7207	0	0	0	noncoding
XLOC_020982	XLOC_021295	4.65994	3.2081	6.11178	6.60059	4.87922	8.32197	5.25697	2.81824	7.6957	0.45338	0.0623195	0.844441	noncoding
XLOC_074730	XLOC_075747	0.477384	0	0.988235	0.646007	0.108105	1.18391	0.947055	0	2.16816	0	0	0	noncoding
XLOC_111800	XLOC_113349	1.34109	0.565991	2.11619	1.38133	0.633124	2.12954	0.63213	0	1.58469	0	0	0	noncoding
XLOC_050824	XLOC_051585	0.386478	0	0.881102	2.03446	0.941873	3.12705	1.90839	0.277454	3.53933	0.771591	0	2.043	noncoding
XLOC_012278	XLOC_012420	0.810337	0.166717	1.45396	1.32691	0.537667	2.11616	1.15282	0	2.82419	0	0	0	noncoding
XLOC_062555	XLOC_063381	1.10602	0.474315	1.73772	0.479728	0.0839007	0.875555	1.02409	0	2.41386	0	0	0	noncoding
XLOC_062560	XLOC_063387	13.4248	9.52551	17.3241	5.03467	3.15932	6.91002	7.38396	0	15.3746	3.15833	0.765367	5.5513	noncoding
XLOC_084043	XLOC_085172	10.1317	6.03514	14.2282	12.3092	8.04337	16.575	3.19619	0	6.84533	0	0	0	noncoding
XLOC_090061	XLOC_094378	2.1998	0.276064	4.12354	4.07402	1.38582	6.76221	1.03388	0	2.46133	0.258418	0	0.736408	noncoding
XLOC_098680	XLOC_100012	8.76035	5.33442	12.1863	8.76973	5.59431	11.9452	5.22711	1.64346	8.81077	0.657306	0.0978525	1.21676	noncoding
XLOC_049705	XLOC_050421	4.21851	1.23972	7.19729	2.71236	0.362364	5.06236	4.04418	0	9.93527	10.6391	2.78566	18.4925	noncoding
XLOC_074565	XLOC_075563	75.2779	35.4809	115.075	117.335	68.8772	165.793	5.71318	0	12.6369	7.6392	2.75051	12.5279	noncoding
XLOC_074568	XLOC_075568	0.921131	0.218786	1.62348	0.590167	0.0604008	1.11993	1.25079	0	3.05002	0.140011	0	0.522451	noncoding
XLOC_037915	XLOC_038428	537.194	315.12	759.268	291.327	129.304	453.35	263.607	0	560.731	295.488	108.891	482.086	noncoding
XLOC_024372	XLOC_024724	240.244	137.594	342.895	307.259	192.795	421.723	40.531	0	86.6871	31.306	9.49746	53.1146	noncoding
XLOC_093054	XLOC_094338	2.1429	1.20742	3.07838	2.39051	1.47082	3.31019	2.33419	0	5.09212	5.32796	2.60278	8.05313	noncoding
XLOC_074893	XLOC_075930	2.20337	0.912737	3.49401	2.07735	0.896346	3.25835	3.77926	0	8.1504	2.33718	0.655751	4.01861	noncoding
XLOC_080361	XLOC_081462	7.33903	4.74408	9.93397	6.70626	4.42395	8.98856	12.8456	1.10419	24.587	5.98821	2.98853	8.98789	noncoding
XLOC_024407	XLOC_024769	2.00634	0	6.40169	1.04624	0	4.14547	2.47921	0	5.96979	0.942474	0	2.24023	noncoding
XLOC_074682	XLOC_075685	35.0411	3.31137	66.7709	31.8398	3.16839	60.5112	0.474703	0	1.23714	0.746594	0	1.56734	noncoding
XLOC_038069	XLOC_038620	79.3367	59.9044	98.7691	51.9277	38.2058	65.6496	36.7275	5.40647	68.0485	17.1877	8.1787	26.1966	noncoding
XLOC_062727	XLOC_063598	2.32983	0.556319	4.10334	2.76814	0.898824	4.63745	7.51711	0	16.6492	0	0	0	noncoding
XLOC_102823	XLOC_104208	21.7745	16.3915	27.1575	18.1955	13.6835	22.7074	17.1588	1.84515	32.4725	11.4427	5.42472	17.4607	noncoding
XLOC_062811	XLOC_062280	0.168835	0	1.0148	0.469119	0	1.15161	4.07507	1.4469	6.70324	2.71075	1.71413	3.70736	noncoding
XLOC_061457	XLOC_062280	4.2896	2.58311	5.99609	4.33766	2.44955	6.22577	4.07507	1.4469	6.70324	2.71075	1.71413	3.70736	noncoding
XLOC_016261	XLOC_016422	1.60675	0.569686	2.64381	2.69086	1.39777	3.98394	1.41477	0	3.29802	0.366368	0	0.849279	noncoding
XLOC_016672	XLOC_016930	0.204276	0	1.26757	0.811571	0	2.85396	0.761235	0	1.83416	1.26775	0.226503	2.30901	noncoding
XLOC_093211	XLOC_088767	1.57078	0.938843	2.20271	1.81735	1.16872	2.46597	13.2636	8.80332	17.7239	10.4745	6.44291	14.506	noncoding
XLOC_082560	XLOC_083672	0.450642	0.125728	0.775556	0.366946	0.0882919	0.645601	0.466226	0	1.08774	0.574321	0.133464	1.01518	noncoding
XLOC_037753	XLOC_038243	3.38354	1.18277	5.58432	4.05151	1.73979	6.36323	2.60232	0	6.31189	3.75132	0.802815	6.69983	noncoding
XLOC_102853	XLOC_095525	15.6973	6.91622	24.4784	18.1813	8.91971	27.4429	0.950098	0	2.51037	2.08863	0.380929	3.79634	noncoding
XLOC_016436	XLOC_016646	1.91938	0.123789	3.71496	1.09456	0	2.4408	2.40698	0	5.41836	3.52117	1.19233	5.85001	noncoding
XLOC_023635	XLOC_024930	8.96059	0	23.9784	15.0858	0	34.5975	16.5826	0.4364	32.7288	16.7204	8.42444	25.0163	noncoding
XLOC_102926	XLOC_096700	0.82349	0.270303	1.37668	0.814681	0.291693	1.33767	31.9454	17.5256	46.3653	31.0291	23.5005	38.5576	noncoding
XLOC_054729	XLOC_055518	2.45565	1.55338	3.35792	1.45686	0.847818	2.06591	2.28017	1.03914	3.52121	1.31749	0.496009	2.13897	noncoding
XLOC_030881	XLOC_031336	14.2068	7.62813	20.7855	14.7891	8.32928	21.2489	7.41803	0	17.7349	8.21407	0.921378	15.5068	noncoding
XLOC_103082	XLOC_104526	2146.06	1187.39	3104.73	2563.19	1365.64	3760.75	705.849	0	1476.91	2502.43	1420.83	3584.03	noncoding
XLOC_103083	XLOC_104526	48258.9	9867.4	86650.3	93543	29740.3	157346	705.849	0	1476.91	2502.43	1420.83	3584.03	noncoding
XLOC_110686	XLOC_112207	8.43468	4.82984	12.0395	21.0588	15.2887	26.8289	9.15789	3.46722	14.8486	2.02446	0.351048	3.69787	noncoding
XLOC_062498	XLOC_063338	1.00982	0.593174	1.42646	0.694857	0.379523	1.01019	0.913825	0	2.03101	0.916606	0.22797	1.60524	noncoding
XLOC_062502	XLOC_063341	5.45776	3.68047	7.23504	5.01836	3.44422	6.5925	5.03933	0	10.4713	0	0	0	noncoding
XLOC_038005	XLOC_038538	2.41717	0.0553385	4.779	1.94242	0	3.95001	1.78195	0	4.30865	0.282602	0	0.63338	noncoding
XLOC_016290	XLOC_001750	0.266021	0	0.541769	0.365318	0.147697	0.582939	1.8772	1.04918	2.70521	4.18674	3.39945	4.97403	noncoding
XLOC_056323	XLOC_057128	36.4221	29.1872	43.657	19.8699	15.4	24.3399	51.8174	20.8033	82.8316	63.5043	45.7047	81.304	noncoding
XLOC_074804	XLOC_073730	7.47263	1.81581	13.1294	12.1886	5.28341	19.0938	9.8842	0	22.2706	0	0	0	noncoding
XLOC_049782	XLOC_050530	3.23563	1.76403	4.70723	2.47876	1.26415	3.69337	4.00561	0	8.61608	0	0	0	noncoding
XLOC_049790	XLOC_050538	2.03479	0.941469	3.1281	3.42945	2.04212	4.81678	1.74783	0	4.00299	0	0	0	noncoding
XLOC_093225	XLOC_093319	4.30632	2.27225	6.34039	4.66947	2.6477	6.69123	2.56181	0	5.18555	0.653238	0	1.35454	noncoding
XLOC_076776	XLOC_077830	488.166	0	2081.58	265.984	0	987.395	11.5619	0	76.8724	36.6061	0	143.822	noncoding
XLOC_084070	XLOC_085228	15.2386	6.11874	24.3585	22.4992	11.8262	33.1722	11.7482	0	30.5875	0	0	0	noncoding
XLOC_062804	XLOC_063676	1.77998	0.40083	3.15914	3.06848	1.33828	4.79868	4.17973	0	8.47101	3.6993	1.52276	5.87584	noncoding
XLOC_084071	XLOC_085229	2.44246	1.43483	3.45009	1.51115	0.792493	2.22981	1.68359	0	4.0752	0	0	0	noncoding
XLOC_074754	XLOC_072650	0.300365	0.00565377	0.595075	0.167834	0	0.390102	0.952444	0.383392	1.52149	2.44303	1.65522	3.23083	noncoding
XLOC_052746	XLOC_053518	2.05884	0.455239	3.66244	4.58774	2.28087	6.89461	2.92725	0	7.56732	20.5786	9.55519	31.6021	noncoding
XLOC_074801	XLOC_075825	11.1225	6.67709	15.5678	21.8137	15.1719	28.4555	5.96362	0	13.6206	4.51221	0.663623	8.36079	noncoding
XLOC_076297	XLOC_077355	1.57931	0.734885	2.42374	0.422251	0.00320336	0.841299	2.29702	0	5.46362	0.188179	0	0.630137	noncoding
XLOC_060737	XLOC_061556	1.25257	0.447074	2.05806	0.624071	0.0825647	1.16558	2.08028	0	4.995	3.66395	1.25706	6.07085	noncoding
XLOC_102987	XLOC_104418	1.60092	1.05881	2.14303	1.10523	0.712933	1.49753	1.34609	0	2.97218	0.230089	0	0.485602	noncoding
XLOC_074621	XLOC_064652	12.0148	0	28.5259	7.70443	0	21.3605	2.15621	0	4.96799	2.05332	0.393855	3.71279	noncoding
XLOC_031187	XLOC_038733	0.656691	0	1.67412	2.11148	0.846458	3.37649	2.8954	0	6.12023	2.36463	0.866527	3.86273	noncoding
XLOC_037703	XLOC_038733	0.369478	0	1.05325	0.549225	0	1.40418	2.8954	0	6.12023	2.36463	0.866527	3.86273	noncoding
XLOC_038177	XLOC_038733	4.74445	3.22323	6.26568	4.47086	2.91572	6.026	2.8954	0	6.12023	2.36463	0.866527	3.86273	noncoding
XLOC_038174	XLOC_038730	3.94789	2.48276	5.41302	3.0169	1.88575	4.14805	4.86263	0	10.2098	5.28088	2.25431	8.30745	noncoding
XLOC_111677	XLOC_113203	0.572335	0.211176	0.933495	0.57743	0.0246486	1.13021	0.819415	0	1.95453	2.18848	1.10578	3.27118	noncoding
XLOC_042438	XLOC_048830	0.0977006	0	0.262274	0.612671	0.198265	1.02708	0.787555	0	2.47571	3.0085	1.21606	4.80094	noncoding
XLOC_048155	XLOC_048830	0.353015	0	0.708213	1.18542	0.481349	1.88949	0.787555	0	2.47571	3.0085	1.21606	4.80094	noncoding
XLOC_095225	XLOC_096535	0.472272	0.121636	0.822908	0.686311	0.297229	1.07539	1.27742	0.0405671	2.51428	0.026573	0	0.1075	noncoding
XLOC_037794	XLOC_038290	313.597	151.922	475.271	538.283	322.258	754.308	8373.79	0	19332	0	0	0	noncoding
XLOC_111740	XLOC_113282	1.51354	0.879631	2.14745	1.25101	0.715071	1.78695	1.23703	0	2.99902	0.213493	0	0.548742	noncoding
XLOC_020194	XLOC_020502	1.84428	0	3.71074	3.29386	1.16659	5.42112	5.24175	0	13.4619	12.5051	4.21838	20.7919	noncoding
XLOC_024935	XLOC_025322	1.03942	0.300432	1.7784	1.08698	0.416612	1.75736	3.66816	0.935487	6.40083	5.59775	3.85828	7.33722	noncoding
XLOC_111778	XLOC_113321	5.22794	3.66727	6.78862	2.73987	1.80305	3.67669	9.47607	0	19.7219	0	0	0	noncoding
XLOC_111784	XLOC_113326	0.570245	0.240042	0.900448	0.317551	0.0661561	0.568945	1.13238	0	2.65079	0.541632	0	1.1436	noncoding
XLOC_016411	XLOC_016610	1.18504	0.640853	1.72922	0.735193	0.329133	1.14125	1.14426	0	2.69835	1.22607	0.189814	2.26233	noncoding
XLOC_084219	XLOC_085419	6.11062	2.83971	9.38153	8.56045	4.81861	12.3023	7.8193	0	18.5554	13.6479	3.93709	23.3586	noncoding
XLOC_061131	XLOC_061955	15.8578	7.40606	24.3095	17.9902	9.3197	26.6607	20.5315	0	50.9303	11.8073	0	24.2396	noncoding
XLOC_025887	XLOC_026276	2.98416	1.44505	4.52327	3.3539	1.75084	4.95696	2.63904	0.243887	5.0342	3.14811	1.03795	5.25828	noncoding
XLOC_102911	XLOC_104331	6.62579	4.62187	8.62971	6.04833	4.27607	7.82059	3.54713	0	8.22916	0.270896	0	0.833092	noncoding
XLOC_102915	XLOC_104337	0.70272	0.170054	1.23539	1.39949	0.681987	2.117	0.864803	0	2.24559	2.68569	0.730332	4.64104	noncoding
XLOC_062535	XLOC_063365	2.05418	1.12143	2.98693	1.05268	0.440788	1.66456	1.78752	0	4.11797	0	0	0	noncoding
XLOC_062541	XLOC_063367	1.6064	0.506111	2.70669	7.38515	4.88486	9.88543	9.54753	0	22.9849	0	0	0	noncoding
XLOC_062527	XLOC_063360	1.18609	0.38539	1.98678	2.26283	1.20089	3.32478	1.76823	0	4.35231	0	0	0	noncoding
XLOC_062529	XLOC_063361	0.609605	0.175896	1.04331	0.135492	0	0.328106	0.908116	0	2.55576	2.62898	0.898076	4.35989	noncoding
XLOC_003138	XLOC_016568	1.4028	0.453099	2.3525	1.48707	0.557622	2.41652	3.66257	0	10.149	1.90707	0	4.64742	noncoding
XLOC_003136	XLOC_016567	18.2113	14.114	22.3086	13.2143	10.1035	16.3251	23.2115	3.96441	42.4586	11.0529	5.3967	16.709	noncoding
XLOC_016374	XLOC_016565	0.574879	0.30333	0.846427	0.409723	0.192058	0.627389	0.427756	0	1.03052	0.177774	0	0.408349	noncoding
XLOC_091382	XLOC_094474	31.0264	17.2948	44.758	29.9759	16.2796	43.6721	20.6215	0	45.6417	24.8212	8.55897	41.0833	noncoding
XLOC_103088	XLOC_103842	1.30884	0.71355	1.90413	1.72648	1.08534	2.36761	0.99336	0	2.40555	0.643956	0	1.32772	noncoding
XLOC_054703	XLOC_055491	44.0784	26.9746	61.1821	36.9904	23.9711	50.0097	4.5943	0	9.52598	0	0	0	noncoding
XLOC_049680	XLOC_050388	1.46378	0.672001	2.25555	1.37681	0.643952	2.10966	2.344	0	6.41123	0.485713	0	1.66463	noncoding
XLOC_049746	XLOC_040586	0.00925909	0	0.0438782	0.199913	0.0475776	0.352248	0.0330748	0	0.220233	0.704015	0	1.42544	noncoding
XLOC_043083	XLOC_043699	18.3956	13.2637	23.5276	31.8186	24.6062	39.0311	40.7391	12.7174	68.7608	144.299	105.329	183.269	noncoding
XLOC_105521	XLOC_106992	2.65627	1.32759	3.98494	1.52207	0.634846	2.40929	1.76072	0	4.25075	0.355757	0	0.861495	noncoding
XLOC_016247	XLOC_016407	0.197137	0.0405662	0.353707	0.836423	0.523697	1.14915	0.299164	0	0.747638	0.513687	0.0878112	0.939564	noncoding
XLOC_041710	XLOC_042291	11.6765	8.21102	15.1421	11.7913	8.72547	14.8571	12.6409	8.38575	16.8961	7.29962	4.99318	9.60606	noncoding
XLOC_062580	XLOC_058789	0.370228	0.0179552	0.722502	0.715491	0.259326	1.17166	4.72907	2.77864	6.6795	0.508444	0.0866241	0.930263	noncoding
XLOC_057997	XLOC_058789	4.81212	3.32438	6.29986	5.72899	4.17013	7.28785	4.72907	2.77864	6.6795	0.508444	0.0866241	0.930263	noncoding
XLOC_102933	XLOC_101605	4.70691	2.4555	6.95832	4.99632	2.76492	7.22772	2.89235	0	7.55925	2.6442	0	5.86212	noncoding
XLOC_049800	XLOC_050560	4.74153	3.06715	6.41591	3.74148	2.39826	5.08471	12.2615	0.979061	23.5439	6.87359	3.12052	10.6267	noncoding
XLOC_111852	XLOC_113409	0.474769	0.142489	0.807049	0.356498	0.0653189	0.647676	1.78483	0.0051384	3.56452	0	0	0	noncoding
XLOC_070297	XLOC_071256	1.73905	0.894201	2.5839	3.77511	2.50479	5.04542	1.81244	0	4.37418	0	0	0	noncoding
XLOC_016314	XLOC_002197	1.95626	0.92451	2.98802	1.03472	0.319017	1.75042	2.54923	0	5.84872	7.79556	1.54269	14.0484	noncoding
XLOC_028884	XLOC_038563	5.62049	3.12355	8.11743	3.63201	1.92119	5.34284	1.78796	0	4.21096	0.282338	0	0.889619	noncoding
XLOC_038023	XLOC_038567	21.2119	13.9116	28.5123	23.3862	16.0299	30.7424	23.0791	0	53.4019	2.74511	0	7.05622	noncoding
XLOC_038024	XLOC_038569	1.22325	0.373636	2.07286	1.63564	0.701223	2.57005	6.57991	0	15.9469	0	0	0	noncoding
XLOC_106051	XLOC_113401	12.466	8.68724	16.2447	11.8001	8.76573	14.8345	4.59692	0	11.2715	1.61769	0	3.46862	noncoding
XLOC_111844	XLOC_113401	6.93924	1.19518	12.6833	8.40379	1.97297	14.8346	4.59692	0	11.2715	1.61769	0	3.46862	noncoding
XLOC_062463	XLOC_063762	4.2153	2.15682	6.27378	2.21841	0.942055	3.49476	0.464542	0	2.98761	2.06e-05	0	0.374724	noncoding
XLOC_056280	XLOC_063762	1.23518	0.480687	1.98968	1.85505	1.04994	2.66015	0.464542	0	2.98761	2.06e-05	0	0.374724	noncoding
XLOC_111758	XLOC_113310	2.94802	1.89591	4.00013	2.12954	1.34126	2.91781	4.29564	0	9.83093	8.23485	3.85149	12.6182	noncoding
XLOC_084160	XLOC_085339	1.61793	0.950725	2.28513	1.25429	0.715226	1.79336	1.13531	0	2.75392	0	0	0	noncoding
XLOC_084159	XLOC_085338	6.35008	3.54862	9.15155	4.60951	2.45773	6.76129	12.1062	0	34.0368	0	0	0	noncoding
XLOC_084158	XLOC_085337	3.35059	2.32059	4.38059	3.22059	2.27487	4.1663	8.32916	0	17.3581	0	0	0	noncoding
XLOC_082022	XLOC_085335	5.04818	3.83112	6.26523	5.64654	4.3869	6.90617	2.13885	0	4.79819	0.586609	0.0289219	1.1443	noncoding
XLOC_062666	XLOC_063532	3.24477	2.23165	4.25789	2.27212	1.52724	3.017	2.92388	0	6.88314	0	0	0	noncoding
XLOC_062675	XLOC_063539	1.27194	0.472577	2.0713	0.803594	0.20321	1.40398	3.01045	0	7.23326	0	0	0	noncoding
XLOC_062564	XLOC_063391	7.18302	2.63405	11.732	3.58196	0.487587	6.67634	12.526	0	29.9126	7.48429	0	15.1069	noncoding
XLOC_052864	XLOC_053641	0.601874	0.259258	0.94449	0.815897	0.437469	1.19432	0.731056	0	1.92861	0.100647	0	0.337027	noncoding
XLOC_062608	XLOC_052937	0	0	0	0	0	0.0753297	15.5007	5.93172	25.0696	21.7671	14.4963	29.0379	noncoding
XLOC_062611	XLOC_052937	0.654853	0.20129	1.10842	1.29678	0.666406	1.92716	15.5007	5.93172	25.0696	21.7671	14.4963	29.0379	noncoding
XLOC_105867	XLOC_107338	21.7027	16.5439	26.8616	14.9555	11.2164	18.6946	19.3268	12.0835	26.5702	16.4716	13.2559	19.6873	noncoding
XLOC_016618	XLOC_016852	0.0870256	0	0.313554	0.27212	0	0.745745	0.618358	0	1.75385	2.05542	0.196085	3.91475	noncoding
XLOC_014808	XLOC_016852	0.103882	0	0.227966	0.338039	0	0.682704	0.618358	0	1.75385	2.05542	0.196085	3.91475	noncoding
XLOC_111838	XLOC_113390	0.54699	0.280539	0.813441	0.206404	0.051581	0.361228	0.966695	0	2.10412	0.0437744	0	0.146786	noncoding
XLOC_070000	XLOC_070956	30.4815	23.7522	37.2108	28.3723	21.4625	35.2821	38.9871	4.98071	72.9934	23.9969	5.24121	42.7525	noncoding
XLOC_111779	XLOC_113322	6.49197	3.22109	9.76286	10.7172	6.63527	14.7992	12.9494	0	28.1859	3.02114	0	6.39528	noncoding
XLOC_063541	XLOC_064454	2.78921	1.62078	3.95764	4.29927	2.84733	5.7512	1.80353	0.530432	3.07663	4.25907	2.5816	5.93654	noncoding
XLOC_024534	XLOC_024923	14.7397	0	46.8318	3.24319	0	16.5677	1.12942	0	2.53953	0.391893	0	0.813556	noncoding
XLOC_024534	XLOC_024922	14.7397	0	46.8318	3.24319	0	16.5677	8.56739	0	20.5637	4.41832	0	8.94437	noncoding
XLOC_049827	XLOC_050595	6.04107	0	14.2565	6.85518	0	15.2693	7.34744	0	16.8478	9.86472	3.09355	16.6359	noncoding
XLOC_049827	XLOC_050594	6.04107	0	14.2565	6.85518	0	15.2693	6.43651	0	16.0323	5.7169	0	11.6202	noncoding
XLOC_037845	XLOC_038342	6.40257	4.35581	8.44933	26.2542	21.0085	31.4998	7.45005	0	15.9655	11.5362	5.11571	17.9568	noncoding
XLOC_013506	XLOC_013664	0.658938	0.254478	1.0634	0.51801	0.168606	0.867414	0.854622	0.452226	1.25702	2.04073	1.15067	2.93079	noncoding
XLOC_024399	XLOC_024758	4.15175	2.01408	6.28941	5.29159	2.97098	7.61221	7.08146	0	16.8153	11.712	4.07759	19.3463	noncoding
XLOC_024400	XLOC_024759	1.26068	0.453437	2.06792	1.47313	0.642748	2.30351	1.99006	0	4.99504	2.93147	0.657458	5.20548	noncoding
XLOC_016521	XLOC_016741	7.66196	3.51488	11.809	12.2417	7.13041	17.353	99.0384	0	231.499	82.3737	5.64397	159.103	noncoding
XLOC_016523	XLOC_016744	1.05604	0.585176	1.5269	1.01012	0.578823	1.44142	1.91038	0	4.25641	1.84095	0.515875	3.16603	noncoding
XLOC_016525	XLOC_016749	1.13945	0.602971	1.67592	0.145292	0	0.326982	0.997411	0	2.42073	0	0	0	noncoding
XLOC_103016	XLOC_102991	2.30607	0.394061	4.21808	2.78032	0.758385	4.80226	7.92456	0.960595	14.8885	3.28113	0.393898	6.16835	noncoding
XLOC_011168	XLOC_011298	68.5295	47.4807	89.5782	53.2236	36.2517	70.1955	71.2478	0	142.802	0.791645	0	3.67716	noncoding
XLOC_067647	XLOC_075882	0.595231	0.16295	1.02751	3.36007	2.2078	4.51235	0.557995	0	1.3698	0	0	0	noncoding
XLOC_073433	XLOC_075882	0	0	0	0.309667	0	0.964432	0.557995	0	1.3698	0	0	0	noncoding
XLOC_062817	XLOC_062357	0.627062	0.168576	1.08555	0.95868	0.418833	1.49853	1.10872	0	2.74574	1.03797	0	2.19962	noncoding
XLOC_055404	XLOC_062350	3.12061	1.23508	5.00614	0.332765	0	1.30098	8.14838	0	16.4071	0.6254	0	1.86426	noncoding
XLOC_061525	XLOC_062350	12.3382	7.27412	17.4023	8.02849	4.62938	11.4276	8.14838	0	16.4071	0.6254	0	1.86426	noncoding
XLOC_111830	XLOC_113384	8.33358	5.60161	11.0655	6.10155	4.03322	8.16988	1.60279	0	7.62758	3.48685	0	8.47425	noncoding
XLOC_062161	XLOC_062988	5.0706	2.87883	7.26236	0.541389	0	1.51135	5.49439	0	11.2031	1.50005	0	3.27161	noncoding
XLOC_093280	XLOC_094569	3.08125	1.35422	4.80829	3.78678	1.96339	5.61016	2.83938	0	6.98766	2.16403	0	4.48413	noncoding
XLOC_093275	XLOC_094565	0.972376	0.588244	1.35651	1.02846	0.657945	1.39897	1.87278	0	4.15457	1.09496	0.149765	2.04016	noncoding
XLOC_062850	XLOC_063735	0.288541	0.102339	0.474742	0.441751	0.223039	0.660462	0.455196	0	1.13571	0.324115	0	0.67366	noncoding
XLOC_068132	XLOC_069080	8.98728	6.07293	11.9016	4.61912	2.78995	6.4483	11.6146	0	24.123	21.6066	11.0405	32.1727	noncoding
XLOC_074882	XLOC_069080	8.16793	4.07847	12.2574	5.13969	2.36964	7.90974	11.6146	0	24.123	21.6066	11.0405	32.1727	noncoding
XLOC_016497	XLOC_016707	16.6365	10.8609	22.4121	12.366	7.95755	16.7745	18.7364	0	41.9004	3.19726	0	7.48568	noncoding
XLOC_016493	XLOC_016703	2.65432	1.48823	3.82041	1.92737	0.991551	2.86318	1.87599	0	4.36311	0	0	0	noncoding
XLOC_093232	XLOC_094525	0.140116	0	0.284165	0.614742	0.328313	0.901172	1.31951	0	3.44189	0.730746	0	1.53803	noncoding
XLOC_069421	XLOC_070384	16.3297	8.41834	24.2411	13.1857	6.83837	19.533	4.50473	0	9.98055	0.0531144	0	0.192327	noncoding
XLOC_017688	XLOC_017964	4.3121	1.72435	6.89985	4.59069	1.85465	7.32673	5.09774	0	11.7909	3.2364	0.0955868	6.3772	noncoding
XLOC_062815	XLOC_063694	16.2572	3.49414	29.0203	27.9103	11.4824	44.3382	54.2809	0	140.384	0	0	0	noncoding
XLOC_062817	XLOC_063697	0.627062	0.168576	1.08555	0.95868	0.418833	1.49853	0	0	0	0.222246	0	0.727573	noncoding
XLOC_062812	XLOC_063691	0.830108	0.0367675	1.62345	0.910765	0.0825206	1.73901	0.784771	0	2.0171	1.37034	0.187814	2.55286	noncoding
XLOC_062813	XLOC_063692	2.64004	1.56537	3.71471	2.07007	1.19785	2.94229	1.92936	0	4.67413	0	0	0	noncoding
XLOC_062814	XLOC_063693	0.946382	0.424108	1.46866	1.00884	0.495361	1.52233	1.27245	0	3.11806	0	0	0	noncoding
XLOC_051921	XLOC_052686	1.65541	0.344609	2.96621	3.51421	1.22427	5.80415	1.17579	0	2.48853	0.0968192	0	0.308318	noncoding
XLOC_051918	XLOC_052686	0.0422676	0	0.377366	0.0386775	0	0.624802	1.17579	0	2.48853	0.0968192	0	0.308318	noncoding
XLOC_049880	XLOC_050656	1.36415	0.85277	1.87553	1.44932	0.999491	1.89914	1.71606	0.222229	3.20988	2.84972	1.66106	4.03837	noncoding
XLOC_093269	XLOC_094558	2.11329	0.0804507	4.14612	1.534	0	3.55109	3.11924	0	6.87279	2.99027	0.874856	5.10569	noncoding
XLOC_074709	XLOC_075715	19.7083	14.2772	25.1394	14.2047	10.12	18.2895	33.2961	0	72.5628	0	0	0	noncoding
XLOC_032371	XLOC_032838	0	0	0	0.181134	0	0.59218	0.630023	0	1.59425	0.0603024	0	0.201929	noncoding
XLOC_025606	XLOC_032838	1.30691	0.454361	2.15946	1.70792	0.643738	2.77209	0.630023	0	1.59425	0.0603024	0	0.201929	noncoding
XLOC_071084	XLOC_072055	1.25599	0.350798	2.16118	1.4007	0.481847	2.31955	10.0336	0	21.3489	7.24723	2.79378	11.7007	noncoding
XLOC_093239	XLOC_089263	0.46631	0.202662	0.729958	0.663597	0.365052	0.962141	1.11715	0	2.53881	9.16739	4.27945	14.0553	noncoding
XLOC_062836	XLOC_063719	1.7231	1.15136	2.29485	1.25219	0.823119	1.68126	2.01054	0	4.08958	0	0	0	noncoding
XLOC_084178	XLOC_085367	4.70141	3.05538	6.34743	3.41925	2.36001	4.47848	4.20548	0	9.36201	0.441071	0	1.03018	noncoding
XLOC_074825	XLOC_075849	0.36539	0.025542	0.705237	0.679228	0.150365	1.20809	0.538828	0	1.23843	0	0	0	noncoding
XLOC_102825	XLOC_104210	2.39155	0	12.8619	2.33849	0	8.36097	0.622269	0	1.44132	0	0	0	noncoding
XLOC_102825	XLOC_104211	2.39155	0	12.8619	2.33849	0	8.36097	1.72518	0	3.77074	0.952239	0.182092	1.72239	noncoding
XLOC_016422	XLOC_016627	0.652674	0	1.48226	0.420264	0	1.06363	0.677394	0	1.59158	0.122526	0	0.286154	noncoding
XLOC_016419	XLOC_016627	0.763071	0.325591	1.20055	0.676807	0.290334	1.06328	0.677394	0	1.59158	0.122526	0	0.286154	noncoding
XLOC_016300	XLOC_016469	0.0836546	0	0.301168	0	0	0	0.668105	0	1.64866	0.234813	0	0.520278	noncoding
XLOC_016300	XLOC_016468	0.0836546	0	0.301168	0	0	0	1.66331	0	4.15782	0.64871	0	1.37879	noncoding
XLOC_103084	XLOC_104531	111177	72330.1	150025	141984	96433.9	187533	122398	0	281632	96642.1	2166.66	191117	noncoding
XLOC_016387	XLOC_016585	4.64438	0	11.3953	11.0247	1.51145	20.538	16.2205	0	39.8489	16.4836	1.87395	31.0933	noncoding
XLOC_037791	XLOC_038286	4.56704	3.21069	5.92338	3.05397	2.08866	4.01928	4.58437	0	9.45331	0	0	0	noncoding
XLOC_102100	XLOC_103466	1.93386	0.179793	3.68793	0.982376	0	2.18589	2.18671	0	5.30811	0.518624	0	1.58489	noncoding
XLOC_049736	XLOC_050461	2.08781	1.459	2.71662	11.3526	9.3567	13.3485	2.25196	0.0293014	4.47462	1.40751	0.55842	2.2566	noncoding
XLOC_049734	XLOC_050460	1.86452	0.755629	2.9734	10.8386	8.07935	13.5978	2.02325	0	4.5095	2.52227	0.831781	4.21275	noncoding
XLOC_049741	XLOC_050468	1.81122	1.17012	2.45231	2.26892	1.5699	2.96794	1.6008	0	3.42461	2.6096	1.1671	4.05209	noncoding
XLOC_016379	XLOC_003187	7.69708	5.51932	9.87484	6.47408	4.64954	8.29862	16.3531	1.92723	30.779	3.82756	0.883922	6.77119	noncoding
XLOC_028884	XLOC_029297	5.62049	3.12355	8.11743	3.63201	1.92119	5.34284	10.2737	4.03755	16.5099	6.07086	3.73833	8.40339	noncoding
XLOC_037943	XLOC_038464	2.65747	1.65871	3.65623	1.73862	1.03096	2.44628	4.83336	0	9.9404	0	0	0	noncoding
XLOC_024588	XLOC_024973	1.61178	0.567943	2.65562	0.978812	0.207626	1.75	1.51024	0	4.06022	0.363108	0	1.23	noncoding
XLOC_057228	XLOC_058014	1.02222	0.51825	1.52619	1.06636	0.578312	1.5544	1.02728	0	2.06612	0.41625	0	0.834716	noncoding
XLOC_050980	XLOC_058014	0.845851	0	2.28927	1.20257	0.486951	1.9182	1.02728	0	2.06612	0.41625	0	0.834716	noncoding
XLOC_111827	XLOC_113381	0.554475	0.340974	0.767976	0.309748	0.168456	0.451039	1.08285	0	2.27003	0.760629	0.270772	1.25049	noncoding
XLOC_062799	XLOC_063667	0.493965	0.0482272	0.939704	0.277961	0	0.595977	0.24686	0	0.663834	1.48532	0.143714	2.82692	noncoding
XLOC_037851	XLOC_026164	0.343916	0.0739921	0.61384	0.108382	0	0.252416	2.02239	0	5.25883	13.4152	2.88948	23.941	noncoding
XLOC_074815	XLOC_075837	2.42362	1.11838	3.72887	1.78492	0.720627	2.84921	3.33728	0	7.68566	0.774672	0	1.93897	noncoding
XLOC_074814	XLOC_075834	0.337868	0.0967118	0.579025	0.158605	0.00198761	0.315223	3.14622	0	7.29692	1.24887	0	2.60445	noncoding
XLOC_102969	XLOC_104404	2.69256	1.5018	3.88332	1.82336	0.915717	2.731	8.21402	0	18.09	4.91376	0.821682	9.00584	noncoding
XLOC_062608	XLOC_063451	0	0	0	0	0	0.0753297	0.593979	0	1.40865	0	0	0	noncoding
XLOC_062611	XLOC_063451	0.654853	0.20129	1.10842	1.29678	0.666406	1.92716	0.593979	0	1.40865	0	0	0	noncoding
XLOC_049974	XLOC_050743	0.605792	0.244563	0.967021	0.217567	0	0.480943	0.521393	0	1.48237	0.880981	0.00139882	1.76056	noncoding
XLOC_048955	XLOC_050743	0.366015	0	0.744874	0.655308	0.168444	1.14217	0.521393	0	1.48237	0.880981	0.00139882	1.76056	noncoding
XLOC_056064	XLOC_056861	0.362551	0.0500454	0.675057	0.563841	0.170246	0.957436	1.07185	0	2.4997	0.52677	0	1.14687	noncoding
XLOC_102961	XLOC_104397	224.695	146.675	302.715	150.508	93.8923	207.123	251.158	0	507.534	127.01	42.8717	211.148	noncoding
XLOC_111823	XLOC_113374	3.74941	1.74604	5.75278	3.44466	1.63586	5.25346	6.7545	0	16.1595	9.37022	2.32804	16.4124	noncoding
XLOC_063025	XLOC_063920	815.074	639.062	991.085	564.329	430.559	698.098	457.53	106.735	808.325	55.2611	19.4487	91.0734	noncoding
XLOC_016171	XLOC_016328	1.57865	0	4.28744	1.20095	0	3.53068	1.82011	0	3.92033	0.913977	0.155664	1.67229	noncoding
XLOC_016171	XLOC_016329	1.57865	0	4.28744	1.20095	0	3.53068	5.3689	0	12.914	1.24627	0	3.36253	noncoding
XLOC_062690	XLOC_063557	2.76391	1.30545	4.22238	1.668	0.567904	2.76809	2.1763	0	4.95201	2.14384	0.520247	3.76742	noncoding
XLOC_049636	XLOC_050329	1.0902	0.667402	1.51299	1.71427	1.17698	2.25156	0.928155	0	2.29803	0.313203	0	0.653167	noncoding
XLOC_102933	XLOC_104359	4.70691	2.4555	6.95832	4.99632	2.76492	7.22772	1.54814	0	5.56935	4.99898	0.434941	9.56303	noncoding
XLOC_037831	XLOC_038322	18.8348	6.66749	31.0021	13.8811	3.42245	24.3398	46.0246	0	101.82	0	0	0	noncoding
XLOC_095199	XLOC_096509	1.49	0.551856	2.42815	0.938124	0.227305	1.64894	5.85452	0.126017	11.583	3.71427	0.793877	6.63467	noncoding
XLOC_031807	XLOC_038280	0.88059	0	1.86603	1.24806	0.453028	2.04309	0.70754	0	2.19914	0.108626	0	0.373837	noncoding
XLOC_037779	XLOC_038280	0.377882	0.0699083	0.685856	0.474729	0.12182	0.827638	0.70754	0	2.19914	0.108626	0	0.373837	noncoding
XLOC_037781	XLOC_038280	0.80474	0.0150679	1.59441	0.923771	0.091558	1.75598	0.70754	0	2.19914	0.108626	0	0.373837	noncoding
XLOC_037780	XLOC_038280	0.31582	0	0.634337	0.166486	0	0.406441	0.70754	0	2.19914	0.108626	0	0.373837	noncoding
XLOC_037793	XLOC_038288	204.553	143.1	266.007	124.787	83.577	165.997	170.637	2.40546	338.868	0	0	0	noncoding
XLOC_111729	XLOC_113271	3.66057	1.59294	5.72821	3.90153	1.85089	5.95217	4.42776	0	10.4059	5.99641	1.33399	10.6588	noncoding
XLOC_081329	XLOC_082427	132.693	0	518.792	350.739	0	1349.54	620.388	0	1522.74	487.167	0	1066.93	noncoding
XLOC_049977	XLOC_050747	2.90894	1.69349	4.12439	2.29184	1.31131	3.27237	2.76343	0	6.4096	0.31772	0	0.820644	noncoding
XLOC_049978	XLOC_050748	1.58198	1.02795	2.13601	1.08379	0.672686	1.4949	1.87165	0	3.90003	0	0	0	noncoding
XLOC_016409	XLOC_016608	0.48511	0	1.25931	0.394369	0	1.03401	8.75626	0	19.0771	0.375546	0	1.27213	noncoding
XLOC_049974	XLOC_049643	0.605792	0.244563	0.967021	0.217567	0	0.480943	0.774909	0	1.83006	2.30731	0.924664	3.68996	noncoding
XLOC_048955	XLOC_049643	0.366015	0	0.744874	0.655308	0.168444	1.14217	0.774909	0	1.83006	2.30731	0.924664	3.68996	noncoding
XLOC_038040	XLOC_038588	0.789307	0.35678	1.22183	0.817225	0.397484	1.23697	1.03775	0	2.47549	1.11803	0.274007	1.96205	noncoding
XLOC_035829	XLOC_038589	16.8871	13.4101	20.364	16.2647	12.5651	19.9642	0.596077	0	1.58998	0.743291	0.0606637	1.42592	noncoding
XLOC_039600	XLOC_045885	1.74592	0.937813	2.55402	1.73377	0.959071	2.50847	0.59433	0	1.25913	0	0	0	noncoding
XLOC_049714	XLOC_045885	1.41024	0.793232	2.02724	2.15563	1.39556	2.91569	0.59433	0	1.25913	0	0	0	noncoding
XLOC_037835	XLOC_038327	1.14577	0.310906	1.98064	2.21262	1.10694	3.3183	6.55796	0	15.8903	1.68554	0	4.60885	noncoding
XLOC_025601	XLOC_038327	6.29745	4.54931	8.04559	4.78833	3.40355	6.17311	6.55796	0	15.8903	1.68554	0	4.60885	noncoding
XLOC_025603	XLOC_038327	6.78823	4.57345	9.00301	21.013	16.4341	25.5919	6.55796	0	15.8903	1.68554	0	4.60885	noncoding
XLOC_037836	XLOC_038327	1.52189	0.970164	2.07362	3.41898	2.51728	4.32067	6.55796	0	15.8903	1.68554	0	4.60885	noncoding
XLOC_037833	XLOC_038327	2.30805	1.1744	3.4417	9.29608	6.68292	11.9092	6.55796	0	15.8903	1.68554	0	4.60885	noncoding
XLOC_026780	XLOC_027185	1.47709	0.67689	2.27728	1.9267	1.05589	2.79751	1.12846	0.0195491	2.23737	1.16656	0.300641	2.03248	noncoding
XLOC_016391	XLOC_003591	0.0510759	0	0.118036	0.881832	0.591181	1.17248	0.202434	0	0.78848	5.61311	2.67899	8.54724	noncoding
XLOC_016392	XLOC_003591	0.0110958	0	0.0471003	1.0637	0.698355	1.42904	0.202434	0	0.78848	5.61311	2.67899	8.54724	noncoding
XLOC_084202	XLOC_085405	0.946369	0.505972	1.38677	0.557394	0.236878	0.877909	1.11786	0	2.94956	2.18741	0.251836	4.12297	noncoding
XLOC_084200	XLOC_085403	2.15595	1.06533	3.24656	3.32559	2.00792	4.64325	4.34827	0	10.782	0.231593	0	1.08974	noncoding
XLOC_102858	XLOC_104266	2.5466	1.33214	3.76105	2.28705	1.20625	3.36784	12.8382	0	28.6091	0	0	0	noncoding
XLOC_044381	XLOC_045014	1.71104	0.146366	3.27572	4.32689	1.23214	7.42164	4.43618	0	9.71829	0	0	0	noncoding
XLOC_049670	XLOC_045014	0.573375	0.00270471	1.14405	0.906083	0.247527	1.56464	4.43618	0	9.71829	0	0	0	noncoding
XLOC_074639	XLOC_075635	1.50978	0.765323	2.25423	1.16741	0.544236	1.79059	1.86008	0	4.52622	0	0	0	noncoding
XLOC_037770	XLOC_038267	2.79834	0.777439	4.81923	2.41721	0.642408	4.19201	5.33389	0	12.6882	1.26394	0	3.41456	noncoding
XLOC_016384	XLOC_016577	0.505097	0.124097	0.886096	1.89127	1.14485	2.6377	0.773686	0	1.97887	0.455195	0	1.05047	noncoding
XLOC_016382	XLOC_016571	2.31681	1.05344	3.58019	1.67401	0.643075	2.70496	9.98707	0	26.4799	0	0	0	noncoding
XLOC_003450	XLOC_016579	4.0041	1.64148	6.36671	2.22413	0.739262	3.70899	21.1477	0	50.774	0	0	0	noncoding
XLOC_062546	XLOC_063371	0.312373	0.15997	0.464775	0.364823	0.209109	0.520537	0.544959	0	1.27612	0.353704	0.0396014	0.667807	noncoding
XLOC_062544	XLOC_063370	1.85076	0.122018	3.57949	6.92492	4.14683	9.70302	4.86624	0	11.498	12.0604	4.02996	20.0908	noncoding
XLOC_093017	XLOC_094300	0.30064	0	0.879207	5.14518	2.68431	7.60604	2.16939	0	5.25098	0	0	0	noncoding
XLOC_084627	XLOC_094300	1.90586	0.411852	3.39988	11.7659	7.24024	16.2915	2.16939	0	5.25098	0	0	0	noncoding
XLOC_024255	XLOC_024982	0	0	0	0.00149404	0	0.119371	0.632168	0	1.52906	0.183847	0	0.453195	noncoding
XLOC_020375	XLOC_024982	1.57309	0.227356	2.91883	2.38157	0.775783	3.98736	0.632168	0	1.52906	0.183847	0	0.453195	noncoding
XLOC_020374	XLOC_024982	15.8566	12.5742	19.1391	14.2388	11.164	17.3136	0.632168	0	1.52906	0.183847	0	0.453195	noncoding
XLOC_024256	XLOC_024982	1.36969	0	3.76099	1.55825	0	4.57772	0.632168	0	1.52906	0.183847	0	0.453195	noncoding
XLOC_024604	XLOC_024982	0.425824	0	3.35337	1.41034	0	3.96948	0.632168	0	1.52906	0.183847	0	0.453195	noncoding
XLOC_041237	XLOC_050577	3.14018	1.92768	4.35269	2.04236	1.20895	2.87577	1.46163	0	3.3967	1.24953	0.15266	2.34639	noncoding
XLOC_006905	XLOC_006980	12.6301	9.3643	15.8958	9.25268	6.66912	11.8362	15.0073	9.27738	20.7372	0	0	0	noncoding
XLOC_038029	XLOC_038579	12.8855	7.5525	18.2185	11.768	7.03263	16.5033	9.32212	0	22.6912	4.3817	0	8.856	noncoding
XLOC_029032	XLOC_038571	0.593816	0.348092	0.839539	0.647947	0.406815	0.889078	1.08048	0	2.30909	0	0	0	noncoding
XLOC_029031	XLOC_038570	0.82033	0.378298	1.26236	0.948195	0.495672	1.40072	1.40996	0	3.31944	0	0	0	noncoding
XLOC_111876	XLOC_113437	0.261506	0.0580339	0.464978	0.327934	0.111337	0.544532	0.577398	0	1.68225	2.07726	0.534271	3.62026	noncoding
XLOC_062778	XLOC_063638	0.06707	0	0.300025	0.0868511	0	0.328875	0.289423	0	1.17673	0	0	0	noncoding
XLOC_062772	XLOC_063636	0.522792	0.108123	0.937461	0.924836	0.401878	1.4478	0.614734	0	1.58875	1.30543	0.0974607	2.51341	noncoding
XLOC_024479	XLOC_024862	1.11954	0.276734	1.96235	0.891783	0.168825	1.61474	2.53625	0	5.11972	2.56896	1.25821	3.87971	noncoding
XLOC_024478	XLOC_024862	4.45406	0.25159	8.65654	3.12641	0	6.56531	2.53625	0	5.11972	2.56896	1.25821	3.87971	noncoding
XLOC_024479	XLOC_024861	1.11954	0.276734	1.96235	0.891783	0.168825	1.61474	6.40565	0	14.3756	7.74752	2.69792	12.7971	noncoding
XLOC_024478	XLOC_024861	4.45406	0.25159	8.65654	3.12641	0	6.56531	6.40565	0	14.3756	7.74752	2.69792	12.7971	noncoding
XLOC_024483	XLOC_024869	5.67245	3.45187	7.89303	5.75986	3.67517	7.84455	4.81231	0	11.546	0.905021	0	2.19158	noncoding
XLOC_084094	XLOC_085264	0.225748	0.0360816	0.415415	0.304335	0.0952235	0.513447	0.458347	0	1.18121	0.167088	0	0.519599	noncoding
XLOC_024485	XLOC_019301	3.65566	2.73316	4.57816	2.7387	2.0251	3.4523	8.35566	3.99602	12.7153	12.7947	9.50121	16.0881	noncoding
XLOC_049958	XLOC_049480	0.634083	0.253261	1.01491	0.738392	0.357549	1.11923	1.66844	0	3.77341	1.30777	0.219471	2.39608	noncoding
XLOC_035888	XLOC_036367	2.2186	1.19268	3.24452	1.27483	0.394207	2.15546	1.77887	0	3.84227	0	0	0	noncoding
XLOC_016204	XLOC_016355	1.43798	0.641544	2.23441	1.01771	0.332513	1.70291	1.07297	0	2.15742	0	0	0	noncoding
XLOC_016204	XLOC_016356	1.43798	0.641544	2.23441	1.01771	0.332513	1.70291	0.96668	0.0479006	1.88546	0	0	0	noncoding
XLOC_006311	XLOC_006378	0.519473	0.179085	0.859861	1.25714	0.745453	1.76883	0.402339	0	1.06836	1.44803	0.387457	2.50861	noncoding
XLOC_031807	XLOC_038279	0.88059	0	1.86603	1.24806	0.453028	2.04309	0.48734	0	1.20841	0	0	0	noncoding
XLOC_037779	XLOC_038279	0.377882	0.0699083	0.685856	0.474729	0.12182	0.827638	0.48734	0	1.20841	0	0	0	noncoding
XLOC_037781	XLOC_038279	0.80474	0.0150679	1.59441	0.923771	0.091558	1.75598	0.48734	0	1.20841	0	0	0	noncoding
XLOC_037780	XLOC_038279	0.31582	0	0.634337	0.166486	0	0.406441	0.48734	0	1.20841	0	0	0	noncoding
XLOC_037963	XLOC_038483	0.844404	0	2.2898	0.521086	0	1.68004	2.07959	0	6.77169	4.37345	0.07757	8.66933	noncoding
XLOC_034245	XLOC_038483	0.565073	0	1.28265	0.563758	0	1.18359	2.07959	0	6.77169	4.37345	0.07757	8.66933	noncoding
XLOC_014749	XLOC_016845	0.355821	0	0.745757	0.302938	0	0.654964	1.53577	0	3.95786	0.802773	0	1.78374	noncoding
XLOC_016613	XLOC_016847	0.122727	0	0.249147	0.208695	0.0529645	0.364427	0.448861	0	1.08052	0.333911	0	0.692391	noncoding
XLOC_085413	XLOC_094353	1.93165	0.690968	3.17233	3.88205	2.09605	5.66805	1.38771	0	3.24004	0	0	0	noncoding
XLOC_111748	XLOC_113292	3196.81	965.382	5428.24	5518.7	2863.21	8174.2	1984.43	0	4895.09	2764.21	51.7239	5476.7	noncoding
XLOC_039250	XLOC_050407	9.93914	6.20113	13.6772	8.23886	3.59131	12.8864	4.02518	0	9.1735	1.68965	0	3.48171	noncoding
XLOC_102802	XLOC_104188	2.31357	1.37764	3.2495	2.47047	1.56391	3.37702	2.92532	0	6.71412	1.97413	0.160714	3.78754	noncoding
XLOC_102798	XLOC_104182	0.46039	0.194671	0.726109	0.51362	0.247086	0.780155	0.688885	0	1.59207	0	0	0	noncoding
XLOC_100803	XLOC_102172	596.142	377.263	815.021	624.099	395.479	852.718	14.1405	3.62928	24.6516	0.536939	0	1.20165	noncoding
XLOC_111723	XLOC_113261	2.04655	0.968528	3.12458	1.55144	0.656406	2.44648	4.69881	0	11.8311	3.55614	0.399385	6.71289	noncoding
XLOC_110356	XLOC_111880	2.9695	2.00984	3.92917	3.81975	2.77639	4.86311	3.89653	2.57461	5.21845	5.24442	4.66303	5.82581	noncoding
XLOC_062463	XLOC_063296	4.2153	2.15682	6.27378	2.21841	0.942055	3.49476	5.36236	0	11.9484	0.560645	0	1.2806	noncoding
XLOC_056280	XLOC_063296	1.23518	0.480687	1.98968	1.85505	1.04994	2.66015	5.36236	0	11.9484	0.560645	0	1.2806	noncoding
XLOC_111671	XLOC_104885	0.516149	0.0196578	1.01264	0.342526	0.0109808	0.674071	4.69612	2.11058	7.28166	3.95242	2.08109	5.82376	noncoding
XLOC_038919	XLOC_039485	1.58825	0.539242	2.63727	3.9566	2.10158	5.81161	2.45816	1.42077	3.49555	0.703315	0.247944	1.15869	noncoding
XLOC_109787	XLOC_113366	0.288957	0	0.681794	0.337145	0	0.752116	2.98468	0	7.10111	0	0	0	noncoding
XLOC_111817	XLOC_113366	1.42561	0.163834	2.6874	2.0055	0.601131	3.40987	2.98468	0	7.10111	0	0	0	noncoding
XLOC_074876	XLOC_075910	14.8343	10.0529	19.6157	10.779	7.14872	14.4092	12.0535	0	26.8616	2.29649	0	4.65897	noncoding
XLOC_031807	XLOC_032279	0.88059	0	1.86603	1.24806	0.453028	2.04309	1.09863	0	2.61643	0.230871	0	0.532367	noncoding
XLOC_037779	XLOC_032279	0.377882	0.0699083	0.685856	0.474729	0.12182	0.827638	1.09863	0	2.61643	0.230871	0	0.532367	noncoding
XLOC_037781	XLOC_032279	0.80474	0.0150679	1.59441	0.923771	0.091558	1.75598	1.09863	0	2.61643	0.230871	0	0.532367	noncoding
XLOC_037780	XLOC_032279	0.31582	0	0.634337	0.166486	0	0.406441	1.09863	0	2.61643	0.230871	0	0.532367	noncoding
XLOC_007485	XLOC_007572	2.61191	1.25527	3.96855	2.49461	1.35012	3.6391	26.9816	0	64.2291	15.5282	0	36.5733	noncoding
XLOC_048835	XLOC_049524	13.2236	8.93729	17.5099	11.745	7.83636	15.6537	9.52684	6.90134	12.1523	2.73972	1.53256	3.94688	coding
XLOC_110157	XLOC_111680	1.1278	0.186066	2.06953	2.98664	1.45134	4.52194	11.7462	0	29.8409	12.0874	1.88057	22.2942	noncoding
XLOC_074865	XLOC_075899	7.64494	2.03691	13.253	24.2645	14.4241	34.1049	10.5982	0	27.5933	0	0	0	noncoding
XLOC_067899	XLOC_068847	1.52962	1.05081	2.00843	2.03709	1.4891	2.58509	1.96145	0.0646437	3.85825	2.91229	1.65089	4.1737	noncoding
XLOC_074662	XLOC_075669	2.21457	1.41913	3.01002	2.82011	1.9447	3.69551	1.45782	0	3.48388	0.710313	0	1.60976	noncoding
XLOC_074658	XLOC_075665	3.9647	2.68327	5.24612	4.35408	3.07298	5.63518	2.89615	0	6.34792	0.136216	0	0.476663	noncoding
XLOC_062600	XLOC_063435	17.6222	14.1007	21.1438	13.3638	10.5806	16.147	10.9409	0.938078	20.9437	0	0	0	noncoding
XLOC_088423	XLOC_089657	4.53045	1.37748	7.68341	7.81342	4.0844	11.5424	4.14501	0	10.0349	6.47227	1.08921	11.8553	noncoding
XLOC_029458	XLOC_038603	6.36361	3.5939	9.13333	5.8505	3.33676	8.36423	0.557161	0	1.33635	0.0366393	0	0.145024	noncoding
XLOC_036029	XLOC_038603	0.573998	0.0981593	1.04984	0.525377	0.0648461	0.985908	0.557161	0	1.33635	0.0366393	0	0.145024	noncoding
XLOC_038054	XLOC_038602	0.462535	0.305727	0.619343	0.491663	0.338908	0.644417	0.757047	0	1.58931	0.201577	0.0136428	0.38951	noncoding
XLOC_102946	XLOC_104373	0.681475	0.25081	1.11214	1.12667	0.549454	1.70389	0.671306	0	1.47402	0	0	0	noncoding
XLOC_102945	XLOC_104373	0.189674	0	1.08763	0.424938	0	1.46294	0.671306	0	1.47402	0	0	0	noncoding
XLOC_112090	XLOC_113672	6.79762	3.31082	10.2844	15.7375	9.31383	22.1612	5.43736	0	10.9173	0.212528	0	0.51819	noncoding
XLOC_112041	XLOC_113672	5.84992	0	11.7665	8.00025	0	17.5268	5.43736	0	10.9173	0.212528	0	0.51819	noncoding
XLOC_058796	XLOC_059599	1.49329	0.422069	2.56452	1.37146	0.516304	2.22662	1.3582	0	2.8915	0.831637	0.105853	1.55742	noncoding
XLOC_093281	XLOC_094570	39.6814	20.2614	59.1014	46.988	26.6453	67.3308	39.6318	0	94.8943	6.87565	0	18.3727	noncoding
XLOC_074602	XLOC_075592	1.08974	0.642602	1.53688	0.909625	0.540877	1.27837	2.35994	0	5.279	0	0	0	noncoding
XLOC_063541	XLOC_075594	2.78921	1.62078	3.95764	4.29927	2.84733	5.7512	0.80325	0	1.74498	0.339909	0.0393643	0.640453	noncoding
XLOC_016668	XLOC_016922	3.89926	2.55833	5.24018	5.75412	4.11193	7.39631	3.68122	0	8.52855	0	0	0	noncoding
XLOC_016482	XLOC_016689	1.922	1.1848	2.6592	1.49294	0.906463	2.07942	1.57985	0	3.68958	0.23134	0	0.564059	noncoding
XLOC_012740	XLOC_016687	8.90477	5.50539	12.3042	12.1872	8.23619	16.1383	0	0	0	0.482228	0	1.60875	noncoding
XLOC_111687	XLOC_113212	10.1004	7.09697	13.1039	10.1252	7.28615	12.9642	14.4348	1.20669	27.6629	7.92829	3.50059	12.356	noncoding
XLOC_024498	XLOC_024883	1.53115	0	3.35193	1.17085	0	2.65585	1.41147	0	3.128	0.454752	0.0168018	0.892703	noncoding
XLOC_024497	XLOC_024883	1.67762	0.757843	2.5974	0.921256	0.297152	1.54536	1.41147	0	3.128	0.454752	0.0168018	0.892703	noncoding
XLOC_016464	XLOC_016671	2.47886	1.32395	3.63376	3.66691	2.29091	5.0429	3.128	0	7.14413	0.204844	0	0.774018	noncoding
XLOC_016469	XLOC_016678	86.4064	61.7996	111.013	50.6554	34.443	66.8679	74.0281	0	154.154	0	0	0	noncoding
XLOC_028370	XLOC_038529	10.6304	2.71851	18.5423	12.1369	4.15831	20.1154	4.75454	0	9.95298	0	0	0	noncoding
XLOC_062808	XLOC_063688	3.05404	2.04801	4.06007	7.24898	5.53325	8.9647	4.53102	0	9.09049	10.6877	6.49981	14.8755	noncoding
XLOC_061410	XLOC_063686	1.12202	0.175767	2.06827	1.20996	0.291744	2.12818	1.62413	0	3.83812	0	0	0	noncoding
XLOC_062806	XLOC_063681	0.477811	0.21748	0.738142	0.383033	0.164928	0.601138	0.635314	0	1.66576	0.354453	0	0.734057	noncoding
XLOC_109715	XLOC_113351	1.61936	0.617375	2.62134	2.18578	1.01131	3.36026	1.18682	0	2.75452	0	0	0	noncoding
XLOC_050029	XLOC_050803	5.33367	4.10827	6.55907	9.46245	7.6998	11.2251	9.62592	2.85628	16.3956	0.0632199	0	0.211699	noncoding
XLOC_049870	XLOC_050646	1.80675	1.06979	2.54371	0.961348	0.476223	1.44647	3.94808	0	8.35239	1.77908	0.316786	3.24137	noncoding
XLOC_049867	XLOC_050643	2.75818	0.971729	4.54463	2.43335	0.83026	4.03644	4.83014	0	13.9177	16.2598	0.5934	31.9263	noncoding
XLOC_047880	XLOC_050648	2.2171	1.04107	3.39313	2.28239	0.839375	3.7254	0.818434	0	2.40193	0.879773	0	1.99635	noncoding
XLOC_016171	XLOC_000039	1.57865	0	4.28744	1.20095	0	3.53068	1.11994	0	2.64279	0.504106	0	1.06938	noncoding
XLOC_072605	XLOC_073580	0.690092	0.138081	1.2421	1.33071	0.505198	2.15623	3.78701	0.659156	6.91486	2.40965	0.965305	3.85399	noncoding
XLOC_084180	XLOC_085370	1.89021	1.10231	2.67812	1.35672	0.739617	1.97382	52.8071	0	131.796	81.713	31.6138	131.812	noncoding
XLOC_049687	XLOC_050394	0.196137	0.0214812	0.370793	0.847339	0.499061	1.19562	0.693261	0	1.71219	0.632996	0	1.31692	noncoding
XLOC_062601	XLOC_059115	0.161389	0.0179376	0.30484	0.251643	0.0816566	0.421629	1.52491	0	3.89315	0.18794	0	0.630207	noncoding
XLOC_102910	XLOC_104330	0.377736	0.0686546	0.686816	0.318662	0.0490913	0.588233	0.711544	0	1.85054	0.12363	0	0.432624	noncoding
XLOC_016402	XLOC_016593	1.5815	0.772074	2.39093	0.86699	0.294053	1.43993	2.03092	0	4.89215	0.811085	0	1.71694	noncoding
XLOC_016398	XLOC_016592	42.9876	31.3255	54.6497	100.77	80.3674	121.173	26.7526	0	57.4286	4.67074	0.0446314	9.29685	noncoding
XLOC_016397	XLOC_016591	15.2915	10.5202	20.0627	18.6884	13.5253	23.8516	37.4809	6.77798	68.1839	0.638029	0	1.49008	noncoding
XLOC_016406	XLOC_016598	4.31422	1.77808	6.85036	6.67956	3.72071	9.6384	7.30532	0	15.9031	0	0	0	noncoding
XLOC_051921	XLOC_058943	1.65541	0.344609	2.96621	3.51421	1.22427	5.80415	20.0984	6.99096	33.2059	4.59759	2.23743	6.95776	noncoding
XLOC_051918	XLOC_058943	0.0422676	0	0.377366	0.0386775	0	0.624802	20.0984	6.99096	33.2059	4.59759	2.23743	6.95776	noncoding
XLOC_073755	XLOC_074738	2.47367	0	5.95252	3.79114	0	7.62559	1.71234	0	5.86591	7.48664	0.428155	14.5451	noncoding
XLOC_049728	XLOC_050452	0.415717	0.112805	0.718629	0.884137	0.464239	1.30404	0.417193	0	1.04425	1.7861	0.560454	3.01175	noncoding
XLOC_037835	XLOC_038329	1.14577	0.310906	1.98064	2.21262	1.10694	3.3183	3.37465	0	7.51661	0.696764	0	1.53553	noncoding
XLOC_025601	XLOC_038329	6.29745	4.54931	8.04559	4.78833	3.40355	6.17311	3.37465	0	7.51661	0.696764	0	1.53553	noncoding
XLOC_025603	XLOC_038329	6.78823	4.57345	9.00301	21.013	16.4341	25.5919	3.37465	0	7.51661	0.696764	0	1.53553	noncoding
XLOC_037836	XLOC_038329	1.52189	0.970164	2.07362	3.41898	2.51728	4.32067	3.37465	0	7.51661	0.696764	0	1.53553	noncoding
XLOC_037833	XLOC_038329	2.30805	1.1744	3.4417	9.29608	6.68292	11.9092	3.37465	0	7.51661	0.696764	0	1.53553	noncoding
XLOC_073262	XLOC_074248	0.932859	0.265829	1.59989	1.0809	0.428029	1.73377	0.586624	0	1.5186	0.0396374	0	0.242076	noncoding
XLOC_033471	XLOC_038410	0.27628	0.079145	0.473415	0.0597867	0	0.153258	0.332911	0	0.830889	0.0445729	0	0.149257	noncoding
XLOC_037907	XLOC_038417	0.561171	0.210143	0.912198	0.318162	0.0661087	0.570216	0.543783	0	1.38726	0	0	0	noncoding
XLOC_082022	XLOC_083130	5.04818	3.83112	6.26523	5.64654	4.3869	6.90617	3.55102	2.64931	4.45272	0.225743	0.0279981	0.423489	noncoding
XLOC_037882	XLOC_038386	29.7183	16.1247	43.312	20.822	9.89625	31.7478	83.8379	0	219.992	0	0	0	noncoding
XLOC_111839	XLOC_113391	0.865762	0.272767	1.45876	0.196851	0	0.467674	1.43952	0	3.6237	0.370799	0	0.921933	noncoding
XLOC_093086	XLOC_094373	3.04889	1.71857	4.37921	1.68415	0.774116	2.59418	3.40302	0	7.62667	2.11449	0.215377	4.01361	noncoding
XLOC_062789	XLOC_063650	1.97989	0.812419	3.14736	1.56111	0.571516	2.55071	1.86173	0	4.60135	2.7494	0.0447942	5.454	noncoding
XLOC_084057	XLOC_085201	2.27911	1.53548	3.02275	4.01082	2.97213	5.04951	2.77577	0	5.6065	2.23397	0.943523	3.52441	noncoding
XLOC_102850	XLOC_104253	0.807666	0.320669	1.29466	0.428796	0.0915808	0.766012	1.62818	0	3.95141	0.32016	0	1.00821	noncoding
XLOC_074821	XLOC_075845	12.0169	5.7016	18.3321	19.9404	12.1107	27.7701	11.0699	0	28.6345	0	0	0	noncoding
XLOC_035829	XLOC_036309	16.8871	13.4101	20.364	16.2647	12.5651	19.9642	3.93874	1.36376	6.51372	1.44212	0.493969	2.39026	noncoding
XLOC_012151	XLOC_012293	10.8557	7.37275	14.3387	8.42012	5.47696	11.3633	4.53504	1.94205	7.12804	0.150057	0	0.318936	noncoding
XLOC_035133	XLOC_035604	5.67415	3.28689	8.06141	4.62267	2.66912	6.57622	6.20976	4.1523	8.26723	5.115	3.90823	6.32176	noncoding
XLOC_107785	XLOC_109280	1.46292	0.488302	2.43753	1.77059	0.727247	2.81392	1.69956	0	4.42375	0	0	0	noncoding
XLOC_008094	XLOC_016332	0.0118176	0	0.261682	1.22708	0	2.53436	0.282765	0	0.834271	0.138149	0	0.368961	noncoding
XLOC_016177	XLOC_016332	1.60055	0.685149	2.51595	1.46297	0.536838	2.3891	0.282765	0	0.834271	0.138149	0	0.368961	noncoding
XLOC_016176	XLOC_016331	0.650059	0.180071	1.12005	0.422979	0.0612754	0.784682	1.82149	0	4.39933	0.499373	0	1.34446	noncoding
XLOC_043268	XLOC_043886	5.66208	3.266	8.05816	7.63735	5.26152	10.0132	4.12954	1.80942	6.44966	0	0	0	noncoding
XLOC_111725	XLOC_113263	1.16142	0.624276	1.69856	1.31959	0.775161	1.86402	1.15232	0	2.70416	0	0	0	noncoding
XLOC_024955	XLOC_038270	5.58837	3.93344	7.2433	5.14262	3.67934	6.60591	2.6349	0	5.95297	0.0456619	0	0.291935	noncoding
XLOC_068939	XLOC_069900	7.97787	4.78344	11.1723	8.48395	5.16626	11.8016	7.70298	2.34733	13.0586	1.65695	0.277477	3.03642	noncoding
XLOC_049985	XLOC_050751	0.759136	0.351801	1.16647	0.030717	0	0.108383	0.760774	0	1.78498	0	0	0	noncoding
XLOC_031211	XLOC_031671	1.11512	0.499681	1.73056	1.32057	0.603288	2.03785	2.33598	0.312524	4.35943	0.716689	0.089783	1.3436	noncoding
XLOC_025676	XLOC_038338	0.340795	0	0.719239	0.361637	0	0.772584	1.24555	0	3.57859	0.0344744	0	0.541724	noncoding
XLOC_037835	XLOC_038333	1.14577	0.310906	1.98064	2.21262	1.10694	3.3183	8.50035	0	17.1138	1.30652	0.0233502	2.5897	noncoding
XLOC_025601	XLOC_038333	6.29745	4.54931	8.04559	4.78833	3.40355	6.17311	8.50035	0	17.1138	1.30652	0.0233502	2.5897	noncoding
XLOC_025603	XLOC_038333	6.78823	4.57345	9.00301	21.013	16.4341	25.5919	8.50035	0	17.1138	1.30652	0.0233502	2.5897	noncoding
XLOC_037836	XLOC_038333	1.52189	0.970164	2.07362	3.41898	2.51728	4.32067	8.50035	0	17.1138	1.30652	0.0233502	2.5897	noncoding
XLOC_037833	XLOC_038333	2.30805	1.1744	3.4417	9.29608	6.68292	11.9092	8.50035	0	17.1138	1.30652	0.0233502	2.5897	noncoding
XLOC_037835	XLOC_038332	1.14577	0.310906	1.98064	2.21262	1.10694	3.3183	2.53026	0	5.51024	0.707918	0	1.43339	noncoding
XLOC_025601	XLOC_038332	6.29745	4.54931	8.04559	4.78833	3.40355	6.17311	2.53026	0	5.51024	0.707918	0	1.43339	noncoding
XLOC_025603	XLOC_038332	6.78823	4.57345	9.00301	21.013	16.4341	25.5919	2.53026	0	5.51024	0.707918	0	1.43339	noncoding
XLOC_037836	XLOC_038332	1.52189	0.970164	2.07362	3.41898	2.51728	4.32067	2.53026	0	5.51024	0.707918	0	1.43339	noncoding
XLOC_037833	XLOC_038332	2.30805	1.1744	3.4417	9.29608	6.68292	11.9092	2.53026	0	5.51024	0.707918	0	1.43339	noncoding
XLOC_037835	XLOC_038331	1.14577	0.310906	1.98064	2.21262	1.10694	3.3183	1.57557	0	3.85238	0.0935839	0	0.592425	noncoding
XLOC_025601	XLOC_038331	6.29745	4.54931	8.04559	4.78833	3.40355	6.17311	1.57557	0	3.85238	0.0935839	0	0.592425	noncoding
XLOC_025603	XLOC_038331	6.78823	4.57345	9.00301	21.013	16.4341	25.5919	1.57557	0	3.85238	0.0935839	0	0.592425	noncoding
XLOC_037836	XLOC_038331	1.52189	0.970164	2.07362	3.41898	2.51728	4.32067	1.57557	0	3.85238	0.0935839	0	0.592425	noncoding
XLOC_037833	XLOC_038331	2.30805	1.1744	3.4417	9.29608	6.68292	11.9092	1.57557	0	3.85238	0.0935839	0	0.592425	noncoding
XLOC_032371	XLOC_038335	0	0	0	0.181134	0	0.59218	1.01959	0	2.82198	0	0	0	noncoding
XLOC_025606	XLOC_038335	1.30691	0.454361	2.15946	1.70792	0.643738	2.77209	1.01959	0	2.82198	0	0	0	noncoding
XLOC_024255	XLOC_024984	0	0	0	0.00149404	0	0.119371	1.97672	0	4.85431	0.951914	0	2.15312	noncoding
XLOC_020375	XLOC_024984	1.57309	0.227356	2.91883	2.38157	0.775783	3.98736	1.97672	0	4.85431	0.951914	0	2.15312	noncoding
XLOC_020374	XLOC_024984	15.8566	12.5742	19.1391	14.2388	11.164	17.3136	1.97672	0	4.85431	0.951914	0	2.15312	noncoding
XLOC_024256	XLOC_024984	1.36969	0	3.76099	1.55825	0	4.57772	1.97672	0	4.85431	0.951914	0	2.15312	noncoding
XLOC_024604	XLOC_024984	0.425824	0	3.35337	1.41034	0	3.96948	1.97672	0	4.85431	0.951914	0	2.15312	noncoding
XLOC_024255	XLOC_024983	0	0	0	0.00149404	0	0.119371	1.00171	0	2.29551	0.536899	0.0127405	1.06106	noncoding
XLOC_020375	XLOC_024983	1.57309	0.227356	2.91883	2.38157	0.775783	3.98736	1.00171	0	2.29551	0.536899	0.0127405	1.06106	noncoding
XLOC_020374	XLOC_024983	15.8566	12.5742	19.1391	14.2388	11.164	17.3136	1.00171	0	2.29551	0.536899	0.0127405	1.06106	noncoding
XLOC_024256	XLOC_024983	1.36969	0	3.76099	1.55825	0	4.57772	1.00171	0	2.29551	0.536899	0.0127405	1.06106	noncoding
XLOC_024604	XLOC_024983	0.425824	0	3.35337	1.41034	0	3.96948	1.00171	0	2.29551	0.536899	0.0127405	1.06106	noncoding
XLOC_024503	XLOC_024888	0.534522	0.283079	0.785965	0.297906	0.131701	0.46411	0.659024	0	1.99136	0.740756	0	1.60683	noncoding
XLOC_024504	XLOC_024888	0.477394	0.019629	0.935158	0.270233	0	0.582667	0.659024	0	1.99136	0.740756	0	1.60683	noncoding
XLOC_024498	XLOC_024884	1.53115	0	3.35193	1.17085	0	2.65585	2.72647	0	6.76338	1.01427	0	2.32433	noncoding
XLOC_024497	XLOC_024884	1.67762	0.757843	2.5974	0.921256	0.297152	1.54536	2.72647	0	6.76338	1.01427	0	2.32433	noncoding
XLOC_024501	XLOC_024886	1.40747	0.717855	2.09709	2.00139	1.21566	2.78713	1.47758	0	3.71384	0	0	0	noncoding
XLOC_024503	XLOC_024887	0.534522	0.283079	0.785965	0.297906	0.131701	0.46411	1.02916	0	2.14529	0.531778	0.113243	0.950313	noncoding
XLOC_024504	XLOC_024887	0.477394	0.019629	0.935158	0.270233	0	0.582667	1.02916	0	2.14529	0.531778	0.113243	0.950313	noncoding
XLOC_016465	XLOC_016673	5.44081	2.01524	8.86639	5.0832	1.93384	8.23257	5.97418	0	15.3837	0	0	0	noncoding
XLOC_016468	XLOC_016677	2.20921	1.02721	3.39122	0.892284	0.135574	1.64899	2.64051	0	5.81929	0	0	0	noncoding
XLOC_084245	XLOC_085438	10.2213	7.70366	12.739	11.4206	8.84499	13.9962	7.29345	0	14.7737	0	0	0	noncoding
XLOC_084246	XLOC_085439	1.18278	0.449193	1.91636	0.469537	0.104588	0.834486	0.0904913	0	0.485898	0.897657	0	2.05751	noncoding
XLOC_024534	XLOC_024921	14.7397	0	46.8318	3.24319	0	16.5677	1.10403	0	2.58646	0.868764	0.0568706	1.68066	noncoding
XLOC_024534	XLOC_024924	14.7397	0	46.8318	3.24319	0	16.5677	1.48469	0	3.4377	0.260327	0	0.671744	noncoding
XLOC_015757	XLOC_015910	3.76011	1.9507	5.56951	19.7184	14.7056	24.7312	2.37191	0.0590871	4.68473	0.26656	0	0.658229	noncoding
XLOC_062636	XLOC_063492	0.322678	0.03765	0.607706	0.460117	0.136472	0.783762	0.355105	0	0.917092	0.858318	0.0907338	1.6259	noncoding
XLOC_058796	XLOC_063495	1.49329	0.422069	2.56452	1.37146	0.516304	2.22662	0.453345	0	1.16688	0.628989	0.146323	1.11165	coding
XLOC_062645	XLOC_063499	1.29842	0.692224	1.90461	0.868248	0.399339	1.33716	1.48543	0	3.3571	1.57466	0.391992	2.75732	noncoding
XLOC_070178	XLOC_071141	5.4046	3.46037	7.34883	6.0976	4.04324	8.15197	4.78986	3.64693	5.93279	4.67077	3.91678	5.42476	noncoding
XLOC_016667	XLOC_016918	4.2534	2.64169	5.86511	5.24867	3.53521	6.96212	5.18039	0	12.0302	0	0	0	noncoding
XLOC_049775	XLOC_046874	1.82619	0.775928	2.87646	1.04963	0.287427	1.81183	5.69651	0	15.7921	0	0	0	noncoding
XLOC_093156	XLOC_094452	1.59123	0.860874	2.32158	1.01147	0.466272	1.55666	1.45772	0	3.62193	0	0	0	noncoding
XLOC_016649	XLOC_015512	0.127215	0.0232394	0.231191	0.318839	0.16271	0.474968	1.07618	0	3.62841	9.64156	0.24157	19.0416	noncoding
XLOC_103088	XLOC_104540	1.30884	0.71355	1.90413	1.72648	1.08534	2.36761	0.836028	0	3.15154	2.32046	0.0482142	4.5927	noncoding
XLOC_084422	XLOC_085633	5.55024	3.42878	7.6717	4.55448	2.87752	6.23144	8.55869	5.38305	11.7343	0.0505038	0	0.198338	noncoding
XLOC_012740	XLOC_012886	8.90477	5.50539	12.3042	12.1872	8.23619	16.1383	5.83568	0	12.2017	8.82983	4.03064	13.629	noncoding
XLOC_062566	XLOC_063395	2.29991	1.58281	3.017	1.71143	1.16055	2.26231	3.19078	0	6.42063	1.98974	0.775661	3.20382	noncoding
XLOC_093161	XLOC_094458	11.2523	4.25428	18.2503	20.2527	10.8543	29.651	13.9945	0	32.6678	12.6388	1.35193	23.9256	noncoding
XLOC_040326	XLOC_050502	20.5867	12.7154	28.4581	49.4501	35.2916	63.6086	4.38281	0	9.5234	0.567464	0	1.30782	noncoding
XLOC_024507	XLOC_024890	1.01153	0.582415	1.44064	0.771163	0.424001	1.11833	1.24282	0	2.99183	0.205468	0	0.619058	noncoding
XLOC_038006	XLOC_038540	0.578396	0.115269	1.04152	2.15733	1.30151	3.01316	3.70954	0	10.643	4.72979	0	9.56107	noncoding
XLOC_038012	XLOC_038547	1.30347	0.699853	1.90708	0.9583	0.474591	1.44201	1.05212	0	2.63368	0.25665	0	0.798112	noncoding
XLOC_062753	XLOC_063622	2.42866	1.41031	3.44701	1.66797	0.888626	2.44731	1.08278	0	2.82873	0	0	0	noncoding
XLOC_024491	XLOC_024875	1.84612	1.05788	2.63437	2.09653	1.28569	2.90737	2.55099	0	5.63638	2.06348	0.543626	3.58334	noncoding
XLOC_024484	XLOC_024870	2.42118	1.32986	3.5125	4.25552	2.81078	5.70027	2.8438	0	6.52119	0.559286	0	1.30721	noncoding
XLOC_024377	XLOC_024733	2.42744	1.57114	3.28373	1.64274	1.01083	2.27466	3.40183	0	7.15447	4.2799	1.92725	6.63255	noncoding
XLOC_074747	XLOC_075763	2.67764	1.49393	3.86135	2.48649	1.40926	3.56371	15.5588	0	35.162	6.93859	0.1223	13.7549	noncoding
XLOC_074743	XLOC_075760	2.39264	1.41996	3.36532	2.5225	1.59156	3.45345	2.10179	0	4.78484	0	0	0	noncoding
XLOC_024479	XLOC_024863	1.11954	0.276734	1.96235	0.891783	0.168825	1.61474	9.44485	0	22.8815	4.80446	0	10.0332	coding
XLOC_024478	XLOC_024863	4.45406	0.25159	8.65654	3.12641	0	6.56531	9.44485	0	22.8815	4.80446	0	10.0332	coding
XLOC_032615	XLOC_033083	1.60594	0.882531	2.32936	1.23595	0.679992	1.7919	0.876925	0	2.00308	0.56086	0.019022	1.1027	noncoding
XLOC_102569	XLOC_103946	0.468245	0	0.967409	0.728643	0.231257	1.22603	1.60153	0	3.72667	1.5719	0.236092	2.90771	noncoding
XLOC_103097	XLOC_103946	0.648386	0.209345	1.08743	0.159852	0	0.393323	1.60153	0	3.72667	1.5719	0.236092	2.90771	noncoding
XLOC_037938	XLOC_038454	30.6916	23.4808	37.9025	15.1449	10.9489	19.341	25.7562	1.97919	49.5333	0	0	0	noncoding
XLOC_022910	XLOC_023245	1.12621	0.404963	1.84745	0.764231	0.0718755	1.45659	1.99847	0	4.60259	0.906782	0	1.87478	noncoding
XLOC_024492	XLOC_023245	0.169478	0	0.54832	0.455421	0	0.998285	1.99847	0	4.60259	0.906782	0	1.87478	noncoding
XLOC_062655	XLOC_063516	2.9528	0.942129	4.96348	1.19618	0	2.43381	6.52318	0	17.2794	4.20306	0	9.7741	noncoding
XLOC_062653	XLOC_063513	1.09284	0.54888	1.63679	0.912545	0.439745	1.38535	1.60749	0	3.57389	0.889173	0.0713817	1.70696	noncoding
XLOC_052708	XLOC_063511	66.1273	51.9646	80.29	59.0579	47.6874	70.4284	8.50536	0	19.0899	3.87154	0.0917533	7.65134	noncoding
XLOC_038152	XLOC_038708	1.70859	0.849652	2.56752	1.78191	0.948441	2.61538	1.80652	0	4.36746	0	0	0	noncoding
XLOC_033408	XLOC_033867	3.91925	2.38801	5.45049	3.93071	2.31775	5.54366	5.76899	1.37789	10.1601	0.0487163	0	0.301344	noncoding
XLOC_093065	XLOC_090995	0.0450261	0	0.254987	0.33601	0	0.820203	2.64163	0	6.20445	0	0	0	noncoding
XLOC_089734	XLOC_090995	2.55978	0.731377	4.38818	4.05778	1.57917	6.53639	2.64163	0	6.20445	0	0	0	noncoding
XLOC_057228	XLOC_051744	1.02222	0.51825	1.52619	1.06636	0.578312	1.5544	0.590353	0	1.35548	0.0762774	0	0.196516	noncoding
XLOC_050980	XLOC_051744	0.845851	0	2.28927	1.20257	0.486951	1.9182	0.590353	0	1.35548	0.0762774	0	0.196516	noncoding
XLOC_024404	XLOC_024766	2.17201	0.928687	3.41533	2.57667	1.2843	3.86905	3.40827	0	8.05873	0	0	0	noncoding
XLOC_093518	XLOC_099587	2.9256	1.84556	4.00565	1.24912	0.635128	1.86312	120.559	0	290.736	78.3183	0	180.388	noncoding
XLOC_093519	XLOC_099587	6.71075	1.3848	12.0367	2.7102	0	6.00714	120.559	0	290.736	78.3183	0	180.388	noncoding
XLOC_016511	XLOC_016732	0.047065	0	0.200084	0.266717	0	0.61909	1.4993	0	3.28481	1.05686	0.232407	1.88131	noncoding
XLOC_037869	XLOC_038369	2.79736	0.860134	4.73458	2.06626	0.486289	3.64624	5.10022	0	12.5536	0	0	0	noncoding
XLOC_074870	XLOC_075902	1.62347	0.89697	2.34997	1.49298	0.838762	2.14721	1.06058	0	2.53017	1.39212	0.250508	2.53374	noncoding
XLOC_074868	XLOC_075901	0.353907	0.167891	0.539923	0.131839	0.0240634	0.239615	0.200622	0	0.607489	2.31088	0.600826	4.02094	noncoding
XLOC_078917	XLOC_085445	0.371368	0	0.849544	0.381025	0	0.855188	0.777943	0	1.87418	0.910046	0.0922262	1.72787	noncoding
XLOC_078917	XLOC_085447	0.371368	0	0.849544	0.381025	0	0.855188	0.87936	0	2.13775	0.477995	0	1.09932	noncoding
XLOC_078917	XLOC_085446	0.371368	0	0.849544	0.381025	0	0.855188	1.21123	0	2.56599	1.9179	0.770665	3.06513	noncoding
XLOC_016546	XLOC_016769	2.97402	0.3851	5.56293	2.19814	0	4.42532	3.7106	0	8.87973	0	0	0	noncoding
XLOC_016535	XLOC_016760	3.3036	1.98395	4.62325	2.76362	1.67359	3.85366	3.89661	0	8.48976	0	0	0	noncoding
XLOC_074669	XLOC_075676	0.469484	0.0696937	0.869274	1.95175	1.17107	2.73243	0.706917	0	1.93232	0.153574	0	0.526327	noncoding
XLOC_062585	XLOC_063420	4.97826	3.0253	6.93122	4.40511	2.724	6.08622	8.48593	0	17.8782	14.8163	7.49854	22.1341	noncoding
XLOC_093987	XLOC_095287	3.106	1.93026	4.28175	3.74531	2.41137	5.07925	4.9413	1.54279	8.3398	4.5269	3.53862	5.51517	noncoding
XLOC_067919	XLOC_068869	14.1974	9.40526	18.9895	18.0671	12.8465	23.2877	14.8387	5.41403	24.2634	17.2437	12.3404	22.1471	noncoding
XLOC_016350	XLOC_016531	1.07938	0.56565	1.59311	0.785023	0.368097	1.20195	2.05142	0	5.03511	0	0	0	noncoding
XLOC_002716	XLOC_016535	0.963191	0.571841	1.35454	0.818898	0.490017	1.14778	0.568861	0	1.45749	0	0	0	noncoding
XLOC_093012	XLOC_094296	1.40327	0.651628	2.15492	1.48629	0.7505	2.22209	1.68351	0	3.96057	0.673315	0	1.42405	noncoding
XLOC_087420	XLOC_094500	0	0	0	0.0481675	0	0.15751	0.370454	0	1.06438	0.0620264	0	0.273424	noncoding
XLOC_111713	XLOC_113246	0.341447	0.151934	0.53096	1.86652	1.34654	2.3865	0.59216	0	1.35534	0.631737	0.163133	1.10034	noncoding
XLOC_074591	XLOC_075583	1.20976	0.657527	1.762	2.30275	1.5419	3.06361	1.04605	0	2.55454	0.592357	0	1.23435	noncoding
XLOC_074594	XLOC_075587	0.370909	0.10651	0.635307	0.323232	0.0888715	0.557592	0.578091	0	1.46123	0	0	0	noncoding
XLOC_074618	XLOC_075612	1.15764	0.339264	1.97602	1.203	0.373828	2.03218	4.69359	0	11.0158	7.08488	1.85666	12.3131	noncoding
XLOC_074619	XLOC_075612	2.28803	0	5.29349	1.57442	0	4.06426	4.69359	0	11.0158	7.08488	1.85666	12.3131	noncoding
XLOC_111680	XLOC_113205	11.6334	7.13436	16.1325	9.41194	5.83157	12.9923	15.0499	0	32.3165	13.0265	4.63454	21.4185	noncoding
XLOC_111927	XLOC_113501	34.2797	17.4093	51.1501	44.7563	25.9741	63.5384	45.3042	0	104.96	7.05651	0	17.5449	noncoding
XLOC_111932	XLOC_113508	220.47	175.546	265.395	371.626	306.923	436.329	324.467	111.854	537.08	405.016	284.772	525.261	noncoding
XLOC_042524	XLOC_050670	1.24082	0.140128	2.3415	1.79128	0.461913	3.12065	1.03012	0	2.55251	0	0	0	noncoding
XLOC_079348	XLOC_084989	0.0702945	0	0.249743	0.282712	0.0297849	0.535638	1.81439	0.175885	3.45289	0.463222	0.0825257	0.843918	noncoding
XLOC_003450	XLOC_003502	4.0041	1.64148	6.36671	2.22413	0.739262	3.70899	1.54983	0.92925	2.17042	1.89656	1.00543	2.78768	noncoding
XLOC_062849	XLOC_063734	21.8177	14.9813	28.6541	14.5021	9.64156	19.3626	16.5769	0	37.1358	0.57008	0	2.14727	noncoding
XLOC_062161	XLOC_063739	5.0706	2.87883	7.26236	0.541389	0	1.51135	14.8031	0	40.0268	0.186866	0	0.527345	noncoding
XLOC_024417	XLOC_024786	1.5832	0.833692	2.3327	0.155403	0	0.375003	1.39975	0	3.57326	0	0	0	noncoding
XLOC_039600	XLOC_040169	1.74592	0.937813	2.55402	1.73377	0.959071	2.50847	1.47292	0	3.96146	5.80714	1.99391	9.62038	noncoding
XLOC_049714	XLOC_040169	1.41024	0.793232	2.02724	2.15563	1.39556	2.91569	1.47292	0	3.96146	5.80714	1.99391	9.62038	noncoding
XLOC_102930	XLOC_104356	13.7694	9.91384	17.625	9.37886	6.5888	12.1689	12.4493	0.119917	24.7786	0	0	0	noncoding
XLOC_078579	XLOC_079673	1.03482	0.300137	1.76949	1.80449	0.567873	3.04111	4.59012	0	9.56152	5.0165	2.21337	7.81963	noncoding
XLOC_016580	XLOC_016806	5.0404	2.79933	7.28147	7.98156	5.1404	10.8227	6.23418	0	14.0172	4.65417	0.913084	8.39526	noncoding
XLOC_103102	XLOC_104552	4.23009	3.06032	5.39985	4.45511	3.3074	5.60282	3.3116	0	7.1523	0.313785	0	0.668875	noncoding
XLOC_093031	XLOC_094315	3.97226	1.06162	6.8829	7.55953	3.63432	11.4847	218.869	0	565.251	642.757	17.8865	1267.63	noncoding
XLOC_051921	XLOC_052689	1.65541	0.344609	2.96621	3.51421	1.22427	5.80415	17.8898	7.6838	28.0958	11.7088	8.16046	15.2572	noncoding
XLOC_051918	XLOC_052689	0.0422676	0	0.377366	0.0386775	0	0.624802	17.8898	7.6838	28.0958	11.7088	8.16046	15.2572	noncoding
XLOC_049722	XLOC_050443	1.42593	0.601616	2.25024	3.26196	2.04278	4.48115	2.27931	0	7.02172	0	0	0	noncoding
XLOC_049723	XLOC_050443	5.98886	3.47345	8.50426	8.2518	5.33989	11.1637	2.27931	0	7.02172	0	0	0	noncoding
XLOC_049722	XLOC_050442	1.42593	0.601616	2.25024	3.26196	2.04278	4.48115	1.51572	0	3.45493	0	0	0	noncoding
XLOC_049723	XLOC_050442	5.98886	3.47345	8.50426	8.2518	5.33989	11.1637	1.51572	0	3.45493	0	0	0	noncoding
XLOC_062580	XLOC_052531	0.370228	0.0179552	0.722502	0.715491	0.259326	1.17166	0.757636	0	2.58731	2.00134	0.761435	3.24124	noncoding
XLOC_057997	XLOC_052531	4.81212	3.32438	6.29986	5.72899	4.17013	7.28785	0.757636	0	2.58731	2.00134	0.761435	3.24124	noncoding
XLOC_024911	XLOC_025296	15.965	9.59341	22.3365	18.3055	12.0382	24.5729	48.4153	0	119.842	8.03585	0.531155	15.5406	noncoding
XLOC_024534	XLOC_024919	14.7397	0	46.8318	3.24319	0	16.5677	21.2208	0	50.3151	9.97603	0	20.8219	noncoding
XLOC_037872	XLOC_033456	30.56	22.9896	38.1304	20.2104	14.851	25.5698	26.0787	0	76.5857	69.5526	27.6971	111.408	noncoding
XLOC_037887	XLOC_038393	7.55338	4.39527	10.7115	6.4206	3.76942	9.07177	8.70384	0	20.4454	1.18605	0	3.14355	noncoding
XLOC_062782	XLOC_063644	2.17821	1.4784	2.87802	3.11055	2.2647	3.9564	2.3234	0	4.88003	3.10634	1.42518	4.7875	noncoding
XLOC_084026	XLOC_085496	0.557441	0.00709542	1.10779	0.115004	0	0.623892	1.23787	0	3.01287	0.352805	0	0.950634	noncoding
XLOC_079519	XLOC_085496	0.764921	0.283917	1.24593	1.00539	0.547248	1.46353	1.23787	0	3.01287	0.352805	0	0.950634	noncoding
XLOC_084026	XLOC_085497	0.557441	0.00709542	1.10779	0.115004	0	0.623892	1.9308	0	4.21186	1.09663	0.25063	1.94264	noncoding
XLOC_079519	XLOC_085497	0.764921	0.283917	1.24593	1.00539	0.547248	1.46353	1.9308	0	4.21186	1.09663	0.25063	1.94264	noncoding
XLOC_084026	XLOC_085495	0.557441	0.00709542	1.10779	0.115004	0	0.623892	5.8658	0	14.6648	1.19752	0	4.53221	noncoding
XLOC_079519	XLOC_085495	0.764921	0.283917	1.24593	1.00539	0.547248	1.46353	5.8658	0	14.6648	1.19752	0	4.53221	noncoding
XLOC_016503	XLOC_016717	165.752	71.7932	259.712	185.04	81.4139	288.667	1598.76	0	3885.56	1189.75	0	2546.06	noncoding
XLOC_074827	XLOC_075850	6.92931	1.96627	11.8923	26.407	13.2271	39.5868	7.30437	0	17.0262	0	0	0	noncoding
XLOC_076447	XLOC_085263	9.23555	1.0447	17.4264	11.7767	2.67358	20.8798	15.1388	0	40.8699	3.17246	0	9.50303	noncoding
XLOC_052348	XLOC_063474	0.297462	0	0.60791	0.497976	0	1.28503	0.537909	0	1.50852	0.0958993	0	0.321573	noncoding
XLOC_062626	XLOC_063475	0.698061	0.155037	1.24109	1.12054	0.462259	1.77882	1.28553	0	3.23785	0.939086	0.00759761	1.87057	noncoding
XLOC_051431	XLOC_052195	8.34736	4.55663	12.1381	11.4622	6.81422	16.1102	5.72035	0	11.7283	0	0	0	noncoding
XLOC_023899	XLOC_024239	0.649678	0	1.50952	1.98211	0.697103	3.26712	1.03385	0	2.18342	0.353884	0	0.75972	noncoding
XLOC_111684	XLOC_113210	522.988	144.842	901.133	734.476	271.94	1197.01	665.288	0	1562.18	0	0	0	noncoding
XLOC_049762	XLOC_050498	0.761759	0.294819	1.2287	0.596864	0.205022	0.988705	0.785624	0	1.9293	0.382055	0	0.843794	noncoding
XLOC_049755	XLOC_050493	5.18157	2.21404	8.14909	7.54304	4.09295	10.9931	6.4124	0	15.7377	20.5376	5.70452	35.3706	noncoding
XLOC_049761	XLOC_050497	21.2242	12.2188	30.2295	11.3078	5.38934	17.2262	25.7599	0	58.8994	15.8431	1.08553	30.6006	noncoding
XLOC_111715	XLOC_113254	0.97828	0	2.10602	3.60137	1.52321	5.67954	1.68459	0	4.70172	10.3709	2.37765	18.3641	noncoding
XLOC_049958	XLOC_050723	0.634083	0.253261	1.01491	0.738392	0.357549	1.11923	1.51612	0	3.57583	1.39759	0.315188	2.48	noncoding
XLOC_048835	XLOC_050729	13.2236	8.93729	17.5099	11.745	7.83636	15.6537	1.64763	0	4.79029	0	0	0	noncoding
XLOC_024508	XLOC_024891	1.35578	0.824365	1.88719	0.890866	0.528648	1.25308	0.594806	0	1.5172	0	0	0	noncoding
XLOC_016461	XLOC_016668	8.17217	4.35774	11.9866	6.13149	2.97483	9.28814	5.59532	0	13.4427	1.52088	0	3.85077	noncoding
XLOC_012444	XLOC_016664	1.99642	0.594939	3.3979	1.59875	0.44816	2.74934	0.42331	0	1.07929	3.71643	1.60473	5.82814	noncoding
XLOC_012442	XLOC_016664	3.7336	1.97716	5.49003	3.19472	1.77826	4.61118	0.42331	0	1.07929	3.71643	1.60473	5.82814	noncoding
XLOC_012444	XLOC_016661	1.99642	0.594939	3.3979	1.59875	0.44816	2.74934	1.1752	0	7.76898	34.4414	4.52365	64.3592	noncoding
XLOC_012442	XLOC_016661	3.7336	1.97716	5.49003	3.19472	1.77826	4.61118	1.1752	0	7.76898	34.4414	4.52365	64.3592	noncoding
XLOC_012444	XLOC_016662	1.99642	0.594939	3.3979	1.59875	0.44816	2.74934	0	0	0	3.39023	0.0194037	6.76106	noncoding
XLOC_012442	XLOC_016662	3.7336	1.97716	5.49003	3.19472	1.77826	4.61118	0	0	0	3.39023	0.0194037	6.76106	noncoding
XLOC_085413	XLOC_094354	1.93165	0.690968	3.17233	3.88205	2.09605	5.66805	2.49879	0	5.90387	0	0	0	noncoding
XLOC_084226	XLOC_085425	2.75165	1.64546	3.85783	3.38847	2.20745	4.56949	2.50992	0	5.83695	1.78097	0.220929	3.341	noncoding
XLOC_016679	XLOC_007950	0.416243	0.192873	0.639613	0.792822	0.493259	1.09239	1.0704	0	2.27742	0.0635044	0	0.230169	noncoding
XLOC_102846	XLOC_104241	0.188619	0	0.583458	0.258223	0	0.651273	3.37673	0	10.28	0	0	0	noncoding
XLOC_098821	XLOC_104241	1.67322	0.522434	2.824	1.11086	0.353279	1.86845	3.37673	0	10.28	0	0	0	noncoding
XLOC_106066	XLOC_107537	12.4355	10.0324	14.8386	9.01494	7.1397	10.8902	29.6305	0	#NAME?	20.3969	17.6401	23.1538	noncoding
XLOC_016289	XLOC_016459	55.132	39.4622	70.8018	38.1979	26.7041	49.6917	42.9267	0	87.8606	0	0	0	noncoding
XLOC_015755	XLOC_015908	4.75582	2.85894	6.6527	6.02617	3.96556	8.08678	5.38395	0	11.8365	0	0	0	noncoding
XLOC_003323	XLOC_003375	24.1795	9.40354	38.9555	30.7143	14.7839	46.6447	14.7275	0	34.739	3.08131	0	7.63371	noncoding
XLOC_049757	XLOC_050495	2.90486	1.47448	4.33524	1.84202	0.75514	2.9289	3.24622	0	7.57457	3.26482	0.583066	5.94658	noncoding
XLOC_065303	XLOC_066238	0.817965	0.131736	1.50419	2.65449	1.29021	4.01877	1.39498	0	3.79659	0.492219	0	1.26876	noncoding
XLOC_102838	XLOC_104230	5.1662	3.08286	7.24955	6.1017	3.929	8.2744	3.14805	0	8.00697	2.13083	0.171254	4.09041	noncoding
XLOC_112096	XLOC_113680	54.1601	31.7441	76.576	28.3778	13.0345	43.7211	53.1304	0	121.836	0	0	0	noncoding
XLOC_037939	XLOC_038459	3.17605	2.12469	4.22741	2.00503	1.2868	2.72327	4.21709	0	8.68521	1.8093	0.475568	3.14302	noncoding
XLOC_024482	XLOC_024868	2.3862	1.76613	3.00628	3.26664	2.53779	3.9955	2.56445	0.146142	4.98277	0.303497	0.0383631	0.568631	noncoding
XLOC_049769	XLOC_050517	0.873357	0.403809	1.34291	0.499105	0.162097	0.836113	0.960538	0	2.40576	0.952129	0.0124155	1.89184	noncoding
XLOC_049766	XLOC_050511	36.3891	9.29354	63.4846	60.7949	25.7226	95.8672	94.0037	0	244.806	0	0	0	noncoding
XLOC_049767	XLOC_050512	19.3714	13.5926	25.1502	26.3353	19.5235	33.1471	25.3878	1.33558	49.44	0	0	0	noncoding
XLOC_061193	XLOC_055854	0.271274	0	0.746682	0.181114	0	0.569296	4.13434	0.905379	7.3633	2.86549	1.49105	4.23993	noncoding
XLOC_055063	XLOC_055854	2.94734	1.35358	4.5411	1.94197	0.729787	3.15416	4.13434	0.905379	7.3633	2.86549	1.49105	4.23993	noncoding
XLOC_024495	XLOC_024880	1.15422	0.639735	1.6687	0.608345	0.283102	0.933587	1.63007	0.0738712	3.18628	0.835407	0.327299	1.34352	noncoding
XLOC_038020	XLOC_038559	1.03447	0.545803	1.52313	0.606989	0.251142	0.962836	1.09872	0	2.52062	1.29106	0.306852	2.27527	noncoding
XLOC_035411	XLOC_038555	7.33209	5.64108	9.02309	5.6361	4.32213	6.95007	2.01879	0	4.58167	0.40414	0	0.949497	noncoding
XLOC_038017	XLOC_038555	0.0979027	0	0.745922	0.181729	0	0.741296	2.01879	0	4.58167	0.40414	0	0.949497	noncoding
XLOC_035411	XLOC_038554	7.33209	5.64108	9.02309	5.6361	4.32213	6.95007	1.26878	0	2.98401	0.465055	0	1.04504	noncoding
XLOC_038017	XLOC_038554	0.0979027	0	0.745922	0.181729	0	0.741296	1.26878	0	2.98401	0.465055	0	1.04504	noncoding
XLOC_022847	XLOC_023180	28.4601	0	93.939	99.2989	0	230.413	249.525	0	556.047	704.532	323.997	1085.07	noncoding
XLOC_022847	XLOC_023181	28.4601	0	93.939	99.2989	0	230.413	26.9359	0	73.2248	191.949	49.3543	334.544	noncoding
XLOC_016627	XLOC_015138	0.123221	0	0.350763	0.150634	0	0.551429	1.43509	0.724254	2.14592	0.305817	0.0164574	0.595176	noncoding
XLOC_014980	XLOC_015138	0.929525	0.290301	1.56875	2.1413	1.162	3.1206	1.43509	0.724254	2.14592	0.305817	0.0164574	0.595176	noncoding
XLOC_024464	XLOC_024843	0.304329	0.00897752	0.599681	0.0617402	0	0.208096	0.249863	0	0.74111	0	0	0	noncoding
XLOC_024465	XLOC_024844	3.45716	1.31398	5.60035	4.20718	1.9055	6.50885	8.46991	0	20.6935	0	0	0	noncoding
XLOC_084085	XLOC_085249	4.37616	3.07378	5.67854	8.42375	6.48211	10.3654	4.33648	0	9.18314	0.200259	0	0.62275	noncoding
XLOC_074775	XLOC_075796	1.13986	0.616125	1.6636	2.25115	1.48847	3.01384	0.929845	0	2.33718	0	0	0	noncoding
XLOC_015078	XLOC_015237	0.187438	0.0196617	0.355215	0.330279	0.118964	0.541594	0.478855	0	1.18461	0.542481	0.0270199	1.05794	noncoding
XLOC_028723	XLOC_029136	0.732495	0	3.45026	2.71962	0	7.44652	2.10644	0	5.44478	0.568582	0	2.04011	noncoding
XLOC_004860	XLOC_004933	10.5258	7.10673	13.9449	11.597	8.06764	15.1264	8.46542	0	17.099	0	0	0	noncoding
XLOC_102887	XLOC_104307	59.56	41.4394	77.6806	50.2958	35.0646	65.5269	85.2464	7.73787	162.755	1.42768	0	4.89292	noncoding
XLOC_111965	XLOC_113670	3.24118	2.39026	4.0921	6.69559	5.35291	8.03827	3.25757	0	6.52877	0	0	0	noncoding
XLOC_086601	XLOC_094439	2.62454	1.07504	4.17404	3.12463	1.50342	4.74584	2.98195	0	7.65485	0	0	0	noncoding
XLOC_102877	XLOC_104291	1.73653	0	3.83617	2.62727	0.0389705	5.21556	9.49143	0.00197466	18.9809	6.8108	0.993109	12.6285	noncoding
XLOC_037944	XLOC_038465	7.98462	4.91984	11.0494	4.41448	2.39041	6.43855	9.40589	0	20.0638	0	0	0	noncoding

## Sheet: novel_CO354_specific
Expression levels of novel genes.
Novel genes detected using Cufflinks 2.0.2. (Column A). Expression values calculated as fragments per kilobase of transcript per million fragments mapped (FPKM) and their relative confidence interval (FPKM_low and FPKM_high) in control (CTRL) and inoculated (INOC.) samples specific to CO354 genotype (Columns B-G). Genes were defined as coding for CPC scores > 0 and highly coding for CPC scores > …
cuff_gene_id	FPKM_CTRL CO354	FPKM_CTRL_low	FPKM_CTRL_high	FPKM_INOC CO354	FPKM_INOC_low	FPKM_INOC_high	Coding Potential
XLOC_007532	3.67354	2.07539	5.27169	4.66446	2.94246	6.38646	highly coding
XLOC_011492	0.113282	0	0.255106	0.449159	0.180646	0.717671	highly coding
XLOC_013678	22.8039	15.9075	29.7003	26.6183	19.2142	34.0224	highly coding
XLOC_016432	0.66636	0.228618	1.1041	0.300824	0.0222117	0.579437	highly coding
XLOC_020181	2.08831	1.2355	2.94113	4.89366	3.09885	6.68846	highly coding
XLOC_021131	35.9697	26.9787	44.9608	36.8633	27.8983	45.8284	highly coding
XLOC_026027	1.81854	0.67894	2.95814	1.90304	0.960222	2.84586	highly coding
XLOC_034033	1.42657	0.343586	2.50955	3.58946	2.18768	4.99124	highly coding
XLOC_036180	3.90803	2.47122	5.34483	3.89341	2.80807	4.97875	highly coding
XLOC_038028	1.45525	0.377237	2.53327	0.713341	0	1.43776	highly coding
XLOC_041041	0.017665	0	0.0672697	0.77467	0	1.65923	highly coding
XLOC_042111	0.239142	0	0.499654	0.111145	0	0.27712	highly coding
XLOC_049807	0.47381	0.160509	0.787112	0.316178	0.0734322	0.558923	highly coding
XLOC_050764	0.726479	0.297715	1.15524	0.883975	0.338698	1.42925	highly coding
XLOC_056352	0.932822	0.508114	1.35753	1.69793	1.09601	2.29985	highly coding
XLOC_062646	0.634385	0.11298	1.15579	0.289107	0	0.623341	highly coding
XLOC_062703	1.21069	0	2.55147	1.03522	0	2.14818	highly coding
XLOC_062743	1.18418	0.163158	2.20521	2.49682	1.0739	3.91974	highly coding
XLOC_062835	0.409301	0.0964034	0.7222	0.599377	0.239178	0.959577	highly coding
XLOC_065036	13.5232	11.1179	15.9286	14.1495	11.6793	16.6196	highly coding
XLOC_067290	4.25776	3.15061	5.36492	3.65419	2.61278	4.6956	highly coding
XLOC_067336	0.0142603	0	0.0582699	0.533539	0.277301	0.789777	highly coding
XLOC_074157	4.40863	2.9706	5.84666	2.5616	1.62753	3.49567	highly coding
XLOC_076851	3.05079	1.64342	4.45815	2.05017	0.968521	3.13182	highly coding
XLOC_077567	2.26195	1.44032	3.08358	2.23531	1.47799	2.99262	highly coding
XLOC_089020	0.590651	0.235514	0.945788	0.571456	0.239732	0.90318	highly coding
XLOC_093131	3.19113	0.786983	5.59528	2.41704	0.460633	4.37346	highly coding
XLOC_094909	0.825022	0.5043	1.14574	0.784327	0.480028	1.08863	highly coding
XLOC_097476	0.352051	0.149359	0.554744	0.0667066	0	0.150628	highly coding
XLOC_097913	16.4425	11.8015	21.0835	15.7935	11.5876	19.9995	highly coding
XLOC_062658	0	0	0	0.336534	0.127838	0.54523	coding
XLOC_062754	0.41428	0.0126642	0.815895	1.0254	0.425531	1.62527	coding
XLOC_049785	0.125086	0	0.306552	0.448085	0.121293	0.774878	coding
XLOC_049781	0.982893	0	1.97597	1.49475	0.301729	2.68776	coding
XLOC_038033	0.183215	0	0.457604	0.918278	0.333807	1.50275	coding
XLOC_087963	8.75208	4.75936	12.7448	14.6859	9.32362	20.0481	coding
XLOC_024570	0	0	0	0	0	0	coding
XLOC_024506	23.5564	5.99587	41.1168	43.0251	19.8273	66.2229	coding
XLOC_062771	0.268129	0.0301922	0.506066	0.422289	0.138679	0.7059	coding
XLOC_043854	0.0254341	0	0.0701342	0.371478	0.20433	0.538627	coding
XLOC_084217	0.217292	0	0.49284	0.290616	0	0.585411	coding
XLOC_093193	0.0895042	0	0.668044	0.776785	0	2.6916	coding
XLOC_103069	0.0969061	0	0.275996	0.227672	0	0.482682	coding
XLOC_102177	0.724861	0.342069	1.10765	0.664746	0.318944	1.01055	coding
XLOC_016207	0.234064	0.0542351	0.413892	0.124655	0	0.29381	coding
XLOC_024585	0.246269	0	0.781491	0.829096	0.134588	1.5236	coding
XLOC_016410	0.382923	0.0543358	0.71151	0.105818	0	0.269567	coding
XLOC_074903	0.077748	0	0.555658	0.128261	0	0.668219	coding
XLOC_002840	1.52305	0.603728	2.44237	0.971608	0.267141	1.67608	coding
XLOC_062659	0.288847	0	0.598446	0.494498	0.108716	0.88028	coding
XLOC_016407	4.65934	0	15.3764	11.2146	0	27.6022	coding
XLOC_019432	0.768943	0.411576	1.12631	0.433141	0.185378	0.680903	coding
XLOC_057967	1.14153	0.213077	2.06999	1.83596	0.911509	2.7604	coding
XLOC_074631	0.920935	0	2.19615	5.03348	2.17352	7.89343	coding
XLOC_006309	0.543702	0.105398	0.982007	0.168365	0	0.397371	coding
XLOC_053006	20.8281	16.3869	25.2694	21.3744	16.8682	25.8807	coding
XLOC_032190	0.359606	0.122609	0.596603	1.16341	0.655916	1.67091	coding
XLOC_064930	4.38122	2.82292	5.93952	5.02423	3.36972	6.67873	coding
XLOC_025614	15.3433	11.8591	18.8276	12.3365	9.65148	15.0215	coding
XLOC_093079	1.33382	0.641974	2.02566	1.43018	0.748227	2.11212	coding
XLOC_074303	1.18258	0.433145	1.93202	1.8769	0.799066	2.95474	coding
XLOC_062554	0.0931351	0	0.280133	0.540745	0.110765	0.970726	coding
XLOC_102178	0.245034	0.051347	0.43872	0.399553	0.149659	0.649447	coding
XLOC_043377	7.03978	2.88567	11.1939	6.51962	2.75614	10.2831	coding
XLOC_021578	1200.64	146.729	2254.54	396.852	0	963.674	coding
XLOC_026807	0.273546	0	0.612403	0.686356	0.174415	1.1983	coding
XLOC_055954	0.969539	0.461002	1.47808	1.52757	0.889819	2.16532	coding
XLOC_049749	6.00784	2.11004	9.90564	13.9679	8.24414	19.6917	coding
XLOC_060284	0.330832	0.0800205	0.581644	0.402843	0	0.815902	coding
XLOC_111787	0.549804	0.132103	0.967505	0.227613	0	0.482432	coding
XLOC_086007	13.2964	6.5743	20.0184	11.2044	5.24955	17.1592	coding
XLOC_041524	1.44338	0	3.84288	1.91288	0	3.87712	coding
XLOC_086197	3.15312	0.188933	6.11731	2.95532	1.22787	4.68276	coding
XLOC_062674	1.05883	0.280715	1.83695	0.726643	0.118071	1.33522	coding
XLOC_042961	0.89331	0.18486	1.60176	1.00608	0.324895	1.68727	coding
XLOC_005804	2496.93	1660.28	3333.59	2548.53	1716.31	3380.75	coding
XLOC_082620	2.09637	0.835993	3.35675	1.78091	0.717051	2.84478	coding
XLOC_008540	0.0444622	0	0.156455	0.245259	0.0535268	0.436992	coding
XLOC_038048	0.722659	0.278605	1.16671	1.33395	0.756619	1.91129	coding
XLOC_016252	2.66964	0.629015	4.71027	3.05004	1.00311	5.09697	coding
XLOC_037900	0.405869	0.193399	0.618338	0.409242	0.206671	0.611813	coding
XLOC_111770	3.45792	0.467512	6.44833	11.7722	6.43944	17.1051	coding
XLOC_102097	3.43186	1.08028	5.78344	10.9164	5.98598	15.8468	coding
XLOC_022399	1.08618	0.234455	1.93791	0.385845	0.0294751	0.742216	coding
XLOC_012076	0.528158	0	1.2787	0.552638	0	1.3693	coding
XLOC_065290	0.858872	0.216593	1.50115	0.507163	0.00811673	1.00621	coding
XLOC_024079	2.71505	0.941858	4.48824	2.76053	1.43243	4.08863	coding
XLOC_032056	24.8644	15.3206	34.4081	24.8794	15.8249	33.9339	coding
XLOC_100762	0.358877	0.0245716	0.693182	0.117126	0	0.297942	coding
XLOC_064185	3.8412	2.1051	5.57731	3.5181	2.14619	4.89	coding
XLOC_074736	0.104972	0	0.231343	0.49139	0.232202	0.750579	noncoding
XLOC_093051	0.714759	0	2.00141	0.528613	0	1.86626	noncoding
XLOC_093058	1.48919	0.697681	2.2807	1.04755	0.416721	1.67838	noncoding
XLOC_062500	0.458248	0.0976466	0.81885	1.01415	0.503661	1.52464	noncoding
XLOC_027347	5.77291	2.37197	9.17385	0.067028	0	0.191402	noncoding
XLOC_082332	1.68103	0.382926	2.97913	1.65765	0.54796	2.76733	noncoding
XLOC_026782	0.575086	0.114225	1.03595	18.5888	13.27	23.9077	noncoding
XLOC_016814	3.86812	0.87868	6.85755	5.05102	2.09998	8.00206	noncoding
XLOC_062652	0.983348	0.516835	1.44986	1.59561	1.01489	2.17633	noncoding
XLOC_074921	0.42225	0	2.39309	1.4395	0	5.11859	noncoding
XLOC_074925	0.464252	0.0515261	0.876977	0.589242	0.147056	1.03143	noncoding
XLOC_046381	0.219862	0	0.53356	0.227267	0	0.508952	noncoding
XLOC_029371	1.64226	0.457724	2.8268	5.03174	3.17239	6.89109	noncoding
XLOC_016218	0.613686	0	2.24751	2.13454	0	5.70079	noncoding
XLOC_027462	0.811667	0	2.16971	5.73694	2.18796	9.28592	noncoding
XLOC_034684	0.0625725	0	0.222521	0.165648	0	0.388907	noncoding
XLOC_049860	0.591149	0	1.64464	0.661049	0	1.75722	noncoding
XLOC_093098	0.495741	0.269505	0.721977	0.128495	0.0211528	0.235838	noncoding
XLOC_084244	0.0316485	0	0.112988	0.252213	0.0349961	0.469431	noncoding
XLOC_038160	0.768434	0	2.35524	1.05926	0	2.94135	noncoding
XLOC_040980	3.32967	1.34424	5.3151	3.0813	1.22829	4.9343	noncoding
XLOC_053722	1.01875	0.388442	1.64906	1.16795	0.51463	1.82127	noncoding
XLOC_056884	0.828673	0	2.81921	11.3202	5.93354	16.7069	noncoding
XLOC_014584	1.74373	0.175236	3.31222	0.611845	0	1.62714	noncoding
XLOC_042409	5.41898	3.23732	7.60064	3.25258	1.7284	4.77677	noncoding
XLOC_016568	36.8174	20.8814	52.7535	49.6253	31.3129	67.9377	noncoding
XLOC_016569	0.126118	0	0.326714	0.827404	0.341387	1.31342	noncoding
XLOC_016565	0.856928	0	2.81686	1.54451	0	3.96357	noncoding
XLOC_024371	0.667462	0	2.86762	0.29942	0	1.63549	noncoding
XLOC_024376	2.39496	0	4.87417	4.72694	1.39559	8.05829	noncoding
XLOC_024378	6.84672	0	13.7956	34.4358	18.6296	50.2421	noncoding
XLOC_102884	0.204597	0	0.501413	0.941728	0.335459	1.548	noncoding
XLOC_062755	0.660601	0.0955001	1.2257	0.801447	0.211118	1.39178	noncoding
XLOC_093081	0.970175	0.265589	1.67476	0.385542	0	0.809903	noncoding
XLOC_111858	0.675449	0.152014	1.19888	0.554448	0.10327	1.00563	noncoding
XLOC_073782	0.570527	0.156606	0.984449	0.344688	0.0301402	0.659236	noncoding
XLOC_016108	20.2418	11.76	28.7237	16.0343	9.17486	22.8937	noncoding
XLOC_110582	0.805725	0	2.73744	1.75898	0	3.84224	noncoding
XLOC_005428	0.779325	0.155283	1.40337	0.560018	0.0566473	1.06339	noncoding
XLOC_043284	0	0	0	0.482368	0.145176	0.81956	noncoding
XLOC_102828	1.10425	0	3.36204	0.716106	0	2.4656	noncoding
XLOC_005075	1.22839	0.418746	2.03804	1.21156	0.398612	2.02451	noncoding
XLOC_069304	1.86537	1.01409	2.71665	0.804584	0.330868	1.2783	noncoding
XLOC_049808	0.0508147	0	0.243642	0.392076	0	0.876071	noncoding
XLOC_105117	90.1733	39.2037	141.143	104.674	45.0037	164.345	noncoding
XLOC_070706	1.18621	0	3.46683	1.19736	0	3.50245	noncoding
XLOC_030255	0.489215	0	1.35317	0	0	0	noncoding
XLOC_016346	0.511223	0.137894	0.884551	0.486468	0.139154	0.833782	noncoding
XLOC_016345	0.188198	0.0500052	0.326391	0.031282	0	0.0847436	noncoding
XLOC_016343	0.437473	0.0742433	0.800703	0.648058	0.226714	1.0694	noncoding
XLOC_074637	0.115626	0	0.237556	0.49382	0.25405	0.733591	noncoding
XLOC_102929	3.23719	0	7.72229	1.00383	0	3.51497	noncoding
XLOC_063538	23.3683	13.247	33.4895	16.339	12.0604	20.6175	noncoding
XLOC_017289	1.63832	0.51255	2.76408	1.54367	0.330024	2.75731	noncoding
XLOC_102868	4.08805	0.164966	8.01113	10.7067	4.69222	16.7211	noncoding
XLOC_037920	0.863653	0.326993	1.40031	0.772004	0.287401	1.25661	noncoding
XLOC_074779	0.659916	0.245377	1.07446	0.62102	0.239677	1.00236	noncoding
XLOC_074778	0.595862	0.249386	0.942338	0.191228	0.00471983	0.377736	noncoding
XLOC_074772	0.438859	0	0.933026	1.3835	0.541948	2.22506	noncoding
XLOC_074771	6.12741	1.86051	10.3943	16.187	9.50607	22.868	noncoding
XLOC_074777	53.0892	0	115.246	48.4013	0	101.498	noncoding
XLOC_074774	5.94479	1.48709	10.4025	16.309	9.21398	23.404	noncoding
XLOC_084172	16.6065	0	103.101	27.0617	0	139.626	noncoding
XLOC_084177	12.3625	1.94692	22.7781	13.4048	3.06387	23.7456	noncoding
XLOC_016510	0.851863	0.00376062	1.69997	2.41025	1.04294	3.77756	noncoding
XLOC_009147	0.394469	0	0.824123	0.70819	0.116987	1.29939	noncoding
XLOC_024396	0.887314	0.140723	1.6339	2.82523	1.5459	4.10456	noncoding
XLOC_067104	787.817	105.486	1470.15	431.622	0	910.717	noncoding
XLOC_062681	0.115019	0	0.297961	0.682702	0.258584	1.10682	noncoding
XLOC_062687	14.1867	5.55094	22.8224	4.17119	0	8.76237	noncoding
XLOC_093132	4.70592	0.804233	8.6076	9.06205	3.80127	14.3228	noncoding
XLOC_093133	0.0713212	0	0.241073	1.45318	0.719503	2.18685	noncoding
XLOC_111696	0.922307	0.0902838	1.75433	4.3464	2.49791	6.1949	noncoding
XLOC_102820	0.03773	0	0.213987	0	0	0	noncoding
XLOC_102822	1.513	0.781286	2.24472	0.149625	0	0.368045	noncoding
XLOC_096152	1.27458	0.368502	2.18066	1.51106	0.636306	2.38581	noncoding
XLOC_102810	2.05936	0.900727	3.218	1.17108	0.517275	1.82488	noncoding
XLOC_050006	51.1867	25.9349	76.4384	19.9858	4.92724	35.0443	noncoding
XLOC_018934	4.03462	1.43982	6.62942	6.28421	3.18403	9.38438	noncoding
XLOC_037996	2.05393	0.227961	3.8799	11.6097	7.13626	16.0832	noncoding
XLOC_037995	3.61795	0	7.83347	2.6428	0	6.26089	noncoding
XLOC_037993	0.309274	0.0900013	0.528548	0.376034	0.146836	0.605233	noncoding
XLOC_102984	755.933	0	1710.95	1038.82	48.6902	2028.95	noncoding
XLOC_102989	2163.52	968.5	3358.54	1987.41	927.427	3047.39	noncoding
XLOC_038064	0.32873	0.0749326	0.582528	0.223917	0.0256082	0.422225	noncoding
XLOC_084231	3.01545	1.85411	4.17678	2.83206	1.79469	3.86943	noncoding
XLOC_037811	0.309218	0.0506009	0.567836	0.0600422	0	0.167733	noncoding
XLOC_037810	2.61333	1.53399	3.69268	6.1821	4.36304	8.00117	noncoding
XLOC_037814	7.53981	0.795404	14.2842	20.1108	9.42409	30.7975	noncoding
XLOC_037818	0.595825	0	1.48934	2.46844	0.677564	4.25933	noncoding
XLOC_016239	0.0744164	0	0.18692	0.341516	0.112841	0.570191	noncoding
XLOC_016230	1.29551	0	2.64244	0.923976	0	2.03781	noncoding
XLOC_111721	1.02775	0.328105	1.72739	0.645707	0.119991	1.17142	noncoding
XLOC_066928	263.912	93.17	434.655	567.769	334.789	800.749	noncoding
XLOC_075697	2.17489	0.840181	3.50959	2.01627	0.847693	3.18484	noncoding
XLOC_049962	0.730744	0.257447	1.20404	0.211832	0	0.454506	noncoding
XLOC_072732	14.9446	10.1021	19.7871	13.6041	9.30554	17.9027	noncoding
XLOC_035772	0.719171	0	1.51028	2.53524	1.31757	3.75291	noncoding
XLOC_034248	0.199536	0	0.402991	0.427941	0.115856	0.740026	noncoding
XLOC_000724	2.10686	0	4.23055	8.68073	4.59241	12.769	noncoding
XLOC_111881	0.057156	0	0.295733	0.0588693	0	0.308233	noncoding
XLOC_020614	0	0	0	0	0	0	noncoding
XLOC_093035	7.40157	0	16.2361	3.36263	0	9.38311	noncoding
XLOC_093038	0.471449	0	1.22828	0.205089	0	0.673815	noncoding
XLOC_111563	9.41559	7.59266	11.2385	16.3629	13.5752	19.1507	noncoding
XLOC_018478	4.53556	2.08724	6.98388	2.7495	1.01263	4.48638	noncoding
XLOC_016175	8.7614	4.66412	12.8587	8.88424	4.95542	12.8131	noncoding
XLOC_054348	1.53513	0.844809	2.22545	1.82213	1.10532	2.53894	noncoding
XLOC_069128	0	0	0	0.0474725	0	0.256114	noncoding
XLOC_041170	12.3074	8.48612	16.1287	10.6161	7.26081	13.9714	noncoding
XLOC_049786	1.38467	0	2.87636	2.76603	0.705994	4.82607	noncoding
XLOC_049783	0.10152	0	0.220142	0.386189	0.166428	0.605949	noncoding
XLOC_049788	0.188773	0	0.661435	0.156389	0	0.577592	noncoding
XLOC_037924	0	0	0	4.91472	1.36005	8.46939	noncoding
XLOC_037923	6.31418	0	21.1684	89.0793	27.1652	150.993	noncoding
XLOC_079522	13.6731	9.91609	17.4302	11.2881	8.09129	14.4849	noncoding
XLOC_016428	0.176454	0	0.359495	0.350679	0.105447	0.595911	noncoding
XLOC_016467	0.298102	0	0.696753	0.533881	0.0286276	1.03913	noncoding
XLOC_016287	2.11611	0.865535	3.36669	1.14594	0.2682	2.02368	noncoding
XLOC_024457	0.159779	0.0218009	0.297758	1.96815	1.40994	2.52636	noncoding
XLOC_024451	0.849235	0.243866	1.4546	0.717103	0.186569	1.24764	noncoding
XLOC_024459	0.0491849	0	0.200978	1.28913	0.5341	2.04416	noncoding
XLOC_024517	2.41489	1.03929	3.79048	3.05726	1.58522	4.52931	noncoding
XLOC_016585	1.27228	0.380421	2.16414	0.489467	0	1.0098	noncoding
XLOC_025642	0.124862	0	0.346007	0.220443	0	0.544194	noncoding
XLOC_111928	0	0	0	0.048536	0	0.20254	noncoding
XLOC_062842	0.5597	0.131827	0.987573	0.551755	0.148132	0.955378	noncoding
XLOC_051097	0.378694	0.0960537	0.661335	0.607116	0.266691	0.947542	noncoding
XLOC_074724	132.679	16.8505	248.508	231.773	86.0439	377.502	noncoding
XLOC_074725	2.25041	0.691958	3.80886	1.82449	0.473943	3.17504	noncoding
XLOC_074726	3.14537	0.307091	5.98365	2.33582	0.0660571	4.60558	noncoding
XLOC_074723	6.79256	0	18.0205	30.075	7.82214	52.3278	noncoding
XLOC_111739	1.45003	0.679135	2.22093	0.95519	0.36165	1.54873	noncoding
XLOC_074871	0.0582141	0	0.20993	1.02834	0.42256	1.63412	noncoding
XLOC_074872	0.469589	0	1.07196	0.11524	0	0.430349	noncoding
XLOC_074873	0.349439	0.143072	0.555805	0.341259	0.147758	0.53476	noncoding
XLOC_081323	9.33633	1.50328	17.1694	8.04666	0.0187512	16.0746	noncoding
XLOC_062827	0.439179	0.0435226	0.834835	0.363047	0.0197108	0.706383	noncoding
XLOC_037763	1.15065	0.0417449	2.25956	0.397773	0	1.01185	noncoding
XLOC_084069	91.5597	10.8424	172.277	39.6525	0	89.239	noncoding
XLOC_017617	3.52907	0	24.505	8.45776	0	29.8936	noncoding
XLOC_006774	0.548706	0	1.49859	0.119192	0	0.471179	noncoding
XLOC_102870	0	0	0	1.24131	0.620095	1.86253	noncoding
XLOC_102879	44.567	2.26605	86.8679	49.9656	6.28464	93.6465	noncoding
XLOC_111753	0	0	0	6.28186	2.72027	9.84346	noncoding
XLOC_062620	2.29783	0.304556	4.2911	0.85085	0	1.98558	noncoding
XLOC_103014	1.19724	0.233389	2.16108	0.928455	0.120394	1.73652	noncoding
XLOC_049735	3.81305	0.605237	7.02086	22.4365	14.6099	30.2632	noncoding
XLOC_049733	0.0171847	0	0.132769	0	0	0	noncoding
XLOC_049732	11.9256	0.604886	23.2463	44.1941	22.3082	66.0801	noncoding
XLOC_038034	0.0988954	0	0.247701	0.515429	0.19374	0.837118	noncoding
XLOC_038035	0.291328	0.0580587	0.524597	1.03514	0.610595	1.45968	noncoding
XLOC_038032	0.487653	0	1.05217	3.18e-05	0	0.132455	noncoding
XLOC_090074	3.22978	0.982749	5.4768	1.97941	0.319481	3.63933	noncoding
XLOC_090073	13.6549	0	29.0982	56.8905	23.8484	89.9327	noncoding
XLOC_037844	0.596616	0.257222	0.936011	0.97904	0.565141	1.39294	noncoding
XLOC_037847	0.720404	0.143652	1.29716	1.44422	0.667316	2.22111	noncoding
XLOC_093162	0.803458	0.118124	1.48879	1.44104	0.560121	2.32196	noncoding
XLOC_097071	5.66252	3.96725	7.35778	4.76792	3.36017	6.17566	noncoding
XLOC_105220	0	0	0	0.105055	0	0.499065	noncoding
XLOC_062506	0.487617	0.172254	0.80298	1.21954	0.588699	1.85038	noncoding
XLOC_062505	1.32344	0.660152	1.98672	1.50123	0.824086	2.17838	noncoding
XLOC_100365	0.192418	0	0.418681	0.454841	0.124712	0.784971	noncoding
XLOC_016321	0.955099	0.266014	1.64418	1.62858	0.767749	2.48942	noncoding
XLOC_025827	4.75551	2.79248	6.71855	7.64077	4.84021	10.4413	noncoding
XLOC_024395	0.291614	0.0105209	0.572707	0.39586	0.0842168	0.707504	noncoding
XLOC_102851	15.7545	9.05549	22.4535	12.1006	6.89998	17.3012	noncoding
XLOC_018933	2.07007	0.649516	3.49063	3.53108	1.74236	5.3198	noncoding
XLOC_016336	0.453711	0	0.922264	0.204515	0	0.509012	noncoding
XLOC_093062	0.599658	0	4.86551	0.224696	0	1.89065	noncoding
XLOC_084199	0.570769	0.207149	0.934389	0.836038	0.418788	1.25329	noncoding
XLOC_004042	0.145213	0.0106603	0.279766	0.145772	0.0173225	0.274221	noncoding
XLOC_098894	7.06979	2.63794	11.5016	10.1158	3.7545	16.4772	noncoding
XLOC_024389	3.85177	1.62015	6.08339	3.35223	1.36162	5.34284	noncoding
XLOC_024386	0.572415	0.144156	1.00067	0.706702	0.253084	1.16032	noncoding
XLOC_062622	0.573384	0.318096	0.828672	1.28756	0.876041	1.69909	noncoding
XLOC_062627	0.605722	0.151522	1.05992	1.62832	0.912152	2.34449	noncoding
XLOC_062475	1.04356	0.457054	1.63006	1.40556	0.757038	2.05409	noncoding
XLOC_016605	0.291531	0	0.738937	0.882663	0.148418	1.61691	noncoding
XLOC_049645	0.537379	0	1.18443	1.14311	0.243745	2.04248	noncoding
XLOC_090945	0	0	0	0	0	2.17744	noncoding
XLOC_013764	35.5625	25.7803	45.3447	36.9296	25.9142	47.9449	noncoding
XLOC_015397	244.551	13.3164	475.785	411.522	116.637	706.407	noncoding
XLOC_051377	4.15187	1.13951	7.16424	3.97033	1.3936	6.54707	noncoding
XLOC_068916	0.916533	0.457168	1.3759	0.360041	0.0907839	0.629298	noncoding
XLOC_014376	2.84609	1.64945	4.04273	3.33346	2.10337	4.56355	noncoding
XLOC_038173	2.4091	1.20373	3.61446	2.08519	1.0414	3.12899	noncoding
XLOC_102836	0.840144	0.31461	1.36568	0.234754	0	0.498224	noncoding
XLOC_047887	0.455866	0	1.0032	1.667	0.614866	2.71913	noncoding
XLOC_111733	2.92186	0	7.50691	0.137383	0	1.02698	noncoding
XLOC_091187	0.154905	0	0.316683	0.343929	0.11455	0.573309	noncoding
XLOC_091189	0.142358	0	0.475707	2.2251	0.9641	3.4861	noncoding
XLOC_073926	22.8263	6.58338	39.0692	23.7926	9.33611	38.2491	noncoding
XLOC_094462	0.036595	0	0.147936	0.692767	0.191683	1.19385	noncoding
XLOC_024365	438.053	0	2213.96	2746.64	0	6301.01	noncoding
XLOC_099758	0.224221	0	0.506353	0.482918	0.0840676	0.881769	noncoding
XLOC_062745	1.27482	0.0654883	2.48415	2.09058	0.589129	3.59203	noncoding
XLOC_049694	0.983413	0.164414	1.80241	1.44915	0.495274	2.40302	noncoding
XLOC_029798	1.83981	0.309801	3.36981	0.913321	0	1.98379	noncoding
XLOC_093095	1.23556	0.442369	2.02875	0.690532	0.127607	1.25346	noncoding
XLOC_074809	1.71404	0.612529	2.81555	0.506619	0	1.08183	noncoding
XLOC_111834	0.155676	0.0303657	0.280986	0.426213	0.229688	0.622737	noncoding
XLOC_000126	1.80096	0.623748	2.97818	1.23607	0.144022	2.32811	noncoding
XLOC_008119	0.264144	0	0.549393	0.437681	0.0865833	0.788779	noncoding
XLOC_093259	0.62817	0.273714	0.982626	1.12821	0.675034	1.58139	noncoding
XLOC_111782	0.80551	0.171644	1.43938	0.56864	0.0673432	1.06994	noncoding
XLOC_111786	3.28738	1.07481	5.49994	2.81255	0.866404	4.75869	noncoding
XLOC_111788	0.466784	0	1.15649	2.20971	0.759531	3.65989	noncoding
XLOC_089899	1.82536	0	4.02212	12.5671	6.71906	18.4151	noncoding
XLOC_102968	1.01518	0.468818	1.56154	0.675614	0.253983	1.09724	noncoding
XLOC_102966	0.358016	0.0531465	0.662885	0.402373	0.0946609	0.710085	noncoding
XLOC_049834	0.799869	0.333279	1.26646	0.410786	0.0925851	0.728987	noncoding
XLOC_039610	0.317941	0	1.35771	10.7381	5.73261	15.7437	noncoding
XLOC_036369	0.550806	0	1.53958	0.726195	0	1.73433	noncoding
XLOC_088570	4.02974	2.63202	5.42746	5.11536	3.44632	6.78441	noncoding
XLOC_016351	3.05649	1.75064	4.36235	5.01692	3.3356	6.69823	noncoding
XLOC_016357	3.47709	0.726319	6.22786	5.28265	2.00077	8.56453	noncoding
XLOC_016359	5.26769	2.64791	7.88748	4.37506	2.10387	6.64626	noncoding
XLOC_016358	0.0981032	0	0.224201	0.260593	0.0656812	0.455506	noncoding
XLOC_074626	1.63631	0	3.29064	1.24413	0	2.66831	noncoding
XLOC_006377	0.289141	0.107903	0.470378	0.709126	0.338247	1.08001	noncoding
XLOC_106649	3.0234	1.1267	4.9201	4.73262	2.48518	6.98006	noncoding
XLOC_084167	0.944644	0.427655	1.46163	0.351283	0.0526488	0.649916	noncoding
XLOC_084166	0.699988	0.161585	1.23839	0.829543	0.276614	1.38247	noncoding
XLOC_084161	0.39748	0.0423584	0.752601	1.15257	0.574999	1.73015	noncoding
XLOC_069633	9.39755	6.48182	12.3133	7.24839	5.07604	9.42075	noncoding
XLOC_062575	1111.78	408.241	1815.32	815.38	170.71	1460.05	noncoding
XLOC_038097	0.241595	0	0.539921	0.277455	0	0.578154	noncoding
XLOC_093300	4.30659	1.79147	6.8217	3.69521	1.4406	5.94983	noncoding
XLOC_111880	0	0	0	1.53067	0.349556	2.71178	noncoding
XLOC_111640	30.0565	12.4871	47.6259	26.3941	10.6596	42.1286	noncoding
XLOC_102815	0.702562	0	1.69175	6.09302	3.24575	8.94028	noncoding
XLOC_049905	0.70064	0	1.50586	2.09132	0.787705	3.39494	noncoding
XLOC_084095	0.176358	0	0.354226	0.777781	0.410698	1.14486	noncoding
XLOC_037981	0.125396	0	0.316902	0.758232	0.310373	1.20609	noncoding
XLOC_037984	0.541281	0.0594231	1.02314	0.428409	0.0236925	0.833125	noncoding
XLOC_037988	1.76686	0.839863	2.69387	0.407421	0	0.832098	noncoding
XLOC_015091	0.714328	0.00767342	1.42098	1.3704	0.519223	2.22158	noncoding
XLOC_020113	30.2214	0	125.595	40.0624	0	140.262	noncoding
XLOC_084203	1.1377	0	2.46311	0.824222	0	1.85007	noncoding
XLOC_084209	0.513043	0.212503	0.813584	0.499195	0.217807	0.780584	noncoding
XLOC_111836	29.324	9.99162	48.6565	24.3823	6.44534	42.3193	noncoding
XLOC_016228	0.197613	0.0516613	0.343564	0.133227	0.0193829	0.247072	noncoding
XLOC_040007	702.553	442.438	962.667	773.219	511.259	1035.18	noncoding
XLOC_036293	3.84511	2.14347	5.54676	3.18785	1.7918	4.5839	noncoding
XLOC_016520	18.5944	5.94693	31.2418	13.1537	2.45674	23.8506	noncoding
XLOC_016381	0.788406	0.169451	1.40736	1.36998	0.588346	2.15162	noncoding
XLOC_016388	0.143238	0	0.358766	0.973496	0.4393	1.50769	noncoding
XLOC_060490	1.76344	0.780837	2.74603	1.88899	0.728324	3.04966	noncoding
XLOC_093165	0.197975	0.0177501	0.3782	0.308683	0.0942664	0.5231	noncoding
XLOC_093167	0.201613	0	0.536994	2.41439	1.29083	3.53795	noncoding
XLOC_093169	0.143143	0	0.35955	0.508747	0.125893	0.891601	noncoding
XLOC_074781	3.52251	1.50223	5.54278	2.89542	1.15307	4.63776	noncoding
XLOC_074788	4.19575	1.00812	7.38338	2.94629	0.389794	5.50279	noncoding
XLOC_062717	0.124931	0	0.28125	0.208973	0.017549	0.400397	noncoding
XLOC_062714	0.27951	0.0723393	0.486681	0.373035	0.14552	0.600551	noncoding
XLOC_060226	6.32245	0	14.9365	5.48777	3.60503	7.37052	noncoding
XLOC_013717	0.936549	0	2.05865	1.42663	0	3.53889	noncoding
XLOC_059418	0.192003	0	0.395417	0.310764	0.0636562	0.557872	noncoding
XLOC_008411	0.31024	0	0.760315	0.842754	0.129379	1.55613	noncoding
XLOC_024553	0.999863	0	2.12472	0.549047	0	1.50112	noncoding
XLOC_024550	0.301178	0.0532516	0.549105	0.408564	0.134172	0.682957	noncoding
XLOC_057070	0.0556064	0	0.20543	0.395031	0	0.797579	noncoding
XLOC_049795	1.0434	0.150935	1.93587	0.173388	0	0.520583	noncoding
XLOC_049797	1.04922	0	2.25874	2.92148	0.958348	4.88462	noncoding
XLOC_111749	0.951701	0.305397	1.598	1.75934	0.91051	2.60817	noncoding
XLOC_037953	1.0339	0	2.47998	0.361068	0	1.35285	noncoding
XLOC_037950	1.10304	0.356989	1.84909	1.538	0.699342	2.37666	noncoding
XLOC_100903	0.256665	0	0.576578	0.129458	0	0.354466	noncoding
XLOC_093246	50.6038	0	191.856	0.992239	0	14.914	noncoding
XLOC_072878	0.0251106	0	0.0905532	0.556802	0.264903	0.848701	noncoding
XLOC_083924	0.139636	0	0.318335	0.539428	0.215809	0.863046	noncoding
XLOC_111035	0.372723	0.121371	0.624074	0.405451	0.155924	0.654979	noncoding
XLOC_006558	12.0932	5.19094	18.9954	23.704	14.1589	33.2491	noncoding
XLOC_038110	0	0	0	0	0	0	noncoding
XLOC_038117	10.2539	3.26634	17.2414	9.04538	2.6463	15.4445	noncoding
XLOC_016416	0.491618	0.150823	0.832413	0.256248	0.0220652	0.490432	noncoding
XLOC_091453	4.86671	1.12293	8.61049	15.307	8.5725	22.0416	noncoding
XLOC_024423	227.372	62.6246	392.118	269.958	94.7297	445.186	noncoding
XLOC_024421	0.161493	0	0.461226	0.741489	0.140919	1.34206	noncoding
XLOC_024425	1.24463	0.235897	2.25337	0.918445	0.0946586	1.74223	noncoding
XLOC_054655	1.99166	0.992353	2.99096	2.69311	1.44516	3.94106	noncoding
XLOC_077466	0.899781	0.516211	1.28335	1.48989	0.970443	2.00933	noncoding
XLOC_004611	4.46826	3.12164	5.81488	2.85811	1.81165	3.90457	noncoding
XLOC_004610	26.1883	20.6661	31.7105	36.2559	29.747	42.7647	noncoding
XLOC_018226	12.5839	7.97718	17.1906	19.704	12.1745	27.2335	noncoding
XLOC_024500	0.788651	0.276087	1.30122	0.497838	0.110602	0.885075	noncoding
XLOC_102855	0.314748	0	0.642111	0.58631	0.157591	1.01503	noncoding
XLOC_090254	1.97405	0.20891	3.7392	0.812338	0	1.92687	noncoding
XLOC_098027	4.67082	0.425294	8.91636	1.8361	0	4.74555	noncoding
XLOC_038043	0.0695593	0	0.378278	0.592923	0	1.69663	noncoding
XLOC_074739	1.94141	0.726015	3.15681	1.09228	0.217712	1.96686	noncoding
XLOC_074738	0.568875	0.21309	0.924659	0.251874	0.0266789	0.477069	noncoding
XLOC_007388	0.969539	0.214573	1.7245	0.602084	0.00770691	1.19646	noncoding
XLOC_084137	44.2645	0	141.463	36.1427	0	120.328	noncoding
XLOC_084135	19.519	0	40.4959	37.1004	7.94535	66.2555	noncoding
XLOC_084139	5.41326	2.92958	7.89695	2.7257	1.05515	4.39624	noncoding
XLOC_062744	0.597505	0.140114	1.05489	0.206557	0	0.464063	noncoding
XLOC_074768	0.391331	0	0.873027	3.08505	1.71359	4.45651	noncoding
XLOC_016652	1.75637	0.431691	3.08105	0.668928	0	1.4433	noncoding
XLOC_074869	0.350913	0.0291554	0.672671	0.282653	0	0.597537	noncoding
XLOC_074867	0.203203	0.00263395	0.403771	0.381249	0.120744	0.641755	noncoding
XLOC_062838	0.063031	0	0.180017	0.469193	0.167259	0.771126	noncoding
XLOC_062837	0.159695	0.011705	0.307685	0.283668	0.0961288	0.471208	noncoding
XLOC_084073	12.4821	0	37.7347	56.2516	14.2224	98.2808	noncoding
XLOC_084075	0.349815	0	1.27466	5.15035	1.90189	8.3988	noncoding
XLOC_040785	2.69763	0	6.44936	6.75564	1.45523	12.0561	noncoding
XLOC_103111	17.1382	0	85.4873	15.6859	0	75.3327	noncoding
XLOC_102861	28.8785	7.9999	49.757	16.7044	1.57756	31.8311	noncoding
XLOC_038387	8.57906	6.35019	10.8079	7.73886	5.89925	9.57847	noncoding
XLOC_027128	0.744492	0.238472	1.25051	1.77316	0.922461	2.62387	noncoding
XLOC_098105	1.82047	0.488021	3.15292	1.89496	0	4.12581	noncoding
XLOC_093092	1.21356	0.269528	2.1576	0.216391	0	0.595026	noncoding
XLOC_050828	0.0507016	0	0.184748	0.78756	0.291007	1.28411	noncoding
XLOC_038026	0.651467	0	1.57082	0.754371	0	1.8662	noncoding
XLOC_103091	0.0258142	0	0.206234	0.413114	0	0.991842	noncoding
XLOC_083341	1.10051	0	2.74734	0.784363	0	2.0769	noncoding
XLOC_032369	1.67187	0.900506	2.44324	1.91783	1.14186	2.6938	noncoding
XLOC_016276	81.5467	0	202.534	62.8203	0	160.223	noncoding
XLOC_016337	0.364505	0.0659664	0.663044	0	0	0	noncoding
XLOC_111847	0.708528	0.12299	1.29407	1.07326	0.387349	1.75917	noncoding
XLOC_074646	0.959691	0	2.85502	4.62649	0.420005	8.83298	noncoding
XLOC_059095	0.2136	0	0.56892	0.922131	0.214165	1.6301	noncoding
XLOC_024388	5.12577	1.7395	8.51204	2.45129	0.147803	4.75477	noncoding
XLOC_024387	0.469725	0.126701	0.812749	0.0512827	0	0.157833	noncoding
XLOC_000764	77.9006	42.5886	113.213	79.9945	51.098	108.891	noncoding
XLOC_093202	0.436656	0.0472494	0.826063	0.181136	0	0.419389	noncoding
XLOC_063017	0.943058	0.215964	1.67015	1.19015	0.382333	1.99798	noncoding
XLOC_084183	1.1042	0.386483	1.82191	1.88797	0.99107	2.78487	noncoding
XLOC_084182	0	0	0	0	0	0.248044	noncoding
XLOC_084188	0.607198	0.116402	1.09799	0.110794	0	0.308879	noncoding
XLOC_062561	0.569585	0.229111	0.910059	0.749415	0.378178	1.12065	noncoding
XLOC_086948	1.3774	0.505669	2.24914	1.62338	0.695561	2.5512	noncoding
XLOC_062569	3.77722	1.23504	6.31939	8.55572	4.89444	12.217	noncoding
XLOC_062565	3.07053	0.773465	5.3676	1.37294	0	2.83083	noncoding
XLOC_110642	0.210565	0.00183529	0.419295	0.858418	0.458427	1.25841	noncoding
XLOC_062639	10.6625	1.75549	19.5696	10.6804	1.58817	19.7727	noncoding
XLOC_062634	26.6093	4.99284	48.2257	11.6741	0	24.6108	noncoding
XLOC_062631	0.356461	0.0396189	0.673302	4.40626	3.13671	5.6758	noncoding
XLOC_062630	2.37538	0.808861	3.9419	3.25155	1.47892	5.02417	noncoding
XLOC_062632	0.920869	0.168969	1.67277	0.198177	0	0.536867	noncoding
XLOC_076886	0	0	0	0.194176	0	0.579763	noncoding
XLOC_082439	0.399884	0	0.93257	0.198871	0	0.735927	noncoding
XLOC_074900	4.3076	0.533785	8.08141	6.33821	1.80384	10.8726	noncoding
XLOC_074904	1.13385	0	2.38945	1.57562	0.0844637	3.06677	noncoding
XLOC_024496	0.157708	0.0133911	0.302024	0.218792	0.0576344	0.379949	noncoding
XLOC_049917	0.415069	0.176697	0.65344	0.237886	0.0668354	0.408936	noncoding
XLOC_016676	383.834	38.6428	729.025	641.549	225.771	1057.33	noncoding
XLOC_016674	0.0478065	0	0.150018	0.780795	0.388847	1.17274	noncoding
XLOC_102943	357.172	101.967	612.378	436.295	139.158	733.431	noncoding
XLOC_085438	3.88537	0.428081	7.34265	2.55931	0.98156	4.13706	noncoding
XLOC_062087	0	NA	NA	0	NA	NA	noncoding
XLOC_049897	5.61474	1.89868	9.33081	2.93473	0.3575	5.51197	noncoding
XLOC_049895	2.12176	0.534471	3.70905	3.72854	1.70794	5.74915	noncoding
XLOC_049890	0.437847	0.157218	0.718477	0.367539	0.123075	0.612004	noncoding
XLOC_049898	19.1321	4.8526	33.4117	11.3231	0.401185	22.245	noncoding
XLOC_038145	0.0377074	0	0.13598	0.25057	0.0119599	0.48918	noncoding
XLOC_037881	0.700803	0.116321	1.28528	1.04742	0.366688	1.72815	noncoding
XLOC_049910	0.438873	0.0479344	0.829811	0.471551	0.105662	0.83744	noncoding
XLOC_049919	1.14248	0.55488	1.73008	0.979141	0.461979	1.4963	noncoding
XLOC_025726	0.625538	0.00965619	1.24142	0.0881367	0	0.323474	noncoding
XLOC_040065	0.361916	0	0.820672	1.48983	0.601199	2.37845	noncoding
XLOC_058587	3.4438	1.84787	5.03974	2.85275	1.51106	4.19444	noncoding
XLOC_032471	1.69179	0.161663	3.22193	1.55284	0.148408	2.95728	noncoding
XLOC_063302	0.309973	0.0969552	0.522991	0.996528	0.215291	1.77777	noncoding
XLOC_093100	1.36276	0	3.01418	7.52049	3.77792	11.2631	noncoding
XLOC_024350	7.54282	1.20658	13.8791	9.19354	2.25021	16.1369	noncoding
XLOC_024354	15.8366	5.45092	26.2222	12.7325	3.768	21.6969	noncoding
XLOC_008537	0.923054	0.557619	1.28849	1.11983	0.732727	1.50694	noncoding
XLOC_062773	0.119887	0	0.320152	1.25121	0.63568	1.86675	noncoding
XLOC_067089	0.0686068	0	0.199806	0.824449	0.261132	1.38777	noncoding
XLOC_030062	2.52515	0	10.1044	1.31312	0	6.93417	noncoding
XLOC_074832	0.890598	0.277591	1.50361	0.483734	0.0532602	0.914208	noncoding
XLOC_039511	1.87176	0.626123	3.11741	1.41919	0.386457	2.45192	noncoding
XLOC_111825	1.85805	0.575063	3.14104	0.768962	0	1.55212	noncoding
XLOC_106132	9.69896	7.51669	11.8812	9.06442	7.06288	11.066	noncoding
XLOC_111797	32.0139	9.28993	54.7378	24.3862	6.24833	42.5241	noncoding
XLOC_111799	1.81114	0.658328	2.96396	1.88779	0.761791	3.01378	noncoding
XLOC_002600	0.639204	0	1.33238	0.649976	0.0555101	1.24444	noncoding
XLOC_074742	0.267619	0.0174005	0.517837	0.472389	0.157252	0.787526	noncoding
XLOC_102977	154.559	45.1941	263.923	86.0892	9.49087	162.688	noncoding
XLOC_102975	0.542094	0.0982345	0.985954	0.19522	0	0.451558	noncoding
XLOC_102970	0.171143	0	0.471924	0.954421	0.276728	1.63212	noncoding
XLOC_049821	23.8533	5.80242	41.9041	33.6766	11.9076	55.4455	noncoding
XLOC_095983	0.648786	0.205821	1.09175	0.587547	0.19603	0.979065	noncoding
XLOC_001820	4.82439	2.34681	7.30197	4.01559	1.82579	6.20539	noncoding
XLOC_111767	0.0731856	0	0.245357	0.624912	0.138774	1.11105	noncoding
XLOC_023561	1.98453	0	5.06097	5.54292	0.977652	10.1082	noncoding
XLOC_049779	0.140422	0	0.319619	0.454799	0.149218	0.76038	noncoding
XLOC_016366	2.22368	0.674542	3.77282	0.708872	0	1.55583	noncoding
XLOC_024562	0.269249	0.0381811	0.500317	0.289414	0.061571	0.517257	noncoding
XLOC_024560	38.58	5.73246	71.4276	19.2894	0	41.5658	noncoding
XLOC_038070	2.53647	0.511181	4.56176	2.90163	0.849651	4.95361	noncoding
XLOC_037918	0.928008	0.348069	1.50795	0.521586	0.108429	0.934743	noncoding
XLOC_037912	4.42842	0	9.29452	24.3253	13.1507	35.5	noncoding
XLOC_016876	2.7712	1.02526	4.51715	2.82253	1.11026	4.5348	noncoding
XLOC_062776	0.154371	0	0.34499	0.407118	0.11175	0.702487	noncoding
XLOC_062777	13.3627	1.73264	24.9928	18.6355	5.46807	31.8029	noncoding
XLOC_051748	2.64279	1.9642	3.32137	3.83716	0	10.7955	noncoding
XLOC_111907	0.847511	0.320852	1.37417	0.523857	0.13003	0.917683	noncoding
XLOC_014729	2.58994	0	6.10635	1.58787	0	4.31605	noncoding
XLOC_059826	2.67873	1.25365	4.1038	3.45359	1.53184	5.37535	noncoding
XLOC_099936	0.608554	0.306697	0.910412	2.18362	1.54269	2.82456	noncoding
XLOC_039302	4.37368	0	10.9807	2.89664	0	8.13796	noncoding
XLOC_062669	1.73369	0.801597	2.66579	1.77099	0.871638	2.67035	noncoding
XLOC_062664	0.882727	0	1.79773	0.182119	0	0.661799	noncoding
XLOC_062661	0	0	0	0.978344	0.492669	1.46402	noncoding
XLOC_049882	3.86699	0.412496	7.32149	1.7083	0	3.93271	noncoding
XLOC_057254	4.0576	1.63633	6.47887	0.866781	0	1.94736	noncoding
XLOC_057253	3.80893	2.21405	5.4038	1.03965	0.284662	1.79463	noncoding
XLOC_074560	0.208986	0	0.574685	0.190331	0	0.559475	noncoding
XLOC_030178	0.207169	0	0.421551	0.445342	0.158117	0.732567	noncoding
XLOC_005522	0.467742	0.00180492	0.933679	0.51268	0.142931	0.882429	noncoding
XLOC_049799	0.856881	0.279109	1.43465	0.845226	0.297015	1.39344	noncoding
XLOC_111860	38.1331	10.5013	65.7648	71.5294	31.9422	111.117	noncoding
XLOC_049944	0.0381746	0	0.119028	0.25382	0.0558026	0.451838	noncoding
XLOC_062598	0.15119	0	0.401102	0.729891	0.210006	1.24978	noncoding
XLOC_062599	1.76223	0.233476	3.29098	0.680915	0	1.58901	noncoding
XLOC_062593	0.87724	0.242262	1.51222	1.21833	0.50535	1.9313	noncoding
XLOC_062596	1.07788	0.0454638	2.1103	0.274825	0	0.773158	noncoding
XLOC_095289	7.81859	5.06062	10.5766	6.76049	3.61829	9.90268	noncoding
XLOC_053718	2.14273	1.3125	2.97296	0.592844	0.23585	0.949837	noncoding
XLOC_077505	7.68598	3.98686	11.3851	7.09374	5.01789	9.16958	noncoding
XLOC_082798	16.2686	12.8506	19.6866	20.1258	17.2026	23.049	noncoding
XLOC_016395	0.906126	0.0478117	1.76444	0.573201	0	1.20637	noncoding
XLOC_093159	1.5522	0.297729	2.80667	0.344401	0	0.91873	noncoding
XLOC_062702	0.503286	0.049054	0.957517	0.660725	0.166807	1.15464	noncoding
XLOC_042243	3.70999	2.40472	5.01525	4.81853	3.05925	6.57781	noncoding
XLOC_097266	0.702691	0.0850614	1.32032	0.612808	0.131709	1.09391	noncoding
XLOC_016457	1.71352	0.229211	3.19782	0.885927	0	1.84962	noncoding
XLOC_062559	0.0947127	0	0.252266	0.602938	0.222499	0.983377	noncoding
XLOC_087036	1.7602	14.6924	20.5379	1.7084	14.1913	19.5098	noncoding
XLOC_062553	1.01308	0.354489	1.67167	1.18464	0.503712	1.86557	noncoding
XLOC_034012	0.576747	0.270354	0.883141	0.764636	0.429985	1.09929	noncoding
XLOC_070701	1.22329	0	2.69329	3.51807	1.23443	5.80172	noncoding
XLOC_013531	0.736335	0.228034	1.24464	0.542482	0.190039	0.894926	noncoding
XLOC_042976	3.31201	0.545301	6.07873	1.17625	0	3.4099	noncoding
XLOC_103036	69.4975	21.8908	117.104	103.591	43.4737	163.709	noncoding
XLOC_089248	1.01306	0.230235	1.79589	0.850709	0.117344	1.58407	noncoding
XLOC_037946	0.883746	0.0217591	1.74573	2.441	1.07103	3.81098	noncoding
XLOC_037941	3.93038	0.676347	7.1844	3.08504	0.367457	5.80262	noncoding
XLOC_072864	1.11219	0	3.23297	7.15134	3.88752	10.4152	noncoding
XLOC_023468	0.121745	0.00770619	0.235783	0.605493	0.249802	0.961185	noncoding
XLOC_001003	2.10764	0.849212	3.36607	3.39974	2.06356	4.73593	noncoding
XLOC_037858	0.848616	0.440798	1.25643	0.824685	0.44273	1.20664	noncoding
XLOC_016400	4.3826	2.01513	6.75007	1.94996	0.412752	3.48716	noncoding
XLOC_024431	0.268377	0.10216	0.434594	0.12176	0.0154765	0.228044	noncoding
XLOC_003902	4.74328	3.17454	6.31203	4.51022	3.07157	5.94887	noncoding
XLOC_046810	0.646756	0.225179	1.06833	0.759502	0.322205	1.1968	noncoding
XLOC_111711	0.298559	0.0817406	0.515377	0.569761	0.285602	0.853921	noncoding
XLOC_024537	0.139275	0	0.317009	0.614438	0.259938	0.968937	noncoding
XLOC_024530	0.55724	0.193062	0.921418	0.607961	0.25247	0.963451	noncoding
XLOC_024533	1.92142	0.316596	3.52625	4.60398	2.18207	7.02589	noncoding
XLOC_048720	0.815375	0.142319	1.48843	0.889002	0.221643	1.55636	noncoding
XLOC_042396	3.80857	2.76472	4.85243	3.84471	2.85468	4.83475	noncoding
XLOC_074744	29.6193	10.6442	48.5944	18.6754	4.29168	33.0592	noncoding
XLOC_084121	0.466348	0.196147	0.736549	0.629738	0.331725	0.927751	noncoding
XLOC_097612	67.1057	55.2869	78.9246	57.5989	49.0342	66.1637	noncoding
XLOC_102893	51.0894	15.857	86.3219	22.1816	1.20809	43.1551	noncoding
XLOC_089402	0.940653	0	3.97744	3.13756	0	6.47033	noncoding
XLOC_093192	3.03972	1.28518	4.79425	1.40788	0.256968	2.5588	noncoding
XLOC_062843	9.14143	2.47315	15.8097	10.3165	3.58356	17.0495	noncoding
XLOC_062845	0.956563	0	1.93568	2.06794	0.6834	3.45248	noncoding
XLOC_111848	8.19357	0.933383	15.4538	24.4477	12.3996	36.4958	noncoding
XLOC_084086	0.385557	0	0.913516	0.34198	0	0.787654	noncoding
XLOC_009831	6.13181	1.39079	10.8728	9.84863	4.00736	15.6899	noncoding
XLOC_016654	0	0	0	0.303836	0.0815241	0.526147	noncoding
XLOC_016694	1.13816	0.267176	2.00914	0.97529	0.132785	1.81779	noncoding
XLOC_016695	0.742767	0.0720227	1.41351	0.557134	0.0279843	1.08628	noncoding
XLOC_027951	1.85492	0.458721	3.25112	2.65278	1.03776	4.2678	noncoding
XLOC_094731	4.27323	1.42273	7.12373	5.75287	3.56854	7.9372	noncoding
XLOC_111734	2.92198	0.169335	5.67463	5.11371	1.56661	8.66081	noncoding
XLOC_043336	12.0479	9.62139	14.4745	15.8882	13.341	18.4354	noncoding
XLOC_049752	0.98392	0.215616	1.75222	1.78065	0.79115	2.77015	noncoding
XLOC_106369	0.876141	0	2.13719	0.684567	0	1.78342	noncoding
XLOC_093221	0.145614	0	0.525109	1.67796	0.454209	2.90171	noncoding
XLOC_111793	1.56326	0	6.55167	0.082631	0	1.1506	noncoding
XLOC_082154	1.27016	0.428634	2.11169	1.431	0.389505	2.47249	noncoding
XLOC_051220	16.7636	5.03495	28.4922	21.2357	8.03273	34.4387	noncoding
XLOC_032374	0.101865	0	0.255866	0.574609	0.228921	0.920297	noncoding
XLOC_016262	0.232565	0	0.559581	0.0784431	0	0.279212	noncoding
XLOC_016264	13.2308	4.27788	22.1837	7.81955	0.842539	14.7966	noncoding
XLOC_066957	0.978229	0.447206	1.50925	1.77777	1.09019	2.46536	noncoding
XLOC_109015	1.13579	0.194381	2.0772	2.37877	1.06683	3.69071	noncoding
XLOC_037902	1.48285	0.393736	2.57196	1.58631	0.505499	2.66713	noncoding
XLOC_093004	80.5215	12.1593	148.884	123.688	35.2371	212.139	noncoding
XLOC_074895	0.0316508	0	0.149991	0.547586	0.0820964	1.01308	noncoding
XLOC_074898	0.51346	0	1.06826	0.383006	0.0988292	0.667183	noncoding
XLOC_086970	3.31158	0	9.68442	4.00897	1.49768	6.52026	noncoding
XLOC_111747	0.673635	0.219312	1.12796	0.650699	0.227089	1.07431	noncoding
XLOC_016182	0.269248	0.0501305	0.488365	0.454958	0.184723	0.725194	noncoding
XLOC_016184	29.1494	9.67815	48.6207	48.5027	24.5877	72.4176	noncoding
XLOC_016189	0.341582	0.0866489	0.596516	0.323283	0.0879084	0.558657	noncoding
XLOC_065116	20.5323	13.2966	27.768	21.3196	14.7002	27.939	noncoding
XLOC_093128	0.461907	0	1.04938	1.51217	0.497503	2.52683	noncoding
XLOC_002117	0.0126349	0	0.116783	0	0	0	noncoding
XLOC_080809	0.851268	0	2.3707	2.46495	0.479663	4.45023	noncoding
XLOC_105998	1.94022	0.560498	3.31993	1.27134	0.120913	2.42176	noncoding
XLOC_103067	0.302835	0.0858273	0.519842	0.400693	0.16392	0.637466	noncoding
XLOC_049820	35.4944	12.0265	58.9624	16.6077	1.16124	32.0541	noncoding
XLOC_037910	0.0653901	0	0.146162	0.54206	0.168215	0.915905	noncoding
XLOC_037911	0.218868	0.0389694	0.398766	0.283778	0.0894222	0.478134	noncoding
XLOC_049885	5.52461	2.37594	8.67327	5.62345	2.61397	8.63293	noncoding
XLOC_049406	1.07251	0	2.62859	3.79892	1.01838	6.57945	noncoding
XLOC_038158	0.282514	0.143766	0.421262	0.301185	0.164428	0.437942	noncoding
XLOC_016456	1.1748	0	2.53382	0.624102	0	1.51659	noncoding
XLOC_016458	4.58382	0.650432	8.5172	6.85975	2.12826	11.5912	noncoding
XLOC_016459	0.0170433	0	0.0807668	0.608944	0.249239	0.968649	noncoding
XLOC_063483	14.6753	10.295	19.0557	16.8389	12.2609	21.4168	noncoding
XLOC_041427	1.22491	0.221772	2.22805	1.07147	0.243058	1.89988	noncoding
XLOC_001962	1.6553	0.511841	2.79875	1.76936	0.70554	2.83317	noncoding
XLOC_016553	0.448587	0	0.903761	1.59163	0.774567	2.4087	noncoding
XLOC_016552	0.244964	0.00509835	0.48483	0.560067	0.201479	0.918656	noncoding
XLOC_016551	0.346951	0.0613303	0.632572	0.362755	0	0.735891	noncoding
XLOC_016550	1.04293	0	2.44991	1.75628	0.0189086	3.49366	noncoding
XLOC_016555	0.502508	0	2.77215	1.89805	0	5.86327	noncoding
XLOC_024348	1.47417	0.232162	2.71619	1.31808	0.209317	2.42683	noncoding
XLOC_024342	79.0151	14.0686	143.962	182.281	89.2221	275.341	noncoding
XLOC_008525	0.200012	0	0.551531	1.04053	0.271552	1.80951	noncoding
XLOC_101510	0.144841	0	0.408065	1.09386	0.405059	1.78267	noncoding
XLOC_074826	0.362193	0.0943946	0.629992	0.774917	0.403225	1.14661	noncoding
XLOC_111816	0.309988	0	0.881373	0.778788	0	1.72604	noncoding
XLOC_084038	0.528538	0	4.12623	0	0	0	noncoding
XLOC_084037	120.919	34.1508	207.688	159.411	57.8664	260.956	noncoding
XLOC_084036	10.9248	4.86873	16.9809	13.3316	6.91118	19.752	noncoding
XLOC_023729	0	0	0	0.505016	0	1.14345	noncoding
XLOC_062691	0.28922	0.0383184	0.540121	0.182278	0	0.372071	noncoding
XLOC_111768	1.50884	0.0682988	2.94938	2.37681	0.637186	4.11643	noncoding
XLOC_111764	11.0163	1.86816	20.1645	18.066	6.45074	29.6812	noncoding
XLOC_049706	9.06639	3.89138	14.2414	7.03626	2.6599	11.4126	noncoding
XLOC_102908	0.0628716	0	4.88923	0.0213835	0	0.202218	noncoding
XLOC_102905	22.0815	0	50.3961	38.4388	0	78.3934	noncoding
XLOC_098264	0.666851	0	1.35548	0.0461268	0	0.212229	noncoding
XLOC_072805	1.07669	0.293251	1.86014	1.40325	0.598853	2.20764	noncoding
XLOC_086014	5.21812	2.97317	7.46306	7.26	4.764	9.75599	noncoding
XLOC_062539	0.599652	0.044514	1.15479	0.537093	0.0339222	1.04026	noncoding
XLOC_062532	0.155098	0	0.338447	0.173593	0.0088648	0.338321	noncoding
XLOC_062531	3.84792	0	8.25938	13.2546	4.8259	21.6832	noncoding
XLOC_091306	0.58022	0.0445237	1.11592	0.686117	0.0598101	1.31242	noncoding
XLOC_105181	1.20077	0.417779	1.98376	1.28544	0.487548	2.08334	noncoding
XLOC_016377	0.168238	0.00171741	0.334758	0.331171	0.109088	0.553253	noncoding
XLOC_016376	0.18695	0	0.377892	0.342989	0.0977287	0.58825	noncoding
XLOC_016375	1.57486	0.70077	2.44895	0.709647	0.153994	1.2653	noncoding
XLOC_016373	0.0721996	0	0.1545	0.310896	0.148948	0.472845	noncoding
XLOC_074603	0.438486	0	1.13421	0.1527	0	0.518358	noncoding
XLOC_074601	0.421624	0.192008	0.651239	0.218077	0.0613504	0.374803	noncoding
XLOC_024599	0.0793725	0	0.21681	0.369979	0.0567251	0.683234	noncoding
XLOC_024592	0.285187	0	0.783208	1.57484	0.443343	2.70635	noncoding
XLOC_057605	0.271035	0.0044963	0.537573	0.395043	0.0894384	0.700647	noncoding
XLOC_068441	16.7321	12.9087	20.5556	20.3262	15.731	24.9214	noncoding
XLOC_084143	0.548064	0	3.16214	0	0	0	noncoding
XLOC_111908	0.711392	0.246905	1.17588	0.476754	0.11597	0.837539	noncoding
XLOC_042276	0.332446	0.0926489	0.572242	0.228627	0.0397029	0.41755	noncoding
XLOC_093370	5.96271	4.16796	7.75747	4.30613	2.95236	5.65991	noncoding
XLOC_024181	2.41381	1.44519	3.38244	2.0888	1.24847	2.92912	noncoding
XLOC_034970	0.640839	0	1.7631	0.627494	0	1.60013	noncoding
XLOC_020563	0.838712	0	2.17437	0.998058	0	2.58428	noncoding
XLOC_062673	0.298937	0	0.704795	1.37345	0.541107	2.20579	noncoding
XLOC_062676	764.468	300.231	1228.7	722.754	250.632	1194.88	noncoding
XLOC_049673	30.1452	6.93537	53.355	19.875	0.506142	39.2439	noncoding
XLOC_002763	0.493522	0.0445767	0.942468	0.55519	0.274379	0.836	noncoding
XLOC_074572	0	0	0	0.537515	0	1.28024	noncoding
XLOC_030143	2.51418	1.27341	3.75495	4.36596	2.7028	6.02913	noncoding
XLOC_016638	0.695447	0.168923	1.22197	1.05905	0.437561	1.68054	noncoding
XLOC_016632	0.185459	0.0177917	0.353125	0.230989	0.0533426	0.408636	noncoding
XLOC_016633	7.41258	1.572	13.2532	9.90234	3.40639	16.3983	noncoding
XLOC_016631	0.497209	0.174859	0.819559	0.655048	0.302997	1.0071	noncoding
XLOC_028722	7.29944	2.65831	11.9406	4.2503	0.756778	7.74383	noncoding
XLOC_093234	0.755534	0.166979	1.34409	2.11664	1.16983	3.06345	noncoding
XLOC_093230	286.874	89.9242	483.824	251.021	60.2484	441.794	noncoding
XLOC_038014	1.73341	0.255087	3.21173	1.92823	0.448698	3.40776	noncoding
XLOC_057687	6.96678	2.41813	11.5154	3.84605	0.581149	7.11095	noncoding
XLOC_111763	0.235801	0.0793043	0.392297	0.267827	0.109577	0.426077	noncoding
XLOC_032022	0	0	0	0.0946553	0	0.390503	noncoding
XLOC_024449	4.58767	0	12.5991	15.4528	0.82963	30.0759	noncoding
XLOC_016208	0.720861	0.167763	1.27396	0.72765	0.197249	1.25805	noncoding
XLOC_049956	2.07689	0.819721	3.33405	1.4625	0.454222	2.47078	noncoding
XLOC_062581	0.115167	0	0.389275	1.5	0.550554	2.44945	noncoding
XLOC_001101	0.540002	0.0767015	1.0033	0.563364	0.111942	1.01479	noncoding
XLOC_024536	0.370605	0.129504	0.611706	0.630295	0.331697	0.928892	noncoding
XLOC_037982	13.187	1.90453	24.4695	17.6599	4.26974	31.05	noncoding
XLOC_021419	24.7164	17.8272	31.6056	28.203	20.6333	35.7727	noncoding
XLOC_093144	0.997219	0	2.19684	0.717389	0	1.94466	noncoding
XLOC_093141	0.961507	0.333653	1.58936	0.689307	0.182922	1.19569	noncoding
XLOC_105832	13.5997	9.5379	17.6615	14.5356	10.1748	18.8964	noncoding
XLOC_071029	0.70525	0.251205	1.1593	1.22464	0.653914	1.79536	noncoding
XLOC_032574	0.382491	0.104708	0.660274	0.174944	0	0.353117	noncoding
XLOC_062739	0.0266339	0	0.10883	0.660555	0.267796	1.05331	noncoding
XLOC_062735	0.343103	0.0383437	0.647862	0.181848	0	0.449115	noncoding
XLOC_062736	1.05427	0.466353	1.64218	0.679151	0.227819	1.13048	noncoding
XLOC_062732	0.414131	0	0.989878	1.15445	0.258698	2.05019	noncoding
XLOC_062733	0	0	0	2.43389	0.494642	4.37314	noncoding
XLOC_074704	0.597988	0	1.26702	1.39776	0.410664	2.38486	noncoding
XLOC_038204	38.9661	5.54378	72.3885	59.0982	17.9353	100.261	noncoding
XLOC_006095	8.66144	5.42806	11.8948	8.67211	5.51937	11.8248	noncoding
XLOC_023755	0.104405	0	0.225829	0.332527	0.174285	0.490769	noncoding
XLOC_053590	0.628756	0.17238	1.08513	0.853991	0.408453	1.29953	noncoding
XLOC_093263	10.5606	1.83021	19.291	1.81893	0	5.36461	noncoding
XLOC_049853	0.933813	0.113374	1.75425	1.49834	0.515739	2.48095	noncoding
XLOC_037976	17.6883	10.1305	25.246	14.0572	7.5773	20.5371	noncoding
XLOC_026328	0.0962499	0	0.230603	0.76839	0.409039	1.12774	noncoding
XLOC_003895	6.83612	0	15.3316	9.49778	0	19.0239	noncoding
XLOC_103903	5.31693	0	11.6946	3.6757	0	11.7734	noncoding
XLOC_062737	7.04348	1.76634	12.3206	1.67222	0	4.29078	noncoding
XLOC_024402	0.216869	0	0.476435	0.595095	0.186583	1.00361	noncoding
XLOC_024406	0.0971746	0	0.267958	0.340045	0.0348213	0.645269	noncoding
XLOC_049984	35.4289	3.45316	67.4045	112.474	56.5982	168.351	noncoding
XLOC_038851	12.0626	9.23968	14.8855	12.0665	9.33964	14.7934	noncoding
XLOC_074858	1.95976	0.858278	3.06124	3.24088	1.87784	4.60392	noncoding
XLOC_024527	0	NA	NA	0	NA	NA	noncoding
XLOC_106648	20.4923	16.5129	24.4717	20.5754	16.5663	24.5846	noncoding
XLOC_083570	2.20996	1.16798	3.25194	2.76304	1.63347	3.8926	noncoding
[truncated: 246 more rows]

## Sheet: novel_CO441_specific
Expression levels of novel genes.
[truncated: 1,490 more rows]
