# Supplementary material for: Functional genomic analysis of constitutive and inducible defense responses to Fusarium verticillioides infection in maize genotypes with contrasting ear rot resistance
Source: BMC Genomics. 2014 Aug 25;15(1):710. doi: 10.1186/1471-2164-15-710 (PMC4153945; doi:10.1186/1471-2164-15-710)
Supplement: Supplementary file 4 — Additional file 4: Table S3: Expression levels and annotation results of differentially expressed genes comparing uninoculated CO441 and CO354 genotypes. Gene expression values (FPKM) are reported for differentially expressed genes (2,551) in control (CTRL) CO354 and CO441 plants. DEGs were identified using DESeq package using a False Discovery Rate (FDR) <0.05. The logarithm of fold changes and functional annotation are reported for each gene. (XLSX 305 KB) [file 12864_2014_6392_MOESM4_ESM.xlsx]

## Sheet: Basal modulated genes
Expression levels and annotation results of differentially expressed genes.
Differentially expressed genes (2,551 genes) between the two genotypes comparing control samples showing statistically significant differential expression, with a False Discovery Rate (FDR) < 5% (Column A). Expression values of maize genes, calculated as fragments per kilobase of transcript per million fragments mapped (FPKM), in control (CTRL) CO354 and CO441 plants are reported, along with the …
ZM_gene_id	FPKM_CTRL CO354	FPKM_CTRL CO441	logFC(CTRL CO441/CTRL CO354)	padj	Seq. Description	Functional Category	Enzyme Codes	InterProScan
GRMZM2G379550	16.9951	1.06781	-3.99239	0.0100322	65-kda microtubule-associated protein 3-like	Cell component	-	IPR007145 (PFAM); PTHR11373 (PANTHER), PTHR11373:SF10 (PANTHER), SSF109604 (SUPERFAMILY)
GRMZM2G027187	0.493048	0.216802	-1.18535	0.00689736	65-kda microtubule-associated protein 3-like	Cell component	-	no IPS match
GRMZM5G892007	3.85163	8.53798	1.14843	0.00655139	65-kda microtubule-associated protein 8-like	Cell component	-	no IPS match
GRMZM2G480480	3.57725	8.50752	1.24989	0.00374641	abnormal spindle-like microcephaly-associated protein homolog	Cell component	-	IPR000048 (PFAM); IPR001715 (G3DSA:1.10.418.GENE3D); IPR016024 (SUPERFAMILY); IPR027417 (SUPERFAMILY); PTHR13140 (PANTHER)
GRMZM2G025290	0	1.74157	9999999	0.0153941	actin cross-linking	Cell component	0	IPR007679 (PFAM); IPR008999 (SUPERFAMILY); G3DSA:2.80.10.50 (GENE3D), PTHR31205 (PANTHER)
GRMZM2G017847	0.177287	11.1539	5.97532	9.99162e-05	actin family protein	Cell component	-	SignalP-NN(euk) (SIGNALP)
AC199526.5_FG001	0.366501	0.755735	1.04406	0.00257744	actin family protein	Cell component	0	no IPS match
GRMZM5G807213	0.0144493	0.454298	4.97457	1.14469e-06	actin family protein isoform 1	Cell component	0	no IPS match
GRMZM5G837595	0.332515	2.25332	2.76056	4.5612e-08	actin partial	Cell component	-	IPR004000 (PRINTS); IPR018866 (PFAM); G3DSA:3.30.420.40 (GENE3D), PTHR11937:SF78 (PANTHER), SSF53067 (SUPERFAMILY)
GRMZM2G478779	0.797323	25.7387	5.01263	8.8924e-06	actin- partial	Cell component	-	IPR000850 (PROSITE); IPR004000 (PRINTS); IPR004001 (PROSITE); IPR011009 (SUPERFAMILY); IPR020902 (PROSITE); G3DSA:2.30.36.70 (GENE3D), G3DSA:3.30.200.20 (GENE3D), G3DSA:3.30.420.40 (GENE3D), G3DSA:3.40.50.300 (GENE3D), PTHR11937:SF93 (PANTHER), SSF53067 (SUPERFAMILY)
GRMZM2G015861	6.90773	43.6647	2.66018	0.0150856	actin-related protein 7	Cell component	-	IPR004000 (PRINTS); IPR027678 (PTHR11937:PANTHER); G3DSA:3.30.420.40 (GENE3D), SSF53067 (SUPERFAMILY)
AC219156.3_FG002	0	2.79048	9999999	0.00123861	af326768_1embryonic flower 1-like protein	Cell component	0	no IPS match
GRMZM2G342493	0.00182339	5.20362	11.4787	0.000494865	alpha-tubulin	Cell component	-	IPR000217 (PRINTS); IPR002452 (PRINTS); IPR003008 (G3DSA:3.40.50.GENE3D); IPR017975 (PROSITE); SignalP-NN(euk) (SIGNALP)
GRMZM2G001283	0.167524	0.436442	1.38142	0.00267001	beta-6 tubulin	Cell component	-	SignalP-NN(euk) (SIGNALP), tmhmm (TMHMM)
GRMZM2G115589	2.03305	0.308886	-2.7185	0.0267383	callose synthase 12-like	Cell component	EC:2.4.1.34	IPR026953 (PTHR12741:PANTHER); PTHR12741 (PANTHER)
GRMZM2G472654	1.76179	0.840408	-1.06788	0.0315753	carnitine racemase like protein	Cell component	EC:5.3.3.8	SignalP-NN(euk) (SIGNALP), tmhmm (TMHMM)
GRMZM2G158526	22.0797	10.7933	-1.03258	0.00211416	cenh3	Cell component	-	no IPS match
GRMZM2G056488	0.123466	2.42069	4.29323	0.00340092	cenpca protein	Cell component	0	no IPS match
GRMZM2G369014	0.00800764	6.73504	9.71609	0.00085344	cenpca protein	Cell component	0	PTHR16684 (PANTHER), PTHR16684:SF7 (PANTHER)
GRMZM2G121510	14.4311	30.08	1.05962	4.43219e-09	chromatin structure-remodeling complex protein bsh-like	Cell component	-	IPR006939 (PANTHER)
GRMZM2G115885	0.00144198	0.861248	9.22223	0.000450809	condensin-2 complex subunit h2-like	Cell component	0	no IPS match
GRMZM2G700655	0.612057	1.85044	1.59613	0.00701013	embryonic flower 1-like protein	Cell component	0	no IPS match
AC199571.3_FG003	0.000872673	0.609771	9.44861	0.000886174	embryonic flower 1-like protein	Cell component	0	no IPS match
GRMZM2G016892	5.40281	62.1762	3.52458	0.000314052	er membrane protein complex subunit 2-like	Cell component	-	IPR011990 (G3DSA:1.25.40.GENE3D); IPR013026 (PROFILE); PTHR12760 (PANTHER), PF13414 (PFAM), SSF48452 (SUPERFAMILY)
GRMZM2G043115	0.969515	4.82137	2.31411	2.19022e-07	er membrane protein complex subunit 7 homolog	Cell component	-	SignalP-NN(euk) (SIGNALP), tmhmm (TMHMM)
GRMZM2G174591	11.8688	1.47483	-3.00855	0.0244145	gamma-tubulin complex component 3 homolog	Cell component	-	no IPS match
AC207427.3_FG005	74.248	30.415	-1.28757	0.0044578	golgin candidate 1-like	Cell component	-	no IPS match
GRMZM2G314125	5.2312	0.344596	-3.92416	4.06442e-05	golgin candidate 2-like	Cell component	EC:2.7.1.11; EC:2.7.1.90	IPR005135 (G3DSA:3.60.10.GENE3D)
GRMZM2G390432	4.23945	1.24959	-1.76242	0.00273044	golgin subfamily a member 5-like	Cell component	0	no IPS match
GRMZM2G312068	0	2.53197	9999999	0.000831399	integral membrane protein like	Cell component	-	no IPS match
GRMZM2G109420	14.6473	29.7824	1.02383	0.0037426	kinesin motor domain-containing protein	Cell component	-	IPR001752 (PRINTS); IPR027417 (SUPERFAMILY); IPR027640 (PANTHER); PTHR24115:SF162 (PANTHER), tmhmm (TMHMM)
GRMZM2G096302	12.7235	1.60305	-2.9886	0.0357167	kinesin-5-like isoform x2	Cell component	-	no IPS match
GRMZM2G408308	1.5017	0.373898	-2.00588	0.0037426	kinesin-like protein kif11-like	Cell component	-	IPR001752 (PRINTS); IPR027417 (SUPERFAMILY); IPR027640 (PANTHER); PTHR24115:SF69 (PANTHER)
GRMZM2G120038	0.159706	5.90915	5.20946	2.09822e-05	kinetochore protein ndc80 homolog	Cell component	0	no IPS match
GRMZM2G156246	115.571	5.36502	-4.42905	0.015766	membrane protein	Cell component	-	tmhmm (TMHMM)
GRMZM2G169357	0	3.06401	9999999	0.00442376	membrane steroid-binding protein 1	Cell component	0	SignalP-NN(euk) (SIGNALP), tmhmm (TMHMM)
GRMZM2G091592	5.43256	0.99773	-2.44491	0.0193438	microtubule motor	Cell component	-	no IPS match
GRMZM2G111406	0.0155827	2.01962	7.01799	4.90368e-05	mini-chromosome maintenance complex protein family	Cell component	0	PTHR22870 (PANTHER), PTHR22870:SF91 (PANTHER), tmhmm (TMHMM)
GRMZM2G002529	0	1.09223	9999999	1.24221e-05	multiple c2 and transmembrane domain-containing protein 2-like	Cell component	0	no IPS match
GRMZM2G060718	0.0584612	63.8011	10.0919	3.11472e-05	non-green plastid inner envelope membrane protein	Cell component	-	tmhmm (TMHMM)
GRMZM2G087109	0	0.0896076	9999999	0.0151661	nuclear pore complex isoform 2	Cell component	-	no IPS match
GRMZM2G156203	3.06829	0.217464	-3.81859	0.0358057	nuclear pore complex isoform 2	Cell component	-	no IPS match
GRMZM2G156174	0.405994	13.5547	5.06119	0.0358057	nuclear pore complex isoform 2	Cell component	-	IPR019321 (PFAM); PTHR13257 (PANTHER), PTHR13257:SF0 (PANTHER)
AC195951.2_FG014	0.47729	1.57216	1.71981	0.0284789	nuclear pore complex protein nup155-like	Cell component	-	IPR004870 (PANTHER); IPR007187 (PFAM); PTHR10350:SF6 (PANTHER)
GRMZM2G002062	0	0.882891	9999999	0.00137018	nuclear pore complex protein nup155-like	Cell component	-	IPR004870 (PANTHER); PTHR10350:SF6 (PANTHER), tmhmm (TMHMM)
GRMZM5G895730	2.89e-05	2.16319	16.1917	0.000133277	nuclear pore complex protein nup205-like	Cell component	-	IPR012340 (G3DSA:2.40.50.GENE3D); IPR013970 (PFAM); IPR021827 (PFAM); PTHR31614 (PANTHER)
GRMZM2G031326	13.2595	32.4468	1.29105	0.000138912	nucleolar complex protein 4 homolog	Cell component	-	no IPS match
GRMZM2G562939	10.3902	2.23132	-2.21925	0.000990403	nucleoporin nup43	Cell component	-	IPR023395 (G3DSA:1.50.40.GENE3D); PTHR24089 (PANTHER), PTHR24089:SF85 (PANTHER), tmhmm (TMHMM)
AC187157.4_FG002	0.41726	1.40579	1.75236	0.0128971	nucleoporin nup53-like	Cell component	-	IPR007846 (PFAM); IPR017389 (PIR); PTHR21527 (PANTHER), PTHR21527:SF2 (PANTHER), SSF54928 (SUPERFAMILY)
GRMZM2G345582	0	1.17125	9999999	0.00372374	nucleoporin p58 p45	Cell component	0	PTHR23245 (PANTHER), PTHR23245:SF26 (PANTHER)
GRMZM2G057853	12.6948	31.3151	1.30262	0.00557558	nucleoporin seh1-like	Cell component	-	IPR001680 (PFAM); IPR015943 (G3DSA:2.130.10.GENE3D); IPR017986 (PROFILE); PTHR11024 (PANTHER), PTHR11024:SF1 (PANTHER)
GRMZM2G147596	0	0.296779	9999999	0.0280213	origin recognition complex subunit 5	Cell component	-	no IPS match
GRMZM2G028005	1.52179	18.8374	3.62976	0.00124324	outer envelope protein of 80 kda isoform 2	Cell component	-	IPR000184 (PFAM); IPR010827 (PFAM); G3DSA:2.40.160.50 (GENE3D), PTHR12815 (PANTHER), PTHR12815:SF6 (PANTHER)
GRMZM2G370302	0	0.395978	9999999	0.00126709	peroxisome biogenesis protein 3-2	Cell component	-	IPR006966 (PFAM); tmhmm (TMHMM)
GRMZM2G018649	0.0151179	0.215724	3.83486	0.00529906	plasma membrane integral protein	Cell component	-	IPR000425 (PRINTS); IPR022357 (PROSITE); IPR023271 (G3DSA:1.20.1080.GENE3D); PTHR19139:SF27 (PANTHER), tmhmm (TMHMM)
AC235535.1_FG001	8.59872	73.4393	3.09436	0.0118226	probable chromatin-remodeling complex atpase chain-like	Cell component	-	IPR000330 (PFAM); IPR001005 (SMART); IPR001650 (PFAM); IPR009057 (G3DSA:1.10.10.GENE3D); IPR014001 (SMART); IPR015194 (PFAM); IPR015195 (PFAM); IPR017884 (PROFILE); IPR027417 (SUPERFAMILY); G3DSA:3.40.50.300 (GENE3D), PTHR10799 (PANTHER), PTHR10799:SF73 (PANTHER), tmhmm (TMHMM)
GRMZM2G462957	0.594197	2.39788	2.01275	0.0474236	probable plastid-lipid-associated protein chloroplastic-like	Cell component	-	IPR006843 (PFAM)
GRMZM2G007651	6.13122	16.896	1.46244	2.70018e-07	root border cell-specific protein	Cell component	-	no IPS match
GRMZM2G157845	0	0.531425	9999999	0.0225064	root cap protein 1	Cell component	0	IPR009646 (PFAM); PTHR31656 (PANTHER), PTHR31656:SF0 (PANTHER), SignalP-NN(euk) (SIGNALP), tmhmm (TMHMM)
GRMZM2G153358	0.0914798	0.339528	1.89201	0.0361511	seven-transmembrane-domain protein 1	Cell component	-	IPR004316 (PFAM); PTHR10791 (PANTHER), SignalP-NN(euk) (SIGNALP), tmhmm (TMHMM)
GRMZM5G870251	0	2.81555	9999999	0.0157681	regulator of chromosome condensation family protein	Cell component	0	no IPS match
GRMZM2G130659	0.00300483	0.566869	7.55959	0.00762314	transmembrane 9 superfamily member 4-like	Cell component	-	IPR004240 (PANTHER); PTHR10766:SF1 (PANTHER), SignalP-NN(euk) (SIGNALP), tmhmm (TMHMM)
GRMZM5G848529	9.58583	29.0289	1.59851	3.91064e-06	transmembrane clptm1 family protein	Cell component	-	IPR008429 (PANTHER)
AC226373.2_FG006	0	2.22189	9999999	0.000129269	transmembrane protein 184a-like	Cell component	0	no IPS match
GRMZM2G032106	0	10.9333	9999999	0.00296171	transmembrane protein 19-like	Cell component	-	IPR002794 (PANTHER); SignalP-NN(euk) (SIGNALP), tmhmm (TMHMM)
GRMZM2G428130	0	0.68598	9999999	2.69379e-05	transmembrane protein 205-like	Cell component	-	no IPS match
GRMZM2G164249	0.160532	14.6952	6.51634	0.011682	transmembrane protein 256 homolog	Cell component	-	IPR006696 (PFAM); PTHR10580 (PANTHER), PTHR10580:SF12 (PANTHER), SignalP-NN(euk) (SIGNALP), tmhmm (TMHMM)
AC193667.3_FG001	2.64274	0.382798	-2.78738	0.0122564	transmembrane protein 258-like	Cell component	0	no IPS match
GRMZM2G528575	0.0401328	7.64696	7.57396	4.23883e-07	tubulin alpha-2 chain-like	Cell component	-	no IPS match
GRMZM2G099944	0.0997498	1.02196	3.35688	0.0118833	tubulin beta-7 expressed	Cell component	-	SignalP-NN(euk) (SIGNALP)
AC212023.4_FG007	6.17018	0.230247	-4.74406	0.00117294	tubulin-specific chaperone d-like	Cell component	-	no IPS match
GRMZM2G143389	6.42783	0.89661	-2.84178	0.0117723	upf0136 membrane protein at2g26240-like	Cell component	-	no IPS match
GRMZM2G104505	573.305	262.032	-1.12956	0.0137072	vesicle-associated membrane protein 725	Cell component	-	SignalP-NN(euk) (SIGNALP), tmhmm (TMHMM)
GRMZM2G402171	0.250439	3.69767	3.88409	0.0324902	vesicle-associated membrane protein family protein	Cell component	0	no IPS match
GRMZM2G335111	1.02476	0	-9999999	0.00659731	beta- -glucanase	Cell wall	EC:3.2.1.0	IPR000490 (PFAM); IPR013781 (G3DSA:3.20.20.GENE3D); IPR017853 (SUPERFAMILY); PTHR32227 (PANTHER), PTHR32227:SF13 (PANTHER), SignalP-NN(euk) (SIGNALP), tmhmm (TMHMM)
GRMZM2G397508	10.4426	0.239444	-5.44665	0.00904473	beta-expansin 1a expressed	Cell wall	-	no IPS match
GRMZM2G327266	0.0518008	4.42246	6.41573	0.0106413	beta-expansin 4 precursor	Cell wall	-	no IPS match
GRMZM5G802646	0.0248436	0.312361	3.65227	0.0106413	beta-expansin 4 precursor	Cell wall	-	no IPS match
GRMZM2G148133	0.470075	0.202819	-1.2127	0.0289783	beta-glucosidase 26-like	Cell wall	EC:3.2.1.117	no IPS match
GRMZM2G364249	0.29446	0.108721	-1.43744	3.80979e-06	beta-glucosidase 6	Cell wall	EC:3.2.1.0	IPR001360 (PANTHER); IPR013781 (G3DSA:3.20.20.GENE3D); IPR017853 (SUPERFAMILY)
GRMZM5G828987	0.930403	7.47364	3.00588	0.00564758	beta-glucosidase 6-like	Cell wall	EC:3.2.1.0	IPR001360 (PANTHER); IPR013781 (G3DSA:3.20.20.GENE3D); IPR017853 (SUPERFAMILY); IPR018120 (PROSITE); SignalP-NN(euk) (SIGNALP)
GRMZM5G876007	4.16435	0	-9999999	0.0167001	cellulose synthase-like 6	Cell wall	EC:2.4.1.12	no IPS match
GRMZM2G110145	8.43758	2.58057	-1.70914	0.0167001	cellulose synthase-like 6	Cell wall	EC:2.4.1.12	IPR005150 (PFAM); PTHR32287 (PANTHER), PTHR32287:SF6 (PANTHER), tmhmm (TMHMM)
GRMZM2G001361	0	0.0174681	9999999	0.0150935	cellulose synthase-like protein e2-like	Cell wall	EC:2.4.1.12	IPR005150 (PFAM); PTHR32287 (PANTHER), PTHR32287:SF13 (PANTHER), tmhmm (TMHMM)
AC191045.3_FG006	0	3.91962	9999999	1.80223e-06	extensin precursor-like	Cell wall	-	IPR001611 (PFAM); IPR003591 (SMART); IPR013210 (PFAM); PR00019 (PRINTS), G3DSA:3.80.10.10 (GENE3D), PTHR24420 (PANTHER), PTHR24420:SF488 (PANTHER), PF13855 (PFAM), SignalP-NN(euk) (SIGNALP), SSF52058 (SUPERFAMILY)
GRMZM2G333811	5.64896	0	-9999999	1.80223e-06	extensin precursor-like	Cell wall	-	IPR001611 (PFAM); IPR003591 (SMART); IPR013210 (PFAM); PR00019 (PRINTS), PR01217 (PRINTS), G3DSA:3.80.10.10 (GENE3D), PTHR24420 (PANTHER), PTHR24420:SF488 (PANTHER), PF13855 (PFAM), SignalP-NN(euk) (SIGNALP), tmhmm (TMHMM), SSF52058 (SUPERFAMILY)
GRMZM2G152638	0.988599	9.99436	3.33766	0.0142799	glucan endo- -beta-glucosidase 5-like	Cell wall	EC:3.2.1.0	IPR000490 (PFAM); IPR012946 (PFAM); IPR013781 (G3DSA:3.20.20.GENE3D); IPR017853 (SUPERFAMILY); PTHR32227 (PANTHER), PTHR32227:SF11 (PANTHER), tmhmm (TMHMM)
GRMZM2G152611	0.0694516	0.240318	1.79086	0.0142799	glucan endo- -beta-glucosidase 5-like	Cell wall	EC:3.2.1.0	IPR000490 (PFAM); IPR012946 (PFAM); IPR013781 (G3DSA:3.20.20.GENE3D); IPR017853 (SUPERFAMILY); PTHR32227 (PANTHER), PTHR32227:SF11 (PANTHER), tmhmm (TMHMM)
GRMZM2G163883	0.252143	0.549841	1.12477	0.0105343	glucan endo- -beta-glucosidase-like protein 3-like	Cell wall	0	no IPS match
GRMZM2G472774	0	3.5433	9999999	3.96204e-29	leucine-rich repeat extensin-like protein 3-like	Cell wall	-	no IPS match
GRMZM2G169669	0.0407225	0.116542	1.51695	3.96204e-29	leucine-rich repeat extensin-like protein 3-like	Cell wall	-	PR01217 (PRINTS), G3DSA:3.80.10.10 (GENE3D), PTHR24420 (PANTHER), PTHR24420:SF492 (PANTHER), SSF52058 (SUPERFAMILY)
GRMZM2G329484	0	1.97353	9999999	0.000438862	leucine-rich repeat extensin-like protein 3-like	Cell wall	-	G3DSA:3.80.10.10 (GENE3D), PTHR24420 (PANTHER), PTHR24420:SF492 (PANTHER), PF13855 (PFAM), SignalP-NN(euk) (SIGNALP), SSF52058 (SUPERFAMILY)
GRMZM5G877524	0	0.0558686	9999999	0.0475457	leucine-rich repeat extensin-like protein 6-like	Cell wall	-	no IPS match
GRMZM2G359305	0	1.46413	9999999	0.0463326	pectate lyase 8	Cell wall	-	IPR002022 (PFAM); IPR011050 (SUPERFAMILY); IPR012334 (G3DSA:2.160.20.GENE3D); PTHR31683 (PANTHER), PTHR31683:SF0 (PANTHER), tmhmm (TMHMM)
GRMZM2G301287	0	2.0375	9999999	3.4146e-06	pectate lyase 8	Cell wall	-	IPR002014 (PROFILE); IPR002022 (PFAM); IPR008942 (G3DSA:1.25.40.GENE3D); IPR011050 (SUPERFAMILY); IPR012334 (G3DSA:2.160.20.GENE3D); PTHR31683 (PANTHER)
GRMZM2G455564	0.0725568	0.205654	1.50304	0.024392	probable pectinesterase 8-like	Cell wall	EC:3.1.1.11	SignalP-NN(euk) (SIGNALP), tmhmm (TMHMM)
GRMZM2G174598	6.04563	2.51337	-1.26627	0.0422248	probable polygalacturonase-like	Cell wall	EC:3.2.1.15; EC:3.2.1.67	IPR000743 (PFAM); IPR006626 (SMART); IPR011050 (SUPERFAMILY); IPR012334 (G3DSA:2.160.20.GENE3D); PTHR31339 (PANTHER), PTHR31339:SF0 (PANTHER)
GRMZM2G147226	10.2476	105.818	3.36823	0.0206778	proline-rich protein 12-like	Cell wall	-	IPR006569 (SMART); IPR006903 (PFAM); IPR008942 (G3DSA:1.25.40.GENE3D); PTHR12460 (PANTHER), PTHR12460:SF0 (PANTHER)
GRMZM2G470499	8.64359	3.38837	-1.35104	1.72228e-12	prolin-rich extensin-like receptor protein kinase family protein	Cell wall	EC:2.7.11.0; EC:2.7.10.0	IPR000719 (PROFILE); IPR001245 (PFAM); IPR002290 (SMART); IPR008271 (PROSITE); IPR011009 (SUPERFAMILY); IPR017441 (PROSITE); IPR020635 (SMART); G3DSA:1.10.510.10 (GENE3D), G3DSA:3.30.200.20 (GENE3D), PTHR24420 (PANTHER), PTHR24420:SF66 (PANTHER)
GRMZM5G832452	0	1.93408	9999999	6.47855e-08	prolin-rich extensin-like receptor protein kinase family protein	Cell wall	EC:2.7.11.0	no IPS match
GRMZM2G119879	0.571914	10.9704	4.26167	6.47855e-08	prolin-rich extensin-like receptor protein kinase family protein	Cell wall	EC:2.7.11.0	IPR000719 (PFAM); IPR002290 (SMART); IPR008271 (PROSITE); IPR011009 (SUPERFAMILY); G3DSA:1.10.510.10 (GENE3D), PTHR24420 (PANTHER), PTHR24420:SF66 (PANTHER), tmhmm (TMHMM)
GRMZM2G474602	0.6175	2.2163	1.84364	0.00151008	glycine proline-rich family protein	Cell wall	0	no IPS match
AC193327.3_FG005	5.4983	0	-9999999	0.00754791	vegetative cell wall protein gp1-like	Cell wall	-	no IPS match
AC225193.3_FG004	3.3338	7.07067	1.08468	0.00561314	vegetative cell wall protein gp1-like	Cell wall	-	IPR001623 (G3DSA:1.10.287.GENE3D); PTHR25040 (PANTHER), PTHR25040:SF79 (PANTHER)
GRMZM2G172710	0.299154	1.02826	1.78124	0.0223808	vegetative cell wall protein gp1-like	Cell wall	0	no IPS match
GRMZM2G001946	0	2.34029	9999999	0.00138004	wall-associated receptor kinase 2-like	Cell wall	-	no IPS match
GRMZM2G477885	0	5.14594	9999999	0.00228044	wall-associated receptor kinase-like 14	Cell wall	0	no IPS match
GRMZM5G820074	7.97884	25.8296	1.69477	0.0247451	xyloglucan endotransglucosylase hydrolase protein 23 precursor	Cell wall	EC:3.2.1.0; EC:2.4.1.207	IPR000757 (PFAM); IPR008985 (SUPERFAMILY); IPR010713 (PFAM); IPR013320 (G3DSA:2.60.120.GENE3D); PTHR31062 (PANTHER)
GRMZM2G306974	0.663891	0	-9999999	7.42391e-16	xylose isomerase	Cell wall	-	no IPS match
GRMZM2G005734	25.082	0.111069	-7.81905	7.42391e-16	xylose isomerase	Cell wall	EC:5.3.1.5	no IPS match
GRMZM2G106303	0	9.6966	9999999	0.0117375	12-oxo-phytodienoic acid reductase	Electr./energy	EC:1.3.1.42	IPR001155 (PFAM); IPR013785 (G3DSA:3.20.20.GENE3D); PTHR22893 (PANTHER), PTHR22893:SF13 (PANTHER), SSF51395 (SUPERFAMILY)
GRMZM2G106392	0.426191	2.17034	2.34835	0.0117375	12-oxo-phytodienoic acid reductase	Electr./energy	EC:1.3.1.42	IPR001155 (PFAM); IPR013785 (G3DSA:3.20.20.GENE3D); PTHR22893 (PANTHER), PTHR22893:SF13 (PANTHER), SSF51395 (SUPERFAMILY)
GRMZM2G000236	0.297643	9.6966	5.02582	0.0127733	12-oxo-phytodienoic acid reductase	Electr./energy	EC:1.3.1.42	no IPS match
GRMZM2G479697	0	3.75326	9999999	8.61668e-10	aaa-type atpase	Electr./energy	EC:3.6.1.15	PTHR24420 (PANTHER), PTHR24420:SF499 (PANTHER)
GRMZM2G170037	3.17632	13.7072	2.10951	1.0301e-20	aaa-type atpase family expressed	Electr./energy	EC:3.6.1.15	SignalP-NN(euk) (SIGNALP)
GRMZM2G435582	3.73763	12.0939	1.69408	2.4691e-13	aaa-type atpase family expressed	Electr./energy	EC:3.6.1.15	IPR003593 (SMART); IPR003959 (PFAM); IPR027417 (SUPERFAMILY); G3DSA:1.10.8.60 (GENE3D), G3DSA:3.40.50.300 (GENE3D), PTHR23074 (PANTHER), PTHR23074:SF20 (PANTHER)
GRMZM2G078951	2.30655	8834.56	11.9032	1.69518e-06	aaa-type atpase family expressed	Electr./energy	-	no IPS match
GRMZM2G127429	2.28e-05	0.169288	12.8582	0.019155	aconitate cytoplasmic	Electr./energy	-	no IPS match
GRMZM2G005545	0.0290517	0.495766	4.09296	0.00102549	aconitate hydratase	Electr./energy	EC:4.2.1.3	IPR000573 (PFAM); IPR015928 (G3DSA:3.20.19.GENE3D); IPR015934 (PTHR11670:PANTHER); IPR015937 (PANTHER)
GRMZM2G126887	0	0.102	9999999	0.0479519	arsenical pump-driving atpase	Electr./energy	EC:3.6.1.3	IPR016300 (PANTHER); IPR025723 (PFAM); IPR027417 (SUPERFAMILY); G3DSA:3.40.50.300 (GENE3D), PTHR10803:SF0 (PANTHER)
GRMZM2G035996	2.04855	5.07616	1.30913	0.018878	asynapsis 1	Electr./energy	-	IPR003511 (G3DSA:3.30.900.GENE3D); IPR011009 (SUPERFAMILY); G3DSA:1.10.510.10 (GENE3D), PTHR21518 (PANTHER)
GRMZM5G840505	32.0735	6.13357	-2.38658	0.0105326	atp binding	Electr./energy	-	IPR000270 (PFAM); PTHR31066 (PANTHER), PTHR31066:SF0 (PANTHER), SSF54277 (SUPERFAMILY)
GRMZM2G052296	0.0391109	0.481494	3.62188	0.0221284	atp binding	Electr./energy	0	no IPS match
AC202181.3_FG003	0.0832448	0.738526	3.14922	0.0221284	atp binding	Electr./energy	0	IPR026852 (PTHR10887:PANTHER); PTHR10887 (PANTHER), PF13087 (PFAM)
GRMZM2G116616	0.16184	4.90905	4.9228	0.00610372	atp binding protein	Electr./energy	EC:2.7.11.0	SignalP-NN(euk) (SIGNALP)
GRMZM2G403454	192.382	405.818	1.07686	0.0125843	atp binding protein	Electr./energy	EC:3.6.1.15	IPR003959 (PFAM); IPR027417 (SUPERFAMILY); G3DSA:3.40.50.2000 (GENE3D), G3DSA:3.40.50.300 (GENE3D), PTHR23070 (PANTHER), PTHR23070:SF1 (PANTHER)
GRMZM2G302080	0.00993701	0.473629	5.5748	0.00918229	atp sulfurylase	Electr./energy	EC:2.7.7.4	IPR014729 (G3DSA:3.40.50.GENE3D); IPR024951 (PFAM); PTHR24799 (PANTHER), PTHR24799:SF1 (PANTHER), SSF52374 (SUPERFAMILY)
GRMZM2G373292	0.40698	17.1355	5.39589	2.73117e-24	atp synthase	Electr./energy	-	no IPS match
GRMZM2G110066	1.29226	0.321184	-2.00842	0.0199381	atp10 protein	Electr./energy	0	SignalP-NN(euk) (SIGNALP)
GRMZM2G082821	0.0195644	1.85274	6.56529	0.00721275	atpase plasma membrane-type-like	Electr./energy	-	IPR001757 (PANTHER); PTHR24093:SF127 (PANTHER)
GRMZM2G092188	0.00649325	0.611827	6.55804	0.000432326	atpase plasma membrane-type-like	Electr./energy	-	IPR001757 (PANTHER); PTHR24093:SF127 (PANTHER), tmhmm (TMHMM)
GRMZM5G893864	13.7786	33.1019	1.26448	1.04806e-06	autoinhibited ca(2+)-atpase 10 isoform 1	Electr./energy	EC:3.6.3.8	IPR001757 (PRINTS); IPR006068 (PFAM); IPR023214 (PFAM); IPR023298 (G3DSA:1.20.1110.GENE3D); PTHR24093:SF0 (PANTHER), tmhmm (TMHMM), SSF81665 (SUPERFAMILY)
GRMZM5G884960	0.000383522	0.0644059	7.39174	0.030564	cytochrome b6 f complex subunit iv	Electr./energy	-	IPR005798 (PFAM); IPR005870 (PIR); IPR016175 (PANTHER); G3DSA:1.10.287.980 (GENE3D), G3DSA:1.20.5.510 (GENE3D), PTHR19271:SF0 (PANTHER), tmhmm (TMHMM)
GRMZM2G038365	0.0530426	0.995374	4.23002	0.025879	cytochrome b6-f complex iron-sulfur subunit	Electr./energy	EC:1.10.2.2; EC:1.10.9.1	IPR005805 (PRINTS); IPR014349 (PANTHER); IPR014909 (PFAM); IPR017941 (G3DSA:2.102.10.GENE3D); PTHR10134:SF0 (PANTHER)
GRMZM2G038448	0.0674575	0.416091	2.62485	0.025879	cytochrome b6-f complex iron-sulfur subunit	Electr./energy	EC:1.10.2.2; EC:1.10.9.1	no IPS match
GRMZM2G314328	0.103986	0.237328	1.19049	0.000244213	cytochrome c biogenesis fn	Electr./energy	-	PTHR10287 (PANTHER), SignalP-NN(euk) (SIGNALP)
GRMZM5G819384	0.0990135	0	-9999999	0.000244213	cytochrome c biogenesis fn	Electr./energy	-	no IPS match
GRMZM2G142109	0.51279	1.06808	1.05858	0.00014756	cytochrome c oxidase subunit ii family protein	Electr./energy	EC:1.9.3.1	no IPS match
GRMZM5G831540	0.432395	0.212458	-1.02517	0.0361218	cytochrome f	Electr./energy	-	IPR002325 (PRINTS); IPR011054 (SUPERFAMILY); IPR024058 (G3DSA:1.20.5.GENE3D); IPR024094 (G3DSA:2.60.40.GENE3D); G3DSA:2.40.50.100 (GENE3D), SignalP-NN(euk) (SIGNALP), tmhmm (TMHMM)
GRMZM2G119675	1.07941	89.2105	6.3689	1.10038e-08	mitochondrial atp synthase 6 kda subunit	Electr./energy	-	no IPS match
GRMZM2G112640	38.3449	8.80116	-2.12327	1.67651e-05	mitochondrial import inner membrane translocase subunit tim22-2-like	Electr./energy	-	no IPS match
GRMZM2G314434	3.61046	0.718186	-2.32975	0.000797151	mitochondrial import receptor subunit tom20	Electr./energy	-	IPR002939 (PFAM); IPR010547 (PFAM); IPR011990 (G3DSA:1.25.40.GENE3D); PD102047 (PRODOM), G3DSA:2.60.260.20 (GENE3D), PTHR32409 (PANTHER), PTHR32409:SF0 (PANTHER), SSF48452 (SUPERFAMILY)
GRMZM5G893102	40.4595	16.3831	-1.30427	0.000915379	mitochondrial inner membrane protease subunit 1	Electr./energy	-	SignalP-NN(euk) (SIGNALP)
GRMZM2G029141	1.98009	0.866945	-1.19155	0.0284409	mitochondrial inner membrane protease subunit 2	Electr./energy	-	IPR000223 (PRINTS); IPR011056 (G3DSA:2.10.109.GENE3D); IPR015927 (SUPERFAMILY); IPR019759 (PFAM)
GRMZM2G514583	0	0.432811	9999999	0.00318899	mitochondrial nadh ubiquinone oxidoreductase 13kd-like subunit	Electr./energy	-	no IPS match
GRMZM2G171539	0.0887701	13.124	7.20792	2.66106e-06	mitochondrial nadh ubiquinone oxidoreductase 13kd-like subunit	Electr./energy	-	SignalP-NN(euk) (SIGNALP)
GRMZM2G057910	12.2726	91.8707	2.90416	0.0452275	nad-dependent gfo idh family	Electr./energy	-	IPR000683 (PFAM); IPR004104 (PFAM); IPR016040 (G3DSA:3.40.50.GENE3D); G3DSA:3.30.360.10 (GENE3D), PTHR22604 (PANTHER), PTHR22604:SF38 (PANTHER), SSF51735 (SUPERFAMILY), SSF55347 (SUPERFAMILY)
GRMZM5G835117	7.57666	1.07126	-2.82225	1.34903e-06	nad-dependent protein deacetylase srt1-like	Electr./energy	-	no IPS match
AC234161.1_FG010	165.246	66.7228	-1.30836	5.44432e-11	nadh dehydrogenase	Electr./energy	-	no IPS match
AC195340.3_FG002	0.08647	14.5248	7.3921	0.00515205	nadh dehydrogenase	Electr./energy	EC:1.6.5.3	IPR001450 (PFAM); IPR010226 (TIGRFAMs); IPR017896 (PROFILE); IPR017900 (PROSITE); G3DSA:1.10.1060.10 (GENE3D), PTHR10849 (PANTHER), SSF54862 (SUPERFAMILY)
GRMZM2G008464	1.05119	12.8953	3.61675	0.00398345	nadh dehydrogenase	Electr./energy	EC:1.6.5.0	no IPS match
GRMZM2G072851	24.725	0	-9999999	0.000685302	nadh dehydrogenase	Electr./energy	EC:1.6.5.3	IPR001450 (PFAM); IPR017896 (PROFILE); IPR017900 (PROSITE); G3DSA:1.10.1060.10 (GENE3D), PTHR10849 (PANTHER), SSF54862 (SUPERFAMILY)
GRMZM5G840559	0.629479	0.179657	-1.80891	0.00496355	nadh dehydrogenase subunit 2	Electr./energy	EC:1.6.5.3	IPR001750 (PFAM); IPR010096 (TIGRFAMs); PTHR22773 (PANTHER), PTHR22773:SF41 (PANTHER), SignalP-NN(euk) (SIGNALP), tmhmm (TMHMM)
GRMZM5G804358	0.970902	0.456282	-1.0894	0.00519075	nadh dehydrogenase subunit 4	Electr./energy	EC:1.6.5.3	PTHR22773 (PANTHER), PTHR22773:SF40 (PANTHER), tmhmm (TMHMM)
GRMZM5G884365	1.47024	0.50539	-1.54058	0.000289716	nadh dehydrogenase subunit 5	Electr./energy	EC:1.6.5.3	IPR010934 (PFAM); PTHR22773 (PANTHER), PTHR22773:SF50 (PANTHER), tmhmm (TMHMM)
GRMZM5G827449	0	0.365831	9999999	7.45578e-06	nadh dehydrogenase subunit 5	Electr./energy	EC:1.6.5.3	no IPS match
GRMZM2G442129	0.0530832	0.138905	1.38777	0.0287049	nadh dehydrogenase subunit 9	Electr./energy	EC:1.6.5.3	IPR001268 (PRODOM); PTHR10884 (PANTHER), PTHR10884:SF5 (PANTHER), SSF143243 (SUPERFAMILY)
GRMZM2G157263	11.9194	26.6824	1.16258	1.12822e-07	nadh-cytochrome b5 reductase 1-like	Electr./energy	EC:1.6.2.2	no IPS match
GRMZM2G461332	0	0.0701014	9999999	1.00453e-12	nadp-dependent malic enzyme	Electr./energy	EC:1.1.1.38	IPR001891 (PRINTS); IPR012301 (G3DSA:3.40.50.GENE3D); PTHR23406 (PANTHER), PTHR23406:SF2 (PANTHER), SSF53223 (SUPERFAMILY)
GRMZM5G806143	8.0621	23.8664	1.56575	0.0326223	nadp-dependent oxidoreductase p1	Electr./energy	-	no IPS match
GRMZM2G325031	0.685685	0.115171	-2.57377	0.0326223	nadp-dependent oxidoreductase p1	Electr./energy	-	no IPS match
GRMZM2G096653	1.56e-06	1.33148	19.7031	7.52295e-06	nadp-dependent oxidoreductase p1	Electr./energy	-	IPR011032 (G3DSA:3.90.180.GENE3D)
GRMZM2G128466	0.0245377	0.559922	4.51215	0.00766127	nadph quinone oxidoreductase 2	Electr./energy	-	SignalP-NN(euk) (SIGNALP), tmhmm (TMHMM)
GRMZM5G821304	0.357848	0.102556	-1.80294	0.00766127	nadph quinone oxidoreductase 2	Electr./energy	-	no IPS match
GRMZM2G377451	12.302	2.84865	-2.11054	2.54313e-15	nadph--cytochrome p450 reductase	Electr./energy	EC:1.6.2.4	IPR001433 (PFAM); IPR001709 (PRINTS); IPR003097 (PFAM); IPR017938 (SUPERFAMILY); IPR023562 (PFAM); G3DSA:2.40.30.10 (GENE3D), G3DSA:3.40.50.80 (GENE3D), G3DSA:3.90.226.10 (GENE3D), PTHR19384 (PANTHER), SSF52343 (SUPERFAMILY)
GRMZM2G144319	0	1.55293	9999999	3.75515e-05	plasma membrane h+-atpase	Electr./energy	-	IPR001757 (PANTHER); IPR023298 (G3DSA:1.20.1110.GENE3D); PTHR24093:SF127 (PANTHER), tmhmm (TMHMM)
GRMZM2G150928	0.0187616	3.94956	7.71777	1.73603e-08	plastidic atp adp-transporter	Electr./energy	-	no IPS match
GRMZM2G158279	0.329558	43.6015	7.0477	4.10505e-57	probable atp synthase 24 kda mitochondrial-like	Electr./energy	-	no IPS match
AC210795.3_FG006	0	7.30571	9999999	0.00458349	p-type h+-atpase	Electr./energy	EC:3.6.3.6	IPR001757 (PANTHER); IPR023299 (G3DSA:3.40.1110.GENE3D); PTHR24093:SF127 (PANTHER), SignalP-NN(euk) (SIGNALP)
GRMZM2G331581	2.87714	1.25451	-1.19751	8.2703e-05	pyrophosphate-energized vacuolar membrane proton pump-like	Electr./energy	EC:3.6.1.1	IPR004131 (PFAM); PTHR31998 (PANTHER), PTHR31998:SF0 (PANTHER), SignalP-NN(euk) (SIGNALP), tmhmm (TMHMM)
GRMZM2G345911	2.03148	4.17388	1.03886	0.00228867	membrane h(+)-atpase1	Electr./energy	-	IPR001757 (PRINTS); IPR023214 (SUPERFAMILY); IPR023298 (G3DSA:1.20.1110.GENE3D); PTHR24093:SF127 (PANTHER), tmhmm (TMHMM)
AC197699.3_FG004	0	1.36784	9999999	0.00064209	membrane h(+)-atpase1	Electr./energy	-	IPR001757 (PANTHER); IPR023298 (G3DSA:1.20.1110.GENE3D); PTHR24093:SF127 (PANTHER), tmhmm (TMHMM)
GRMZM2G000264	9.20338	58.7406	2.67412	0.00292866	membrane h(+)-atpase1	Electr./energy	-	IPR001757 (PRINTS); IPR023214 (PFAM); IPR023298 (G3DSA:1.20.1110.GENE3D); PTHR24093:SF127 (PANTHER), SSF81665 (SUPERFAMILY)
GRMZM2G701930	0	0.549069	9999999	0.00032653	transitional endoplasmic reticulum atpase	Electr./energy	EC:3.6.1.3	SignalP-NN(euk) (SIGNALP), tmhmm (TMHMM)
GRMZM5G881779	0.0153684	6.18257	8.6521	0.0292843	transitional endoplasmic reticulum atpase-like	Electr./energy	EC:3.6.1.15	no IPS match
GRMZM2G563190	0.0174874	0.133018	2.92723	0.00515205	type ii nad h dehydrogenase	Electr./energy	-	IPR002048 (PROFILE); IPR011992 (G3DSA:1.10.238.GENE3D); G3DSA:3.50.50.60 (GENE3D), PTHR22915 (PANTHER), PTHR22915:SF4 (PANTHER), SSF47473 (SUPERFAMILY)
GRMZM2G401139	689.446	332.453	-1.05229	0.0403334	ubiquinol-cytochrome c reductase complex ubiquinone-binding protein qp-c	Electr./energy	EC:1.10.2.2	no IPS match
GRMZM2G067707	0.989808	103.818	6.71269	0.0189518	ubiquinol-cytochrome c reductase complex ubiquinone-binding protein qp-c	Electr./energy	EC:1.10.2.2	no IPS match
GRMZM5G855326	39.9305	0.910051	-5.4554	0.0351548	vacuolar atp synthase subunit f	Electr./energy	-	no IPS match
GRMZM2G181151	97.5087	240.906	1.30487	0.0319859	vacuolar atpase b subunit	Electr./energy	-	IPR000194 (PFAM); IPR000793 (PFAM); IPR004100 (PFAM); IPR005723 (TIGRFAMs); IPR020003 (PROSITE); IPR027417 (SUPERFAMILY); G3DSA:3.40.50.300 (GENE3D), PTHR15184 (PANTHER), PTHR15184:SF11 (PANTHER)
GRMZM2G346895	205.277	7246.11	5.14156	0.00630035	22-kda alpha zein 10	Metabolic process	-	IPR002530 (PFAM); SignalP-NN(euk) (SIGNALP), tmhmm (TMHMM)
GRMZM2G094532	0.157692	12.4654	6.30468	0.0284777	zein protein-body er membrane protein	Metabolic process	0	IPR007656 (PFAM); PTHR31448 (PANTHER)
GRMZM2G026939	873.678	3356.12	1.94162	0.0179652	zein-alpha pms1 precursor	Metabolic process	-	no IPS match
GRMZM2G346884	179.933	686.903	1.93265	0.00630035	zein-alpha precursor	Metabolic process	-	IPR002530 (PFAM); SignalP-NN(euk) (SIGNALP), tmhmm (TMHMM)
GRMZM2G088273	11.5523	52.8517	2.19377	0.00630035	zein-alpha precursor	Metabolic process	-	IPR002530 (PFAM)
GRMZM2G045387	467.998	955.902	1.03036	0.000896218	zein-alpha precursor	Metabolic process	-	IPR002530 (PFAM); SignalP-NN(euk) (SIGNALP), tmhmm (TMHMM)
GRMZM2G388461	64.5314	5.60279	-3.52578	0.00630035	zein-alpha precursor	Metabolic process	-	IPR002530 (PFAM)
GRMZM2G346884	179.933	686.903	1.93265	0.0011115	zein-alpha precursor	Metabolic process	-	IPR002530 (PFAM); SignalP-NN(euk) (SIGNALP), tmhmm (TMHMM)
GRMZM2G336513	1.9827	0.0141817	-7.12729	0.00173594	1-acyl-sn-glycerol-3-phosphate acyltransferase pls1	Metabolic process	0	SignalP-NN(euk) (SIGNALP), tmhmm (TMHMM)
GRMZM2G154016	0	0.0853675	9999999	0.00694948	1-acyl-sn-glycerol-3-phosphate acyltransferase pls1	Metabolic process	EC:2.3.1.51	no IPS match
GRMZM2G331723	0	35.1857	9999999	0.000849813	2-hydroxyacyl- lyase-like	Metabolic process	EC:4.1.1.1; EC:4.1.1.8	IPR012000 (PFAM); G3DSA:3.10.310.10 (GENE3D), G3DSA:3.40.50.1220 (GENE3D), PTHR18968 (PANTHER), PTHR18968:SF6 (PANTHER), SSF52467 (SUPERFAMILY)
GRMZM2G537291	43.2834	87.4751	1.01506	0.000608978	2-isopropylmalate synthase b	Metabolic process	EC:2.3.3.13	IPR000891 (PFAM); IPR002034 (PROSITE); IPR005671 (TIGRFAMs); IPR013709 (PFAM); IPR013785 (G3DSA:3.20.20.GENE3D); PTHR10277 (PANTHER), PTHR10277:SF9 (PANTHER), SSF51569 (SUPERFAMILY)
GRMZM2G026597	0	0.0708427	9999999	0.0438423	2-keto-3-deoxy-l-rhamnonate aldolase-like	Metabolic process	-	IPR025064 (PFAM); PTHR25370 (PANTHER), PTHR25370:SF105 (PANTHER)
GRMZM5G891969	62.604	126.577	1.01569	0.0118833	2-phosphoglycerate expressed	Metabolic process	-	IPR002627 (PANTHER); IPR027417 (SUPERFAMILY); G3DSA:3.40.50.300 (GENE3D), PTHR11088:SF21 (PANTHER), PF13207 (PFAM)
GRMZM2G146057	0.0748714	14.4808	7.59551	8.59499e-06	3beta-hydroxysteroid-dehydrogenase decarboxylase isoform 2	Metabolic process	EC:1.1.1.145; EC:1.1.1.170	no IPS match
GRMZM2G107741	22.8414	46.8672	1.03693	2.16867e-11	3-hydroxyisobutyryl- hydrolase-like protein mitochondrial-like	Metabolic process	-	IPR001753 (PFAM); G3DSA:3.90.226.10 (GENE3D), PTHR11941 (PANTHER), PTHR11941:SF9 (PANTHER), SSF52096 (SUPERFAMILY)
GRMZM2G093451	4.6324	179.55	5.27648	1.0368e-10	3-mercaptopyruvate sulfurtransferase	Metabolic process	EC:2.8.1.1; EC:2.8.1.2	IPR001763 (G3DSA:3.40.250.GENE3D); PTHR11364 (PANTHER), PTHR11364:SF0 (PANTHER)
GRMZM2G100462	123.024	509.475	2.05007	0.00381604	40s ribosomal protein s14	Metabolic process	EC:2.7.8.13	no IPS match
GRMZM5G876394	288.285	101.387	-1.50762	4.45431e-05	40s ribosomal protein s14	Metabolic process	-	no IPS match
GRMZM2G120432	58.3955	509.475	3.12508	4.45431e-05	40s ribosomal protein s14	Metabolic process	-	IPR001971 (G3DSA:3.30.420.GENE3D); IPR018102 (PROSITE); PTHR11759:SF1 (PANTHER), SSF53137 (SUPERFAMILY)
GRMZM2G094074	140.782	509.475	1.85555	0.00409977	40s ribosomal protein s14	Metabolic process	-	IPR001971 (G3DSA:3.30.420.GENE3D); IPR018102 (PROSITE); PTHR11759:SF1 (PANTHER), SSF53137 (SUPERFAMILY)
GRMZM5G805627	39.1274	125.341	1.67961	9.73976e-05	40s ribosomal protein s14	Metabolic process	-	no IPS match
GRMZM2G000801	0.0449544	18.8025	8.70825	1.20199e-40	40s ribosomal protein s15a	Metabolic process	-	IPR000630 (PANTHER); G3DSA:3.30.1370.30 (GENE3D), SignalP-NN(euk) (SIGNALP)
GRMZM2G303139	0	0.898923	9999999	0.0133304	40s ribosomal protein s23	Metabolic process	-	SignalP-NN(euk) (SIGNALP)
GRMZM2G171426	0.941886	318.482	8.40144	0.0436058	40s ribosomal protein s24	Metabolic process	-	IPR001976 (PRODOM); IPR012677 (G3DSA:3.30.70.GENE3D); IPR012678 (SUPERFAMILY); IPR018098 (PROSITE)
GRMZM2G132121	120.641	605.627	2.32771	1.34903e-06	40s ribosomal protein s27	Metabolic process	-	no IPS match
GRMZM2G455825	5.72279	0.199892	-4.83943	4.53938e-05	40s ribosomal protein s28	Metabolic process	-	no IPS match
GRMZM2G301096	0.970737	8.68929	3.16209	0.00247291	40s ribosomal protein s4	Metabolic process	-	SignalP-NN(euk) (SIGNALP)
GRMZM2G060986	1.03004	3.03366	1.55836	0.0241574	40s ribosomal protein s4	Metabolic process	-	IPR000876 (PANTHER); IPR005824 (PFAM); IPR011989 (G3DSA:1.25.10.GENE3D); IPR013843 (PFAM); IPR013845 (PRODOM); IPR018199 (PROSITE); PTHR11581:SF0 (PANTHER)
GRMZM2G703299	0.000696607	1.26192	10.823	0.000479449	40s ribosomal protein s4	Metabolic process	-	IPR000876 (PANTHER); IPR013845 (PRODOM); PTHR11581:SF0 (PANTHER)
GRMZM2G072984	3.73e-05	0.177713	12.2181	9.68086e-11	40s ribosomal protein s4	Metabolic process	-	no IPS match
AC195211.3_FG001	1.93224	24.7823	3.68096	0.00360321	40s ribosomal protein s4	Metabolic process	-	IPR000876 (PANTHER); IPR013845 (PRODOM); PTHR11581:SF0 (PANTHER), SignalP-NN(euk) (SIGNALP)
AC208309.3_FG002	0	9.69852	9999999	0.000352438	40s ribosomal protein s4	Metabolic process	-	SignalP-NN(euk) (SIGNALP)
GRMZM2G009504	0.00735452	0.18945	4.68704	0.00669751	40s ribosomal protein sa	Metabolic process	-	no IPS match
GRMZM2G159353	1.29675	0.315034	-2.04132	0.0179221	4-hydroxyphenylacetaldehyde oxime monooxygenase-like	Metabolic process	EC:1.14.13.0	IPR001128 (PRINTS); IPR002401 (PRINTS); IPR017972 (PROSITE); PTHR24298 (PANTHER), SignalP-NN(euk) (SIGNALP), tmhmm (TMHMM)
GRMZM2G540403	34.6804	9.49854	-1.86834	0.0261973	50s ribosomal protein chloroplastic-like	Metabolic process	-	IPR002136 (PFAM); IPR013005 (PANTHER); IPR023574 (G3DSA:3.40.1370.GENE3D); PTHR10746:SF2 (PANTHER), SignalP-NN(euk) (SIGNALP)
GRMZM2G176837	0	0.143082	9999999	0.0230548	50s ribosomal protein l11	Metabolic process	-	no IPS match
GRMZM2G158039	0.0600834	1.59215	4.72787	1.28988e-06	50s ribosomal protein l29	Metabolic process	-	IPR001854 (G3DSA:1.10.287.GENE3D)
GRMZM2G085593	0	16.8732	9999999	9.40114e-05	60s ribosomal export protein nmd3-like	Metabolic process	0	no IPS match
GRMZM2G107718	0.620431	1.50147	1.27503	0.000229814	60s ribosomal protein l11-1	Metabolic process	-	no IPS match
GRMZM2G074244	0	0.799265	9999999	0.0118942	60s ribosomal protein l12	Metabolic process	-	IPR000911 (PANTHER); IPR020784 (G3DSA:3.30.1550.GENE3D); PTHR11661:SF2 (PANTHER)
GRMZM2G038198	0.00939038	1.13499	6.91728	0.0116211	60s ribosomal protein l15	Metabolic process	-	no IPS match
GRMZM2G345759	38.8705	1.9982	-4.2819	0.0382114	60s ribosomal protein l18a	Metabolic process	-	IPR021138 (PANTHER); PTHR10052:SF2 (PANTHER), tmhmm (TMHMM)
GRMZM2G045270	23.9543	91.8111	1.93838	0.0382114	60s ribosomal protein l18a	Metabolic process	-	IPR021138 (PANTHER); PTHR10052:SF2 (PANTHER), tmhmm (TMHMM)
GRMZM2G126928	62.4113	172.41	1.46596	0.0308273	60s ribosomal protein l18a	Metabolic process	-	IPR002670 (PTHR10052:PANTHER); IPR021138 (PIR); IPR023573 (PFAM)
GRMZM2G126977	32.4314	0.46518	-6.12346	0.0308273	60s ribosomal protein l18a	Metabolic process	-	no IPS match
GRMZM2G579382	0	10.0882	9999999	8.72453e-07	60s ribosomal protein l23	Metabolic process	EC:2.4.1.0	SignalP-NN(euk) (SIGNALP)
GRMZM2G493312	1.46e-05	4.35374	18.1859	3.65295e-06	60s ribosomal protein l23	Metabolic process	EC:2.4.1.0	SignalP-NN(euk) (SIGNALP)
GRMZM2G047476	7.33761	24.5811	1.74417	2.29157e-05	60s ribosomal protein l23a	Metabolic process	-	IPR000245 (PRINTS); IPR011555 (TIGRFAMs); IPR012677 (G3DSA:3.30.70.GENE3D); IPR012678 (SUPERFAMILY); IPR013025 (PFAM); G3DSA:1.20.120.610 (GENE3D), PTHR11620 (PANTHER), tmhmm (TMHMM)
GRMZM2G142640	61.8947	176.408	1.51103	0.00149572	60s ribosomal protein l24	Metabolic process	-	IPR000988 (PANTHER); IPR023441 (G3DSA:2.30.170.GENE3D); IPR023442 (PROSITE); SSF57716 (SUPERFAMILY)
GRMZM2G307892	0	5.03107	9999999	0.00127205	60s ribosomal protein l26-1	Metabolic process	-	SignalP-NN(euk) (SIGNALP)
GRMZM2G470608	0	1.44818	9999999	0.000922759	60s ribosomal protein l26-1	Metabolic process	-	SignalP-NN(euk) (SIGNALP)
AC194106.3_FG001	0	3.55263	9999999	2.34817e-06	60s ribosomal protein l26-1	Metabolic process	-	no IPS match
GRMZM2G315088	0.000485759	0	-9999999	2.34817e-06	60s ribosomal protein l26-1	Metabolic process	-	tmhmm (TMHMM)
GRMZM2G101675	16.2523	8.10955	-1.00295	4.60607e-41	60s ribosomal protein l3	Metabolic process	-	IPR000597 (PFAM); IPR009000 (SUPERFAMILY); IPR019926 (PROSITE); G3DSA:2.40.30.10 (GENE3D), G3DSA:3.30.1430.10 (GENE3D), PTHR11363 (PANTHER)
AC206642.4_FG001	83.6546	171.426	1.03507	0.0149815	60s ribosomal protein l35	Metabolic process	-	IPR001854 (G3DSA:1.10.287.GENE3D); PTHR13872 (PANTHER), PTHR13872:SF11 (PANTHER)
GRMZM5G805725	185.664	60.9167	-1.60778	0.0149815	60s ribosomal protein l35	Metabolic process	-	no IPS match
GRMZM2G168674	103.568	376.427	1.86179	4.09785e-08	60s ribosomal protein l37	Metabolic process	-	no IPS match
GRMZM2G088880	36.3655	103.421	1.50789	0.00232701	60s ribosomal protein l37a	Metabolic process	-	IPR002674 (PFAM); IPR011331 (G3DSA:2.20.25.GENE3D); IPR011332 (SUPERFAMILY); PTHR11517 (PANTHER)
GRMZM5G884287	56.2968	16.4086	-1.7786	9.1669e-06	60s ribosomal protein l7-1	Metabolic process	-	no IPS match
GRMZM2G392037	0	4.63391	9999999	4.87314e-05	60s ribosomal protein l7-1	Metabolic process	-	SignalP-NN(euk) (SIGNALP)
GRMZM2G344279	0.00259162	19.0105	12.8407	5.60046e-06	60s ribosomal protein l7-1	Metabolic process	-	IPR012988 (PFAM); IPR016082 (G3DSA:3.30.1390.GENE3D); PTHR11524 (PANTHER)
GRMZM2G067469	124.21	48.9585	-1.34315	0.000332057	60s ribosomal protein l8	Metabolic process	-	IPR002171 (PANTHER); IPR008991 (SUPERFAMILY); IPR012340 (G3DSA:2.40.50.GENE3D); IPR014722 (G3DSA:2.30.30.GENE3D); IPR022666 (PFAM); IPR022669 (PFAM); PTHR13691:SF4 (PANTHER)
GRMZM2G067456	10.0501	132.573	3.72151	0.000332057	60s ribosomal protein l8	Metabolic process	-	IPR002171 (PIR); IPR008991 (SUPERFAMILY); IPR012340 (G3DSA:2.40.50.GENE3D); IPR014722 (G3DSA:2.30.30.GENE3D); IPR014726 (G3DSA:4.10.950.GENE3D); IPR022666 (PFAM); IPR022669 (PFAM); IPR022671 (PROSITE); PTHR13691:SF4 (PANTHER)
GRMZM5G824405	16.5213	33.6362	1.02569	8.36575e-05	6-phosphofructo-2-kinase fructose- -bisphosphatase-like	Metabolic process	EC:3.1.3.46; EC:2.7.1.105	IPR001345 (PROSITE); IPR002044 (PFAM); IPR003094 (PRINTS); IPR013078 (PFAM); IPR013079 (PFAM); IPR013783 (G3DSA:2.60.40.GENE3D); IPR013784 (SUPERFAMILY); IPR016260 (PIR); IPR027417 (SUPERFAMILY); G3DSA:3.40.50.1240 (GENE3D), G3DSA:3.40.50.300 (GENE3D), PTHR10606:SF7 (PANTHER), SSF53254 (SUPERFAMILY)
GRMZM2G049879	1.7949	4.9922	1.47577	0.0113805	aba 8 -hydroxylase	Metabolic process	-	no IPS match
GRMZM2G406715	1.01196	2.62011	1.37248	9.66977e-05	aba response element binding factor	Metabolic process	-	IPR001878 (SMART); IPR001932 (G3DSA:3.60.40.GENE3D); PTHR22952 (PANTHER), PTHR22952:SF36 (PANTHER)
GRMZM2G126917	0.0435484	8.66567	7.63655	2.1548e-05	ac transposase	Metabolic process	-	no IPS match
GRMZM5G893931	0	1.2233	9999999	0.0181271	ac transposase	Metabolic process	-	SignalP-NN(euk) (SIGNALP), tmhmm (TMHMM)
GRMZM2G162537	4.58826	0.644866	-2.83088	0.0271176	ac021893_21 exonuclease	Metabolic process	-	IPR006055 (SMART); IPR012337 (SUPERFAMILY); IPR013520 (PFAM); G3DSA:3.30.420.10 (GENE3D), PTHR31309 (PANTHER), PTHR31309:SF0 (PANTHER)
GRMZM2G407044	20.9666	54.8262	1.38677	8.916e-05	acetolactate synthase amino acid binding protein	Metabolic process	EC:2.2.1.6	IPR004789 (TIGRFAMs); IPR019455 (PFAM); PD002844 (PRODOM), G3DSA:3.30.70.1150 (GENE3D), G3DSA:3.30.70.260 (GENE3D), PTHR30239 (PANTHER), PTHR30239:SF0 (PANTHER), PF13710 (PFAM), SSF55021 (SUPERFAMILY)
GRMZM2G007647	88.6843	407.375	2.19961	0.000684554	acetolactate synthase amino acid binding protein	Metabolic process	EC:2.2.1.6	no IPS match
GRMZM2G102404	0.92673	11.627	3.64919	0.0348475	acid phosphatase	Metabolic process	-	IPR002828 (G3DSA:3.40.1210.GENE3D); PTHR30457 (PANTHER), PTHR30457:SF0 (PANTHER)
GRMZM2G091715	49.2162	299.15	2.60366	0.00276952	acyl carrier protein 3	Metabolic process	-	no IPS match
GRMZM2G002921	0.095838	10.8243	6.81946	0.00205703	acyl carrier protein 3	Metabolic process	-	IPR003231 (PRODOM); IPR006162 (PROSITE); IPR009081 (G3DSA:1.10.1200.GENE3D); PTHR20863 (PANTHER), PTHR20863:SF5 (PANTHER)
GRMZM2G420988	0.0660205	0.202656	1.61805	9.59734e-06	adenine nucleotide translocator	Metabolic process	-	IPR002067 (PRINTS); IPR002113 (PRINTS); IPR018108 (PFAM); IPR023395 (G3DSA:1.50.40.GENE3D); PTHR24089 (PANTHER), PTHR24089:SF31 (PANTHER), tmhmm (TMHMM)
GRMZM2G135132	8.12303	33.8435	2.05879	8.58025e-07	adenosine kinase 2	Metabolic process	EC:2.7.1.20; EC:2.7.1.0	SignalP-NN(euk) (SIGNALP)
GRMZM2G030628	1.94933	0.505877	-1.94612	0.0218805	adenylate kinase family protein isoform 1	Metabolic process	EC:2.7.4.3	IPR000850 (PRINTS); IPR006259 (TIGRFAMs); IPR007862 (SUPERFAMILY); IPR018962 (PFAM); IPR027417 (SUPERFAMILY); G3DSA:3.40.50.300 (GENE3D), PTHR23359:SF1 (PANTHER)
GRMZM2G126430	0	0.844154	9999999	0.00179914	adenylosuccinate lyase	Metabolic process	EC:4.3.2.2	no IPS match
GRMZM2G160842	6.54342	13.5386	1.04896	0.0150743	adenylyltransferase and sulfurtransferase mocs3 2	Metabolic process	-	IPR000594 (PFAM); IPR001763 (G3DSA:3.40.250.GENE3D); IPR007901 (PFAM); IPR009036 (SUPERFAMILY); IPR016040 (G3DSA:3.40.50.GENE3D); PTHR10953 (PANTHER)
GRMZM2G120210	0.0300096	7.41494	7.94887	4.32245e-56	adp-glucose pyrophosphorylase endosperm small subunit	Metabolic process	EC:2.7.7.27	IPR005835 (PFAM); G3DSA:3.90.550.10 (GENE3D), PTHR22572 (PANTHER), PTHR22572:SF10 (PANTHER), SignalP-NN(euk) (SIGNALP), SSF53448 (SUPERFAMILY)
GRMZM2G061795	0	23.0789	9999999	2.08726e-45	adp-glucose pyrophosphorylase small subunit	Metabolic process	EC:2.7.7.27	IPR005835 (PFAM); G3DSA:3.90.550.10 (GENE3D), PTHR22572 (PANTHER), PTHR22572:SF10 (PANTHER), SSF53448 (SUPERFAMILY)
GRMZM2G066049	5.84505	2.12873	-1.45722	0.0135799	agmatine coumaroyltransferase	Metabolic process	EC:2.3.1.0	IPR003480 (PFAM); IPR023213 (G3DSA:3.30.559.GENE3D); PTHR31012 (PANTHER)
GRMZM2G108692	7.19454	29.0635	2.01423	0.000890535	alanine aminotransferase	Metabolic process	EC:2.6.1.0; EC:4.4.1.14	IPR004839 (PFAM); IPR015422 (G3DSA:3.90.1150.GENE3D); IPR015424 (SUPERFAMILY); PTHR11751 (PANTHER), PTHR11751:SF29 (PANTHER)
GRMZM2G117230	22.2131	1.00677	-4.4636	4.21133e-09	alanine aminotransferase	Metabolic process	EC:2.6.1.0	IPR004839 (PFAM); IPR015421 (G3DSA:3.40.640.GENE3D); IPR015422 (G3DSA:3.90.1150.GENE3D); IPR015424 (SUPERFAMILY); PTHR11751 (PANTHER), PTHR11751:SF29 (PANTHER)
GRMZM2G088064	30.9464	6668.4	7.75143	1.06241e-15	alanine aminotransferase	Metabolic process	EC:4.4.1.14; EC:2.6.1.2	no IPS match
GRMZM2G088018	6.0701	2.75965	-1.13723	0.000113162	alanine aminotransferase	Metabolic process	EC:2.6.1.2	IPR004839 (PFAM); IPR015422 (G3DSA:3.90.1150.GENE3D); IPR015424 (SUPERFAMILY); PTHR11751 (PANTHER), PTHR11751:SF29 (PANTHER)
GRMZM2G088028	21.3693	4.12446	-2.37326	0.00811966	alanine aminotransferase 2	Metabolic process	EC:2.6.1.0	IPR004839 (PFAM); IPR015421 (G3DSA:3.40.640.GENE3D); IPR015424 (SUPERFAMILY); PTHR11751 (PANTHER), PTHR11751:SF29 (PANTHER)
GRMZM2G107739	5.43976	12.8362	1.2386	0.00639596	alanine--glyoxylate aminotransferase 2 homolog mitochondrial-like	Metabolic process	EC:2.6.1.44	no IPS match
GRMZM2G100248	0.0502183	0.923272	4.20047	0.0173079	alcohol dehydrogenase superfamily protein	Metabolic process	-	IPR002085 (PANTHER); IPR013149 (PFAM); IPR016040 (G3DSA:3.40.50.GENE3D); IPR020843 (SMART); PTHR11695:SF28 (PANTHER), tmhmm (TMHMM), SSF51735 (SUPERFAMILY)
GRMZM2G143886	0.0284915	11.99	8.71708	0.00078682	alcohol dehydrogenase superfamily protein	Metabolic process	-	IPR002085 (PANTHER); IPR013149 (PFAM); IPR016040 (G3DSA:3.40.50.GENE3D); IPR020843 (SMART); PTHR11695:SF28 (PANTHER), tmhmm (TMHMM), SSF51735 (SUPERFAMILY)
GRMZM5G828253	3.4756	52.0592	3.90482	0.00107634	aldehyde dehydrogenase family 7 member a1	Metabolic process	EC:1.2.1.3	no IPS match
GRMZM2G130440	210.832	12.8347	-4.03797	0.0244418	aldehyde dehydrogenase family 7 member a1	Metabolic process	EC:1.2.1.3	no IPS match
GRMZM2G315401	0.665553	6.07549	3.19038	8.70375e-05	aldose 1-epimerase-like	Metabolic process	-	no IPS match
GRMZM2G426275	2.31558	14.3762	2.63424	1.66494e-05	alpha- -mannosyl-glycoprotein 2-beta-n-acetylglucosaminyltransferase-like	Metabolic process	EC:2.4.1.94; EC:2.4.1.101	IPR004139 (PANTHER); G3DSA:3.10.180.20 (GENE3D), G3DSA:3.90.550.10 (GENE3D), SSF53448 (SUPERFAMILY)
GRMZM2G029243	2.11382	6.54527	1.6306	0.0304659	alpha-glucosidase -like	Metabolic process	EC:3.2.1.20	IPR000322 (PANTHER); IPR011013 (SUPERFAMILY); IPR017853 (SUPERFAMILY); PTHR22762:SF5 (PANTHER), SSF51011 (SUPERFAMILY)
GRMZM2G169087	1.22526	2.86006	1.22296	0.000922387	amidase 1-like	Metabolic process	EC:6.3.5.0	IPR000120 (PANTHER); IPR020556 (PROSITE); IPR023631 (G3DSA:3.90.1300.GENE3D); PTHR11895:SF6 (PANTHER)
AC235540.1_FG001	0	6.02212	9999999	1.24795e-05	aminoacylase-1	Metabolic process	-	PTHR11014 (PANTHER), PTHR11014:SF8 (PANTHER), tmhmm (TMHMM)
GRMZM2G408474	0	2.10148	9999999	0.00914003	aminoacylase-1 precursor	Metabolic process	EC:3.5.1.14	no IPS match
GRMZM2G362036	1.20616	0.133098	-3.17986	0.00216977	aminopeptidase c	Metabolic process	-	no IPS match
GRMZM2G000231	6.45127	1.77955	-1.85807	0.0101954	aminopeptidase c	Metabolic process	-	IPR001375 (PFAM); IPR011042 (G3DSA:2.120.10.GENE3D); G3DSA:3.40.50.1820 (GENE3D), PTHR11731 (PANTHER), PTHR11731:SF7 (PANTHER), SSF101898 (SUPERFAMILY), SSF53474 (SUPERFAMILY)
GRMZM2G333861	1.16614	4.72611	2.01891	0.0363434	amp dependent	Metabolic process	-	IPR000873 (PFAM); IPR020845 (PROSITE); IPR025110 (PFAM); G3DSA:2.30.38.10 (GENE3D), G3DSA:3.30.300.30 (GENE3D), G3DSA:3.40.50.980 (GENE3D), PTHR24095 (PANTHER), PTHR24095:SF32 (PANTHER), SSF56801 (SUPERFAMILY)
GRMZM2G059381	0.857942	6.68789	2.9626	6.9505e-06	amp-binding protein	Metabolic process	-	IPR000873 (PFAM); IPR020845 (PROSITE); G3DSA:2.30.38.10 (GENE3D), G3DSA:3.40.50.980 (GENE3D), PTHR24096 (PANTHER), PTHR24096:SF46 (PANTHER), SSF56801 (SUPERFAMILY)
GRMZM2G148709	3.14946	87.5706	4.79727	0.000352975	arginyl-trna synthetase	Metabolic process	EC:6.1.1.19	IPR001278 (PANTHER); IPR001412 (PROSITE); IPR005148 (G3DSA:3.30.1360.GENE3D); IPR008909 (PFAM); IPR009080 (SUPERFAMILY); IPR014729 (G3DSA:3.40.50.GENE3D); IPR015945 (PRINTS); G3DSA:1.10.730.10 (GENE3D), SignalP-NN(euk) (SIGNALP), SSF52374 (SUPERFAMILY)
GRMZM2G145451	0.878888	43.339	5.62384	0.0012328	arogenate dehydratase prephenate dehydratase chloroplastic-like	Metabolic process	EC:4.2.1.91; EC:4.2.1.51	no IPS match
GRMZM2G170365	0.817676	8.58206	3.39172	3.37925e-07	asf sf2-like pre-mrna splicing factor srp31	Metabolic process	-	no IPS match
GRMZM2G032531	0	0.108552	9999999	9.44936e-06	asparagine synthetase	Metabolic process	EC:6.3.5.4	no IPS match
GRMZM2G169046	0.401117	0.945582	1.23718	0.0197823	aspartate kinase	Metabolic process	EC:2.7.2.4	PTHR21499 (PANTHER), PTHR21499:SF5 (PANTHER), SSF55021 (SUPERFAMILY)
GRMZM2G091766	3.89524	24.3329	2.64312	1.56202e-06	bag family molecular chaperone regulator 6-like	Metabolic process	-	tmhmm (TMHMM)
GRMZM2G400197	0.00832861	0.658898	6.30584	0.000133735	beta-galactosidase 12-like	Metabolic process	EC:3.2.1.23	IPR001944 (PANTHER); IPR004813 (PFAM); IPR008979 (SUPERFAMILY); IPR010734 (PFAM); PTHR23421:SF2 (PANTHER), SignalP-NN(euk) (SIGNALP), tmhmm (TMHMM)
GRMZM2G117766	6.85319	0.092498	-6.21121	0.00317272	beta-galactosidase expressed	Metabolic process	EC:3.2.1.23	IPR001944 (PANTHER); IPR008979 (G3DSA:2.60.120.GENE3D); PTHR23421:SF2 (PANTHER)
AC203221.4_FG002	2.10174	0.0370686	-5.82524	0.0210922	beta-hexosaminidase 1-like	Metabolic process	EC:3.2.1.52	no IPS match
GRMZM2G157586	1.05318	35.8214	5.088	0.000710373	bifunctional dihydrofolate reductase-thymidylate synthase	Metabolic process	EC:2.1.1.45; EC:1.5.1.3	IPR000398 (PFAM); IPR023451 (G3DSA:3.30.572.GENE3D); PTHR11549 (PANTHER), PTHR11549:SF2 (PANTHER)
GRMZM2G456423	11.459	0.0404078	-8.14763	0.0306779	casein kinase i isoform delta-like	Metabolic process	-	G3DSA:3.30.200.20 (GENE3D), PTHR11909 (PANTHER), PTHR11909:SF18 (PANTHER)
GRMZM2G454124	0.250991	9.47936	5.23908	0.0494715	casein kinase i isoform delta-like	Metabolic process	-	IPR000719 (PFAM); IPR001374 (PFAM); IPR011009 (SUPERFAMILY); G3DSA:1.10.510.10 (GENE3D), G3DSA:3.30.1370.50 (GENE3D), PTHR11909 (PANTHER), PTHR11909:SF18 (PANTHER), SSF82708 (SUPERFAMILY)
GRMZM2G117609	0.798439	6.09217	2.9317	0.00470017	catalytic hydrolase	Metabolic process	EC:3.1.3.18	no IPS match
GRMZM2G438210	3.13517	0.872315	-1.84562	0.0394516	cbl-interacting protein kinase 24-like isoform x1	Metabolic process	0	SignalP-NN(euk) (SIGNALP)
GRMZM2G136410	0	0.33945	9999999	0.000248674	cbl-interacting protein kinase family protein	Metabolic process	EC:2.7.11.0; EC:2.7.10.0	IPR000719 (PFAM); IPR002290 (SMART); IPR004041 (PFAM); IPR008271 (PROSITE); IPR011009 (SUPERFAMILY); IPR017441 (PROSITE); IPR018451 (PROFILE); IPR020635 (SMART); G3DSA:1.10.510.10 (GENE3D), G3DSA:3.30.200.20 (GENE3D), PTHR24343 (PANTHER), PTHR24343:SF66 (PANTHER), tmhmm (TMHMM)
GRMZM2G083179	0.0195488	1.18719	5.92433	0.0218161	cell division cycle protein 20	Metabolic process	-	no IPS match
GRMZM2G128605	0.000117766	5.12897	15.4105	1.77591e-07	cell division cycle protein expressed	Metabolic process	EC:3.6.1.15	IPR003593 (SMART); IPR003959 (PFAM); IPR005938 (PTHR23077:PANTHER); IPR027417 (SUPERFAMILY); G3DSA:3.40.50.300 (GENE3D), PTHR23077 (PANTHER), SignalP-NN(euk) (SIGNALP)
GRMZM2G348002	0.0489221	0.98817	4.3362	0.0029572	cell division protease ftsh-4	Metabolic process	-	no IPS match
GRMZM2G175732	0	10.5479	9999999	0.0196622	chaperone protein 1-like	Metabolic process	-	G3DSA:3.40.50.300 (GENE3D), PTHR11638 (PANTHER), PTHR11638:SF18 (PANTHER)
GRMZM2G162968	7.09942	16.5567	1.22164	0.00703648	chaperone protein chloroplastic-like	Metabolic process	EC:3.6.1.15	IPR001270 (PRINTS); IPR003593 (SMART); IPR003959 (PFAM); IPR004176 (PFAM); IPR013093 (PFAM); IPR017730 (TIGRFAMs); IPR018368 (PROSITE); IPR019489 (PFAM); IPR023150 (G3DSA:1.10.1780.GENE3D); IPR027417 (SUPERFAMILY); IPR028299 (PROSITE); G3DSA:1.10.8.60 (GENE3D), G3DSA:3.40.50.300 (GENE3D), PTHR11638 (PANTHER), PTHR11638:SF18 (PANTHER), SignalP-NN(euk) (SIGNALP), SSF81923 (SUPERFAMILY)
GRMZM2G054076	0.817699	9.86542	3.59274	0.00745258	chaperone protein dnaj	Metabolic process	-	no IPS match
GRMZM2G445311	0	6.88682	9999999	9.7547e-06	chaperone protein dnaj 10 isoform 1	Metabolic process	-	IPR026894 (PFAM); PTHR13833 (PANTHER), PTHR13833:SF16 (PANTHER), tmhmm (TMHMM)
GRMZM2G140070	3.99759	29.731	2.89477	0.0348975	chaperone protein dnaj 16-like	Metabolic process	-	no IPS match
GRMZM2G064031	4.03182	30.6087	2.92444	0.00163839	chaperone protein dnaj 49	Metabolic process	-	IPR001623 (PRINTS); IPR015399 (PFAM); IPR018253 (PROSITE); PTHR24077 (PANTHER), PTHR24077:SF1 (PANTHER)
GRMZM2G064031	4.03182	30.6087	2.92444	0.0139872	chaperone protein dnaj 49	Metabolic process	-	IPR001623 (PRINTS); IPR015399 (PFAM); IPR018253 (PROSITE); PTHR24077 (PANTHER), PTHR24077:SF1 (PANTHER)
GRMZM2G006753	0.182733	6.40527	5.13145	0.00168334	chaperone protein dnaj 6	Metabolic process	-	PTHR24078 (PANTHER), PTHR24078:SF16 (PANTHER)
GRMZM2G170554	0.00597928	1.6854	8.1389	0.0363927	chaperone protein dnaj 6	Metabolic process	EC:3.5.1.19	IPR001623 (G3DSA:1.10.287.GENE3D); PTHR24078 (PANTHER)
GRMZM2G306490	0.342689	0.119797	-1.51631	0.00168334	chaperone protein dnaj 6	Metabolic process	-	tmhmm (TMHMM)
GRMZM2G473367	1042.35	119.79	-3.12126	4.29706e-28	chaperone protein dnaj mitochondrial-like	Metabolic process	-	IPR001305 (G3DSA:2.10.230.GENE3D); IPR002939 (PFAM); IPR008971 (SUPERFAMILY); G3DSA:2.60.260.20 (GENE3D), PTHR24076 (PANTHER)
GRMZM2G118316	22.4814	49.3349	1.13388	4.839e-17	chaperone protein dnaj mitochondrial-like	Metabolic process	-	SignalP-NN(euk) (SIGNALP)
GRMZM2G153068	133.745	1.95231	-6.09816	4.29706e-28	chaperone protein dnaj mitochondrial-like	Metabolic process	-	IPR001305 (G3DSA:2.10.230.GENE3D); IPR001623 (PRINTS); IPR002939 (PFAM); IPR008971 (SUPERFAMILY); IPR018253 (PROSITE); G3DSA:2.60.260.20 (GENE3D), PTHR24076 (PANTHER)
GRMZM2G074790	25.6535	59.0061	1.20171	0.0042606	chaperonin cpn60-like mitochondrial-like	Metabolic process	-	no IPS match
GRMZM5G842571	1.15626	0.121267	-3.25321	0.00428985	choline monooxygenase	Metabolic process	EC:1.14.12.0	no IPS match
GRMZM2G063909	6.35272	2.49568	-1.34794	3.77155e-11	citrate synthase family protein isoform 1	Metabolic process	EC:2.3.3.1	no IPS match
GRMZM2G117632	0.0900068	0.652905	2.85877	0.0132865	co-chaperone family protein	Metabolic process	-	IPR000740 (PRINTS); IPR009012 (G3DSA:2.30.22.GENE3D); IPR013805 (G3DSA:3.90.20.GENE3D); PTHR21237:SF4 (PANTHER)
GRMZM2G123486	0.0694968	0.308596	2.1507	0.0132661	copper chaperone	Metabolic process	-	no IPS match
GRMZM2G006119	33.457	15.4979	-1.11024	2.31932e-05	corticosteroid 11-beta-dehydrogenase isozyme 1	Metabolic process	-	IPR002198 (PIR); IPR002347 (PRINTS); IPR016040 (G3DSA:3.40.50.GENE3D); PTHR24322 (PANTHER), PTHR24322:SF31 (PANTHER), SSF51735 (SUPERFAMILY)
GRMZM2G019274	0	5.11979	9999999	0.00562821	c-terminal domain phosphatase-like protein	Metabolic process	EC:3.1.3.0	IPR021933 (PFAM); PTHR13165 (PANTHER), PTHR13165:SF0 (PANTHER)
GRMZM5G872992	0.0237318	1.10432	5.54019	0.0219067	ctp synthase	Metabolic process	EC:6.3.4.2	IPR002673 (PRODOM); IPR004468 (PANTHER); PTHR11550:SF0 (PANTHER)
GRMZM5G857250	1.8288	0.0147302	-6.95598	0.00698929	ctp synthase	Metabolic process	EC:6.3.4.2	no IPS match
GRMZM2G468648	4.10932	0.420941	-3.28721	1.86174e-21	ctp synthase	Metabolic process	EC:6.3.4.2	SignalP-NN(euk) (SIGNALP), tmhmm (TMHMM)
GRMZM2G428673	0	1.8255	9999999	0.0032602	cyclopropane-fatty-acyl-phospholipid synthase	Metabolic process	-	IPR003333 (PFAM); G3DSA:3.40.50.150 (GENE3D), PTHR10108 (PANTHER), PTHR10108:SF277 (PANTHER), SSF53335 (SUPERFAMILY)
GRMZM2G060470	0.240428	11.7176	5.60693	0.0305536	cysteine desulfurase chloroplastic-like	Metabolic process	EC:2.6.1.0; EC:2.8.1.7; EC:4.4.1.16	IPR000192 (PFAM); IPR015421 (G3DSA:3.40.640.GENE3D); IPR015422 (G3DSA:3.90.1150.GENE3D); IPR015424 (SUPERFAMILY); PTHR11601 (PANTHER)
GRMZM5G861659	0.540118	1.35448	1.32639	0.00593425	cysteine-type peptidase	Metabolic process	0	SSF54001 (SUPERFAMILY)
AC211786.3_FG003	0	16.8732	9999999	1.90925e-06	cysteinyl-trna synthetase	Metabolic process	EC:6.1.1.16	IPR009080 (SUPERFAMILY)
GRMZM2G148052	0.0619687	1.03413	4.06073	0.00717855	cytochrome p450	Metabolic process	-	IPR001128 (PRINTS); IPR002401 (PRINTS); IPR017972 (PROSITE); PTHR25943 (PANTHER), PTHR25943:SF61 (PANTHER), tmhmm (TMHMM)
GRMZM2G052810	0	0.188037	9999999	0.0252357	cytochrome p450 704c1-like	Metabolic process	-	no IPS match
GRMZM2G031909	0	1.31964	9999999	0.000320135	cytochrome p450 89a2-like	Metabolic process	-	IPR001128 (G3DSA:1.10.630.GENE3D); IPR002401 (PRINTS); PTHR24298 (PANTHER), SignalP-NN(euk) (SIGNALP), tmhmm (TMHMM)
GRMZM5G867765	1.26177	0.0670486	-4.2341	0.0178307	cytochrome p450 89a2-like	Metabolic process	-	IPR001128 (G3DSA:1.10.630.GENE3D); PTHR24300 (PANTHER), SignalP-NN(euk) (SIGNALP), tmhmm (TMHMM)
GRMZM2G320933	0.00761919	0.0157198	1.04487	0.00793788	cytokinin oxidase 3	Metabolic process	EC:1.1.1.158; EC:1.5.99.12	SignalP-NN(euk) (SIGNALP), tmhmm (TMHMM)
GRMZM2G007020	4.06164	39.8975	3.29616	0.011693	cytosolic orthophosphate dikinase	Metabolic process	EC:2.7.9.1	IPR000121 (PFAM); IPR010121 (PTHR22931:PANTHER); IPR015813 (G3DSA:3.20.20.GENE3D); PTHR22931 (PANTHER)
GRMZM2G122139	1.17731	29.1389	4.62938	7.6399e-05	cytosolic purine 5 -nucleotidase-like	Metabolic process	EC:3.1.3.5	IPR008380 (PANTHER); IPR016695 (PIR); IPR023214 (G3DSA:3.40.50.GENE3D); PTHR12103:SF1 (PANTHER), PS51257 (PROFILE)
GRMZM2G129554	14.5203	3.99128	-1.86315	0.00237389	dead-box atp-dependent rna helicase 16-like	Metabolic process	-	no IPS match
GRMZM2G066757	3.16327	22.2759	2.816	4.29495e-07	dead-box atp-dependent rna helicase 29-like	Metabolic process	-	no IPS match
GRMZM5G818791	16.2032	64.8224	2.00021	5.99084e-20	dead-box atp-dependent rna helicase 29-like	Metabolic process	-	IPR012541 (PRODOM)
GRMZM2G454619	1.61139	3.34936	1.05558	1.73023e-09	dead-box atp-dependent rna helicase 40-like	Metabolic process	-	IPR001650 (PFAM); IPR027417 (SUPERFAMILY); G3DSA:3.40.50.300 (GENE3D), PTHR24031 (PANTHER), PTHR24031:SF1 (PANTHER)
GRMZM2G076484	11.086	3.62743	-1.61172	0.000292706	dead-box atp-dependent rna helicase 5-like	Metabolic process	-	IPR000629 (PROSITE); IPR001650 (PFAM); IPR011545 (PFAM); IPR014001 (SMART); IPR014014 (PROFILE); IPR027417 (SUPERFAMILY); G3DSA:3.40.50.300 (GENE3D), PTHR24031 (PANTHER), PTHR24031:SF1 (PANTHER)
GRMZM2G474694	0.0744136	4.1993	5.81844	0.000287154	dead-box atp-dependent rna helicase family protein	Metabolic process	-	no IPS match
GRMZM2G307567	2.03114	6.79857	1.74294	2.579e-12	dead-box atp-dependent rna helicase family protein	Metabolic process	EC:2.7.11.0; EC:6.3.2.19	IPR003613 (SMART); IPR013083 (G3DSA:3.30.40.GENE3D); PTHR13162 (PANTHER), PTHR13162:SF8 (PANTHER), SSF57850 (SUPERFAMILY)
GRMZM2G384888	0.199222	1.24267	2.64099	0.0154553	dead-box atp-dependent rna helicase family protein	Metabolic process	-	IPR011545 (PFAM); IPR027417 (SUPERFAMILY); G3DSA:3.40.50.300 (GENE3D), PTHR24031 (PANTHER), PTHR24031:SF78 (PANTHER), SignalP-NN(euk) (SIGNALP), tmhmm (TMHMM)
GRMZM2G086450	0.0373628	1.98569	5.73189	0.00423627	delta dna polymerase	Metabolic process	-	no IPS match
GRMZM2G455658	0.0204556	0.320512	3.96981	0.000626151	delta -sterol reductase-like	Metabolic process	EC:1.1.1.158	IPR006094 (PFAM); IPR016166 (PROFILE); IPR016169 (G3DSA:3.30.465.GENE3D); PTHR10801 (PANTHER), PTHR10801:SF0 (PANTHER)
GRMZM2G028768	1.59012	0.330871	-2.26479	7.45817e-05	delta-1-pyrroline-5-carboxylate synthetase	Metabolic process	EC:1.2.1.41; EC:2.7.2.11	IPR016161 (SUPERFAMILY); IPR016162 (G3DSA:3.40.605.GENE3D); PTHR11063 (PANTHER), PTHR11063:SF2 (PANTHER)
GRMZM2G094309	3.79954	8.0772	1.08803	1.6998e-12	delta-1-pyrroline-5-carboxylate synthetase	Metabolic process	EC:1.2.1.41; EC:2.7.2.11	IPR016161 (SUPERFAMILY); IPR016162 (G3DSA:3.40.605.GENE3D); IPR016163 (G3DSA:3.40.309.GENE3D); PTHR11063 (PANTHER), PTHR11063:SF2 (PANTHER)
AC148152.3_FG005	0.484222	1.31295	1.43907	0.00338627	diboa-glucoside dioxygenase bx6-like	Metabolic process	EC:1.14.11.0; EC:1.13.11.0	IPR005123 (PFAM); IPR026992 (PFAM); IPR027443 (G3DSA:2.60.120.GENE3D); PTHR10209 (PANTHER), PTHR10209:SF55 (PANTHER), SSF51197 (SUPERFAMILY)
GRMZM2G045234	48.6391	9.17791	-2.40588	0.0266185	digalactosyldiacylglycerol synthase 1	Metabolic process	EC:2.4.1.184	IPR025114 (PFAM); PTHR12526 (PANTHER), PTHR12526:SF204 (PANTHER)
GRMZM2G073774	36.9364	75.9197	1.03943	0.00330325	dihydrolipoyl dehydrogenase	Metabolic process	EC:1.8.1.4	tmhmm (TMHMM)
GRMZM2G152958	27.4408	75.9197	1.46815	7.14193e-05	dihydrolipoyl dehydrogenase	Metabolic process	EC:1.8.1.4	IPR001327 (PFAM); IPR004099 (G3DSA:3.30.390.GENE3D); IPR012999 (PROSITE); IPR013027 (PRINTS); IPR016156 (SUPERFAMILY); IPR023753 (PFAM); PR00411 (PRINTS), G3DSA:3.50.50.60 (GENE3D), PTHR22912 (PANTHER), PTHR22912:SF55 (PANTHER), SSF51905 (SUPERFAMILY)
GRMZM2G313321	0.00024866	2.07153	13.0242	1.39798e-06	dipeptidyl peptidase family member 6	Metabolic process	-	IPR011042 (G3DSA:2.120.10.GENE3D); G3DSA:3.40.50.1820 (GENE3D), PTHR11731 (PANTHER), PTHR11731:SF7 (PANTHER), SSF53474 (SUPERFAMILY)
GRMZM2G007754	1.55091	6.0174	1.95603	1.77034e-07	diphosphonucleotide phosphatase 1	Metabolic process	EC:3.1.3.2	IPR004843 (PFAM); IPR005824 (PFAM); IPR005825 (PROSITE); IPR008949 (G3DSA:1.10.600.GENE3D); IPR008991 (SUPERFAMILY); IPR025733 (PFAM); G3DSA:3.60.21.10 (GENE3D), PTHR22953 (PANTHER), PTHR22953:SF0 (PANTHER), SSF56300 (SUPERFAMILY)
GRMZM2G326625	0.0567952	0.17964	1.66127	1.04439e-08	diphosphonucleotide phosphatase 1	Metabolic process	EC:3.1.3.2	IPR004843 (PFAM); IPR025733 (PFAM); G3DSA:3.60.21.10 (GENE3D), PTHR22953 (PANTHER), PTHR22953:SF0 (PANTHER), SSF56300 (SUPERFAMILY)
GRMZM2G143984	0	0.489242	9999999	3.12041e-05	diphosphonucleotide phosphatase 1	Metabolic process	EC:3.1.3.0	IPR025733 (PFAM); G3DSA:3.60.21.10 (GENE3D), PTHR22953 (PANTHER), PTHR22953:SF0 (PANTHER), tmhmm (TMHMM), SSF56300 (SUPERFAMILY)
GRMZM2G375011	0	20.8717	9999999	0.000502804	diphosphonucleotide phosphatase expressed	Metabolic process	EC:3.1.3.2	IPR017107 (PTHR22780:PANTHER); PTHR22780 (PANTHER)
GRMZM5G851753	12.6671	48.4284	1.93477	0.00101528	dna ligase	Metabolic process	EC:6.5.1.1	IPR012308 (PFAM); PTHR10459 (PANTHER), PTHR10459:SF7 (PANTHER), SignalP-NN(euk) (SIGNALP)
GRMZM5G811273	0	2.33198	9999999	0.00217665	dna ligase 1-like	Metabolic process	0	no IPS match
GRMZM2G305782	1.8378	0.626256	-1.55316	0.000822382	dna mismatch repair protein mlh3-like isoform x2	Metabolic process	-	no IPS match
GRMZM5G889299	0.971074	0.336934	-1.52712	8.15031e-08	dna polymerase	Metabolic process	EC:2.7.7.7	IPR004868 (PFAM); IPR006172 (SMART); IPR012337 (SUPERFAMILY); IPR017964 (PROSITE); IPR023211 (G3DSA:3.90.1600.GENE3D); SSF56672 (SUPERFAMILY)
GRMZM2G143588	7.05996	0.533157	-3.72703	5.27545e-05	dna polymerase delta small subunit-like	Metabolic process	EC:2.7.7.7	IPR007185 (PFAM); IPR024826 (PANTHER); PTHR10416:SF0 (PANTHER)
GRMZM2G113515	0	6.61285	9999999	0.0288207	dna polymerase delta subunit	Metabolic process	-	PTHR17598 (PANTHER), PTHR17598:SF3 (PANTHER)
GRMZM2G099048	15.946	1.92855	-3.04761	7.13302e-05	dna polymerase epsilon catalytic subunit b	Metabolic process	EC:2.7.7.6; EC:2.7.7.7	IPR006133 (PFAM); IPR007642 (G3DSA:3.90.1110.GENE3D); IPR012337 (SUPERFAMILY); G3DSA:3.30.420.10 (GENE3D), PTHR10670 (PANTHER), PTHR10670:SF0 (PANTHER)
GRMZM2G319988	90.6125	5.2756	-4.1023	0.00164101	dna polymerase eta-like	Metabolic process	EC:2.7.7.7	IPR001126 (PFAM); IPR007305 (PFAM); IPR017963 (PROFILE); G3DSA:3.30.70.270 (GENE3D), PTHR11076 (PANTHER), PTHR11076:SF11 (PANTHER), SignalP-NN(euk) (SIGNALP), tmhmm (TMHMM), SSF56672 (SUPERFAMILY)
GRMZM2G035417	0.463974	181.335	8.6104	0.00127106	dna repair protein rad23	Metabolic process	-	IPR000449 (PFAM); IPR000626 (PFAM); IPR004806 (PRINTS); IPR006636 (SMART); IPR009060 (SUPERFAMILY); IPR015360 (G3DSA:1.10.10.GENE3D); IPR015940 (SMART); IPR019955 (PROFILE); G3DSA:1.10.8.10 (GENE3D), G3DSA:3.10.20.90 (GENE3D), PTHR10621 (PANTHER), PTHR10621:SF0 (PANTHER), SSF54236 (SUPERFAMILY)
GRMZM2G016602	28.5907	9.76043	-1.55053	1.91142e-05	dna repair protein reca homolog chloroplastic-like	Metabolic process	EC:3.6.3.8	IPR013765 (PRINTS); IPR020584 (PROSITE); IPR020587 (PROFILE); IPR020588 (PROFILE); IPR023400 (G3DSA:3.30.250.GENE3D); IPR027417 (SUPERFAMILY); G3DSA:3.40.50.300 (GENE3D), PTHR22942 (PANTHER)
GRMZM2G135218	2.06643	378.511	7.51705	0.000362669	dna-directed rna polymerase chloroplastic-like	Metabolic process	EC:2.7.7.6; EC:1.11.1.11	IPR002092 (PANTHER); G3DSA:1.10.1320.10 (GENE3D), PF14700 (PFAM), SSF56672 (SUPERFAMILY)
GRMZM2G388892	10.046	4.80368	-1.06441	0.026549	dna-directed rna polymerase i subunit rpa2-like	Metabolic process	EC:2.7.7.6	IPR007120 (G3DSA:2.40.270.GENE3D); IPR007121 (PROSITE); IPR007641 (PFAM); IPR007642 (PFAM); IPR007644 (PFAM); IPR007645 (PFAM); IPR009674 (PFAM); IPR014724 (G3DSA:2.40.50.GENE3D); IPR015712 (PANTHER); G3DSA:3.90.1100.10 (GENE3D), PTHR20856:SF5 (PANTHER), SSF64484 (SUPERFAMILY)
GRMZM2G358070	0	29.7708	9999999	0.000129598	dna-directed rna polymerase ii subunit rpb9-like	Metabolic process	EC:2.7.7.6	no IPS match
GRMZM2G362745	0.00580158	2.85148	8.94105	0.000502767	dna-directed rna polymerase ii subunit rpb9-like	Metabolic process	EC:2.7.7.6	G3DSA:2.20.25.10 (GENE3D), PTHR11239 (PANTHER), SignalP-NN(euk) (SIGNALP), tmhmm (TMHMM), SSF57783 (SUPERFAMILY)
GRMZM2G023028	18.8147	8.1026	-1.2154	1.83873e-05	dna-directed rna polymerase ii subunit rpb9-like	Metabolic process	EC:2.7.7.6	no IPS match
GRMZM2G383883	1.64161	7.64796	2.21996	0.00312416	dna-directed rna polymerase iii subunit rpc9	Metabolic process	EC:2.7.7.6	IPR005574 (PFAM); IPR006590 (SMART); IPR010997 (SUPERFAMILY); PTHR15561 (PANTHER), PTHR15561:SF0 (PANTHER)
GRMZM2G154228	0.0320117	4.27743	7.062	0.00352606	dna-directed rna polymerase subunit family protein	Metabolic process	0	no IPS match
GRMZM2G086904	133.671	324.417	1.27916	0.00459904	dna-directed rna polymerases and iii kda polypeptide	Metabolic process	EC:2.7.7.6	IPR006110 (PFAM); IPR006111 (PIR); IPR012293 (G3DSA:3.90.940.GENE3D); IPR020708 (PROSITE); PTHR10773:SF8 (PANTHER)
GRMZM2G433854	0.0493784	8.56838	7.439	0.00787538	dnaj chaperone family protein	Metabolic process	-	tmhmm (TMHMM)
GRMZM2G434839	0	0.299495	9999999	0.0157063	dnaj chaperone family protein	Metabolic process	-	IPR001305 (G3DSA:2.10.230.GENE3D); IPR002939 (PFAM); IPR008971 (SUPERFAMILY); G3DSA:2.60.260.20 (GENE3D), PTHR24076 (PANTHER), PTHR24076:SF1 (PANTHER)
GRMZM2G539017	0	13.7316	9999999	0.0113106	dnaj chaperone family protein	Metabolic process	-	SignalP-NN(euk) (SIGNALP), tmhmm (TMHMM)
GRMZM2G029079	0	3.31392	9999999	0.00332797	dnaj chaperone family protein	Metabolic process	-	IPR001305 (G3DSA:2.10.230.GENE3D); IPR002939 (PFAM); IPR008971 (SUPERFAMILY); G3DSA:2.60.260.20 (GENE3D), PTHR24076 (PANTHER), PTHR24076:SF1 (PANTHER)
GRMZM2G419643	2.36948	0.159888	-3.88944	0.0437598	dnaj heat shock family protein	Metabolic process	-	IPR001623 (PRINTS); G3DSA:2.60.260.20 (GENE3D), PTHR24077 (PANTHER)
GRMZM2G086964	103.623	12.4543	-3.05663	0.000541719	dnaj homolog subfamily b member 11-like	Metabolic process	-	IPR001623 (PRINTS); IPR008971 (SUPERFAMILY); IPR018253 (PROSITE); G3DSA:2.60.260.20 (GENE3D), PTHR24077 (PANTHER), PTHR24077:SF14 (PANTHER), tmhmm (TMHMM)
GRMZM2G473596	0	1.37552	9999999	0.0110909	dnaj homolog subfamily c grv2-like	Metabolic process	-	no IPS match
GRMZM2G028218	4.93e-06	25.1693	22.2836	2.09972e-05	dnaj protein homolog	Metabolic process	-	IPR001305 (G3DSA:2.10.230.GENE3D); IPR001623 (PRINTS); IPR002939 (PFAM); IPR008971 (SUPERFAMILY); IPR018253 (PROSITE); G3DSA:2.60.260.20 (GENE3D), PTHR24076 (PANTHER), PTHR24076:SF1 (PANTHER)
GRMZM2G042133	0.0516839	61.0884	10.207	6.55965e-07	dnaj protein homolog	Metabolic process	-	IPR001305 (G3DSA:2.10.230.GENE3D); IPR001623 (PRINTS); IPR002939 (PFAM); IPR008971 (SUPERFAMILY); IPR018253 (PROSITE); IPR025476 (PFAM); G3DSA:2.60.260.20 (GENE3D), PTHR24076 (PANTHER), PTHR24076:SF1 (PANTHER)
GRMZM2G337845	0	0.564112	9999999	0.00357961	dnaj protein homolog	Metabolic process	-	IPR001279 (G3DSA:3.60.15.GENE3D); IPR001305 (G3DSA:2.10.230.GENE3D); IPR001623 (PRINTS); IPR008971 (SUPERFAMILY); G3DSA:2.60.260.20 (GENE3D), PTHR24076 (PANTHER), PTHR24076:SF1 (PANTHER)
GRMZM2G158469	0	1.21291	9999999	0.0256458	dnak-type molecular chaperone precursor	Metabolic process	-	IPR013126 (PRINTS); G3DSA:3.30.420.40 (GENE3D), G3DSA:3.90.640.10 (GENE3D), PTHR19375 (PANTHER), PTHR19375:SF1 (PANTHER), SignalP-NN(euk) (SIGNALP), tmhmm (TMHMM), SSF53067 (SUPERFAMILY)
GRMZM2G154165	7.28591	2.97612	-1.29168	0.0207632	dolichyl-diphosphooligosaccharide--protein glycosyltransferase subunit stt3a-like	Metabolic process	-	IPR003674 (PFAM); PTHR13872 (PANTHER), SignalP-NN(euk) (SIGNALP), tmhmm (TMHMM)
GRMZM2G436325	0.0258775	5.16857	7.64192	0.018116	double-stranded rna-binding domain -containing	Metabolic process	-	no IPS match
GRMZM2G175054	1.44131	0.536067	-1.4269	0.000354962	double-stranded rna-binding domain -containing	Metabolic process	-	IPR027417 (SUPERFAMILY); G3DSA:3.40.50.300 (GENE3D), G3DSA:3.80.10.10 (GENE3D), PTHR19326 (PANTHER)
AC233870.1_FG003	12.5802	2.64206	-2.25142	0.0330341	early flowering 3	Metabolic process	0	no IPS match
GRMZM2G443202	0.0107644	0.692972	6.00846	0.00609396	ectonucleotide pyrophosphatase phosphodiesterase family member 3-like	Metabolic process	-	IPR001005 (PFAM); IPR002591 (PFAM); IPR003000 (PFAM); IPR009057 (G3DSA:1.10.10.GENE3D); IPR017849 (G3DSA:3.40.720.GENE3D); IPR017850 (SUPERFAMILY); IPR017884 (PROFILE); IPR024873 (PANTHER); IPR026590 (PROFILE); G3DSA:3.40.50.1220 (GENE3D), PTHR10151:SF25 (PANTHER), SignalP-NN(euk) (SIGNALP), tmhmm (TMHMM), SSF52467 (SUPERFAMILY)
GRMZM2G037778	0	0.560809	9999999	0.00241637	elongation factor ts	Metabolic process	-	IPR000095 (G3DSA:3.90.810.GENE3D); IPR001816 (PANTHER); IPR014039 (G3DSA:3.30.479.GENE3D); G3DSA:1.10.286.20 (GENE3D), PTHR11741:SF0 (PANTHER)
GRMZM2G133793	0.142154	0.358529	1.33464	0.0106432	elongation of fatty acids protein a-like	Metabolic process	-	no IPS match
GRMZM2G382577	0	4.19176	9999999	0.0268025	enolase 1	Metabolic process	EC:4.2.1.11	IPR000941 (PANTHER); IPR020811 (PFAM); G3DSA:3.30.390.10 (GENE3D), tmhmm (TMHMM), SSF54826 (SUPERFAMILY)
GRMZM2G446253	0	11.0449	9999999	0.00887019	enolase 1	Metabolic process	EC:4.2.1.11	IPR000941 (PRINTS); IPR020809 (PROSITE); IPR020810 (PFAM); IPR020811 (PFAM); G3DSA:3.20.20.120 (GENE3D), G3DSA:3.30.390.10 (GENE3D), SSF51604 (SUPERFAMILY), SSF54826 (SUPERFAMILY)
GRMZM2G133721	0.0213256	93.0549	12.0913	0.00683195	enolase 1	Metabolic process	EC:4.2.1.11	IPR000941 (PANTHER); IPR020810 (PFAM); G3DSA:3.20.20.120 (GENE3D), SSF51604 (SUPERFAMILY)
GRMZM2G067591	0.0322784	0.294571	3.18997	4.93844e-06	ent-cassadiene c2-hydroxylase-like	Metabolic process	-	no IPS match
AC199439.4_FG005	0.473939	1.81166	1.93454	6.50981e-05	er molecular chaperone	Metabolic process	EC:2.7.11.0	IPR000719 (PFAM); IPR008271 (PROSITE); IPR011009 (SUPERFAMILY); IPR011989 (G3DSA:1.25.10.GENE3D); IPR013126 (PRINTS); IPR016024 (SUPERFAMILY); IPR018181 (PROSITE); G3DSA:2.60.34.10 (GENE3D), G3DSA:3.30.200.20 (GENE3D), G3DSA:3.30.420.40 (GENE3D), G3DSA:3.90.640.10 (GENE3D), PTHR19375 (PANTHER), PTHR19375:SF1 (PANTHER), tmhmm (TMHMM), SSF100920 (SUPERFAMILY), SSF53067 (SUPERFAMILY)
GRMZM2G461141	5.84992	16.2443	1.47344	2.30223e-27	esterase lipase thioesterase	Metabolic process	-	G3DSA:3.40.50.1820 (GENE3D), PTHR12277 (PANTHER), PTHR12277:SF11 (PANTHER), PF12695 (PFAM), SSF53474 (SUPERFAMILY)
GRMZM2G039848	0	0.766723	9999999	0.0136395	esterase lipase thioesterase	Metabolic process	-	G3DSA:3.40.50.1820 (GENE3D), PTHR12277 (PANTHER), PTHR12277:SF11 (PANTHER), PF12695 (PFAM), SSF53474 (SUPERFAMILY)
GRMZM2G103281	0.215877	1.07091	2.31056	0.0321323	ethanolamine-phosphate cytidylyltransferase-like	Metabolic process	EC:2.7.7.0	no IPS match
GRMZM2G165917	81.4011	36.9669	-1.13881	0.0357294	eukaryotic translation initiation factor 5	Metabolic process	-	IPR002735 (PFAM); IPR003307 (PFAM); IPR016021 (G3DSA:1.25.40.GENE3D); IPR016024 (SUPERFAMILY); IPR016189 (G3DSA:3.30.30.GENE3D); IPR016190 (SUPERFAMILY); PTHR23001 (PANTHER), PTHR23001:SF1 (PANTHER)
GRMZM2G304121	0.0352863	0.681596	4.27174	1.34903e-06	eukaryotic translation initiation factor 6	Metabolic process	-	IPR002769 (PIR); G3DSA:3.75.10.10 (GENE3D), PTHR10784:SF0 (PANTHER), SSF55909 (SUPERFAMILY)
GRMZM2G304130	0	0.0725224	9999999	1.34903e-06	eukaryotic translation initiation factor 6	Metabolic process	-	no IPS match
GRMZM2G081924	47.528	108.894	1.19607	0.0169577	exonuclease 3 -5 domain-containing protein 1	Metabolic process	-	no IPS match
AC184778.3_FG002	9.97524	4.27305	-1.22309	0.0374962	exosome complex exonuclease rrp43	Metabolic process	-	IPR020568 (SUPERFAMILY); IPR027408 (G3DSA:3.30.230.GENE3D); PTHR11097 (PANTHER), PTHR11097:SF9 (PANTHER)
AC199913.4_FG001	8.87003	0.203685	-5.44453	0.00844866	exosome complex exonuclease rrp6-like isoform x2	Metabolic process	0	no IPS match
GRMZM5G832233	0.069571	0	-9999999	0.00377338	fatty acid elongase	Metabolic process	EC:2.3.1.0	no IPS match
GRMZM2G361108	0.000843869	1.05696	10.2906	0.00540791	f-box ankyrin repeat protein skip35-like	Metabolic process	0	no IPS match
GRMZM2G391626	0.0330963	0.398611	3.59024	0.0428007	f-box domain containing protein	Metabolic process	-	IPR001810 (SUPERFAMILY); G3DSA:1.20.1280.50 (GENE3D), PF12937 (PFAM)
GRMZM5G869635	0.0267719	0.480899	4.16694	1.54667e-06	f-box domain containing protein	Metabolic process	-	IPR001810 (SUPERFAMILY); G3DSA:1.20.1280.50 (GENE3D)
GRMZM2G101545	0.538188	0.164273	-1.71201	4.43999e-05	f-box domain containing protein	Metabolic process	-	IPR001810 (PFAM); G3DSA:1.20.1280.50 (GENE3D)
GRMZM2G702889	2.15259	125.521	5.86571	3.53109e-08	f-box domain containing protein	Metabolic process	-	IPR001810 (PFAM); G3DSA:1.20.1280.50 (GENE3D), G3DSA:3.80.10.10 (GENE3D), SSF52058 (SUPERFAMILY)
GRMZM2G138560	0	1.75591	9999999	0.00252106	f-box domain containing protein	Metabolic process	0	no IPS match
GRMZM2G004521	0.00387446	2.91485	9.55521	0.000698764	f-box family protein	Metabolic process	-	IPR006652 (PFAM); IPR015916 (G3DSA:2.130.10.GENE3D); PTHR24413 (PANTHER), PTHR24413:SF45 (PANTHER), SSF117281 (SUPERFAMILY)
AC204641.5_FG001	0.0052692	0.244364	5.5353	0.00470339	f-box family protein	Metabolic process	0	IPR002885 (PFAM); IPR015916 (G3DSA:2.130.10.GENE3D); PTHR24413 (PANTHER), PTHR24413:SF45 (PANTHER), SSF117281 (SUPERFAMILY)
GRMZM2G408528	0	0.20972	9999999	0.0284478	f-box fbd lrr-repeat protein at1g78760-like	Metabolic process	0	no IPS match
GRMZM2G467154	0.410685	0	-9999999	0.00342521	f-box lrr-repeat protein 3-like	Metabolic process	0	G3DSA:3.80.10.10 (GENE3D), PTHR23125 (PANTHER), PTHR23125:SF56 (PANTHER)
GRMZM2G409086	0.0273287	1.70633	5.96434	6.75111e-06	f-box protein at5g46170-like	Metabolic process	0	no IPS match
GRMZM2G402881	0.459782	9.36868	4.34882	0.0188246	f-box protein pp2-a13-like	Metabolic process	-	IPR001810 (SUPERFAMILY); IPR025886 (PFAM); PTHR31960 (PANTHER)
GRMZM2G337065	0	5.12338	9999999	0.00675411	f-box protein pp2-a13-like	Metabolic process	-	IPR001810 (SUPERFAMILY); IPR025886 (PFAM); PTHR31960 (PANTHER)
GRMZM2G159330	14.8325	3.43326	-2.11111	0.000676347	f-box-like wd repeat-containing protein tbl1xr1-like	Metabolic process	-	IPR001680 (PFAM); IPR011047 (SUPERFAMILY); IPR015943 (G3DSA:2.130.10.GENE3D); IPR017986 (PROFILE); IPR019775 (PROSITE); IPR020472 (PRINTS); PTHR22846 (PANTHER), PTHR22846:SF2 (PANTHER)
GRMZM5G845904	0.211109	0	-9999999	0.0057838	flavoprotein wrba	Metabolic process	EC:1.6.5.0	no IPS match
GRMZM2G082792	0.0547676	2.06579	5.23723	0.0057838	flavoprotein wrba	Metabolic process	EC:1.6.5.0	IPR005025 (PFAM); IPR008254 (PROFILE); IPR010089 (TIGRFAMs); G3DSA:3.40.50.360 (GENE3D), PTHR30546 (PANTHER), SSF52218 (SUPERFAMILY)
GRMZM2G387804	0	1.29168	9999999	0.0021702	flavoprotein wrba	Metabolic process	-	G3DSA:3.40.50.360 (GENE3D), PTHR30546 (PANTHER), SSF52218 (SUPERFAMILY)
GRMZM2G528283	0	0.14744	9999999	0.000547132	folylpolyglutamate mitochondrial-like	Metabolic process	EC:6.3.2.17; EC:6.3.2.12	no IPS match
GRMZM2G144380	0	0.239628	9999999	1.25861e-09	fructokinase 1	Metabolic process	-	no IPS match
GRMZM2G443991	0	7.34117	9999999	1.25861e-09	fructokinase 1	Metabolic process	EC:2.7.1.0	no IPS match
AC187870.3_FG003	5.89097	16.8282	1.5143	0.000912257	fructose-bisphosphate aldolase	Metabolic process	EC:1.1.1.31; EC:1.1.1.44; EC:4.1.2.0	IPR015815 (PANTHER); IPR016040 (G3DSA:3.40.50.GENE3D); PTHR22981:SF27 (PANTHER), tmhmm (TMHMM)
GRMZM2G093458	15.1119	0	-9999999	5.55571e-07	fumarylacetoacetate hydrolase	Metabolic process	EC:3.7.1.2	IPR005959 (PTHR11820:PANTHER); IPR015377 (G3DSA:2.30.30.GENE3D); PTHR11820 (PANTHER)
GRMZM2G053787	0.657527	0	-9999999	1.35677e-05	galactose oxidase kelch repeat-containing protein	Metabolic process	-	no IPS match
GRMZM2G351160	0.27731	17.1744	5.95262	1.35677e-05	galactose oxidase kelch repeat-containing protein	Metabolic process	-	IPR006652 (SMART); IPR015915 (G3DSA:2.120.10.GENE3D); IPR015916 (G3DSA:2.130.10.GENE3D); PTHR23244 (PANTHER), PTHR23244:SF96 (PANTHER), PF13415 (PFAM), PF13418 (PFAM), SSF117281 (SUPERFAMILY)
GRMZM2G111579	48.3339	3.92631	-3.62179	0.00537532	gamma-glutamylcysteine synthetase	Metabolic process	EC:6.3.2.2	IPR006336 (PFAM); IPR011556 (TIGRFAMs); PIRSF017901 (PIR), SSF55931 (SUPERFAMILY)
GRMZM2G115124	0.2811	0.829515	1.56118	0.000360798	gdp-mannose dehydratase 2-like	Metabolic process	EC:4.2.1.47	IPR001509 (PFAM); IPR006368 (TIGRFAMs); IPR016040 (G3DSA:3.40.50.GENE3D); G3DSA:3.90.25.10 (GENE3D), PTHR10366 (PANTHER), PTHR10366:SF149 (PANTHER), SSF51735 (SUPERFAMILY)
GRMZM2G060866	0.0154779	0.679145	5.45544	2.17535e-14	gdsl esterase lipase exl1-like	Metabolic process	-	IPR001087 (PFAM); IPR013831 (G3DSA:3.40.50.GENE3D); PTHR22835 (PANTHER), PTHR22835:SF39 (PANTHER)
GRMZM2G048220	0.973218	15.1846	3.9637	0.0229277	gdsl esterase lipase exl3	Metabolic process	-	no IPS match
GRMZM2G097674	1.31163	20.0872	3.93684	0.00751931	gdt1-like protein chloroplastic-like	Metabolic process	-	IPR001727 (PANTHER); tmhmm (TMHMM)
GRMZM2G003167	0.00415969	0.393757	6.56469	0.000276111	gibberellin receptor gid1l2	Metabolic process	-	IPR013094 (PFAM); G3DSA:3.40.50.1820 (GENE3D), PTHR23024 (PANTHER), PTHR23024:SF10 (PANTHER), SignalP-NN(euk) (SIGNALP), SSF53474 (SUPERFAMILY)
GRMZM2G031107	1.58192	34.3592	4.44095	0.00085193	glucose-6-phosphate 1- cytoplasmic isoform	Metabolic process	EC:1.1.1.49	IPR001282 (PRINTS); IPR016040 (G3DSA:3.40.50.GENE3D); IPR019796 (PROSITE); IPR022674 (PFAM); IPR022675 (PFAM); G3DSA:3.30.360.10 (GENE3D), PTHR23429:SF0 (PANTHER), SSF51735 (SUPERFAMILY), SSF55347 (SUPERFAMILY)
GRMZM2G331844	1.02904	0.287796	-1.83818	0.00085193	glucose-6-phosphate dehydrogenase	Metabolic process	EC:1.1.1.49	tmhmm (TMHMM)
GRMZM2G098875	4.01595	8.5322	1.08718	0.000151316	glutamate decarboxylase	Metabolic process	EC:4.1.1.15	SignalP-NN(euk) (SIGNALP)
GRMZM2G369139	0.0925356	2.13203	4.52608	0.0350482	glutamate receptor	Metabolic process	-	IPR001320 (SMART); IPR001471 (G3DSA:3.30.730.GENE3D); IPR001638 (PFAM); IPR002495 (PFAM); G3DSA:3.40.190.10 (GENE3D), G3DSA:3.90.550.10 (GENE3D), PTHR18966 (PANTHER), PTHR18966:SF7 (PANTHER), SignalP-NN(euk) (SIGNALP), SSF53448 (SUPERFAMILY), SSF53850 (SUPERFAMILY)
GRMZM5G887009	2.16283	0.367476	-2.5572	0.00841531	glutamine synthetase	Metabolic process	EC:6.3.1.2	no IPS match
GRMZM2G071630	1014.22	2274.23	1.16501	0.000895508	glyceraldehyde-3-phosphate dehydrogenase	Metabolic process	EC:1.2.1.12	IPR006424 (TIGRFAMs); IPR016040 (G3DSA:3.40.50.GENE3D); IPR020828 (PFAM); IPR020829 (PFAM); IPR020830 (PROSITE); IPR020831 (PRINTS); G3DSA:3.30.360.10 (GENE3D), SSF51735 (SUPERFAMILY), SSF55347 (SUPERFAMILY)
GRMZM2G019721	6.08761	0.978078	-2.63785	0.0172532	glycerol kinase	Metabolic process	EC:2.7.1.30	no IPS match
GRMZM2G020288	0	8.04514	9999999	0.00114301	glycine decarboxylase complex h-protein	Metabolic process	EC:1.4.4.2	IPR002930 (PANTHER); IPR003016 (PROSITE); IPR011053 (SUPERFAMILY); G3DSA:2.40.50.100 (GENE3D), G3DSA:3.30.200.20 (GENE3D), PTHR11715:SF0 (PANTHER)
GRMZM2G075797	0	0.143114	9999999	2.88134e-06	glycine dehydrogenase	Metabolic process	EC:1.4.4.2	IPR020581 (PANTHER); PTHR11773:SF0 (PANTHER)
GRMZM2G009448	40.4874	110.992	1.45491	0.00521164	glycine-rich rna-binding protein 7	Metabolic process	-	no IPS match
GRMZM2G150521	34.5658	81.3753	1.23525	0.0455532	glycine-rich rna-binding protein 7	Metabolic process	-	SignalP-NN(euk) (SIGNALP), tmhmm (TMHMM)
GRMZM2G001079	21.7908	6.46183	-1.7537	6.26032e-05	glycosyl transferase	Metabolic process	EC:2.4.1.135	IPR005027 (PANTHER); G3DSA:3.90.550.10 (GENE3D), PTHR10896:SF1 (PANTHER), SignalP-NN(euk) (SIGNALP), tmhmm (TMHMM), SSF53448 (SUPERFAMILY)
AC192244.3_FG002	0	0.213032	9999999	0.0113251	glycosyltransferase	Metabolic process	EC:2.4.1.135	IPR005027 (PFAM); IPR013126 (PFAM); G3DSA:3.30.420.40 (GENE3D), G3DSA:3.90.550.10 (GENE3D), PTHR19375 (PANTHER), PTHR19375:SF14 (PANTHER), SSF53067 (SUPERFAMILY), SSF53448 (SUPERFAMILY)
GRMZM2G072589	0.0145429	1.26475	6.44239	1.48785e-05	glycosyltransferase 5	Metabolic process	EC:2.4.1.0; EC:2.4.2.39	no IPS match
GRMZM2G132903	40.9059	11.7969	-1.7939	0.0355127	glyoxysomal fatty acid beta-oxidation multifunctional protein mfp-a	Metabolic process	EC:1.1.1.35; EC:4.2.1.17	SignalP-NN(euk) (SIGNALP), tmhmm (TMHMM)
GRMZM2G025404	0.0469893	0.336349	2.83955	0.0498328	gpi transamidase component pig-s-like	Metabolic process	-	IPR019540 (PANTHER); PTHR21072:SF5 (PANTHER)
GRMZM2G138541	0.711054	2.10959	1.56893	0.0324798	granule-bound starch synthase ii	Metabolic process	-	IPR013534 (PFAM); G3DSA:3.40.50.2000 (GENE3D), PTHR12526 (PANTHER), PTHR12526:SF17 (PANTHER), SSF53756 (SUPERFAMILY)
GRMZM2G444178	0.975187	2.48728	1.35082	1.63821e-06	granule-bound starch synthase ii	Metabolic process	EC:2.4.1.21	IPR001296 (PFAM); G3DSA:3.40.50.2000 (GENE3D), PTHR12526 (PANTHER), PTHR12526:SF17 (PANTHER), SSF53756 (SUPERFAMILY)
GRMZM2G472299	4.84227	1.51183	-1.67939	0.0089098	h aca ribonucleoprotein complex subunit 4-like	Metabolic process	EC:5.4.99.12	IPR002501 (PFAM); IPR004802 (PANTHER); IPR020103 (SUPERFAMILY)
GRMZM2G172956	0.759426	9.21673	3.60127	0.0089098	h aca ribonucleoprotein complex subunit 4-like	Metabolic process	EC:5.4.99.12	IPR002501 (PFAM); IPR004802 (PANTHER); IPR012960 (PFAM); IPR020103 (SUPERFAMILY); SignalP-NN(euk) (SIGNALP)
GRMZM5G843115	0.51547	35.9525	6.12406	0.046501	heavy metal-associated domain containing expressed	Metabolic process	0	no IPS match
GRMZM2G058032	32.3414	120.563	1.89833	0.046501	heavy metal-associated domain containing expressed	Metabolic process	-	tmhmm (TMHMM)
GRMZM2G014400	8.49476	17.8781	1.07355	0.0185756	heterogeneous nuclear ribonucleoprotein 1-like	Metabolic process	-	tmhmm (TMHMM)
GRMZM2G346701	0.00849135	1.27092	7.22566	0.00168797	heterogeneous nuclear ribonucleoprotein 1-like isoform x2	Metabolic process	-	IPR000504 (PFAM); IPR012677 (G3DSA:3.30.70.GENE3D); PTHR24012 (PANTHER), PTHR24012:SF27 (PANTHER), SSF54928 (SUPERFAMILY)
GRMZM5G803433	4.63311	19.9747	2.10812	0.0117964	heterogeneous nuclear ribonucleoprotein a3-like protein 2	Metabolic process	-	no IPS match
GRMZM2G106640	0.538851	0.132129	-2.02794	0.0013347	histone acetyltransferase hat b	Metabolic process	-	IPR016181 (G3DSA:3.40.630.GENE3D); IPR017380 (PANTHER); SignalP-NN(euk) (SIGNALP)
GRMZM5G842990	2.27537	6.42752	1.49816	3.11748e-18	histone deacetylase 2b	Metabolic process	-	PTHR31802 (PANTHER)
GRMZM2G109448	0.0485795	8.06851	7.37581	9.05087e-05	histone h2a	Metabolic process	-	no IPS match
GRMZM2G448458	0	0.493422	9999999	0.0234566	histone h2a	Metabolic process	-	tmhmm (TMHMM)
AC207678.4_FG002	0	0.0510377	9999999	0.0394642	histone h2a variant 1-like	Metabolic process	-	IPR002119 (PRINTS); IPR003891 (PFAM); IPR007125 (PFAM); IPR009072 (G3DSA:1.10.20.GENE3D); IPR016021 (G3DSA:1.25.40.GENE3D); IPR016024 (SUPERFAMILY); PTHR23430 (PANTHER)
GRMZM2G141432	0.0426865	35.3676	9.69443	1.82765e-07	histone -like	Metabolic process	-	IPR000558 (PRINTS); IPR007125 (PFAM); IPR009072 (G3DSA:1.10.20.GENE3D)
GRMZM2G399000	0	4.37823	9999999	0.000120608	histone-lysine n-methyltransferase ashh3-like	Metabolic process	EC:2.1.1.43	SignalP-NN(euk) (SIGNALP), tmhmm (TMHMM)
GRMZM2G399311	0	17.8399	9999999	1.16171e-09	histone-lysine n-methyltransferase ashr1	Metabolic process	EC:2.1.1.0	PTHR12197 (PANTHER), PTHR12197:SF13 (PANTHER), SSF82199 (SUPERFAMILY)
GRMZM2G372928	3.58872	348.295	6.6007	0.0463573	histone-lysine n-methyltransferase atx4-like	Metabolic process	EC:2.1.1.0	IPR000313 (PFAM); IPR001965 (SMART); IPR011011 (SUPERFAMILY); IPR013083 (G3DSA:3.30.40.GENE3D); IPR019786 (PROSITE); IPR019787 (PROFILE); G3DSA:2.30.30.160 (GENE3D), PTHR13793 (PANTHER), PTHR13793:SF5 (PANTHER), PF13831 (PFAM), PF13832 (PFAM), SSF63748 (SUPERFAMILY)
GRMZM2G179814	16.238	2.4988	-2.70007	0.00733322	histone-lysine n-methyltransferase atx4-like	Metabolic process	EC:2.1.1.43	no IPS match
GRMZM5G895799	0	0.22603	9999999	0.0145414	hydroxymethylglutaryl- lyase	Metabolic process	EC:4.1.3.4	no IPS match
GRMZM2G119498	0.00531656	1.03612	7.60648	0.0145414	hydroxymethylglutaryl- lyase	Metabolic process	EC:4.1.3.4	no IPS match
GRMZM2G413253	0	0.110458	9999999	0.00125649	hydroxymethylglutaryl- synthase	Metabolic process	EC:2.3.3.10	IPR000590 (PROSITE); IPR003594 (G3DSA:3.30.565.GENE3D); IPR013528 (PFAM); IPR016038 (G3DSA:3.40.47.GENE3D); IPR016039 (SUPERFAMILY); PTHR11877 (PANTHER), PTHR11877:SF10 (PANTHER), tmhmm (TMHMM)
GRMZM2G108338	56.3074	21.4943	-1.38937	0.000489091	hydroxysteroid 11-beta-dehydrogenase 1-like	Metabolic process	EC:1.1.1.146	no IPS match
AC217358.3_FG007	0.078128	3.56663	5.51258	1.77687e-06	hydroxysteroid 11-beta-dehydrogenase 1-like	Metabolic process	-	no IPS match
GRMZM2G451220	0.700789	0.252305	-1.47381	5.8436e-07	imidazole glycerol phosphate synthase chloroplastic-like	Metabolic process	EC:4.1.3.0	no IPS match
GRMZM5G899851	0.639479	4.61219	2.85048	0.000134262	indole-3-acetaldehyde oxidase-like	Metabolic process	EC:1.2.1.28; EC:1.2.3.7; EC:1.2.3.14	IPR000674 (G3DSA:3.90.1170.GENE3D); IPR001041 (PFAM); IPR002346 (PFAM); IPR002888 (G3DSA:1.10.150.GENE3D); IPR005107 (PFAM); IPR006058 (PROSITE); IPR008274 (G3DSA:3.30.365.GENE3D); IPR012675 (G3DSA:3.10.20.GENE3D); IPR016166 (PROFILE); IPR016169 (G3DSA:3.30.465.GENE3D); G3DSA:3.30.390.50 (GENE3D), PTHR11908 (PANTHER), PTHR11908:SF15 (PANTHER)
GRMZM2G481615	14.4402	3.34853	-2.10849	1.4539e-27	indole-3-acetaldehyde oxidase-like	Metabolic process	EC:1.2.1.28; EC:1.2.3.7; EC:1.2.3.14	IPR002346 (PFAM); IPR005107 (PFAM); IPR016166 (PROFILE); IPR016169 (G3DSA:3.30.465.GENE3D); G3DSA:3.30.390.50 (GENE3D), PTHR11908 (PANTHER), PTHR11908:SF15 (PANTHER)
GRMZM2G481614	0.0426313	0.156277	1.87412	1.4539e-27	indole-3-acetaldehyde oxidase-like	Metabolic process	EC:1.2.1.28; EC:1.2.3.7; EC:1.2.3.14	IPR002346 (PFAM); IPR005107 (PFAM); IPR016166 (PROFILE); IPR016169 (G3DSA:3.30.465.GENE3D); G3DSA:3.30.390.50 (GENE3D), PTHR11908 (PANTHER), PTHR11908:SF15 (PANTHER)
GRMZM2G106950	0.0712665	1.66726	4.54811	1.28998e-10	indole-3-glycerol phosphate synthase	Metabolic process	EC:4.1.1.48	no IPS match
GRMZM2G403493	0	391.205	9999999	0.0348195	inhibitor of bruton tyrosine kinase	Metabolic process	EC:1.13.12.16	IPR000408 (PRINTS); IPR000719 (PFAM); IPR001147 (G3DSA:2.30.30.GENE3D); IPR004136 (PFAM); IPR008991 (SUPERFAMILY); IPR009091 (G3DSA:2.130.10.GENE3D); IPR011009 (SUPERFAMILY); G3DSA:1.10.510.10 (GENE3D), PTHR22870 (PANTHER), PTHR22870:SF6 (PANTHER)
GRMZM2G006206	2.1402	5.15832	1.26916	8.18285e-12	inositol 4-trisphosphate 5 6-kinase family protein	Metabolic process	EC:2.7.1.159; EC:2.7.1.134	no IPS match
GRMZM2G365053	0	0.43717	9999999	0.00614653	inositol polyphosphate phosphatase (synaptogenin-like) family protein	Metabolic process	EC:2.3.1.0	tmhmm (TMHMM)
GRMZM2G395153	0	0.49503	9999999	0.0246267	inositol polyphosphate phosphatase (synaptogenin-like) family protein	Metabolic process	EC:2.3.1.0	G3DSA:2.30.30.270 (GENE3D), PTHR10615 (PANTHER)
GRMZM2G145638	0.385296	5.16759	3.74545	0.00980854	inositol-3-phosphate synthase	Metabolic process	EC:5.5.1.4	SignalP-NN(euk) (SIGNALP), tmhmm (TMHMM)
GRMZM2G392513	8.15e-05	4.51852	15.7587	1.37775e-12	inositol-3-phosphate synthase	Metabolic process	EC:5.5.1.4	IPR002587 (PANTHER); IPR013021 (PFAM); IPR016040 (G3DSA:3.40.50.GENE3D); G3DSA:3.30.360.10 (GENE3D), PTHR11510:SF0 (PANTHER), SSF51735 (SUPERFAMILY), SSF55347 (SUPERFAMILY)
GRMZM2G173472	1.93797	0.454169	-2.09325	4.11093e-05	isoamyl acetate-hydrolyzing esterase	Metabolic process	-	no IPS match
GRMZM2G011042	2.37945	11.1923	2.23381	0.0453211	isoamylase	Metabolic process	EC:3.2.1.68	SignalP-NN(euk) (SIGNALP)
AC185226.4_FG006	0	6.33611	9999999	0.00396235	isoaspartyl peptidase l-asparaginase 2	Metabolic process	0	no IPS match
GRMZM2G173251	0.0678587	17.979	8.04956	1.73509e-89	isocitrate dehydrogenase	Metabolic process	EC:1.1.1.41	IPR001804 (PANTHER); IPR024084 (G3DSA:3.40.718.GENE3D); SSF53659 (SUPERFAMILY)
GRMZM2G036759	0.00230203	1.69071	9.52051	3.463e-05	isocitrate dehydrogenase	Metabolic process	EC:1.1.1.42	IPR004790 (PANTHER); IPR024084 (G3DSA:3.40.718.GENE3D); SSF53659 (SUPERFAMILY)
GRMZM2G052630	16.0024	41.1493	1.36258	0.000581976	isovaleryl- dehydrogenase	Metabolic process	EC:1.3.99.10	IPR006089 (PROSITE); IPR006091 (G3DSA:2.40.110.GENE3D); IPR006092 (PFAM); IPR009075 (PFAM); IPR009100 (SUPERFAMILY); IPR013786 (G3DSA:1.10.540.GENE3D); G3DSA:1.20.140.10 (GENE3D), PTHR10909 (PANTHER), PTHR10909:SF103 (PANTHER)
GRMZM2G147268	55.2377	1.37336	-5.32987	4.46583e-06	l-allo-threonine aldolase	Metabolic process	EC:4.1.2.5	IPR001597 (PFAM); IPR015421 (G3DSA:3.40.640.GENE3D); IPR015422 (G3DSA:3.90.1150.GENE3D); IPR015424 (SUPERFAMILY); PTHR10289 (PANTHER), PTHR10289:SF0 (PANTHER)
AC177897.2_FG022	1.88671	0.734061	-1.3619	4.31264e-07	l-ascorbate oxidase homolog	Metabolic process	-	no IPS match
GRMZM2G028114	0.00395425	1.7565	8.79508	0.000207145	leucine aminopeptidase	Metabolic process	EC:3.4.11.0	IPR000819 (PFAM); IPR008283 (PFAM); IPR011356 (PRINTS); G3DSA:3.40.220.10 (GENE3D), G3DSA:3.40.630.10 (GENE3D), PTHR11963 (PANTHER), SSF52949 (SUPERFAMILY), SSF53187 (SUPERFAMILY)
GRMZM2G126913	138.959	6.40421	-4.43949	0.000678829	leucine aminopeptidase chloroplastic-like	Metabolic process	EC:3.4.11.0; EC:2.7.7.6	IPR000819 (PFAM); IPR007145 (PFAM); IPR007642 (G3DSA:3.90.1110.GENE3D); IPR011356 (PRINTS); G3DSA:3.40.630.10 (GENE3D), PTHR11963 (PANTHER), SSF53187 (SUPERFAMILY), SSF64484 (SUPERFAMILY)
GRMZM2G468367	0.00815869	0.68638	6.39453	0.00919363	leucine aminopeptidase chloroplastic-like	Metabolic process	EC:3.4.11.0; EC:2.7.7.6	IPR000819 (PFAM); IPR007642 (G3DSA:3.90.1110.GENE3D); IPR008283 (PFAM); IPR011356 (PTHR11963:PANTHER); G3DSA:3.40.220.10 (GENE3D), G3DSA:3.40.630.10 (GENE3D), G3DSA:3.90.1100.10 (GENE3D), PTHR11963 (PANTHER), SSF52949 (SUPERFAMILY), SSF53187 (SUPERFAMILY), SSF64484 (SUPERFAMILY)
GRMZM2G005955	9.42754	1.10892	-3.08773	0.000420595	lipid binding	Metabolic process	-	no IPS match
GRMZM2G077187	3.47145	1.42377	-1.28582	0.000954844	lipid phosphate phosphatase 2-like	Metabolic process	-	IPR000326 (PFAM); IPR016118 (G3DSA:1.20.144.GENE3D); PTHR10165 (PANTHER), PTHR10165:SF45 (PANTHER)
GRMZM2G119150	0.739347	0.238874	-1.63	0.0133719	aminotransferase class I and II	Metabolic process	EC:2.6.1.1	IPR004839 (PFAM); IPR015421 (G3DSA:3.40.640.GENE3D); IPR015422 (G3DSA:3.90.1150.GENE3D); IPR015424 (SUPERFAMILY); IPR019942 (PTHR11751:PANTHER); PTHR11751 (PANTHER)
GRMZM2G332752	0.0152526	3.3872	7.79489	0.0011115	low molecular weight protein-tyrosine-phosphatase slr0328	Metabolic process	EC:3.1.3.48	G3DSA:3.40.50.270 (GENE3D)
GRMZM2G110317	1.47582	0	-9999999	0.0132628	lysine-ketoglutarate reductase saccharopine dehydrogenase1	Metabolic process	EC:1.5.1.8	no IPS match
AC213398.3_FG002	0.0394391	2.26874	5.84612	0.000111179	lysine-specific histone demethylase 1 isoform 3	Metabolic process	EC:1.4.3.2; EC:2.1.1.0	IPR002937 (PFAM); G3DSA:3.90.660.10 (GENE3D), PTHR10742 (PANTHER), PTHR10742:SF30 (PANTHER), SSF51905 (SUPERFAMILY), SSF54373 (SUPERFAMILY)
GRMZM2G037459	1.63913	0.787207	-1.05812	0.00814654	lysosomal alpha-mannosidase-like	Metabolic process	-	no IPS match
AC196036.2_FG003	0.00528425	1.32026	7.96491	0.0331604	lysosomal alpha-mannosidase-like	Metabolic process	-	IPR011013 (SUPERFAMILY); IPR013780 (G3DSA:2.60.40.GENE3D); PTHR11607 (PANTHER), PTHR11607:SF3 (PANTHER)
GRMZM2G373578	0	0.773554	9999999	0.0121969	lysosomal pro-x carboxypeptidase	Metabolic process	-	IPR008758 (PANTHER); IPR024752 (PFAM); G3DSA:3.40.50.1820 (GENE3D), PTHR11010:SF8 (PANTHER), SignalP-NN(euk) (SIGNALP), tmhmm (TMHMM), SSF53474 (SUPERFAMILY)
GRMZM2G518913	0.0650681	0.288117	2.14663	0.0305536	mannan endo- -beta-mannosidase 8-like	Metabolic process	EC:3.2.1.0	IPR013781 (G3DSA:3.20.20.GENE3D); PTHR31451 (PANTHER)
GRMZM2G107754	1.43969	3.52707	1.29271	0.00992595	mannan synthase 1-like	Metabolic process	-	PTHR32044 (PANTHER), PTHR32044:SF0 (PANTHER), SignalP-NN(euk) (SIGNALP), tmhmm (TMHMM)
GRMZM2G178254	4.83456	24.4339	2.33743	0.00163368	mannose-1-phosphate guanyltransferase alpha-like	Metabolic process	EC:2.7.7.13	no IPS match
GRMZM2G089931	0	7.22281	9999999	0.00656582	meiotic nuclear division protein 1 homolog	Metabolic process	-	IPR005647 (PFAM); PTHR31398 (PANTHER), PTHR31398:SF0 (PANTHER)
AC233855.1_FG006	1.11e-05	0.917786	16.3353	0.0211634	methionine aminopeptidase 2b	Metabolic process	EC:3.4.11.0	IPR000994 (G3DSA:3.90.230.GENE3D); IPR002468 (PTHR10804:PANTHER); IPR018349 (PROSITE); PTHR10804 (PANTHER), SignalP-NN(euk) (SIGNALP), tmhmm (TMHMM)
GRMZM2G398500	11.699	5.83406	-1.00381	0.0011453	methylglutaconyl- hydratase	Metabolic process	-	IPR001753 (PFAM); IPR014748 (G3DSA:1.10.12.GENE3D); IPR018376 (PROSITE); G3DSA:3.90.226.10 (GENE3D), PTHR11941 (PANTHER), SSF52096 (SUPERFAMILY)
GRMZM2G361131	20.8772	1.4603	-3.83759	0.0262949	methyltransferase-like protein 7a-like	Metabolic process	EC:2.1.1.0	IPR012336 (G3DSA:3.40.30.GENE3D); PTHR11260 (PANTHER), PTHR11260:SF15 (PANTHER)
GRMZM2G313175	0	1.90914	9999999	0.0446691	methyltransferase-like protein 7a-like	Metabolic process	EC:2.1.1.0	PTHR23056 (PANTHER), PTHR23056:SF3 (PANTHER)
GRMZM2G458095	0.684216	1.64546	1.26597	0.000448274	mitochondrial chaperone bcs1-like	Metabolic process	EC:3.6.1.15	IPR003959 (PFAM); IPR025753 (PFAM); IPR027417 (SUPERFAMILY); G3DSA:3.40.50.300 (GENE3D), PTHR23070 (PANTHER), PTHR23070:SF1 (PANTHER)
GRMZM2G126878	4.48976	30.1523	2.74756	0.0245574	mitochondrial chaperonin-60	Metabolic process	-	IPR003729 (PFAM); IPR011009 (SUPERFAMILY); PTHR24361 (PANTHER), PTHR24361:SF1 (PANTHER)
GRMZM2G068336	0.00129454	0.493208	8.57361	0.000234205	mitochondrial-processing peptidase subunit alpha	Metabolic process	EC:3.4.24.0	IPR007863 (PFAM); IPR011237 (G3DSA:3.30.830.GENE3D); IPR011249 (SUPERFAMILY); IPR011765 (PFAM); PTHR11851 (PANTHER), PTHR11851:SF49 (PANTHER)
GRMZM5G808068	0.0685577	0.214157	1.64328	0.00190816	mitochondrial-processing peptidase subunit beta	Metabolic process	EC:3.4.24.0	no IPS match
GRMZM2G144997	4.59883	9.59106	1.06042	0.0138036	molecular chaperone	Metabolic process	-	IPR001623 (PRINTS); IPR018253 (PROSITE); PTHR24077 (PANTHER), PTHR24077:SF15 (PANTHER)
AC233851.1_FG016	0	0.923594	9999999	0.0135045	monocopper oxidase-like protein sku5	Metabolic process	-	IPR008972 (SUPERFAMILY); IPR011706 (PFAM); PTHR11709 (PANTHER), PTHR11709:SF21 (PANTHER)
GRMZM2G418009	0	0.315019	9999999	0.00104096	monocopper oxidase-like protein sku5-like	Metabolic process	-	IPR008972 (G3DSA:2.60.40.GENE3D); IPR011706 (PFAM); G3DSA:3.40.1090.10 (GENE3D), PTHR11709 (PANTHER), PTHR11709:SF21 (PANTHER)
GRMZM2G318958	0	0.0738149	9999999	0.00322932	mrna splicing	Metabolic process	-	no IPS match
AC213353.3_FG002	0	0.531287	9999999	3.02991e-05	multi-copper oxidase-like protein sku5	Metabolic process	-	IPR008972 (SUPERFAMILY); PTHR11709 (PANTHER), PTHR11709:SF21 (PANTHER), SignalP-NN(euk) (SIGNALP)
GRMZM2G559088	0	0.188884	9999999	0.000787152	mutator-like transposase	Metabolic process	0	PF15288 (PFAM)
GRMZM5G872417	51.4735	113.875	1.14555	0.00354587	n-alpha-acetyltransferase auxiliary subunit-like	Metabolic process	-	no IPS match
GRMZM2G017959	0.00375362	1.34032	8.48008	0.000255262	nicotianamine aminotransferase	Metabolic process	EC:2.6.1.80; EC:4.4.1.14	IPR004839 (PFAM); IPR015421 (G3DSA:3.40.640.GENE3D); IPR015424 (SUPERFAMILY); PTHR11751 (PANTHER), PTHR11751:SF28 (PANTHER), SignalP-NN(euk) (SIGNALP)
GRMZM2G391511	3.04413	0.0305312	-6.6396	0.0100273	nicotinate phosphoribosyltransferase-like	Metabolic process	EC:2.4.2.11; EC:2.4.2.19	no IPS match
GRMZM2G451686	0	2.07499	9999999	0.00255742	nodulin-like family expressed	Metabolic process	-	PTHR21576 (PANTHER), PTHR21576:SF7 (PANTHER), SignalP-NN(euk) (SIGNALP), tmhmm (TMHMM)
GRMZM5G853200	6.73e-06	0	-9999999	0.00194304	nodulin-like protein	Metabolic process	-	no IPS match
GRMZM2G322267	6.59631	15.1964	1.204	0.0392638	nodulin-like protein	Metabolic process	-	PTHR21576 (PANTHER), PTHR21576:SF15 (PANTHER), tmhmm (TMHMM)
GRMZM2G113415	0.537845	3.37189	2.6483	0.00662533	nuclear cap-binding protein subunit 2	Metabolic process	-	no IPS match
GRMZM2G701362	0.179653	1.47825	3.04061	0.000756729	nucleic acid binding protein	Metabolic process	-	no IPS match
GRMZM5G853245	3.83341	8.96393	1.2255	0.0214142	nucleic acid binding protein	Metabolic process	-	no IPS match
GRMZM2G058808	0.232714	0	-9999999	0.000756729	nucleic acid binding protein	Metabolic process	-	no IPS match
AC202535.2_FG004	19.4475	0	-9999999	0.0436662	nucleoside diphosphate kinase 2	Metabolic process	EC:2.7.4.6	no IPS match
GRMZM2G097987	27.0388	145.354	2.42647	0.020787	nucleoside phosphatase gda1 cd39 family protein	Metabolic process	-	IPR000407 (PANTHER); PTHR11782:SF13 (PANTHER), tmhmm (TMHMM)
AC209093.3_FG006	0	5.92666	9999999	4.2473e-06	nucleoside-diphosphate sugar epimerase	Metabolic process	-	tmhmm (TMHMM)
GRMZM2G423693	0	0.758881	9999999	0.0178307	nucleotide-diphospho-sugar transferase family protein	Metabolic process	-	no IPS match
GRMZM2G001191	7.48222	48.1671	2.68651	0.0282428	nucleotidyltransferase family protein	Metabolic process	EC:2.7.7.0	no IPS match
GRMZM2G410152	139.183	36.7711	-1.92034	0.00175997	oleosin zm-ii	Metabolic process	-	no IPS match
GRMZM2G156486	0.335688	23.7511	6.14473	0.000240102	omega-amidase nit2-like	Metabolic process	-	IPR003010 (G3DSA:3.60.110.GENE3D); PTHR23088 (PANTHER), PTHR23088:SF0 (PANTHER)
GRMZM2G349547	0	4.75289	9999999	7.89114e-07	ornithine carbamoyltransferase	Metabolic process	EC:2.1.3.3	no IPS match
GRMZM5G865811	0.0712608	1.24271	4.12424	0.00624404	patatin group a-3	Metabolic process	-	IPR002641 (PFAM); IPR016035 (SUPERFAMILY); G3DSA:3.40.1090.10 (GENE3D), PTHR32176 (PANTHER), PTHR32176:SF1 (PANTHER)
GRMZM2G173840	0.0224821	0.129903	2.53059	0.00284086	patatin t5 precursor	Metabolic process	-	SignalP-NN(euk) (SIGNALP)
GRMZM2G057047	2.95887	17.4993	2.56418	1.50183e-33	peptidase c48 domain family protein	Metabolic process	0	no IPS match
GRMZM2G458867	0.0340895	3.27333	6.58529	0.0128867	peptidase c48 domain family protein	Metabolic process	0	no IPS match
GRMZM2G163700	0.311974	38.338	6.94121	0.0192036	peptidase c48 domain family protein	Metabolic process	-	IPR003653 (PFAM); G3DSA:3.30.310.130 (GENE3D), PTHR12606 (PANTHER), PTHR12606:SF0 (PANTHER), SSF54001 (SUPERFAMILY)
GRMZM2G348480	1.01547	0.201503	-2.33327	2.03444e-09	peptidase c48 domain family protein	Metabolic process	-	IPR003653 (PFAM); G3DSA:3.30.310.130 (GENE3D), PTHR12606 (PANTHER), PTHR12606:SF0 (PANTHER), SSF54001 (SUPERFAMILY)
GRMZM5G842685	1.54034	3.92797	1.35054	2.71106e-09	peptidase c48 domain family protein	Metabolic process	0	no IPS match
GRMZM2G388834	0.00638936	0.238309	5.22102	0.0373116	peptidase c48 domain family protein	Metabolic process	-	IPR003653 (PFAM); IPR011991 (G3DSA:1.10.10.GENE3D); G3DSA:3.30.310.130 (GENE3D), PTHR10174 (PANTHER), PTHR10174:SF3 (PANTHER), tmhmm (TMHMM), SSF46785 (SUPERFAMILY), SSF54001 (SUPERFAMILY)
AC211512.4_FG003	0.657157	22.7105	5.11098	7.2817e-06	peptidase c48 domain family protein	Metabolic process	0	PTHR10492 (PANTHER), PTHR10492:SF8 (PANTHER)
GRMZM2G084794	0.0170867	6.28733	8.52343	0.00176942	peptidase c48 domain family protein	Metabolic process	0	PTHR24420 (PANTHER), PTHR24420:SF29 (PANTHER)
GRMZM2G332829	0.0164934	3.27745	7.63454	0.00992654	peptidase c48 domain family protein	Metabolic process	-	IPR003653 (PFAM); IPR016040 (G3DSA:3.40.50.GENE3D); G3DSA:3.30.310.130 (GENE3D), PTHR12606 (PANTHER), PTHR12606:SF0 (PANTHER), PF13602 (PFAM), SignalP-NN(euk) (SIGNALP), SSF54001 (SUPERFAMILY)
GRMZM2G035922	49.9464	122.458	1.29383	0.0159129	peptidylprolyl cis-trans isomerase	Metabolic process	EC:5.2.1.8	IPR001179 (PFAM); IPR023566 (PANTHER); G3DSA:3.10.50.40 (GENE3D), PTHR10516:SF72 (PANTHER), SSF54534 (SUPERFAMILY)
GRMZM2G087549	0.150793	0.382889	1.34436	0.00333562	peptidyl-prolyl cis-trans isomerase cyp20- chloroplastic-like	Metabolic process	-	no IPS match
GRMZM5G845922	1.39775	0.541936	-1.36691	0.00516118	peptidyl-prolyl cis-trans isomerase-like 3	Metabolic process	EC:5.2.1.8	no IPS match
GRMZM2G050596	11.9221	1.16831	-3.35114	0.0260309	peptidyl-trna hydrolase	Metabolic process	EC:3.1.1.29	IPR001328 (G3DSA:3.40.50.GENE3D); IPR018171 (PROSITE); PTHR17224:SF0 (PANTHER)
GRMZM2G047894	4.44067	36.2828	3.03044	0.0338573	phosphatidylinositide phosphatase sac1-like	Metabolic process	-	IPR002013 (PFAM); PTHR11200 (PANTHER), PTHR11200:SF11 (PANTHER), tmhmm (TMHMM)
GRMZM2G047894	4.44067	36.2828	3.03044	0.0259763	phosphatidylinositide phosphatase sac1-like	Metabolic process	-	IPR002013 (PFAM); PTHR11200 (PANTHER), PTHR11200:SF11 (PANTHER), tmhmm (TMHMM)
GRMZM2G418916	11.2931	0.575902	-4.29347	7.45372e-11	phosphatidylinositide phosphatase sac1-like	Metabolic process	-	IPR002013 (PFAM); PTHR11200 (PANTHER), PTHR11200:SF11 (PANTHER), tmhmm (TMHMM)
GRMZM2G087850	0.759704	18.0372	4.56939	0.0121338	phosphatidylinositol synthase	Metabolic process	EC:2.7.8.11	IPR000462 (PFAM); IPR014387 (PIR); PTHR15362 (PANTHER), PTHR15362:SF2 (PANTHER)
GRMZM2G110834	3.73639	0.85359	-2.13003	0.0434228	phosphatidylserine synthase 2-like	Metabolic process	-	tmhmm (TMHMM)
AC204940.3_FG007	0.000413996	0.446205	10.0739	0.00754269	phosphoinositide binding protein	Metabolic process	-	no IPS match
GRMZM2G166971	10.5744	31.6701	1.58255	0.0110286	phospholipase a2 family protein	Metabolic process	0	IPR016090 (G3DSA:1.20.90.GENE3D)
GRMZM2G479088	0	0.172095	9999999	2.68011e-11	phospholipase a-2-activating	Metabolic process	0	no IPS match
GRMZM2G531606	3.92925	0.426687	-3.203	0.0393615	phospholipase c 3-like	Metabolic process	-	SignalP-NN(euk) (SIGNALP), tmhmm (TMHMM)
GRMZM2G355894	8.45442	2.8476	-1.56996	0.0387662	phospholipase d	Metabolic process	EC:3.1.4.4	no IPS match
GRMZM2G088291	0.0287619	3.34892	6.86339	0.00187179	phospholipid:diacylglycerol acyltransferase 1-like	Metabolic process	EC:2.3.1.158	no IPS match
GRMZM2G310298	0.156126	21.0015	7.07164	3.10855e-05	phospholipid--sterol o-acyltransferase-like	Metabolic process	EC:2.3.1.158	IPR003386 (PANTHER); PTHR11440:SF7 (PANTHER)
GRMZM2G173674	0.0136667	0.853207	5.96416	8.17004e-06	phosphomannomutase phosphoglucomutase-like	Metabolic process	0	PTHR22573 (PANTHER), PTHR22573:SF4 (PANTHER), SignalP-NN(euk) (SIGNALP), tmhmm (TMHMM)
GRMZM2G173668	0.0272485	0.863027	4.98516	0.00133789	phosphomannomutase phosphoglucomutase-like	Metabolic process	-	IPR005844 (PFAM); IPR016055 (G3DSA:3.40.120.GENE3D); PTHR22573 (PANTHER), PTHR22573:SF4 (PANTHER), SignalP-NN(euk) (SIGNALP), tmhmm (TMHMM)
AC212095.3_FG006	0	0.045405	9999999	0.0259286	phosphoribosyl pyrophosphate synthase	Metabolic process	-	no IPS match
GRMZM2G117268	19.6825	1.27218	-3.95154	0.000293588	phosphoribosylaminoimidazole-succinocarboxamide synthase	Metabolic process	EC:6.3.2.6	IPR001636 (PANTHER); PTHR11609:SF1 (PANTHER), SSF56104 (SUPERFAMILY)
GRMZM2G379217	0.0865553	4.26994	5.62445	0.000680337	phosphoribosylformylglycinamidine cyclo- chloroplastic mitochondrial-like	Metabolic process	EC:6.3.3.1	IPR000728 (PFAM); IPR010918 (G3DSA:3.90.650.GENE3D); IPR016188 (SUPERFAMILY); G3DSA:3.30.1330.10 (GENE3D), PTHR24649 (PANTHER), PTHR24649:SF0 (PANTHER)
GRMZM2G143427	0.473766	14.5779	4.94346	0.0223827	phosphoserine phosphatase	Metabolic process	EC:3.1.3.3	no IPS match
GRMZM2G086003	9.60606	23.4506	1.28761	3.26296e-07	phytanoyl- dioxygenase domain-containing protein 1-like	Metabolic process	-	IPR008775 (PFAM); G3DSA:2.60.120.620 (GENE3D), PTHR20883 (PANTHER), SSF51197 (SUPERFAMILY)
GRMZM2G044194	796.137	260.862	-1.60973	0.0112175	phytosulfokines 4 precursor	Metabolic process	-	IPR009438 (PFAM)
AF546187.1_FG009	14.19	3425.26	7.9152	6.80883e-12	pifa transposase	Metabolic process	-	IPR002530 (PFAM); IPR024752 (PFAM)
GRMZM2G172158	0.86381	0.305518	-1.49946	0.0348975	plant organelle rna recognition domain-containing protein	Metabolic process	-	IPR021099 (PFAM); PTHR31476 (PANTHER), PTHR31476:SF0 (PANTHER), SignalP-NN(euk) (SIGNALP)
GRMZM2G159965	0.0421389	0.738526	4.13142	0.0238232	p-loop containing nucleoside triphosphate hydrolases superfamily protein	Metabolic process	0	G3DSA:3.40.50.300 (GENE3D), PTHR10887 (PANTHER), PTHR10887:SF236 (PANTHER), PF13086 (PFAM)
GRMZM2G108699	0	0.804158	9999999	0.00598584	pollen-specific protein like	Metabolic process	-	IPR008507 (PFAM); IPR013785 (G3DSA:3.20.20.GENE3D); IPR017853 (SUPERFAMILY); PTHR23253 (PANTHER), PTHR23253:SF2 (PANTHER)
GRMZM2G072435	0.789737	3.54021	2.16439	0.0108517	pollen-specific protein sf21-like	Metabolic process	-	IPR004142 (PANTHER); IPR015511 (PTHR11034:PANTHER); G3DSA:3.40.50.1820 (GENE3D), SSF53474 (SUPERFAMILY)
GRMZM2G102995	0.0204641	0.560152	4.77465	0.0456692	poly polymerase	Metabolic process	-	PTHR10682 (PANTHER), PTHR10682:SF5 (PANTHER)
GRMZM2G065097	0.225181	0.740576	1.71756	6.7225e-08	poly rna polymerase cid11-like	Metabolic process	-	no IPS match
GRMZM2G115257	1.43759	26.9035	4.22607	5.25977e-08	polynucleotidyl ribonuclease h-like superfamily protein	Metabolic process	-	IPR006055 (SMART); IPR012337 (SUPERFAMILY); IPR013520 (PFAM); G3DSA:3.30.420.10 (GENE3D), PTHR11046 (PANTHER)
GRMZM2G108355	0.239638	57.628	7.90977	0.0117883	pp2ac-2 - phosphatase 2a isoform 2 belonging to family 2	Metabolic process	EC:3.1.3.16	IPR004843 (PFAM); IPR006186 (PRINTS); G3DSA:3.60.21.10 (GENE3D), PTHR11668 (PANTHER), PTHR11668:SF128 (PANTHER), SSF56300 (SUPERFAMILY)
GRMZM5G866647	7.49358	2.95952	-1.34029	0.0143122	precursor monofunctional aspartokinase	Metabolic process	EC:2.7.2.4	IPR001048 (G3DSA:3.40.1160.GENE3D); PTHR21499 (PANTHER), PTHR21499:SF5 (PANTHER), SSF55021 (SUPERFAMILY)
GRMZM2G145725	23.4107	188.984	3.01302	0.0017072	pre-mrna splicing factor	Metabolic process	-	SignalP-NN(euk) (SIGNALP)
GRMZM2G113365	59.088	408.458	2.78925	0.00207739	pre-mrna-processing factor 40-like protein a	Metabolic process	-	IPR001202 (PFAM); IPR027237 (PTHR11864:PANTHER); G3DSA:2.20.70.10 (GENE3D), PTHR11864 (PANTHER)
GRMZM2G340470	3996.69	7.79115	-9.00275	1.9363e-30	pre-mrna-splicing factor cwc22 homolog	Metabolic process	-	IPR003891 (PFAM); IPR016021 (G3DSA:1.25.40.GENE3D); IPR016024 (SUPERFAMILY); PTHR18034 (PANTHER), PTHR18034:SF3 (PANTHER)
GRMZM2G174790	0.0514841	1.82208	5.14532	0.0176397	pre-mrna-splicing factor isy1 homolog	Metabolic process	-	IPR009360 (PANTHER); SSF140102 (SUPERFAMILY)
GRMZM2G390729	0	2.64435	9999999	0.00723954	pre-mrna-splicing factor sf2	Metabolic process	-	IPR000504 (PFAM); IPR006671 (PFAM); IPR012677 (G3DSA:3.30.70.GENE3D); IPR013763 (G3DSA:1.10.472.GENE3D); PTHR10548 (PANTHER), PTHR10548:SF13 (PANTHER), SignalP-NN(euk) (SIGNALP), tmhmm (TMHMM), SSF54928 (SUPERFAMILY)
GRMZM2G000019	0.111931	0.482767	2.10872	0.0388901	prephenate dehydratase	Metabolic process	EC:4.2.1.51	no IPS match
GRMZM2G393453	0.0308136	1.80731	5.87413	0.0222727	pre-rrna-processing protein tsr1 homolog	Metabolic process	0	no IPS match
GRMZM2G393451	0	1.80731	9999999	0.0407029	pre-rrna-processing protein tsr1 homolog	Metabolic process	-	IPR007034 (PFAM); PTHR12858 (PANTHER), PTHR12858:SF1 (PANTHER), tmhmm (TMHMM)
GRMZM2G083111	0.0691935	0.492438	2.83123	0.0229893	probable 3-beta-hydroxysteroid-delta -isomerase-like	Metabolic process	EC:5.3.3.5	IPR007905 (PANTHER); tmhmm (TMHMM)
AC213398.3_FG006	4.2361	18.9373	2.16042	4.21123e-07	probable adenylate kinase chloroplastic-like	Metabolic process	EC:2.7.4.3	IPR000850 (PRINTS); G3DSA:3.40.50.300 (GENE3D)
GRMZM5G860335	0.0142426	1.75806	6.94763	0.0055186	probable allantoinase 1-like	Metabolic process	EC:3.5.2.5	no IPS match
GRMZM2G149747	0	14.1743	9999999	9.15052e-05	probable beta- -galactosyltransferase 10-like	Metabolic process	0	no IPS match
GRMZM2G022768	3.07322	18.1721	2.5639	0.0337819	probable beta- -galactosyltransferase 12-like	Metabolic process	-	no IPS match
GRMZM2G151896	0	1.34687	9999999	4.33056e-05	probable beta- -galactosyltransferase 2-like	Metabolic process	-	tmhmm (TMHMM)
GRMZM2G065471	0.0774296	0.332879	2.10404	0.00228507	probable carboxylesterase 15-like	Metabolic process	-	IPR013094 (PFAM); G3DSA:3.40.50.1820 (GENE3D), PTHR23024 (PANTHER), PTHR23024:SF10 (PANTHER), SSF53474 (SUPERFAMILY)
GRMZM5G801444	75.7257	2.62619	-4.84974	0.00921994	probable dna replication complex gins protein psf3-like	Metabolic process	-	no IPS match
GRMZM2G419157	0	1.11883	9999999	7.03232e-06	probable galactose-1-phosphate uridyltransferase-like isoform x2	Metabolic process	0	no IPS match
GRMZM2G015923	0.000147146	1.07385	12.8333	0.00045793	probable galacturonosyltransferase 11-like	Metabolic process	EC:2.4.1.43	IPR002495 (PFAM); G3DSA:3.90.550.10 (GENE3D), PTHR32116 (PANTHER), PTHR32116:SF9 (PANTHER), SSF53448 (SUPERFAMILY)
GRMZM2G092877	0.158536	0.601159	1.92294	3.71091e-06	probable galacturonosyltransferase-like 9-like	Metabolic process	-	no IPS match
AC188827.4_FG012	0	4.74038	9999999	3.71091e-06	probable galacturonosyltransferase-like 9-like	Metabolic process	-	no IPS match
GRMZM2G068350	0.6084	1.38318	1.1849	0.000801967	probable glucuronosyltransferase os04g0103100-like	Metabolic process	EC:2.4.1.135	IPR005027 (PANTHER); G3DSA:3.90.550.10 (GENE3D), PTHR10896:SF1 (PANTHER), tmhmm (TMHMM), SSF53448 (SUPERFAMILY)
GRMZM2G060194	4.02568	9.72741	1.27282	0.0222804	probable glycerophosphoryl diester phosphodiesterase 1-like	Metabolic process	EC:3.1.4.46	IPR004129 (PANTHER); IPR017946 (G3DSA:3.20.20.GENE3D); SignalP-NN(euk) (SIGNALP)
GRMZM2G700249	0	13.2636	9999999	0.00033751	probable isoaspartyl peptidase l-asparaginase 2-like	Metabolic process	0	no IPS match
GRMZM2G179529	0.163814	78.3475	8.90168	0.0134839	probable isoaspartyl peptidase l-asparaginase 4-like	Metabolic process	-	IPR000246 (PANTHER); PTHR10188:SF8 (PANTHER), SSF56235 (SUPERFAMILY)
GRMZM2G045675	0.418437	1.43413	1.77709	0.0349168	probable methyltransferase pmt15-like	Metabolic process	EC:2.1.1.0	no IPS match
GRMZM2G012355	0.587638	16.7069	4.82937	0.00108462	probable methyltransferase pmt2-like	Metabolic process	EC:2.1.1.0	SignalP-NN(euk) (SIGNALP), tmhmm (TMHMM)
GRMZM2G434252	0	5.81844	9999999	7.78051e-07	probable monogalactosyldiacylglycerol synthase chloroplastic-like	Metabolic process	-	no IPS match
GRMZM2G046293	25.9495	2.62187	-3.30704	0.00145073	probable phytol kinase chloroplastic-like	Metabolic process	-	IPR000374 (PFAM); PTHR32523 (PANTHER), PTHR32523:SF0 (PANTHER), SignalP-NN(euk) (SIGNALP), tmhmm (TMHMM)
GRMZM5G825955	0	23.9666	9999999	2.80491e-05	probable pre-mrna-splicing factor atp-dependent rna helicase-like	Metabolic process	-	IPR002464 (PROSITE); IPR027417 (SUPERFAMILY); G3DSA:3.40.50.300 (GENE3D), PTHR18934 (PANTHER)
GRMZM5G818101	1.85995	0.790986	-1.23354	0.000103389	probable protein phosphatase 2c 8-like	Metabolic process	-	IPR000222 (PROSITE); IPR001932 (G3DSA:3.60.40.GENE3D); IPR015655 (PANTHER); PTHR13832:SF152 (PANTHER)
GRMZM2G108384	1.8441	19.1142	3.37366	0.0249965	probable s-acyltransferase at3g04970-like	Metabolic process	EC:1.3.1.74	IPR001594 (PFAM); PTHR22883 (PANTHER)
GRMZM2G080644	3.4736	11.2013	1.68916	0.00482967	probable s-acyltransferase at3g51390-like	Metabolic process	-	IPR001594 (PFAM); PTHR22883 (PANTHER)
GRMZM2G001312	11.1378	0.618222	-4.1712	0.0111556	probable s-acyltransferase at3g60800-like	Metabolic process	-	SignalP-NN(euk) (SIGNALP), tmhmm (TMHMM)
GRMZM2G559710	0.343028	0.00922905	-5.216	0.0482913	probable s-acyltransferase at4g24630-like	Metabolic process	-	SignalP-NN(euk) (SIGNALP)
GRMZM2G100641	12.2657	0.356281	-5.10547	0.0470001	probable s-acyltransferase at4g24630-like	Metabolic process	-	SignalP-NN(euk) (SIGNALP)
GRMZM2G135045	1.0061	8.87055	3.14025	0.0380555	probable xaa-pro aminopeptidase 3-like	Metabolic process	EC:3.4.11.0; EC:3.4.13.0	no IPS match
GRMZM5G825935	2.07187	8.30538	2.00311	4.37215e-14	prolyl 4-hydroxylase subunit alpha-1-like	Metabolic process	EC:1.14.11.0	no IPS match
GRMZM2G322819	9.03678	3.36922	-1.42339	0.000769219	prolyl endopeptidase-like	Metabolic process	EC:3.4.21.0; EC:3.4.21.0	IPR001375 (PFAM); IPR002470 (PRINTS); IPR002471 (PROSITE); IPR004106 (PFAM); IPR023302 (G3DSA:2.130.10.GENE3D); G3DSA:3.40.50.1820 (GENE3D), PTHR11757:SF2 (PANTHER), SSF53474 (SUPERFAMILY)
GRMZM2G015959	0.454557	2.13754	2.23342	1.6294e-06	protease do-like 9-like	Metabolic process	EC:3.4.21.0	IPR001254 (PFAM); IPR001940 (PRINTS); IPR009003 (SUPERFAMILY); IPR015724 (PTHR22939:PANTHER); G3DSA:2.40.10.10 (GENE3D), PTHR22939 (PANTHER)
GRMZM2G703192	14.1226	0	-9999999	0.034113	protein arginine n-methyltransferase -like	Metabolic process	0	no IPS match
GRMZM2G150059	0.0202078	0.1138	2.49352	0.0474236	protein aspartic protease in guard cell 2-like	Metabolic process	EC:3.4.23.0	IPR001461 (PANTHER); IPR021109 (G3DSA:2.40.70.GENE3D); PTHR13683:SF98 (PANTHER), PF14541 (PFAM), PF14543 (PFAM), tmhmm (TMHMM)
GRMZM2G002595	1.48e-06	11.8516	22.933	3.38703e-05	protein disulfide isomerase	Metabolic process	EC:5.3.4.1	IPR005746 (PRINTS); IPR005788 (TIGRFAMs); IPR012336 (G3DSA:3.40.30.GENE3D); IPR013766 (PFAM); IPR017937 (PROSITE); PTHR18929 (PANTHER), PTHR18929:SF32 (PANTHER)
GRMZM2G147210	0.000195784	65.0989	18.343	0.00020391	protein disulfide isomerase	Metabolic process	EC:5.3.4.1	IPR012336 (G3DSA:3.40.30.GENE3D); IPR013766 (PFAM); PTHR18929 (PANTHER), PTHR18929:SF32 (PANTHER)
GRMZM2G134926	28.6608	0.888682	-5.01127	0.0108638	protein disulfide isomerase-like 1-4	Metabolic process	EC:5.3.4.1	no IPS match
GRMZM2G081841	0.107629	0.548267	2.34881	0.00438209	protein hothead precursor	Metabolic process	EC:1.1.99.1	tmhmm (TMHMM)
GRMZM2G086210	0.0256783	0.287366	3.48427	0.00434108	protein hothead-like	Metabolic process	EC:1.1.99.1	no IPS match
GRMZM2G095538	0.16746	0.726281	2.11671	0.00429258	protein lurp-one-related 11-like	Metabolic process	-	IPR000649 (PANTHER); IPR007612 (PFAM); IPR025659 (SUPERFAMILY); PTHR10233:SF7 (PANTHER)
GRMZM2G359368	8.09871	0.19631	-5.36649	0.00761445	protein phosphatase 2c	Metabolic process	-	no IPS match
GRMZM2G360097	0.0479858	0.216388	2.17294	0.037956	protein phosphatase 2c 36	Metabolic process	-	no IPS match
GRMZM2G124555	4.73264	57.1234	3.59336	8.02418e-05	protein phosphatase 2c 51	Metabolic process	EC:2.7.11.0	IPR000719 (PFAM); IPR011009 (SUPERFAMILY); IPR015655 (PANTHER); G3DSA:1.10.510.10 (GENE3D), PTHR13832:SF3 (PANTHER), SignalP-NN(euk) (SIGNALP)
GRMZM2G116395	16.9582	4.88274	-1.79622	0.00345189	protein phosphatase 2c 51	Metabolic process	EC:2.7.11.0	IPR000719 (PFAM); IPR011009 (SUPERFAMILY); IPR015655 (PANTHER); G3DSA:1.10.510.10 (GENE3D), PTHR13832:SF3 (PANTHER), tmhmm (TMHMM)
GRMZM2G051866	7.12739	14.9538	1.06907	0.0165937	protein phosphatase 2c family protein	Metabolic process	-	IPR001932 (G3DSA:3.60.40.GENE3D); IPR015655 (PANTHER); PTHR13832:SF152 (PANTHER)
GRMZM2G104076	5.26201	21.1966	2.01015	2.37099e-05	protein phosphatase 2c family protein	Metabolic process	-	IPR000222 (PROSITE); IPR001932 (G3DSA:3.60.40.GENE3D); IPR015655 (PANTHER); PTHR13832:SF160 (PANTHER)
GRMZM2G047376	5.35544	21.1966	1.98476	0.00241138	protein phosphatase 2c family protein	Metabolic process	-	IPR001932 (G3DSA:3.60.40.GENE3D); IPR015655 (PANTHER); PTHR13832:SF160 (PANTHER), SignalP-NN(euk) (SIGNALP)
GRMZM2G037939	0	0.29029	9999999	0.025725	protein phosphatase 2c family protein	Metabolic process	-	IPR001932 (G3DSA:3.60.40.GENE3D); IPR015655 (PANTHER); PTHR13832:SF193 (PANTHER)
GRMZM2G360455	9.04626	24.3475	1.42838	0.000199848	protein phosphatase 2c isoform gamma	Metabolic process	-	IPR000222 (PROSITE); IPR001932 (G3DSA:3.60.40.GENE3D); IPR002035 (G3DSA:3.40.50.GENE3D); IPR005161 (PFAM); IPR015655 (PANTHER); IPR018467 (PFAM); PTHR13832:SF160 (PANTHER), tmhmm (TMHMM), SSF53300 (SUPERFAMILY)
GRMZM2G536584	0.00784738	7.82424	9.96152	2.80965e-06	protein translation factor sui1	Metabolic process	-	IPR000504 (PFAM); IPR001950 (G3DSA:3.30.780.GENE3D); IPR012677 (G3DSA:3.30.70.GENE3D); PTHR23139 (PANTHER), PTHR23139:SF13 (PANTHER), SSF54928 (SUPERFAMILY)
GRMZM2G005350	0.594939	6.94803	3.54579	0.0420256	protein-tyrosine-phosphatase mkp1-like	Metabolic process	EC:3.1.3.48	IPR000340 (PFAM); IPR000387 (PROFILE); IPR016130 (PROSITE); IPR020422 (SMART); IPR024950 (PANTHER); G3DSA:3.40.20.10 (GENE3D), G3DSA:3.90.190.10 (GENE3D), PTHR10159:SF122 (PANTHER), SSF52799 (SUPERFAMILY), SSF55753 (SUPERFAMILY)
GRMZM2G315710	0.714247	0.0170663	-5.3872	4.43874e-06	prp38 pre-mrna processing factor 38 domain containing b	Metabolic process	-	no IPS match
GRMZM2G083068	4.87092	16.3849	1.7501	0.00897476	pseudouridine kinase-like	Metabolic process	EC:2.7.1.15	IPR002173 (PROSITE); IPR011611 (PFAM); G3DSA:3.40.1190.20 (GENE3D), PTHR10584 (PANTHER), PTHR10584:SF118 (PANTHER), SSF53613 (SUPERFAMILY)
GRMZM2G103011	0.0103433	0.976859	6.56138	0.000875777	pti1-like tyrosine-protein kinase 3-like	Metabolic process	EC:2.7.10.0	no IPS match
GRMZM2G404941	0.00932124	1.94683	7.70639	0.0112856	purple acid phosphatase 16	Metabolic process	EC:3.1.3.2	PTHR32440 (PANTHER)
AC202435.3_FG003	1.17642	3.36995	1.51832	0.00273406	purple acid phosphatase 3	Metabolic process	EC:3.1.3.2	IPR004843 (PFAM); G3DSA:3.60.21.10 (GENE3D), PTHR10161 (PANTHER), PTHR10161:SF8 (PANTHER), SSF56300 (SUPERFAMILY)
GRMZM2G324719	0	1.6923	9999999	0.0129769	pwwp domain containing expressed	Metabolic process	-	no IPS match
GRMZM5G885490	7.05117	2.27319	-1.63314	0.00487346	pwwp domain family partial	Metabolic process	0	no IPS match
GRMZM2G111894	0	0.0394327	9999999	6.95063e-05	pwwp domain family protein	Metabolic process	-	no IPS match
GRMZM2G066575	10.5103	1.61326	-2.70375	0.010151	pwwp domain family protein	Metabolic process	-	SignalP-NN(euk) (SIGNALP)
GRMZM5G801823	0.00536909	0.596232	6.79505	0.000264065	pwwp domain family protein	Metabolic process	0	no IPS match
GRMZM5G835373	0.0471373	2.84828	5.91708	6.95063e-05	pwwp domain family protein	Metabolic process	0	no IPS match
GRMZM2G150453	0.0181474	2.64295	7.18624	0.0418099	pyrophosphate--fructose 6-phosphate 1-phosphotransferase alpha subunit	Metabolic process	EC:2.7.1.11; EC:2.7.1.90	IPR000023 (SUPERFAMILY); G3DSA:3.40.50.460 (GENE3D), PTHR13697 (PANTHER), PTHR13697:SF0 (PANTHER)
GRMZM2G123371	3.8222	19.725	2.36755	0.0174465	pyrophosphate--fructose 6-phosphate 1-phosphotransferase subunit alpha-like	Metabolic process	EC:2.7.1.11; EC:2.7.1.90	IPR000023 (PFAM); IPR011183 (PIR); IPR013981 (G3DSA:1.10.10.GENE3D); G3DSA:3.40.50.450 (GENE3D), PTHR13697 (PANTHER), PTHR13697:SF0 (PANTHER)
AC194439.3_FG002	0	4.45185	9999999	0.00485653	pyrophosphate--fructose 6-phosphate 1-phosphotransferase subunit beta-like	Metabolic process	EC:2.7.1.11; EC:2.7.1.90	IPR000023 (SUPERFAMILY); G3DSA:3.40.50.450 (GENE3D)
GRMZM2G097226	35.4894	90.9502	1.35769	4.989e-05	pyruvate dehydrogenase e1 component subunit beta	Metabolic process	EC:1.2.4.1; EC:1.1.1.44	IPR005475 (PFAM); IPR005476 (PFAM); IPR009014 (SUPERFAMILY); IPR015941 (G3DSA:3.40.50.GENE3D); IPR027110 (PTHR11624:PANTHER); G3DSA:3.40.50.970 (GENE3D), PTHR11624 (PANTHER), SSF52518 (SUPERFAMILY)
GRMZM2G008714	6.92944	25.4743	1.87823	0.00314291	pyruvate kinase	Metabolic process	EC:2.7.1.40	IPR001697 (PRINTS); IPR011037 (SUPERFAMILY); IPR015793 (PFAM); IPR015794 (G3DSA:3.40.1380.GENE3D); IPR015795 (PFAM); IPR015806 (G3DSA:2.40.33.GENE3D); IPR015813 (G3DSA:3.20.20.GENE3D); IPR018209 (PROSITE); PTHR11817:SF0 (PANTHER)
GRMZM2G308535	18.6372	6.8081	-1.45286	0.00314291	pyruvate kinase	Metabolic process	EC:2.7.1.40	no IPS match
AC184129.2_FG002	2.55265	0.351422	-2.86072	1.87666e-08	regulator of ribonuclease activity a	Metabolic process	EC:2.1.1.0	SignalP-NN(euk) (SIGNALP)
AC191389.3_FG001	0.801187	0.0873394	-3.19743	9.60578e-11	regulator of ribonuclease-like protein 2-like	Metabolic process	EC:2.1.1.0	SignalP-NN(euk) (SIGNALP)
GRMZM2G081668	1.93176	0.487315	-1.98699	0.0046819	related dnase	Metabolic process	EC:3.1.21.0	IPR001130 (PANTHER); G3DSA:3.20.20.140 (GENE3D), PTHR10060:SF1 (PANTHER), SSF51556 (SUPERFAMILY)
GRMZM2G058862	17.2127	8.48009	-1.02132	9.60578e-11	related dnase	Metabolic process	EC:3.1.21.0	IPR001130 (PANTHER); G3DSA:3.20.20.140 (GENE3D), PTHR10060:SF1 (PANTHER), SSF51556 (SUPERFAMILY)
GRMZM2G009605	0.046155	0.829251	4.16725	0.0245327	retrotransposon expressed	Metabolic process	0	no IPS match
AC197164.4_FG002	0	2.49868	9999999	0.000495325	retrotransposon protein	Metabolic process	0	IPR003871 (PFAM); IPR012340 (G3DSA:2.40.50.GENE3D); PTHR23273 (PANTHER)
GRMZM2G156924	1.07966	12.6632	3.55199	0.00828949	retrotransposon protein	Metabolic process	0	SignalP-NN(euk) (SIGNALP)
GRMZM2G174114	6.96015	1.17016	-2.57241	3.5258e-10	retrotransposon protein	Metabolic process	0	IPR012340 (G3DSA:2.40.50.GENE3D); PTHR10492 (PANTHER), PTHR10492:SF8 (PANTHER)
GRMZM2G370985	0	0.0972583	9999999	0.0177013	retrotransposon protein	Metabolic process	0	IPR012340 (G3DSA:2.40.50.GENE3D); IPR013955 (PFAM); PTHR23273 (PANTHER), SignalP-NN(euk) (SIGNALP)
GRMZM2G134040	0.854528	0.0488216	-4.12954	0.000123877	retrotransposon protein	Metabolic process	0	IPR003871 (PFAM); IPR012340 (G3DSA:2.40.50.GENE3D); IPR013955 (PFAM); PTHR23273 (PANTHER)
GRMZM2G051124	0.299377	0.107388	-1.47913	0.0034238	retrotransposon protein	Metabolic process	0	no IPS match
GRMZM2G084703	0.385072	0.80415	1.06234	0.00577543	retrotransposon protein	Metabolic process	0	no IPS match
GRMZM2G124927	0.379999	7.36247	4.27612	0.00979942	retrotransposon protein	Metabolic process	0	no IPS match
GRMZM5G894709	0	0.887237	9999999	0.0370902	retrotransposon protein	Metabolic process	0	no IPS match
GRMZM2G060942	1.14601	4.61073	2.00838	6.1881e-08	retrotransposon protein	Metabolic process	0	no IPS match
AC197164.4_FG002	0	2.49868	9999999	0.0010455	retrotransposon protein	Metabolic process	0	IPR003871 (PFAM); IPR012340 (G3DSA:2.40.50.GENE3D); PTHR23273 (PANTHER)
GRMZM2G349074	0	0.183315	9999999	0.0303069	retrotransposon ty1-copia subclass	Metabolic process	0	no IPS match
GRMZM2G062988	0.0238049	1.21057	5.66828	0.00420804	retrotransposon ty1-copia subclass	Metabolic process	-	no IPS match
GRMZM2G052995	0.208434	0.967657	2.21491	0.0411349	retrotransposon unclassified	Metabolic process	-	IPR013242 (PFAM); IPR021109 (SUPERFAMILY); PTHR10178 (PANTHER), PTHR10178:SF14 (PANTHER)
GRMZM2G562929	0	0.21193	9999999	0.0232409	retrotransposon unclassified	Metabolic process	-	IPR000426 (PFAM); G3DSA:3.60.20.10 (GENE3D), PTHR11599 (PANTHER), PTHR11599:SF13 (PANTHER), SSF56235 (SUPERFAMILY)
GRMZM2G069676	28.0722	4.51631	-2.63593	4.26139e-06	retrotransposon unclassified	Metabolic process	-	PTHR11439 (PANTHER)
GRMZM2G320117	0.198044	2.05505	3.37528	5.1267e-08	reverse transcriptase	Metabolic process	0	no IPS match
GRMZM2G086285	0.778477	2.82565	1.85986	0.0326329	riboflavin biosynthesis protein chloroplastic-like	Metabolic process	-	no IPS match
GRMZM2G153627	1.01221	15.3963	3.927	0.0459584	ribonuclease 5 -partial (with alternative splicing)	Metabolic process	-	PTHR14950 (PANTHER), PTHR14950:SF4 (PANTHER)
GRMZM2G427404	0	1.2918	9999999	0.038211	ribosomal protein l2	Metabolic process	-	IPR002171 (PANTHER); IPR002222 (PRINTS); IPR005732 (TIGRFAMs); IPR005880 (TIGRFAMs); IPR008991 (SUPERFAMILY); IPR014722 (G3DSA:2.30.30.GENE3D); IPR014726 (G3DSA:4.10.950.GENE3D); IPR020934 (PROSITE); IPR022669 (PFAM); IPR022671 (PROSITE); IPR023575 (G3DSA:3.30.860.GENE3D); PTHR13691:SF12 (PANTHER)
GRMZM2G152955	299.079	65.1188	-2.19938	0.000784853	ribosomal protein l31	Metabolic process	-	no IPS match
GRMZM2G364252	5.58e-05	0.0689247	10.2705	0.0314371	ribosomal protein s12	Metabolic process	-	no IPS match
GRMZM5G859130	0.103308	0	-9999999	0.038211	ribosomal protein s18	Metabolic process	-	IPR001648 (PRODOM); IPR018275 (PROSITE); PTHR13479:SF29 (PANTHER)
GRMZM2G113239	1.46378	50.2967	5.10269	4.95014e-43	ribosomal protein s19	Metabolic process	-	IPR002222 (PRINTS); IPR005732 (TIGRFAMs); IPR020934 (PROSITE); IPR023575 (G3DSA:3.30.860.GENE3D)
GRMZM2G066222	655.137	1558.63	1.25041	2.26253e-08	ribosomal protein s27	Metabolic process	-	no IPS match
GRMZM5G828590	0.206461	1.21621	2.55845	0.0120246	ribosomal protein s3	Metabolic process	-	IPR001351 (G3DSA:3.30.1140.GENE3D); IPR018280 (PROSITE); PTHR11760 (PANTHER), PTHR11760:SF12 (PANTHER)
GRMZM2G366313	0.0997959	0.367075	1.87902	0.0154454	ribosomal protein s3	Metabolic process	-	IPR001351 (G3DSA:3.30.1140.GENE3D); IPR018280 (PROSITE); PTHR11760 (PANTHER), PTHR11760:SF12 (PANTHER)
GRMZM2G067562	0.0977962	0	-9999999	0.0350482	ribosomal protein s4 family protein	Metabolic process	-	no IPS match
GRMZM2G175541	0.500289	5.7626	3.52589	0.00350768	ribosomal protein s4 family protein	Metabolic process	-	SignalP-NN(euk) (SIGNALP), tmhmm (TMHMM)
GRMZM2G170420	30.959	12.8584	-1.26765	9.99606e-24	ribosomal protein s4 family protein	Metabolic process	EC:2.7.7.0	IPR000876 (PANTHER); IPR013845 (PRODOM); PTHR11581:SF0 (PANTHER)
GRMZM2G051848	254.613	743.402	1.54584	0.00579532	ribosomal protein s8e family protein	Metabolic process	-	IPR001047 (PANTHER); IPR018283 (PROSITE); IPR022309 (PFAM); PTHR10394:SF1 (PANTHER)
GRMZM5G852911	0.114798	0.856188	2.89883	0.00122944	ribosomal protein s8e family protein	Metabolic process	-	SignalP-NN(euk) (SIGNALP)
GRMZM5G866271	0	0.642228	9999999	0.000343362	ribosomal protein s8e family protein	Metabolic process	-	IPR012336 (G3DSA:3.40.30.GENE3D); PTHR21148 (PANTHER), PTHR21148:SF14 (PANTHER)
GRMZM2G008923	0.00208634	1.06473	8.9953	0.00798276	ribosomal protein s8e family protein	Metabolic process	-	IPR001047 (PANTHER); IPR022309 (PFAM); PTHR10394:SF1 (PANTHER)
GRMZM2G073240	0	0.38194	9999999	0.0381551	ribosomal protein s9	Metabolic process	-	no IPS match
AC198353.5_FG004	15.9905	6.32406	-1.33829	0.00045793	ribosomal rna small subunit methyltransferase b-like	Metabolic process	-	IPR001678 (PFAM); IPR006027 (G3DSA:1.10.940.GENE3D); IPR023267 (PRINTS); IPR023268 (PRINTS); G3DSA:3.40.50.150 (GENE3D), PTHR22807 (PANTHER), PTHR22807:SF12 (PANTHER), tmhmm (TMHMM), SSF53335 (SUPERFAMILY)
GRMZM2G105755	0.0601725	4.40631	6.19432	0.00285038	ribosomal rna small subunit methyltransferase e-like	Metabolic process	EC:2.1.1.0	no IPS match
GRMZM2G319928	0	1.29407	9999999	0.00010886	ribosome production factor 1-like	Metabolic process	-	tmhmm (TMHMM)
GRMZM2G429533	2.61878	11.1901	2.09526	0.00680431	ripening-related protein 6-like	Metabolic process	-	no IPS match
GRMZM2G152586	16.8542	8.0723	-1.06206	8.04396e-08	rna (guanine-9-)-methyltransferase domain-containing protein 2-like	Metabolic process	EC:2.1.1.0	IPR007356 (PANTHER); IPR016009 (PFAM); PTHR13563:SF6 (PANTHER)
GRMZM2G063462	32.4485	0.309324	-6.71289	1.23025e-06	rna binding	Metabolic process	EC:2.3.1.0	IPR000504 (PFAM); IPR012677 (G3DSA:3.30.70.GENE3D); PTHR12742 (PANTHER), SSF54928 (SUPERFAMILY)
GRMZM2G001383	9.49e-05	0.292605	11.5903	0.0103447	rna binding protein	Metabolic process	-	no IPS match
GRMZM2G473882	0	0.677429	9999999	0.000784979	rna binding protein	Metabolic process	-	PTHR11071 (PANTHER), PTHR11071:SF110 (PANTHER)
GRMZM2G364388	0	4.21552	9999999	1.60294e-70	rna binding protein	Metabolic process	-	PTHR22792 (PANTHER), PTHR22792:SF26 (PANTHER), SignalP-NN(euk) (SIGNALP), tmhmm (TMHMM)
GRMZM2G418450	0.492323	30.8177	5.96801	0.00641064	rna binding protein	Metabolic process	-	IPR005491 (PFAM); PTHR31163 (PANTHER)
GRMZM2G133268	0.183069	0.660889	1.85202	4.97452e-09	rna binding protein	Metabolic process	-	IPR009818 (PFAM)
GRMZM2G301294	0.0188179	0.10888	2.53256	0.0103447	rna binding protein	Metabolic process	-	IPR005491 (PFAM); PTHR31163 (PANTHER)
GRMZM2G171803	78.079	36.1175	-1.11224	0.000740869	rna binding protein	Metabolic process	-	no IPS match
GRMZM2G462134	0.000197433	0.385601	10.9315	0.0307787	rna helicase drh1	Metabolic process	-	IPR011545 (PFAM); IPR014001 (SMART); IPR014014 (PROFILE); IPR027417 (SUPERFAMILY); G3DSA:3.40.50.300 (GENE3D), PTHR24031 (PANTHER), PTHR24031:SF1 (PANTHER)
GRMZM2G427564	0.0197564	0.0680266	1.78378	0.038211	rna polymerase alpha subunit	Metabolic process	EC:2.7.7.6	IPR009025 (PFAM); IPR011260 (PRODOM); IPR011262 (G3DSA:2.170.120.GENE3D); IPR011263 (SMART); IPR011773 (TIGRFAMs); G3DSA:1.10.150.20 (GENE3D), G3DSA:3.30.1360.10 (GENE3D), PTHR32108 (PANTHER), PTHR32108:SF0 (PANTHER)
GRMZM2G079440	16.1638	4.76392	-1.76255	0.000223912	rna polymerase beta subunit	Metabolic process	EC:2.7.7.6	tmhmm (TMHMM)
GRMZM2G161419	0	0.714535	9999999	0.00133106	rna polymerase-associated protein ctr9 homolog	Metabolic process	-	IPR011990 (G3DSA:1.25.40.GENE3D); IPR013026 (PROFILE); IPR019734 (SMART); PTHR14027 (PANTHER), PTHR14027:SF2 (PANTHER), PF13414 (PFAM), SSF48452 (SUPERFAMILY)
GRMZM2G022613	3.2556	17.8089	2.4516	1.85284e-05	rna polymerase-associated rtf1-like protein	Metabolic process	-	no IPS match
GRMZM5G877838	0.358053	10.1198	4.82086	0.0467704	rna polymerase-associated rtf1-like protein	Metabolic process	0	no IPS match
GRMZM2G330308	3.75174	26.2882	2.80878	0.0034343	rna pseudourine synthase mitochondrial	Metabolic process	-	no IPS match
GRMZM2G417725	0.229376	0.0827333	-1.47117	0.0171051	rna recognition motif family expressed	Metabolic process	-	no IPS match
GRMZM2G071589	44.7648	10.6582	-2.0704	0.00567599	rna-binding protein 39-like	Metabolic process	-	IPR000504 (PFAM); IPR006509 (TIGRFAMs); IPR012677 (G3DSA:3.30.70.GENE3D); PTHR24622 (PANTHER), PTHR24622:SF65 (PANTHER), PF13893 (PFAM), PF15519 (PFAM), SSF54928 (SUPERFAMILY)
GRMZM2G093947	0.463995	104.545	7.8158	7.92876e-09	rna-binding protein rbp37	Metabolic process	-	IPR000504 (PFAM); IPR012677 (G3DSA:3.30.70.GENE3D); PTHR24011 (PANTHER), PTHR24011:SF12 (PANTHER), PF14259 (PFAM), SSF54928 (SUPERFAMILY)
GRMZM2G161649	105.358	22.3245	-2.2386	1.0001e-36	rna-binding protein rbp37	Metabolic process	-	IPR000504 (PFAM); IPR012677 (G3DSA:3.30.70.GENE3D); PTHR24011 (PANTHER), PTHR24011:SF12 (PANTHER), SSF54928 (SUPERFAMILY)
GRMZM2G132286	9.3251	4.22894	-1.14082	0.000186875	rna-binding protein rbp37	Metabolic process	-	IPR000504 (PFAM); IPR012677 (G3DSA:3.30.70.GENE3D); PTHR24011 (PANTHER), PTHR24011:SF12 (PANTHER), PF14259 (PFAM), SSF54928 (SUPERFAMILY)
GRMZM2G036634	0.000141942	3.20423	14.4624	0.000294361	rna-binding protein rbp37	Metabolic process	-	IPR000504 (PFAM); IPR007216 (PFAM); IPR012677 (G3DSA:3.30.70.GENE3D); IPR018108 (PFAM); IPR023395 (G3DSA:1.50.40.GENE3D); G3DSA:2.30.30.160 (GENE3D), PTHR24011 (PANTHER), PTHR24011:SF12 (PANTHER), tmhmm (TMHMM), SSF54928 (SUPERFAMILY), SSF63748 (SUPERFAMILY)
GRMZM2G337792	0.0103779	30.589	11.5253	1.98792e-08	rna-binding region rnp-1	Metabolic process	-	tmhmm (TMHMM)
GRMZM2G058591	0.110697	5.85985	5.72618	0.006181	rna-dependent rna polymerase -like	Metabolic process	EC:2.7.7.48	IPR007855 (PANTHER)
AC193388.3_FG003	0.00029679	1.04214	11.7778	0.000763557	root phototropism protein 3-like	Metabolic process	-	IPR027356 (PFAM); PTHR32370 (PANTHER), PTHR32370:SF0 (PANTHER)
GRMZM2G140689	16.0333	1.08223	-3.88899	1.12011e-19	rrna-processing protein fcf1 homolog	Metabolic process	-	IPR006984 (PANTHER); G3DSA:3.40.50.1010 (GENE3D)
GRMZM2G473960	31.3842	10.1195	-1.6329	0.000819525	seed maturation protein	Metabolic process	-	IPR005513 (PRODOM)
GRMZM2G448627	13.4081	2.61051	-2.3607	5.61439e-05	seed maturation protein	Metabolic process	-	no IPS match
GRMZM2G080501	1.94352	4.77427	1.29661	0.00103649	seed maturation protein pm36	Metabolic process	0	no IPS match
GRMZM5G807791	0.973928	8.34768	3.09949	0.0287831	seed specific protein bn15d14a	Metabolic process	0	IPR007717 (PFAM); PTHR12710 (PANTHER)
GRMZM2G060544	18.2011	0.398485	-5.51336	0.0393568	seed specific protein bn15d17a	Metabolic process	-	IPR004883 (PFAM); PTHR31304 (PANTHER)
GRMZM2G060483	0.213754	37.6454	7.46038	0.0393568	seed specific protein bn15d17a	Metabolic process	-	IPR004883 (PFAM); PTHR31304 (PANTHER)
GRMZM2G564805	40.3692	3.84562	-3.39197	3.00587e-09	serine carboxypeptidase-like 18-like	Metabolic process	EC:3.4.16.0	no IPS match
GRMZM2G161696	2.88e-06	0.0174566	12.5654	3.43963e-07	serine carboxypeptidase-like 34-like	Metabolic process	EC:3.4.16.0	no IPS match
GRMZM2G452630	4.69137	10.8866	1.21447	0.033762	serine hydroxymethyltransferase	Metabolic process	EC:2.1.1.0; EC:2.1.2.1	no IPS match
GRMZM2G150919	5.16175	0.386278	-3.74015	0.033762	serine hydroxymethyltransferase	Metabolic process	EC:2.1.2.1	IPR001085 (PANTHER); IPR015422 (G3DSA:3.90.1150.GENE3D); IPR015424 (SUPERFAMILY); PTHR11680:SF0 (PANTHER)
GRMZM2G372293	0	6.03352	9999999	0.0241574	serine palmitoyltransferase 1	Metabolic process	-	IPR015421 (G3DSA:3.40.640.GENE3D); PTHR13693 (PANTHER), PTHR13693:SF2 (PANTHER)
GRMZM2G388155	0.016956	14.3598	9.72602	4.60272e-07	serine palmitoyltransferase 1	Metabolic process	-	IPR015421 (G3DSA:3.40.640.GENE3D); PTHR13693 (PANTHER), PTHR13693:SF2 (PANTHER)
GRMZM2G148383	0.394634	1.00899	1.35432	0.00597542	serine palmitoyltransferase 2	Metabolic process	EC:2.3.1.50	IPR004839 (PFAM); IPR015421 (G3DSA:3.40.640.GENE3D); IPR015424 (SUPERFAMILY); PTHR13693 (PANTHER), PTHR13693:SF3 (PANTHER)
GRMZM5G891276	0.0772059	0.182635	1.24218	0.00597542	serine palmitoyltransferase 2	Metabolic process	EC:2.6.1.0	IPR004839 (PFAM); IPR015421 (G3DSA:3.40.640.GENE3D); IPR015422 (G3DSA:3.90.1150.GENE3D); IPR015424 (SUPERFAMILY); PTHR13693 (PANTHER), PTHR13693:SF3 (PANTHER), SignalP-NN(euk) (SIGNALP)
GRMZM2G069631	29.0188	4.11411	-2.81834	0.0113252	serine threonine protein phosphatase 2a 55 kda regulatory subunit b beta isoform-like	Metabolic process	-	no IPS match
GRMZM2G126435	41.9874	249.886	2.57324	0.0259899	serine threonine-protein phosphatase 5	Metabolic process	-	IPR001440 (PFAM); IPR004843 (PFAM); IPR006186 (PRINTS); IPR011236 (PIR); IPR011990 (G3DSA:1.25.40.GENE3D); IPR013026 (PROFILE); IPR013235 (PFAM); IPR019734 (SMART); G3DSA:3.60.21.10 (GENE3D), PTHR11668 (PANTHER), PF13414 (PFAM), SSF48452 (SUPERFAMILY), SSF56300 (SUPERFAMILY)
GRMZM2G470452	0	0.0929065	9999999	0.0206719	serine threonine-protein phosphatase pp1-like	Metabolic process	EC:3.1.3.16	IPR004843 (PFAM); IPR006186 (PRINTS); G3DSA:3.60.21.10 (GENE3D), PTHR11668 (PANTHER), PTHR11668:SF111 (PANTHER), SignalP-NN(euk) (SIGNALP), SSF56300 (SUPERFAMILY)
GRMZM2G162614	1.88547	0	-9999999	0.0498196	short-chain dehydrogenase tic chloroplastic-like	Metabolic process	-	no IPS match
GRMZM2G050915	0.303905	1.74438	2.52102	0.0268792	short-chain dehydrogenase tic chloroplastic-like	Metabolic process	-	IPR002198 (PRINTS); IPR016040 (G3DSA:3.40.50.GENE3D); PTHR24320 (PANTHER), PTHR24320:SF0 (PANTHER), SSF51735 (SUPERFAMILY)
GRMZM2G136098	0.000516869	1.08526	11.036	0.000396097	sialyltransferase like protein	Metabolic process	-	IPR001675 (PFAM); PTHR11987 (PANTHER), PTHR11987:SF1 (PANTHER), SignalP-NN(euk) (SIGNALP), tmhmm (TMHMM)
AC215238.3_FG002	1.35617	0.113396	-3.5801	0.0426975	sirohydrochlorin ferrochelatase	Metabolic process	EC:4.99.1.4	no IPS match
GRMZM2G168252	161.968	69.9489	-1.21134	2.71189e-06	small nuclear ribonucleoprotein f	Metabolic process	-	SignalP-NN(euk) (SIGNALP)
GRMZM2G058252	243.449	105.222	-1.21018	7.43977e-08	small nuclear ribonucleoprotein f	Metabolic process	-	IPR001163 (PFAM); IPR006649 (SMART); IPR010920 (SUPERFAMILY); IPR016487 (PIR); G3DSA:2.30.30.100 (GENE3D), PTHR11021 (PANTHER), PTHR11021:SF0 (PANTHER)
GRMZM5G818192	0	74.9932	9999999	6.85062e-07	small rna degrading nuclease 3-like	Metabolic process	-	IPR012337 (SUPERFAMILY); IPR013520 (PFAM); G3DSA:3.30.420.10 (GENE3D), PTHR12801 (PANTHER), PTHR12801:SF45 (PANTHER)
GRMZM2G126988	5.83626	0.684655	-3.0916	0.0253597	soluble starch synthase ii-1	Metabolic process	EC:2.4.1.21	IPR001296 (PFAM); IPR011835 (TIGRFAMs); IPR013534 (PFAM); G3DSA:3.40.50.2000 (GENE3D), PTHR12526 (PANTHER), PTHR12526:SF17 (PANTHER), SSF53756 (SUPERFAMILY)
AC203300.3_FG004	2.01454	0.0924389	-4.44581	0.0146549	spliceosomal protein	Metabolic process	-	SignalP-NN(euk) (SIGNALP)
GRMZM2G301297	0	2.96414	9999999	0.00467027	splicing arginine serine-rich 2	Metabolic process	-	IPR000504 (PROFILE); IPR012677 (G3DSA:3.30.70.GENE3D); PTHR23147 (PANTHER), PF13893 (PFAM), SSF54928 (SUPERFAMILY)
GRMZM2G142083	0	1.19286	9999999	0.0245327	splicing arginine serine-rich 2	Metabolic process	-	no IPS match
GRMZM5G862394	0.391961	0	-9999999	0.00100753	splicing factor 3b subunit 2-like	Metabolic process	0	no IPS match
GRMZM2G170699	1.76541	10.1486	2.52321	0.0370655	splicing factor 3b subunit 4-like	Metabolic process	-	IPR000504 (PFAM); IPR012677 (G3DSA:3.30.70.GENE3D); PTHR24011 (PANTHER), PTHR24011:SF0 (PANTHER), SSF54928 (SUPERFAMILY)
GRMZM2G057450	3.68572	82.283	4.48058	0.0278224	splicing factor u2af subunit	Metabolic process	-	IPR000504 (PFAM); IPR006529 (TIGRFAMs); IPR012677 (G3DSA:3.30.70.GENE3D); PTHR23139 (PANTHER), PTHR23139:SF9 (PANTHER), PF13893 (PFAM), PF14259 (PFAM), SSF54928 (SUPERFAMILY)
GRMZM2G032628	126.871	747.765	2.55922	2.74269e-05	starch branching enzyme 3	Metabolic process	EC:3.2.1.0; EC:2.4.1.18	no IPS match
GRMZM2G032628	126.871	747.765	2.55922	3.18894e-05	starch branching enzyme 3	Metabolic process	EC:3.2.1.0; EC:2.4.1.18	no IPS match
GRMZM2G419257	0	2.54734	9999999	0.0191117	starch synthase v	Metabolic process	-	no IPS match
GRMZM2G105321	4.71686	2.05106	-1.20146	0.0463573	starch synthase v	Metabolic process	0	no IPS match
GRMZM2G398845	0	7.8094	9999999	0.0275295	ste20 sps1-related proline-alanine-rich protein kinase	Metabolic process	-	SignalP-NN(euk) (SIGNALP)
GRMZM2G143625	0.237597	0.706264	1.57169	0.00878915	stearoyl-acp desaturase-like protein partial	Metabolic process	EC:1.14.19.2	IPR005067 (PIR); IPR009078 (SUPERFAMILY); IPR012348 (G3DSA:1.10.620.GENE3D); PTHR31155 (PANTHER), PTHR31155:SF0 (PANTHER)
GRMZM2G007721	1.77999	0.563084	-1.66045	0.0207455	sterol 3-beta-glucosyltransferase-like	Metabolic process	EC:2.4.1.173	IPR002213 (PANTHER); IPR004276 (PFAM); G3DSA:3.40.50.2000 (GENE3D), PTHR11926:SF77 (PANTHER), SSF53756 (SUPERFAMILY)
GRMZM2G021849	1.6109	3.47937	1.11096	0.00217612	sterol 3-beta-glucosyltransferase-like	Metabolic process	EC:2.4.1.173	SignalP-NN(euk) (SIGNALP)
GRMZM2G031416	0.00829645	5.96583	9.49001	0.00651652	sterol-4-alpha-carboxylate 3- decarboxylating	Metabolic process	EC:1.1.1.145; EC:1.1.1.170	no IPS match
GRMZM5G823248	0.0759665	1.21689	4.00169	0.00754172	succinate dehydrogenase	Metabolic process	EC:1.4.3.16	no IPS match
GRMZM2G087651	45.6323	99.4339	1.12368	0.044503	succinate dehydrogenase subunit 3	Metabolic process	-	no IPS match
GRMZM2G089567	0	20.8717	9999999	2.55753e-06	sucrose phosphate synthase	Metabolic process	EC:3.1.3.24	no IPS match
GRMZM2G392988	0.0358809	0.169231	2.23771	0.0333526	sucrose synthase 1	Metabolic process	EC:2.4.1.13	IPR000368 (PFAM); IPR012820 (PTHR12526:PANTHER); PTHR12526 (PANTHER), SSF53756 (SUPERFAMILY)
GRMZM2G032947	0.774529	7.58844	3.29241	0.00356261	sulfite oxidase	Metabolic process	EC:1.8.3.1	no IPS match
GRMZM5G808367	73.7296	11.904	-2.6308	0.036514	tcp-1 cpn60 chaperonin family partial	Metabolic process	-	no IPS match
GRMZM5G898025	47.4542	0	-9999999	0.0042606	tcp-1 cpn60 chaperonin family protein	Metabolic process	-	no IPS match
GRMZM2G464328	2.11707	0	-9999999	0.000128465	tetrapyrrole-binding chloroplastic-like	Metabolic process	-	no IPS match
GRMZM2G397661	0.045169	0.398019	3.13943	8.25881e-05	thioesterase family protein	Metabolic process	-	G3DSA:3.10.129.10 (GENE3D), PTHR21660 (PANTHER), SSF54637 (SUPERFAMILY)
GRMZM2G165086	0	0.204801	9999999	0.034888	thiol protease sen102-like	Metabolic process	-	IPR000169 (PROSITE); IPR000668 (PRINTS); IPR013128 (PANTHER); IPR025660 (PROSITE); IPR025661 (PROSITE); G3DSA:3.90.70.10 (GENE3D), PTHR12411:SF44 (PANTHER), SSF54001 (SUPERFAMILY)
AC225716.2_FG003	0	0.334479	9999999	0.0131047	thiol protease sen102-like	Metabolic process	-	IPR000169 (PROSITE); IPR000668 (PRINTS); IPR013128 (PANTHER); IPR013201 (PFAM); IPR025660 (PROSITE); IPR025661 (PROSITE); G3DSA:3.90.70.10 (GENE3D), PTHR12411:SF44 (PANTHER), SignalP-NN(euk) (SIGNALP), tmhmm (TMHMM), SSF54001 (SUPERFAMILY)
GRMZM2G022370	0	3.5735	9999999	5.30651e-05	thiosulfate transferase	Metabolic process	EC:2.8.1.1	IPR001763 (G3DSA:3.40.250.GENE3D); PTHR11364 (PANTHER), PTHR11364:SF0 (PANTHER)
AC234575.1_FG003	0.824601	3.04298	1.88372	0.0441008	threonine synthase	Metabolic process	EC:4.2.3.1	IPR000634 (PROSITE); IPR001926 (PFAM); G3DSA:3.40.50.1100 (GENE3D), PTHR10314 (PANTHER), PTHR10314:SF50 (PANTHER)
GRMZM5G888275	10.1226	0.0580072	-7.44713	1.43009e-05	bifunctional inhibitor ltp seed storage protein family	Metabolic process	0	no IPS match
GRMZM2G022629	107.589	5.74512	-4.22705	1.53619e-05	cytochrome p450 superfamily protein	Metabolic process	0	tmhmm (TMHMM)
GRMZM2G165610	0.00962904	0.787515	6.35377	0.0026767	cytochrome p450 superfamily protein	Metabolic process	0	no IPS match
GRMZM2G017730	0.347557	4.82374	3.79483	0.00296879	cytochrome p450 superfamily protein	Metabolic process	-	IPR001128 (G3DSA:1.10.630.GENE3D); IPR001763 (G3DSA:3.40.250.GENE3D); IPR004001 (PROSITE); PTHR24286 (PANTHER), PTHR24286:SF6 (PANTHER), SignalP-NN(euk) (SIGNALP), tmhmm (TMHMM)
GRMZM2G342226	0.04347	12.948	8.21849	1.68861e-05	dead-box atp-dependent rna helicase family protein	Metabolic process	-	SignalP-NN(euk) (SIGNALP)
GRMZM2G435771	0.312527	16.3224	5.70673	0.00161319	dead-box atp-dependent rna helicase family protein	Metabolic process	-	IPR012562 (PFAM)
GRMZM2G334891	0.0223133	3.36737	7.23757	0.0159558	dead-box atp-dependent rna helicase family protein	Metabolic process	0	no IPS match
GRMZM2G001784	0.0473096	2.13793	5.49794	0.000239132	dead-box atp-dependent rna helicase family protein	Metabolic process	-	IPR012562 (PFAM); PTHR24031 (PANTHER), PTHR24031:SF107 (PANTHER)
AC209621.2_FG006	0.390353	0.886048	1.18261	0.00402128	dna ligase family protein	Metabolic process	0	no IPS match
GRMZM2G132144	0.00575027	27.8083	12.2396	7.09508e-25	eukaryotic translation initiation factor 3e subunit family protein	Metabolic process	-	IPR016650 (PANTHER)
GRMZM2G147982	1.03701	3.37832	1.70388	0.0157492	eukaryotic translation initiation factor 3e subunit family protein	Metabolic process	-	IPR016650 (PANTHER)
GRMZM2G107893	1.08466	4.86543	2.16532	1.21273e-08	eukaryotic translation initiation factor 3e subunit family protein	Metabolic process	-	IPR011990 (G3DSA:1.25.40.GENE3D); IPR016650 (PANTHER); PF13371 (PFAM)
GRMZM5G865463	0.00814476	0	-9999999	0.0157492	eukaryotic translation initiation factor 3e subunit family protein	Metabolic process	-	SignalP-NN(euk) (SIGNALP), tmhmm (TMHMM)
GRMZM2G105461	2.0214	5.32723	1.39803	8.09544e-08	eukaryotic translation initiation factor 3e subunit family protein	Metabolic process	-	no IPS match
GRMZM2G155753	1.4777	3.22858	1.12755	0.0166517	fkbp-like peptidyl-prolyl cis-trans isomerase family protein	Metabolic process	EC:5.2.1.8	IPR001179 (PFAM); IPR023566 (PANTHER); G3DSA:3.10.50.40 (GENE3D), PTHR10516:SF179 (PANTHER), SSF54534 (SUPERFAMILY)
GRMZM2G448446	27.81	1.04598	-4.73268	0.036211	fumarylacetoacetate hydrolase domain-containing protein 1 isoform 1	Metabolic process	-	IPR002529 (PFAM); IPR011234 (G3DSA:3.90.850.GENE3D); PTHR11820 (PANTHER)
GRMZM2G399268	11.0223	3.63398	-1.6008	0.0457157	heparanase-like protein 2	Metabolic process	-	IPR005199 (PANTHER); PTHR14363:SF7 (PANTHER), SignalP-NN(euk) (SIGNALP)
GRMZM5G893125	0	1.28022	9999999	0.000599976	peptidase c48 domain family protein	Metabolic process	0	no IPS match
GRMZM5G888934	6.84528	18.5839	1.44087	0.0178345	phosphoenolpyruvate carboxykinase family protein	Metabolic process	EC:3.1.1.11	IPR006501 (G3DSA:1.20.140.GENE3D); IPR006692 (PFAM); IPR008210 (G3DSA:3.40.449.GENE3D); PTHR19876 (PANTHER), PTHR19876:SF2 (PANTHER)
GRMZM2G312438	1.0544	23.2836	4.46482	0.0492153	phospholipase d family protein	Metabolic process	EC:3.1.4.4	no IPS match
GRMZM2G006416	11.2984	48.2884	2.09556	0.0390342	protein phosphatase 2c family protein	Metabolic process	-	no IPS match
AC212244.4_FG004	0.113225	0	-9999999	0.00138916	protein tyrosine phosphatase domain family protein isoform partial	Metabolic process	0	no IPS match
GRMZM2G508799	0.211707	0.939364	2.14962	0.038323	pullulanase-type starch debranching enzyme	Metabolic process	0	no IPS match
GRMZM2G447218	0.106319	9.36284	6.46047	0.0393722	ribose-5-phosphate isomerase	Metabolic process	EC:5.3.1.6	no IPS match
GRMZM5G812485	0.374711	0	-9999999	0.000208928	ribosomal protein s4 family protein	Metabolic process	-	no IPS match
AC213612.3_FG002	0	7.59432	9999999	0.00015039	ribosomal protein s4 family protein	Metabolic process	-	IPR000876 (PANTHER); IPR005824 (PFAM); IPR010400 (G3DSA:2.60.120.GENE3D); IPR013845 (PRODOM); PTHR11581:SF0 (PANTHER)
GRMZM2G701288	0.000123891	1.92696	13.925	0.0288755	threonine aldolase family protein	Metabolic process	EC:4.1.2.5	IPR001597 (PFAM); IPR011009 (SUPERFAMILY); IPR013845 (PRODOM); IPR015421 (G3DSA:3.40.640.GENE3D); IPR015424 (SUPERFAMILY); IPR017441 (PROSITE); G3DSA:3.30.200.20 (GENE3D), PTHR10289 (PANTHER), PTHR10289:SF0 (PANTHER), SignalP-NN(euk) (SIGNALP)
GRMZM2G428905	0.235789	7.04206	4.90043	0.0234976	threonine aldolase family protein	Metabolic process	0	tmhmm (TMHMM)
GRMZM2G134256	37.7035	95.3153	1.33801	0.00039161	transaldolase 2	Metabolic process	EC:2.2.1.2	IPR001585 (PANTHER); IPR004732 (TIGRFAMs); IPR013785 (G3DSA:3.20.20.GENE3D); IPR018225 (PROSITE); SSF51569 (SUPERFAMILY)
GRMZM2G026131	0.023796	0.375119	3.97856	0.0137554	transaminase transferring nitrogenous groups	Metabolic process	EC:2.6.1.0	IPR013210 (PFAM); G3DSA:3.80.10.10 (GENE3D), PTHR24420 (PANTHER), PTHR24420:SF44 (PANTHER), SignalP-NN(euk) (SIGNALP), tmhmm (TMHMM), SSF52058 (SUPERFAMILY)
GRMZM2G382323	1.21049	3.19685	1.40106	0.00280341	transposase-related protein b-gary	Metabolic process	-	IPR008906 (PFAM); IPR012337 (SUPERFAMILY); IPR025525 (PFAM); PTHR10775 (PANTHER), PTHR10775:SF11 (PANTHER)
GRMZM2G509844	0.0413804	0	-9999999	0.0434255	transposon en spm sub- expressed	Metabolic process	-	IPR025312 (PFAM)
GRMZM2G539230	0.0109004	0	-9999999	0.0433525	transposon en spm sub- expressed	Metabolic process	-	IPR025312 (PFAM)
GRMZM2G586619	1.82445	0	-9999999	0.00108224	transposon mutator sub- expressed	Metabolic process	-	IPR000210 (PROFILE); IPR011333 (G3DSA:3.30.710.GENE3D); PTHR32370 (PANTHER), PTHR32370:SF0 (PANTHER)
GRMZM2G038508	0.438917	5.14488	3.55112	8.64468e-11	transposon mutator sub- expressed	Metabolic process	-	IPR018289 (PFAM); PTHR31973 (PANTHER), PTHR31973:SF0 (PANTHER), tmhmm (TMHMM)
GRMZM5G800764	0.102656	0.677183	2.72173	0.0347926	transposon pong sub-class	Metabolic process	-	no IPS match
GRMZM2G062050	0	12.6422	9999999	1.64282e-06	transposon protein	Metabolic process	0	SignalP-NN(euk) (SIGNALP)
GRMZM2G309275	0	0.221668	9999999	0.00405791	transposon protein en spm sub-class	Metabolic process	EC:1.1.1.38	IPR012301 (G3DSA:3.40.50.GENE3D); PTHR23406 (PANTHER), PTHR23406:SF2 (PANTHER), SSF53223 (SUPERFAMILY)
GRMZM2G396773	1.34422	5.12014	1.92941	0.0150396	transposon protein en spm sub-class	Metabolic process	0	tmhmm (TMHMM)
GRMZM5G883769	0	0.278842	9999999	0.0225064	transposon protein precursor	Metabolic process	0	no IPS match
AC204721.3_FG003	9838.81	194.308	-5.66207	1.31585e-06	triacylglycerol lipase	Metabolic process	EC:3.1.1.3	PTHR31073 (PANTHER)
GRMZM2G397780	0	3691.76	9999999	5.21974e-06	triacylglycerol lipase	Metabolic process	EC:3.1.1.3	PTHR31073 (PANTHER)
GRMZM2G103010	8.99165	0	-9999999	0.0460996	triose phosphate phosphate non-green precursor	Metabolic process	-	no IPS match
GRMZM2G370275	0.0181825	5.33017	8.19549	0.00144093	triosephosphate cytosolic	Metabolic process	EC:5.3.1.1	IPR000652 (PANTHER); IPR013785 (G3DSA:3.20.20.GENE3D); IPR020861 (PROSITE)
GRMZM2G435244	0.00450855	5.78004	10.3242	3.77382e-05	triosephosphate cytosolic	Metabolic process	EC:5.3.1.1	IPR000652 (PANTHER); IPR013785 (G3DSA:3.20.20.GENE3D); IPR020861 (PROSITE)
GRMZM2G002687	21.2264	49.8671	1.23223	0.000204206	tryptophanyl-trna synthetase-like protein	Metabolic process	EC:6.1.1.2	IPR001412 (PROSITE); IPR002305 (PFAM); IPR002306 (PRINTS); IPR014729 (G3DSA:3.40.50.GENE3D); G3DSA:1.10.240.10 (GENE3D), PTHR10055:SF1 (PANTHER), SSF52374 (SUPERFAMILY)
GRMZM2G134072	1.04e-05	0.881581	16.3712	0.0376777	type i inositol- -trisphosphate 5-phosphatase cvp2	Metabolic process	-	IPR005135 (G3DSA:3.60.10.GENE3D); PTHR11200 (PANTHER), PTHR11200:SF29 (PANTHER)
GRMZM2G178279	0.0196943	0.0928838	2.23765	0.0357345	type i inositol- -trisphosphate 5-phosphatase cvp2	Metabolic process	-	IPR000300 (SMART); IPR005135 (G3DSA:3.60.10.GENE3D); PTHR11200 (PANTHER), PTHR11200:SF63 (PANTHER)
GRMZM2G094757	0	3.25733	9999999	0.0017844	type i inositol- -trisphosphate 5-phosphatase cvp2	Metabolic process	-	IPR005135 (G3DSA:3.60.10.GENE3D); PTHR11200 (PANTHER), PTHR11200:SF29 (PANTHER), SignalP-NN(euk) (SIGNALP)
GRMZM2G392516	0	0.356963	9999999	0.0174066	tyrosine specific protein phosphatase-like	Metabolic process	0	IPR007592 (PFAM)
GRMZM2G181242	6.01658	0.12257	-5.61727	1.4539e-27	tyrosine-protein kinase lck-like	Metabolic process	0	no IPS match
GRMZM5G829955	9.2381	19.6239	1.08694	3.01816e-07	u5 small nuclear ribonucleoprotein 40 kda	Metabolic process	EC:2.3.1.48	IPR001680 (PFAM); IPR015943 (G3DSA:2.130.10.GENE3D); IPR017986 (PROFILE); IPR019775 (PROSITE); IPR020472 (PRINTS); PTHR22847 (PANTHER), PTHR22847:SF104 (PANTHER)
GRMZM2G348993	0	5.89484	9999999	0.0019236	ubiquinone biosynthesis monooxygenase coq6-like isoform x1	Metabolic process	EC:1.14.13.0	G3DSA:3.50.50.60 (GENE3D), PTHR19856 (PANTHER), tmhmm (TMHMM), SSF51905 (SUPERFAMILY)
GRMZM5G801423	12.0545	26.8376	1.15468	0.00819041	u-box domain-containing protein	Metabolic process	-	no IPS match
GRMZM2G151204	0.123201	0.283304	1.20134	0.0107613	u-box domain-containing protein 21-like	Metabolic process	EC:6.3.2.19	IPR003613 (PFAM); IPR011989 (G3DSA:1.25.10.GENE3D); IPR013083 (G3DSA:3.30.40.GENE3D); IPR016024 (SUPERFAMILY); PTHR24420 (PANTHER), PTHR24420:SF167 (PANTHER), SSF57850 (SUPERFAMILY)
GRMZM2G046848	0.649973	0.279797	-1.216	0.0442009	u-box domain-containing protein 33-like	Metabolic process	EC:2.7.11.0; EC:6.3.2.19; EC:2.7.10.0	IPR000719 (PFAM); IPR002290 (SMART); IPR003613 (PFAM); IPR008271 (PROSITE); IPR011009 (SUPERFAMILY); IPR013083 (G3DSA:3.30.40.GENE3D); IPR013320 (G3DSA:2.60.120.GENE3D); IPR017441 (PROSITE); IPR020635 (SMART); G3DSA:1.10.510.10 (GENE3D), G3DSA:3.30.200.20 (GENE3D), PTHR24420 (PANTHER), PTHR24420:SF449 (PANTHER), SSF57850 (SUPERFAMILY)
GRMZM2G063394	2.15582	11.7895	2.45119	0.0267288	u-box domain-containing protein 43-like	Metabolic process	EC:6.3.2.19	IPR000225 (PFAM); IPR003613 (PFAM); IPR011989 (G3DSA:1.25.10.GENE3D); IPR013083 (G3DSA:3.30.40.GENE3D); IPR016024 (SUPERFAMILY); PTHR22849 (PANTHER), PF13646 (PFAM), SSF57850 (SUPERFAMILY)
GRMZM2G324540	13.2132	31.5955	1.25774	0.000243509	u-box domain-containing protein 72-like	Metabolic process	EC:6.3.2.19	IPR001680 (PFAM); IPR003613 (SMART); IPR013083 (G3DSA:3.30.40.GENE3D); IPR013915 (PFAM); IPR015943 (G3DSA:2.130.10.GENE3D); IPR017986 (PROFILE); IPR019775 (PROSITE); PTHR13889 (PANTHER), PTHR13889:SF9 (PANTHER), SSF57850 (SUPERFAMILY)
AC233910.1_FG005	148.731	400.647	1.42963	3.73033e-17	udp-glucose pyrophosphorylase	Metabolic process	EC:2.7.7.9	IPR002618 (PANTHER); IPR016267 (PTHR11952:PANTHER); G3DSA:3.90.550.10 (GENE3D), SSF53448 (SUPERFAMILY)
GRMZM2G114584	9.48724	0.89997	-3.39804	0.00941825	udp-n-acetylglucosamine transferase subunit alg14	Metabolic process	-	IPR003194 (PANTHER); IPR009088 (G3DSA:2.30.18.GENE3D); IPR015871 (PFAM); PTHR10966:SF0 (PANTHER), tmhmm (TMHMM)
GRMZM2G396565	0.71917	6.44437	3.16363	0.00725729	udp-sugar pyrophosphorylase	Metabolic process	EC:2.7.7.64	IPR002618 (PANTHER); G3DSA:3.90.550.10 (GENE3D), PTHR11952:SF2 (PANTHER), SignalP-NN(euk) (SIGNALP), SSF53448 (SUPERFAMILY)
GRMZM2G176723	0.214889	0.539543	1.32815	0.0243917	uncharacterized n-acetyltransferase p20	Metabolic process	-	no IPS match
GRMZM5G838413	1.24268	0.0910559	-3.77056	0.0243917	uncharacterized n-acetyltransferase p20	Metabolic process	-	no IPS match
GRMZM2G105187	0.0749092	5.04601	6.07386	1.91142e-05	uridine 5 -monophosphate synthase-like	Metabolic process	EC:4.1.1.0	PTHR32557 (PANTHER), PTHR32557:SF0 (PANTHER)
GRMZM2G025546	0.000357132	5.9646	14.0277	0.00313279	utp--glucose-1-phosphate uridylyltransferase-like	Metabolic process	0	SignalP-NN(euk) (SIGNALP), tmhmm (TMHMM)
GRMZM2G051284	0	0.712071	9999999	0.00033751	valyl trna synthetase	Metabolic process	EC:6.1.1.9	SignalP-NN(euk) (SIGNALP)
AC199932.4_FG003	0	0.077384	9999999	0.00737611	zeaxanthin epoxidase	Metabolic process	EC:1.14.13.90	no IPS match
AC186574.3_FG002	0	5.47627	9999999	0.0215658	37s ribosomal protein mitochondrial-like	Metabolic process	-	no IPS match
GRMZM2G175638	7.58735	27.9392	1.88062	0.00104923	4-diphosphocytidyl-2-c-methyl-d-erythritol kinase	Metabolic process	EC:2.7.1.148	SignalP-NN(euk) (SIGNALP)
GRMZM2G086590	0.746099	1.53652	1.04223	0.0170406	beta-amyrin synthase	Metabolic process	-	PS51257 (PROFILE)
GRMZM2G036543	17.8447	3.79951	-2.23161	0.000273188	1-(5-phosphoribosyl)-5-5-phosphoribosylaminomethylideneaminoimidazole-4-carboxamide isomerase	Metabolic process	EC:5.3.1.16	IPR006062 (PFAM); IPR011060 (SUPERFAMILY); IPR011858 (PANTHER); IPR013785 (G3DSA:3.20.20.GENE3D); PTHR21169:SF0 (PANTHER)
GRMZM2G027673	1.3914	0.250861	-2.47158	0.000203289	acyl-desaturase	Metabolic process	EC:1.14.19.2	SignalP-NN(euk) (SIGNALP), tmhmm (TMHMM)
GRMZM2G173641	958	469.851	-1.02782	0.0492519	probable 1-deoxy-d-xylulose-5-phosphate chloroplastic-like	Metabolic process	EC:2.2.1.7	IPR005475 (PFAM); IPR005476 (PFAM); IPR005477 (PFAM); IPR009014 (SUPERFAMILY); IPR015941 (G3DSA:3.40.50.GENE3D); G3DSA:3.40.50.970 (GENE3D), PTHR11624 (PANTHER), PTHR11624:SF20 (PANTHER), SSF52518 (SUPERFAMILY)
GRMZM2G085812	0.91623	2.25299	1.29806	0.000201132	cytochrome p450	Metabolic process	-	no IPS match
GRMZM2G369703	0.131329	0.475362	1.85584	0.00347899	200 kda antigen p200	Miscellanea	0	PTHR21596 (PANTHER)
GRMZM5G806182	0.928428	0	-9999999	0.0342689	abscisic stress ripening	Miscellanea	-	no IPS match
GRMZM2G044132	0.0679465	3.96188	5.86564	0.0342689	abscisic stress ripening	Miscellanea	-	no IPS match
GRMZM2G459432	1.4755	0.49264	-1.5826	2.88949e-06	ac078840_22 replication protein	Miscellanea	0	IPR012340 (SUPERFAMILY); PTHR24636 (PANTHER), PTHR24636:SF1 (PANTHER)
GRMZM2G066743	5.9429	0.0627236	-6.56601	0.000258482	act domain containing protein	Miscellanea	-	no IPS match
GRMZM2G007806	42.4311	6.29829	-2.75209	0.000684554	act domain-containing small subunit of acetolactate synthase protein	Miscellanea	EC:2.2.1.6	tmhmm (TMHMM)
GRMZM2G011101	153.122	40.6625	-1.91291	0.000281035	adaptin n terminal	Miscellanea	-	IPR002553 (PFAM); IPR011710 (PFAM); IPR011989 (G3DSA:1.25.10.GENE3D); IPR016024 (SUPERFAMILY); IPR016460 (PIR); PF14806 (PFAM)
GRMZM2G011101	153.122	40.6625	-1.91291	0.000878678	adaptin n terminal	Miscellanea	-	IPR002553 (PFAM); IPR011710 (PFAM); IPR011989 (G3DSA:1.25.10.GENE3D); IPR016024 (SUPERFAMILY); IPR016460 (PIR); PF14806 (PFAM)
GRMZM2G015979	0	3.10502	9999999	0.00396548	af4 fmr2 family member 4-like	Miscellanea	0	no IPS match
GRMZM2G026440	0	6.31572	9999999	0.000784861	af4 fmr2 family member 4-like	Miscellanea	0	no IPS match
GRMZM2G398458	0	1.55001	9999999	2.99806e-05	ankyrin protein	Miscellanea	-	IPR011990 (G3DSA:1.25.40.GENE3D); IPR013026 (PROFILE); IPR019734 (SMART); PTHR22904 (PANTHER), PTHR22904:SF98 (PANTHER), PF13414 (PFAM), SSF48452 (SUPERFAMILY)
GRMZM2G127499	0	1.70427	9999999	7.6399e-05	ankyrin repeat protein rf_0381-like	Miscellanea	0	no IPS match
GRMZM2G462492	0.000551043	0.520129	9.88249	0.0266531	ankyrin repeat-containing protein at2g01680-like	Miscellanea	-	IPR026961 (PFAM); IPR027001 (PANTHER); IPR027002 (PTHR24177:PANTHER); SignalP-NN(euk) (SIGNALP)
GRMZM5G865748	23.0462	6.04495	-1.93073	0.0021439	arm repeat superfamily protein	Miscellanea	-	no IPS match
GRMZM5G809411	11.7747	3.31311	-1.82943	0.000802536	autophagy-related protein 8 precursor	Miscellanea	0	no IPS match
GRMZM2G101571	26.3649	197.208	2.90303	0.00362143	bet1 sft1-related snare	Miscellanea	-	IPR000727 (PFAM); G3DSA:1.20.5.110 (GENE3D), PTHR12791 (PANTHER), PTHR12791:SF5 (PANTHER), SignalP-NN(euk) (SIGNALP), tmhmm (TMHMM)
GRMZM2G005516	0.000535514	0.258059	8.91256	0.00412786	beta- partial	Miscellanea	-	IPR000217 (PRINTS); IPR002453 (PRINTS); IPR003008 (G3DSA:3.40.50.GENE3D); IPR008280 (SUPERFAMILY); IPR018316 (G3DSA:3.30.1330.GENE3D); IPR023123 (G3DSA:1.10.287.GENE3D)
GRMZM2G485559	4.49728	1.1244	-1.9999	0.0390342	blue copper protein precursor	Miscellanea	-	no IPS match
GRMZM2G134694	0.327769	2.18098	2.73423	0.0331954	breast cancer type 2 susceptibility protein	Miscellanea	-	IPR002093 (PFAM); IPR012340 (G3DSA:2.40.50.GENE3D); IPR015187 (PFAM); IPR015252 (PFAM); IPR015525 (PANTHER); PTHR11289:SF0 (PANTHER), SSF81878 (SUPERFAMILY)
GRMZM5G805232	1.10357	0.0649826	-4.08598	0.0118467	bromodomain containing protein	Miscellanea	0	no IPS match
GRMZM2G131860	2.98341	7.26663	1.28432	0.0203688	bsd domain-containing protein 1-like	Miscellanea	0	tmhmm (TMHMM)
GRMZM2G560947	0.624599	1.65028	1.40171	0.0203688	bsd domain-containing protein 1-like	Miscellanea	0	no IPS match
GRMZM2G071015	1.85066	21.547	3.54138	0.00429258	c2 and gram domain-containing protein at1g03370-like	Miscellanea	-	IPR000008 (PFAM); IPR004182 (PFAM); IPR008973 (SUPERFAMILY); IPR018029 (PROFILE); G3DSA:2.60.40.150 (GENE3D), PTHR23319 (PANTHER), PTHR23319:SF0 (PANTHER)
GRMZM2G059343	0	3.00093	9999999	0.0356886	c2 and gram domain-containing protein at1g03370-like	Miscellanea	-	no IPS match
GRMZM2G566688	0.666951	0.13756	-2.27752	0.0220344	cactus-binding c- central region	Miscellanea	-	IPR018816 (PFAM); G3DSA:3.50.50.60 (GENE3D), PTHR21737 (PANTHER), PTHR21737:SF4 (PANTHER), PF13450 (PFAM), SSF51971 (SUPERFAMILY)
GRMZM2G063220	5.40498	29.2574	2.43644	7.58144e-07	caleosin related protein	Miscellanea	-	no IPS match
GRMZM2G028766	20.6876	42.2232	1.02927	0.000203289	calponin homology domain-containing protein ddb_g0272472-like	Miscellanea	EC:1.14.19.2	IPR000449 (PFAM); IPR006567 (SMART); IPR007087 (PROSITE); IPR009060 (SUPERFAMILY); IPR015940 (SMART); IPR018997 (PFAM); G3DSA:1.10.8.10 (GENE3D), PTHR13020 (PANTHER), PTHR13020:SF18 (PANTHER), SSF143503 (SUPERFAMILY)
GRMZM5G894449	0	0.773006	9999999	0.00662533	cap-binding protein 20 isoform 1	Miscellanea	0	no IPS match
AC202855.3_FG004	0.907059	0	-9999999	0.0372392	casparian strip protein 4	Miscellanea	-	IPR006459 (TIGRFAMs); IPR006702 (PFAM); PTHR11615 (PANTHER), PTHR11615:SF81 (PANTHER), tmhmm (TMHMM)
GRMZM2G371839	0	0.385165	9999999	0.00270854	casp-like protein os05g0344400-like	Miscellanea	-	IPR005746 (PANTHER); IPR010400 (G3DSA:2.60.120.GENE3D); PTHR10438:SF1 (PANTHER)
GRMZM2G131118	0.0048656	0.449429	6.52933	0.00570296	cbs domain-containing protein cbscbspb3-like	Miscellanea	-	IPR000644 (PFAM); G3DSA:3.10.580.10 (GENE3D), PTHR13780 (PANTHER), PTHR13780:SF15 (PANTHER), SSF54631 (SUPERFAMILY)
GRMZM2G110924	0	19.2438	9999999	0.000189984	cbs domain-containing protein cbscbspb3-like	Miscellanea	-	no IPS match
GRMZM2G177485	0	0.936858	9999999	0.0164301	cbs domain-containing protein cbscbspb3-like	Miscellanea	-	IPR000644 (PFAM); G3DSA:3.10.580.10 (GENE3D), PTHR13780 (PANTHER), PTHR13780:SF15 (PANTHER), SSF54631 (SUPERFAMILY)
GRMZM2G474258	0.196618	0.621243	1.65976	0.0132074	cct motif family expressed	Miscellanea	-	IPR010402 (PFAM); PTHR31319 (PANTHER)
GRMZM2G007807	0.631398	2.28423	1.85509	0.00443067	cct motif family protein	Miscellanea	0	SignalP-NN(euk) (SIGNALP)
GRMZM2G156844	0	5.08913	9999999	3.45654e-06	cdk5rap1-like protein	Miscellanea	-	no IPS match
GRMZM2G060067	32.4033	3.8161	-3.08597	0.0315292	classes i and ii family expressed	Miscellanea	-	IPR004839 (PFAM); IPR015421 (G3DSA:3.40.640.GENE3D); IPR015424 (SUPERFAMILY); PTHR13693 (PANTHER), PTHR13693:SF2 (PANTHER), SignalP-NN(euk) (SIGNALP), tmhmm (TMHMM)
GRMZM2G095643	5.44e-07	10.1328	24.1509	0.000130099	clathrin assembly protein at2g25430-like	Miscellanea	-	IPR008942 (G3DSA:1.25.40.GENE3D); IPR011417 (PFAM); IPR013809 (SMART); IPR014712 (G3DSA:1.20.58.GENE3D); PTHR22951 (PANTHER), PTHR22951:SF1 (PANTHER), SSF89009 (SUPERFAMILY)
GRMZM2G352837	1.50952	10.008	2.72899	0.0195213	clathrin heavy chain 1	Miscellanea	-	IPR016024 (SUPERFAMILY); PTHR10292 (PANTHER), PTHR10292:SF1 (PANTHER), SignalP-NN(euk) (SIGNALP)
GRMZM2G111355	4.24558	1.81243	-1.22804	2.06043e-14	clathrin heavy chain 1	Miscellanea	-	IPR000547 (PFAM); IPR011990 (G3DSA:1.25.40.GENE3D); IPR016024 (SUPERFAMILY); PTHR10292 (PANTHER), PTHR10292:SF1 (PANTHER)
GRMZM2G395549	0.0198082	1.35229	6.09316	0.0268631	clathrin heavy chain 1-like	Miscellanea	-	IPR000547 (PFAM); IPR011598 (G3DSA:4.10.280.GENE3D); IPR011990 (G3DSA:1.25.40.GENE3D); IPR016024 (SUPERFAMILY); PTHR10292 (PANTHER), PTHR10292:SF1 (PANTHER)
GRMZM2G539790	0	1.0869	9999999	0.00624894	clathrin heavy chain 1-like	Miscellanea	-	SignalP-NN(euk) (SIGNALP)
GRMZM2G062036	0.0218626	0.113456	2.3756	0.0268631	clathrin heavy chain family protein	Miscellanea	-	no IPS match
GRMZM2G051156	0.00501012	0.697755	7.12173	0.0476758	cleavage stimulation factor subunit 2-like isoform x2	Miscellanea	0	SignalP-NN(euk) (SIGNALP)
GRMZM2G081907	0.608722	0.200441	-1.60261	1.21117e-05	clip-associated isoform x1	Miscellanea	-	IPR011989 (G3DSA:1.25.10.GENE3D); IPR016024 (SUPERFAMILY); IPR024395 (PFAM); PTHR21567 (PANTHER), PTHR21567:SF9 (PANTHER)
GRMZM2G443953	15.9222	0.950463	-4.06627	0.00217009	coatomer beta subunit family protein	Miscellanea	-	IPR001680 (PFAM); IPR006692 (PFAM); IPR015943 (G3DSA:2.130.10.GENE3D); IPR016453 (PIR); IPR017986 (PROFILE); IPR020472 (PRINTS); PTHR19876 (PANTHER), PTHR19876:SF2 (PANTHER)
GRMZM5G812525	0	7.56774	9999999	2.74574e-11	coatomer subunit beta -1	Miscellanea	-	IPR001680 (PFAM); IPR015943 (G3DSA:2.130.10.GENE3D); IPR017986 (SUPERFAMILY); IPR019775 (PROSITE); PTHR19876 (PANTHER)
GRMZM2G035482	0	4.04335	9999999	2.52208e-05	coatomer subunit epsilon	Miscellanea	-	SignalP-NN(euk) (SIGNALP), tmhmm (TMHMM)
GRMZM2G016368	0	2.1107	9999999	0.000370784	coatomer subunit epsilon	Miscellanea	-	IPR001357 (G3DSA:3.40.50.GENE3D); IPR006822 (PANTHER); PTHR10805:SF0 (PANTHER)
GRMZM2G086136	2.01114	0.811178	-1.30992	0.000214241	coatomer subunit epsilon-1-like	Miscellanea	-	IPR006822 (PIR); IPR011990 (G3DSA:1.25.40.GENE3D); PTHR10805:SF0 (PANTHER), SSF48452 (SUPERFAMILY)
GRMZM2G138053	35.5231	78.4717	1.14341	0.00207071	coatomer subunit zeta-1-like	Miscellanea	-	IPR011012 (SUPERFAMILY); IPR022775 (PFAM); G3DSA:3.30.450.60 (GENE3D), PTHR11043 (PANTHER), PTHR11043:SF0 (PANTHER)
GRMZM5G854284	0	0.264798	9999999	0.013811	coiled-coil domain-containing protein 130-like	Miscellanea	0	no IPS match
AC234161.1_FG002	1.00766	6.69054	2.73111	0.0183327	cortical cell-delineating protein precursor	Miscellanea	-	no IPS match
GRMZM2G052855	6.51327	15.5901	1.25918	0.00905536	cov1-like protein	Miscellanea	0	IPR007462 (PFAM); PTHR31876 (PANTHER), PTHR31876:SF0 (PANTHER)
GRMZM2G535627	0.0960128	1.20987	3.65548	0.0373116	cral trio domain containing protein	Miscellanea	0	PTHR10174 (PANTHER), PTHR10174:SF3 (PANTHER), tmhmm (TMHMM)
AC202181.3_FG010	0.0171123	21.0015	10.2612	0.000347822	cugbp elav-like family member 3-b-like	Miscellanea	-	IPR012677 (G3DSA:3.30.70.GENE3D); SSF54928 (SUPERFAMILY)
GRMZM2G027750	2.80267	5.88284	1.06971	0.00126003	cullin 3	Miscellanea	-	IPR001373 (PFAM); IPR011991 (G3DSA:1.10.10.GENE3D); IPR016158 (SMART); IPR016159 (SUPERFAMILY); IPR019559 (PFAM); G3DSA:1.20.1310.10 (GENE3D), G3DSA:4.10.1030.10 (GENE3D), PTHR11932 (PANTHER), PTHR11932:SF23 (PANTHER), SSF46785 (SUPERFAMILY)
AC191387.3_FG007	2.83754	1.26678	-1.16347	0.00193059	cyclase dehydrase	Miscellanea	-	no IPS match
GRMZM2G138744	0.976654	3.7064	1.9241	0.0158499	cyclase-like protein	Miscellanea	-	no IPS match
GRMZM2G179257	7.72986	16.1132	1.05973	0.012641	cyclic phosphodiesterase	Miscellanea	-	no IPS match
GRMZM2G152360	4.52948	38.8603	3.10088	1.45638e-07	cyclin j18	Miscellanea	-	IPR006671 (PFAM); IPR013763 (G3DSA:1.10.472.GENE3D)
GRMZM5G857895	0.126514	5.60954	5.47051	0.00796992	cyclin superfamily isoform 1	Miscellanea	-	no IPS match
GRMZM2G162388	0.0386278	31.1272	9.65432	3.29191e-05	cyclophilin	Miscellanea	EC:5.2.1.8	no IPS match
GRMZM2G179638	1.16519	0.429013	-1.44147	0.0175642	dentin sialophospho	Miscellanea	0	no IPS match
GRMZM2G398407	0	1.7989	9999999	0.000200334	dentin sialophospho	Miscellanea	-	no IPS match
GRMZM2G014043	0.579976	2.23728	1.94768	0.0421043	dentin sialophospho	Miscellanea	-	no IPS match
GRMZM2G054663	2.63011	5.27741	1.00471	0.000900587	d-glycerate 3- chloroplastic-like	Miscellanea	EC:2.7.1.31	IPR006083 (PFAM); IPR027417 (SUPERFAMILY); G3DSA:3.40.50.300 (GENE3D), PTHR10285 (PANTHER)
GRMZM2G145152	0.462409	3.20576	2.79343	0.0132661	domain containing expressed	Miscellanea	-	no IPS match
GRMZM2G050118	1.60963	32.0603	4.31599	3.67359e-07	domain containing expressed	Miscellanea	-	tmhmm (TMHMM)
AC210595.3_FG004	9.94375	20.7902	1.06404	0.0456414	drepp4 protein	Miscellanea	-	IPR008469 (PFAM); PTHR22683 (PANTHER), PTHR22683:SF34 (PANTHER)
GRMZM2G014836	48.8644	16.1828	-1.59432	0.00112678	dtw domain-containing protein 2-like	Miscellanea	0	no IPS match
GRMZM2G098796	1.27703	0.549432	-1.21678	4.89084e-05	duf1296 domain containing family protein	Miscellanea	0	no IPS match
GRMZM5G873729	0.492995	3.07455	2.64073	0.0174609	duf1296 domain containing family protein	Miscellanea	0	no IPS match
GRMZM2G104133	0.562348	48.5699	6.43246	8.88178e-05	duf1664 domain family protein	Miscellanea	0	no IPS match
GRMZM2G040833	0.000246481	1.20692	12.2576	6.75626e-05	duf231 domain containing family protein	Miscellanea	0	IPR026057 (PFAM); PTHR32285 (PANTHER), PTHR32285:SF0 (PANTHER), SignalP-NN(euk) (SIGNALP), tmhmm (TMHMM)
GRMZM2G051197	1.19662	0.459832	-1.37979	8.69256e-08	duf947 domain containing family protein	Miscellanea	-	IPR006822 (PFAM); IPR009292 (PFAM); G3DSA:3.80.10.10 (GENE3D), PTHR24420 (PANTHER), PTHR24420:SF205 (PANTHER), PF13855 (PFAM), SignalP-NN(euk) (SIGNALP), SSF52058 (SUPERFAMILY)
GRMZM2G060695	0.517392	1.39317	1.42904	0.0482697	duf947 domain containing family protein	Miscellanea	0	no IPS match
GRMZM2G149717	26.8899	64.3508	1.25889	0.0241102	dynamin-related protein 5a-like	Miscellanea	-	SignalP-NN(euk) (SIGNALP)
AC233879.1_FG002	279.793	74.7191	-1.90481	0.00042537	early-methionine-labelled polypeptide	Miscellanea	-	IPR000389 (PFAM); IPR022377 (PROSITE)
GRMZM2G168801	0.0193487	1.40567	6.18288	4.34323e-10	eh domain-containing protein 1-like	Miscellanea	-	no IPS match
GRMZM2G027183	4.92864	16.755	1.76533	0.0417102	eid1-like f-box protein 2-like	Miscellanea	0	PTHR31348 (PANTHER), PTHR31348:SF0 (PANTHER)
GRMZM2G073324	0	0.327778	9999999	0.00455732	eid1-like f-box protein 3-like	Miscellanea	0	G3DSA:1.20.1280.50 (GENE3D), PTHR31348 (PANTHER), PTHR31348:SF0 (PANTHER), PF12937 (PFAM)
GRMZM2G106042	2.18495	9.10931	2.05974	0.0341104	embryo defective 2735	Miscellanea	0	SignalP-NN(euk) (SIGNALP), tmhmm (TMHMM)
GRMZM2G406871	9.47214	0.634527	-3.89994	0.0341104	embryo defective 2735	Miscellanea	0	no IPS match
GRMZM5G867256	1749.33	636.09	-1.4595	0.0111616	embryo-specific protein	Miscellanea	0	PF14861 (PFAM)
GRMZM2G325118	0	0.120835	9999999	0.0111616	embryo-specific protein	Miscellanea	0	no IPS match
GRMZM2G340096	0	1.66822	9999999	5.00762e-29	epidermal growth factor receptor substrate 15-like 1-like isoform x1	Miscellanea	-	PTHR11216 (PANTHER), PTHR11216:SF12 (PANTHER)
GRMZM5G805258	0.000788455	2.13799	11.4049	0.0167277	erythroid differentiation-related factor 1-like protein	Miscellanea	0	no IPS match
GRMZM2G025817	1.70254	4.79517	1.49389	1.3744e-09	eukaryotic peptide chain release factor subunit 1-3-like	Miscellanea	-	SignalP-NN(euk) (SIGNALP)
GRMZM2G137145	0.18929	0.80672	2.09147	0.018553	exocyst complex	Miscellanea	-	PTHR13043 (PANTHER), PTHR13043:SF0 (PANTHER), PF15469 (PFAM), tmhmm (TMHMM)
AC194296.3_FG001	0.00297659	10.5803	11.7954	1.26577e-05	exocyst complex	Miscellanea	EC:2.7.7.6	IPR000722 (PFAM); IPR009010 (G3DSA:2.40.40.GENE3D); PTHR13043 (PANTHER), PTHR13043:SF0 (PANTHER), PF15469 (PFAM), tmhmm (TMHMM), SSF64484 (SUPERFAMILY)
GRMZM5G823484	62.4245	5.36548	-3.54033	0.000572797	exocyst complex component 5-like	Miscellanea	-	tmhmm (TMHMM)
GRMZM2G060949	0.707783	265.304	8.55012	0.0156439	exocyst complex component sec3a-like	Miscellanea	-	IPR019160 (PFAM); PTHR16092 (PANTHER), PTHR16092:SF13 (PANTHER)
GRMZM2G099056	17.9932	36.2021	1.00862	0.000603356	exocyst complex component sec3a-like	Miscellanea	-	no IPS match
GRMZM2G068507	0.113488	1.96418	4.11332	0.00703648	fanconi anemia group d2 protein homolog	Miscellanea	-	PTHR32086 (PANTHER), PTHR32086:SF0 (PANTHER)
GRMZM2G084406	5.3236	2.47293	-1.10618	0.0256026	fas-associated factor 2-b	Miscellanea	-	IPR009060 (SUPERFAMILY); G3DSA:1.10.8.10 (GENE3D), PTHR23322 (PANTHER), PTHR23322:SF3 (PANTHER), PF14555 (PFAM)
GRMZM2G333980	1.15768	3.26899	1.49761	0.00566308	floral organ regulator partial	Miscellanea	-	IPR001611 (PFAM); IPR003591 (SMART); IPR013210 (PFAM); IPR025875 (PFAM); PR00019 (PRINTS), G3DSA:3.80.10.10 (GENE3D), PTHR24420 (PANTHER), PTHR24420:SF105 (PANTHER), SignalP-NN(euk) (SIGNALP), SSF52058 (SUPERFAMILY)
GRMZM2G179264	0.369272	0.967254	1.38921	0.012641	flower locus t3	Miscellanea	0	IPR001858 (PROSITE); IPR008914 (G3DSA:3.90.280.GENE3D); PTHR11362 (PANTHER)
GRMZM2G094873	0	0.488183	9999999	0.00241827	formin-like protein 11-like	Miscellanea	-	SignalP-NN(euk) (SIGNALP)
GRMZM5G865293	0	7.35055	9999999	0.0332917	fructose- - cytosolic	Miscellanea	EC:3.1.3.11	no IPS match
GRMZM2G050917	0	3.77715	9999999	4.12708e-05	g1-like7 protein	Miscellanea	-	IPR006936 (PFAM); PTHR31165 (PANTHER)
GRMZM2G076204	8.85e-07	8.52068	23.1988	3.93776e-07	gamma-soluble nsf attachment	Miscellanea	-	no IPS match
GRMZM2G149410	0.0206332	10.0664	8.93036	3.02737e-05	gamma-soluble nsf attachment isoform x2	Miscellanea	-	IPR000744 (PANTHER); IPR001752 (G3DSA:3.40.850.GENE3D); IPR011990 (G3DSA:1.25.40.GENE3D); IPR027417 (SUPERFAMILY); PTHR13768:SF2 (PANTHER), PF14938 (PFAM), SSF48452 (SUPERFAMILY)
GRMZM2G062527	20.4041	8.88058	-1.20013	0.0238232	gast1 protein precursor	Miscellanea	0	no IPS match
GRMZM2G009214	0.815762	4.51392	2.46816	6.93024e-06	gb: isoform 1	Miscellanea	-	no IPS match
GRMZM2G073034	0.762949	2.10458	1.46387	0.0346756	gem-like protein 4-like	Miscellanea	0	IPR004182 (PFAM); PTHR31256 (PANTHER)
AC191050.3_FG003	0.366789	67.398	7.52161	7.11069e-27	globulin-1 s allele	Miscellanea	-	IPR006045 (PFAM); IPR011051 (SUPERFAMILY); IPR014710 (G3DSA:2.60.120.GENE3D)
GRMZM2G432145	0.580325	11.2645	4.27878	4.7212e-07	guanylate-binding protein	Miscellanea	-	IPR003191 (PFAM); IPR015894 (PFAM); IPR027417 (SUPERFAMILY); G3DSA:1.20.1000.10 (GENE3D), G3DSA:3.40.50.300 (GENE3D), PTHR10751 (PANTHER), PTHR10751:SF2 (PANTHER)
GRMZM2G312009	0.765506	2.70753	1.82249	1.97113e-06	guanylate-binding protein	Miscellanea	-	IPR003191 (PFAM); IPR015894 (PFAM); G3DSA:1.20.1000.10 (GENE3D), G3DSA:3.40.50.300 (GENE3D), PTHR10751 (PANTHER)
AC211707.4_FG003	1.95495	4.01686	1.03894	0.00505531	hat family dimerisation domain containing protein	Miscellanea	-	no IPS match
GRMZM2G139263	0.623707	1.68233	1.43152	0.0147836	homolog subfamily b member 12	Miscellanea	-	IPR024593 (PFAM); SignalP-NN(euk) (SIGNALP), tmhmm (TMHMM)
GRMZM2G114503	1.67338	0	-9999999	0.0136325	homolog subfamily c member 2	Miscellanea	-	tmhmm (TMHMM)
GRMZM2G031477	1.90234	0.362136	-2.39317	7.37816e-09	hydrolyzing o-glycosyl	Miscellanea	-	IPR012946 (PFAM); PTHR32227 (PANTHER), PTHR32227:SF19 (PANTHER)
GRMZM2G134020	0	45.4547	9999999	2.13957e-08	hypoxia induced protein conserved region containing expressed	Miscellanea	-	IPR007667 (PFAM)
GRMZM2G010555	7.51342	19.2743	1.35914	0.014717	immutans protein	Miscellanea	-	IPR002680 (PFAM)
GRMZM2G321905	0	2.88066	9999999	0.0244726	integrator complex subunit 9 homolog isoform x1	Miscellanea	0	no IPS match
GRMZM2G013264	0	3.26398	9999999	0.000111027	interferon-related developmental regulator 2-like	Miscellanea	-	IPR007701 (PFAM); PTHR12354 (PANTHER), PTHR12354:SF1 (PANTHER), tmhmm (TMHMM)
GRMZM2G073281	0	4.84066	9999999	0.000103877	interferon-related developmental regulator 2-like	Miscellanea	-	IPR007701 (PFAM); PTHR12354 (PANTHER), PTHR12354:SF1 (PANTHER)
GRMZM2G124361	0	2.8466	9999999	0.00367054	interferon-related developmental regulator 2-like	Miscellanea	-	PTHR12354 (PANTHER), PTHR12354:SF1 (PANTHER)
GRMZM5G873389	0.036327	4.69744	7.01469	0.0146146	mesoderm induction early response protein isoform 1	Miscellanea	-	tmhmm (TMHMM)
GRMZM2G012209	4.49246	97.472	4.43941	0.00356615	methylosome subunit picln	Miscellanea	-	IPR003521 (PRINTS); PF03517 (PFAM)
GRMZM2G022363	0.125622	17.4701	7.11965	8.23028e-05	mo25-like protein at5g47540-like	Miscellanea	-	IPR011989 (G3DSA:1.25.10.GENE3D); IPR013878 (PANTHER); IPR016024 (SUPERFAMILY)
GRMZM2G351417	169.357	78.0504	-1.11759	3.78879e-14	mo25-like protein at5g47540-like	Miscellanea	-	IPR011989 (G3DSA:1.25.10.GENE3D); IPR013878 (PANTHER); IPR016024 (SUPERFAMILY)
GRMZM2G141693	0.0092546	2.13646	7.85084	6.43969e-05	myosin id heavy chain	Miscellanea	-	no IPS match
GRMZM2G145432	0.501412	0	-9999999	0.0010077	myosin-10-like isoform x2	Miscellanea	0	no IPS match
GRMZM5G805433	0	14.9056	9999999	0.03926	myosin-10-like isoform x2	Miscellanea	-	PTHR31071 (PANTHER)
GRMZM2G449909	0.589348	2.70205	2.19686	0.0176397	myosin-h heavy chain-like	Miscellanea	-	tmhmm (TMHMM)
GRMZM5G819527	24.0704	9.41973	-1.3535	0.0377064	myosin-like protein	Miscellanea	0	no IPS match
GRMZM2G384293	7.4494	27.0032	1.85793	0.00837991	no-associated protein chloroplastic mitochondrial-like	Miscellanea	-	IPR006073 (PFAM); IPR027417 (SUPERFAMILY); G3DSA:3.40.50.300 (GENE3D), PTHR11089 (PANTHER), PTHR11089:SF3 (PANTHER)
GRMZM2G001905	4.06412	9.1832	1.17605	0.00356261	nudix hydrolase chloroplastic-like	Miscellanea	EC:3.6.1.17	SignalP-NN(euk) (SIGNALP)
GRMZM2G069008	14.9869	31.9043	1.09005	0.00832867	nudix hydrolase chloroplastic-like	Miscellanea	-	IPR000086 (PFAM); IPR015797 (G3DSA:3.90.79.GENE3D); PTHR11839 (PANTHER), PTHR11839:SF1 (PANTHER)
GRMZM2G062186	0.0313314	2.3482	6.2278	2.97196e-11	nudix hydrolase mitochondrial-like	Miscellanea	-	IPR000086 (PFAM); IPR015797 (G3DSA:3.90.79.GENE3D); IPR020084 (PROSITE); PTHR12629 (PANTHER)
GRMZM2G181456	0.497772	1.84683	1.89149	8.95332e-08	obtusifoliol 14-alpha demethylase-like	Miscellanea	EC:1.14.13.70; EC:2.1.1.0	IPR001128 (PRINTS); IPR002403 (PRINTS); IPR017972 (PROSITE); PTHR24286 (PANTHER), PTHR24286:SF4 (PANTHER), tmhmm (TMHMM)
GRMZM2G175562	52.4005	0.183879	-8.15468	0.00295594	oxygen-evolving enhancer protein 1	Miscellanea	-	tmhmm (TMHMM)
GRMZM2G346639	0.254292	19.4108	6.25423	0.0301078	pap-associated domain-containing protein 5-like	Miscellanea	EC:2.7.7.0	IPR002934 (PFAM); G3DSA:3.30.460.10 (GENE3D), PTHR23092 (PANTHER), PTHR23092:SF6 (PANTHER), SSF81301 (SUPERFAMILY)
GRMZM2G358076	0.0143988	29.7708	11.0137	4.31265e-05	partner of nob1	Miscellanea	-	PTHR12826 (PANTHER), PTHR12826:SF4 (PANTHER)
AC213353.3_FG004	0	1.2089	9999999	0.00161349	pentatricopeptide repeat10	Miscellanea	0	no IPS match
GRMZM5G871407	0	13.5354	9999999	0.0026772	pentatricopeptide repeat10	Miscellanea	-	IPR000007 (G3DSA:3.20.90.GENE3D); IPR025659 (SUPERFAMILY); PTHR16517 (PANTHER), PTHR16517:SF7 (PANTHER)
GRMZM2G016382	2.76879	5.8256	1.07315	0.0175642	pentatricopeptide repeat-containing	Miscellanea	-	no IPS match
GRMZM2G164202	5.5746	1.37108	-2.02356	1.83719e-08	pentatricopeptide repeat-containing	Miscellanea	-	IPR002625 (SMART); IPR002885 (PFAM); PTHR24015 (PANTHER)
GRMZM2G025157	0.892184	2.62213	1.55533	0.00681481	pentatricopeptide repeat-containing protein	Miscellanea	-	IPR002885 (PFAM); IPR011990 (G3DSA:1.25.40.GENE3D); PTHR24015 (PANTHER), PTHR24015:SF0 (PANTHER), tmhmm (TMHMM), SSF48452 (SUPERFAMILY)
GRMZM2G406746	0.014379	4.44455	8.27193	0.017199	pentatricopeptide repeat-containing protein	Miscellanea	0	IPR002885 (PFAM); PTHR24015 (PANTHER), PTHR24015:SF0 (PANTHER)
GRMZM5G888529	3.24591	0.787696	-2.04291	0.017199	pentatricopeptide repeat-containing protein	Miscellanea	0	IPR002885 (PFAM); PTHR24015 (PANTHER), PTHR24015:SF0 (PANTHER), tmhmm (TMHMM)
AC209364.3_FG009	1.44243	0	-9999999	0.00605684	pentatricopeptide repeat-containing protein at1g52620-like	Miscellanea	-	IPR002885 (PROFILE); PTHR24015 (PANTHER), PTHR24015:SF0 (PANTHER), SignalP-NN(euk) (SIGNALP)
AC214352.2_FG008	0	1.60958	9999999	8.19539e-05	pentatricopeptide repeat-containing protein at1g74580-like	Miscellanea	0	IPR002885 (PFAM); PTHR24015 (PANTHER), PTHR24015:SF14 (PANTHER)
AC191246.3_FG006	0.608242	0.120272	-2.33834	0.0454515	pentatricopeptide repeat-containing protein at2g21090-like	Miscellanea	-	IPR002885 (PFAM); IPR011990 (G3DSA:1.25.40.GENE3D); PTHR24015 (PANTHER), PTHR24015:SF79 (PANTHER)
GRMZM2G462481	0	0.0807648	9999999	0.00209013	pentatricopeptide repeat-containing protein at3g15200-like	Miscellanea	-	IPR002885 (PFAM); PTHR24015 (PANTHER), PTHR24015:SF0 (PANTHER)
GRMZM2G440537	6.55119	2.95997	-1.14617	0.00548168	pentatricopeptide repeat-containing protein at3g53170-like	Miscellanea	-	no IPS match
GRMZM5G891146	2.79315	0.981114	-1.5094	0.0305765	pentatricopeptide repeat-containing protein at4g01570-like	Miscellanea	-	IPR002885 (PFAM); IPR011990 (G3DSA:1.25.40.GENE3D); PTHR24015 (PANTHER), PTHR24015:SF0 (PANTHER)
GRMZM2G121579	0	0.128766	9999999	0.00366981	pentatricopeptide repeat-containing protein at5g08510-like	Miscellanea	-	IPR002885 (PFAM); PTHR24015 (PANTHER), PTHR24015:SF148 (PANTHER), tmhmm (TMHMM)
GRMZM2G171304	0	1.39234	9999999	0.0214811	pentatricopeptide repeat-containing protein at5g10690-like	Miscellanea	-	no IPS match
GRMZM2G547337	0	1.17273	9999999	0.00363136	pentatricopeptide repeat-containing protein at5g15280-like isoform x1	Miscellanea	-	no IPS match
GRMZM2G168167	0.000438105	1.28685	11.5203	0.0309655	pentatricopeptide repeat-containing protein chloroplastic-like	Miscellanea	-	no IPS match
GRMZM2G040947	1.07122	2.40907	1.16922	0.0378292	pentatricopeptide repeat-containing protein chloroplastic-like	Miscellanea	-	IPR002885 (PFAM); PTHR24015 (PANTHER), PTHR24015:SF15 (PANTHER)
GRMZM2G390331	0.194374	11.8363	5.92824	0.012254	pentatricopeptide repeat-containing protein chloroplastic-like	Miscellanea	-	SignalP-NN(euk) (SIGNALP), tmhmm (TMHMM)
GRMZM2G397759	3.79943	9.24901	1.28352	6.7644e-06	pentatricopeptide repeat-containing protein mitochondrial-like	Miscellanea	-	PTHR24015 (PANTHER), PTHR24015:SF108 (PANTHER), tmhmm (TMHMM)
GRMZM2G345624	0.838568	4.86127	2.53533	0.0448862	pentatricopeptide repeat-containing protein mitochondrial-like	Miscellanea	-	IPR002625 (SMART); IPR002885 (PFAM); PTHR24015 (PANTHER)
GRMZM2G345667	8.54383	0.752116	-3.50586	0.0448862	pentatricopeptide repeat-containing protein mitochondrial-like	Miscellanea	-	IPR002625 (SMART); IPR002885 (PFAM); PTHR24015 (PANTHER)
GRMZM2G313649	13.9138	0.684804	-4.34468	0.0304775	pentatricopeptide repeat-containing protein mitochondrial-like	Miscellanea	EC:2.7.10.0	tmhmm (TMHMM)
GRMZM2G005033	0	2.55035	9999999	3.36579e-09	pentatricopeptide repeat-containing protein mitochondrial-like	Miscellanea	EC:2.7.10.0; EC:2.7.11.0	IPR000719 (PFAM); IPR008266 (PROSITE); IPR011009 (SUPERFAMILY); IPR022495 (PANTHER); G3DSA:1.10.510.10 (GENE3D)
GRMZM2G064666	0	2.15131	9999999	0.000574909	pentatricopeptide repeat-containing protein mitochondrial-like	Miscellanea	0	PTHR24015 (PANTHER), PTHR24015:SF136 (PANTHER)
GRMZM2G413822	0.0385608	0.8801	4.51246	0.0163135	pentatricopeptide repeat-containing protein mitochondrial-like	Miscellanea	-	tmhmm (TMHMM)
GRMZM2G127360	0.00971522	0.821365	6.40163	0.0434825	pentatricopeptide repeat-containing protein mitochondrial-like	Miscellanea	0	IPR002885 (PFAM); PTHR24015 (PANTHER), PTHR24015:SF0 (PANTHER)
GRMZM2G050364	110.077	0.895569	-6.94149	0.000334694	pepsin a	Miscellanea	EC:3.4.23.0	IPR001461 (PANTHER); IPR021109 (G3DSA:2.40.70.GENE3D); PTHR13683:SF98 (PANTHER), PF14541 (PFAM), PF14543 (PFAM)
GRMZM2G031721	0.0379398	0.106256	1.48576	0.0156614	peptidoglycan binding domain containing protein	Miscellanea	-	no IPS match
GRMZM2G180004	0.21748	0.952302	2.13054	0.00259051	ph domain containing protein	Miscellanea	-	no IPS match
GRMZM2G063864	84.6263	3.87502	-4.44883	2.35548e-06	phd finger protein	Miscellanea	-	IPR001965 (SMART); IPR011011 (SUPERFAMILY); IPR013083 (G3DSA:3.30.40.GENE3D); IPR019786 (PROSITE); IPR019787 (PFAM); IPR021998 (PTHR12321:PANTHER); PTHR12321 (PANTHER)
GRMZM2G588618	0.000972033	0.538101	9.11266	0.0119661	phd finger protein	Miscellanea	-	IPR012336 (G3DSA:3.40.30.GENE3D); PTHR21736 (PANTHER), PTHR21736:SF17 (PANTHER)
GRMZM2G433250	0.47371	0.184774	-1.35824	0.00393956	phd-finger domain containing protein family	Miscellanea	-	PTHR13793 (PANTHER), PTHR13793:SF6 (PANTHER), PF13832 (PFAM)
GRMZM2G310066	2.40504	5.78035	1.2651	2.10956e-05	phd-finger family homeodomain protein	Miscellanea	-	no IPS match
GRMZM2G036872	3.21096	0.445535	-2.84939	0.00101384	pleckstrin homology domain-containing	Miscellanea	-	no IPS match
GRMZM2G410812	0.276294	3.96998	3.84486	3.90616e-05	probable protein nap1-like	Miscellanea	-	IPR011032 (SUPERFAMILY); IPR019137 (PFAM); IPR020818 (PRINTS); PTHR12093 (PANTHER), PTHR12093:SF1 (PANTHER), tmhmm (TMHMM)
GRMZM2G180876	0.00014519	0.578211	11.9594	0.00785392	protein oberon 3-like	Miscellanea	-	IPR004082 (PRINTS); PTHR21736 (PANTHER), PTHR21736:SF15 (PANTHER), PF07227 (PFAM)
GRMZM2G360860	0.0596259	1.53337	4.68462	0.0110018	protein oberon 3-like	Miscellanea	-	IPR004082 (PRINTS); PTHR21736 (PANTHER), PTHR21736:SF15 (PANTHER), PF07227 (PFAM)
GRMZM2G091487	0.963177	2.35655	1.2908	0.0284785	protein phloem protein 2-like a10-like	Miscellanea	-	PTHR21477 (PANTHER), PTHR21477:SF2 (PANTHER)
GRMZM5G820904	4.76575	11.5026	1.27118	0.0010214	protein toc75- chloroplastic-like	Miscellanea	-	IPR010827 (PFAM); PTHR12815 (PANTHER), PTHR12815:SF6 (PANTHER), tmhmm (TMHMM)
GRMZM2G366150	9.09731	51.2212	2.49323	0.0319489	regulatory subunit	Miscellanea	0	no IPS match
GRMZM2G175177	35.646	1.15215	-4.95134	3.17821e-08	replication factor a	Miscellanea	-	IPR004813 (PFAM); PTHR31645 (PANTHER), PTHR31645:SF0 (PANTHER), tmhmm (TMHMM)
GRMZM2G445958	4.77049	0.638451	-2.90149	0.00292671	replication protein a 32 kda subunit a-like	Miscellanea	-	SignalP-NN(euk) (SIGNALP)
GRMZM2G468475	0	3.82163	9999999	9.81616e-05	replication protein a 70 kda dna-binding subunit	Miscellanea	-	IPR012340 (G3DSA:2.40.50.GENE3D); IPR013955 (PFAM); PTHR23273 (PANTHER)
GRMZM2G301553	0	0.441208	9999999	0.0271457	replication protein a 70 kda dna-binding subunit	Miscellanea	-	IPR001412 (PROSITE); IPR009688 (PFAM); IPR012340 (G3DSA:2.40.50.GENE3D); IPR014729 (G3DSA:3.40.50.GENE3D); PTHR11946 (PANTHER), PTHR11946:SF10 (PANTHER), tmhmm (TMHMM), SSF52374 (SUPERFAMILY)
GRMZM5G837210	0.198494	0.939987	2.24355	0.00932183	retroelement protein	Miscellanea	0	no IPS match
GRMZM5G841990	1.07334	0.504308	-1.08973	0.00412786	retroelement protein	Miscellanea	0	SignalP-NN(euk) (SIGNALP), tmhmm (TMHMM)
GRMZM5G868355	1.00992	3.21381	1.67004	0.00102231	scarecrow-like protein 14-like	Miscellanea	-	IPR005202 (PFAM); PTHR31636 (PANTHER)
GRMZM5G875954	3.9054	0.579161	-2.75343	0.00131238	selenium binding protein	Miscellanea	-	IPR008826 (PANTHER); PTHR23300:SF0 (PANTHER)
GRMZM2G179268	0.465227	0.0816391	-2.5106	0.0257238	serine-threonine protein plant-	Miscellanea	EC:2.7.11.0; EC:2.7.10.0	IPR000719 (PFAM); IPR002290 (SMART); IPR008271 (PROSITE); IPR011009 (SUPERFAMILY); IPR020635 (SMART); G3DSA:1.10.510.10 (GENE3D), G3DSA:3.30.200.20 (GENE3D), PTHR24420 (PANTHER), PTHR24420:SF399 (PANTHER)
GRMZM2G150478	0.704828	1.62544	1.20549	0.0455532	skip interacting protein 15	Miscellanea	0	no IPS match
GRMZM5G827147	0	2.24184	9999999	0.00182251	snare domain containing protein	Miscellanea	-	PTHR12380 (PANTHER), PTHR12380:SF7 (PANTHER)
GRMZM2G052880	12.1161	1.01152	-3.58233	7.41476e-13	snare-interacting protein keule	Miscellanea	-	no IPS match
GRMZM2G348664	0.0284059	3.47408	6.9343	9.69654e-06	squamosa promoter-binding-like protein 1	Miscellanea	0	no IPS match
GRMZM2G052868	4.19e-05	1.79812	15.3892	0.0179248	squamosa promoter-binding-like protein 15-like	Miscellanea	-	no IPS match
GRMZM2G463483	3.88321	8.4226	1.11702	0.00703648	superkiller viralicidic activity 2-like 2-like	Miscellanea	-	IPR008758 (PANTHER); IPR025696 (PFAM); PTHR11010:SF2 (PANTHER), tmhmm (TMHMM)
AC187218.4_FG001	0	0.139016	9999999	1.24221e-05	tetratricopeptide repeat -containing protein	Miscellanea	0	no IPS match
GRMZM2G040401	28.3252	7.8597	-1.84954	0.000874804	adaptin ear-binding coat-associated protein 1 necap-1 family protein	Miscellanea	-	no IPS match
GRMZM2G082799	308.433	1152.03	1.90115	5.2317e-06	bet1 protein precursor	Miscellanea	0	no IPS match
AC216073.3_FG001	0	0.113087	9999999	0.0447231	clathrin binding protein	Miscellanea	0	no IPS match
GRMZM2G067919	153.879	71.0879	-1.11412	0.0119419	globulin1	Miscellanea	-	IPR006045 (PFAM); IPR011051 (SUPERFAMILY); IPR014710 (G3DSA:2.60.120.GENE3D); SignalP-NN(euk) (SIGNALP), tmhmm (TMHMM)
GRMZM2G149392	0.690791	2.29242	1.73055	0.00255742	nudix hydrolase family protein	Miscellanea	0	no IPS match
GRMZM2G160324	0.736388	25.6125	5.12024	0.000916199	t-snare	Miscellanea	0	PTHR10918 (PANTHER), PTHR10918:SF8 (PANTHER)
GRMZM2G136868	0.0986275	0.461489	2.22623	0.0021738	transducin family	Miscellanea	-	no IPS match
GRMZM2G363691	0	3.69494	9999999	0.00586775	transducin wd40 repeat-like superfamily protein isoform 3	Miscellanea	-	IPR015943 (G3DSA:2.130.10.GENE3D); PTHR14494 (PANTHER), PTHR14494:SF0 (PANTHER)
GRMZM2G373761	0	0.163433	9999999	0.0361324	villin 4 isoform 2	Miscellanea	-	IPR002293 (PANTHER); IPR015606 (PTHR11785:PANTHER); SignalP-NN(euk) (SIGNALP), tmhmm (TMHMM)
GRMZM2G042886	0.928733	0.364887	-1.34781	0.0180538	7-hydroxymethyl chlorophyll a chloroplastic-like	Photosynthesis	0	PTHR31332 (PANTHER), PTHR31332:SF0 (PANTHER), SignalP-NN(euk) (SIGNALP)
GRMZM2G086763	12.1291	0.475733	-4.67218	0.00459904	chloroplast post-illumination chlorophyll fluorescence increase protein	Photosynthesis	-	no IPS match
GRMZM2G140874	0.10858	6.39689	5.88054	0.000250374	chloroplast thylakoid isoform 3	Photosynthesis	-	no IPS match
GRMZM2G032282	16.6437	201.874	3.60041	1.73555e-18	coproporphyrinogen iii oxidase	Photosynthesis	EC:1.3.3.3	SignalP-NN(euk) (SIGNALP)
GRMZM2G003631	46.0847	0.999227	-5.52733	0.00985174	negatively light-regulated protein	Photosynthesis	-	no IPS match
GRMZM2G416644	0.984259	5.03678	2.35539	0.0027109	negatively light-regulated protein	Photosynthesis	0	no IPS match
GRMZM5G842965	0	1.84504	9999999	0.000292314	negatively light-regulated protein	Photosynthesis	0	IPR006760 (PFAM)
AC184133.3_FG001	0.0605377	0	-9999999	0.000119106	negatively light-regulated protein	Photosynthesis	0	no IPS match
GRMZM2G427557	0.00275441	0.010719	1.96036	0.038211	photosystem ii 47 kda protein	Photosynthesis	-	IPR000932 (PFAM); IPR017486 (TIGRFAMs); SignalP-NN(euk) (SIGNALP), tmhmm (TMHMM), SSF81558 (SUPERFAMILY)
GRMZM2G426862	2.47869	0	-9999999	0.0208949	protochlorophyllide-dependent translocon component chloroplastic-like	Photosynthesis	EC:1.14.13.122	IPR017941 (G3DSA:2.102.10.GENE3D); PTHR21266 (PANTHER), PTHR21266:SF3 (PANTHER)
GRMZM5G818058	2.52106	1.02119	-1.30378	0.000399568	thylakoid membrane phosphoprotein 14 chloroplastic-like	Photosynthesis	-	no IPS match
GRMZM2G068989	0.000136937	0.54258	11.9521	0.0389165	20s proteasome subunit beta-4	Proteolysis	-	no IPS match
AC203955.3_FG005	0	0.523397	9999999	0.0300711	20s proteasome subunit beta-4	Proteolysis	-	no IPS match
GRMZM2G367001	0.0140067	1.97207	7.13745	1.43833e-05	26s proteasome non-atpase regulatory subunit 12-like	Proteolysis	-	IPR002885 (PFAM); PTHR10855 (PANTHER), PTHR10855:SF1 (PANTHER)
GRMZM2G388576	3.51724	9.46593	1.4283	8.52143e-06	26s proteasome non-atpase regulatory subunit 14	Proteolysis	-	IPR000555 (PFAM); IPR000719 (PFAM); IPR024969 (PFAM); G3DSA:1.10.510.10 (GENE3D), G3DSA:3.40.140.10 (GENE3D), PTHR10410 (PANTHER), PTHR10410:SF5 (PANTHER), SSF102712 (SUPERFAMILY)
GRMZM2G121452	170.983	46.7038	-1.87224	0.00587635	26s proteasome non-atpase regulatory subunit 8	Proteolysis	-	IPR005062 (PFAM); IPR006746 (PANTHER)
GRMZM2G009987	0	1.65953	9999999	0.00051089	26s proteasome regulatory complex atpase rpt3	Proteolysis	EC:3.6.4.3	no IPS match
GRMZM2G144440	6.86948	3.07754	-1.15842	0.00411617	aspartic proteinase	Proteolysis	EC:3.4.23.0	IPR001461 (PANTHER); IPR021109 (G3DSA:2.40.70.GENE3D); PTHR13683:SF83 (PANTHER), SignalP-NN(euk) (SIGNALP)
GRMZM2G065757	38.8905	346.183	3.15405	0.0001153	aspartic proteinase oryzasin-1 precursor	Proteolysis	EC:3.4.23.0	IPR001461 (PRINTS); IPR001969 (PROSITE); IPR007856 (PFAM); IPR008138 (PFAM); IPR008139 (SMART); IPR011001 (G3DSA:1.10.225.GENE3D); IPR021109 (G3DSA:2.40.70.GENE3D); PTHR13683:SF85 (PANTHER)
GRMZM2G035636	5.00505	13.6354	1.4459	1.03051e-13	aspartic proteinase oryzasin-1 precursor	Proteolysis	EC:3.4.23.0	IPR001461 (PRINTS); IPR001680 (PFAM); IPR001969 (PROSITE); IPR007856 (PFAM); IPR008138 (PFAM); IPR008139 (SMART); IPR008826 (PFAM); IPR011001 (G3DSA:1.10.225.GENE3D); IPR011041 (SUPERFAMILY); IPR015943 (G3DSA:2.130.10.GENE3D); IPR017986 (PROFILE); IPR021109 (G3DSA:2.40.70.GENE3D); PTHR13683:SF85 (PANTHER), SignalP-NN(euk) (SIGNALP)
GRMZM2G457544	0	2.25949	9999999	1.01318e-06	e3 ubiquitin protein ligase drip2-like	Proteolysis	-	IPR001841 (SMART); IPR013083 (G3DSA:3.30.40.GENE3D); IPR017907 (PROSITE); IPR018957 (PFAM); PTHR10825 (PANTHER), PTHR10825:SF3 (PANTHER), SSF57850 (SUPERFAMILY)
GRMZM2G131012	0.0186617	4.15901	7.80002	0.00121641	e3 ubiquitin-protein ligase arkadia-	Proteolysis	0	no IPS match
AC211190.4_FG004	0.204104	10.5822	5.69619	0.0327708	e3 ubiquitin-protein ligase at3g02290-like	Proteolysis	-	IPR001841 (PFAM); IPR007751 (PFAM); IPR011009 (SUPERFAMILY); IPR013083 (G3DSA:3.30.40.GENE3D); G3DSA:3.30.200.20 (GENE3D), PTHR22766 (PANTHER), PTHR22766:SF29 (PANTHER), SignalP-NN(euk) (SIGNALP), SSF57850 (SUPERFAMILY)
GRMZM2G138568	0.205554	0	-9999999	0.00370974	e3 ubiquitin-protein ligase chip	Proteolysis	EC:6.3.2.19	PTHR31645 (PANTHER), PTHR31645:SF0 (PANTHER), tmhmm (TMHMM)
GRMZM2G180132	0.307028	0.0459406	-2.74053	0.00235988	e3 ubiquitin-protein ligase lin-1-like	Proteolysis	-	SignalP-NN(euk) (SIGNALP)
GRMZM2G044858	2.24822	26.5504	3.56188	0.0145896	e3 ubiquitin-protein ligase rfwd3-like	Proteolysis	-	IPR013083 (G3DSA:3.30.40.GENE3D); PTHR16047 (PANTHER), PTHR16047:SF7 (PANTHER), SSF57850 (SUPERFAMILY)
GRMZM2G346497	2.51502	0.176629	-3.83178	0.0145896	e3 ubiquitin-protein ligase rfwd3-like	Proteolysis	-	PTHR16047 (PANTHER), PTHR16047:SF7 (PANTHER)
GRMZM2G093625	3.22e-05	6.11391	17.5347	8.1038e-05	e3 ubiquitin-protein ligase rkp-like	Proteolysis	EC:6.3.2.19	SignalP-NN(euk) (SIGNALP), tmhmm (TMHMM)
GRMZM2G039968	0	4.12004	9999999	1.34618e-27	e3 ubiquitin-protein ligase rnf4-like	Proteolysis	-	IPR001841 (PFAM); IPR013083 (G3DSA:3.30.40.GENE3D); IPR017907 (PROSITE); PTHR23041 (PANTHER), PTHR23041:SF20 (PANTHER), SSF57850 (SUPERFAMILY)
GRMZM2G101098	35.4596	2.26758	-3.96695	0.00289373	e3 ubiquitin-protein ligase upl6	Proteolysis	EC:6.3.2.19	no IPS match
GRMZM5G860014	24.577	2.64975	-3.21338	0.0369946	kelch motif family protein	Proteolysis	-	no IPS match
GRMZM2G161348	1.67e-05	0.0365118	11.0943	0.00601651	kelch motif family protein	Proteolysis	-	no IPS match
GRMZM2G006918	0	0.69169	9999999	0.0025615	kelch motif family protein	Proteolysis	-	no IPS match
GRMZM5G890241	11.414	0	-9999999	3.69336e-06	lrr repeats and ubiquitin-like domain-containing protein at2g30105-like	Proteolysis	-	IPR001611 (PFAM); IPR003591 (SMART); IPR025875 (PFAM); G3DSA:3.80.10.10 (GENE3D), PTHR23155 (PANTHER), PF13855 (PFAM), SM00364 (SMART), SSF52058 (SUPERFAMILY)
GRMZM2G012238	6.30056	0.922097	-2.77249	3.55752e-26	membrane-anchored ubiquitin-fold protein 3-like	Proteolysis	0	no IPS match
GRMZM2G012269	8.97641	3.5811	-1.32574	3.55752e-26	membrane-anchored ubiquitin-fold protein 3-like	Proteolysis	0	SignalP-NN(euk) (SIGNALP)
GRMZM2G020574	26.9602	1.5036	-4.16434	4.40986e-29	mitochondrial ubiquitin ligase activator of nfkb 1	Proteolysis	EC:6.3.2.0	no IPS match
GRMZM2G373527	17.6906	1.16191	-3.92841	0.0103968	probable 26s proteasome non-atpase regulatory subunit 3-like	Proteolysis	-	no IPS match
GRMZM5G845096	13.1254	30.66	1.224	0.0103968	probable 26s proteasome non-atpase regulatory subunit 3-like	Proteolysis	-	no IPS match
GRMZM2G368908	2.72296	27.5132	3.33688	0.000444387	probable 26s proteasome non-atpase regulatory subunit 8a	Proteolysis	-	IPR000555 (PFAM); IPR024969 (PFAM); PTHR10540 (PANTHER), PTHR10540:SF7 (PANTHER)
GRMZM2G122754	0.0494053	0.109347	1.14618	0.0380555	probable ubiquitin conjugation factor e4-like	Proteolysis	-	IPR019474 (PFAM); PTHR13931 (PANTHER), PTHR13931:SF2 (PANTHER)
GRMZM2G119544	8.66453	1.33832	-2.6947	0.00010623	proteasome assembly chaperone 3-like	Proteolysis	0	no IPS match
GRMZM5G850355	131.945	3.5577	-5.21285	1.16089e-07	proteasome subunit alpha type	Proteolysis	EC:3.4.25.0	no IPS match
GRMZM5G861479	0.761423	35.7067	5.55135	0.00269552	proteasome subunit alpha type	Proteolysis	EC:3.4.25.0	IPR023332 (PROFILE); G3DSA:3.60.20.10 (GENE3D), PTHR11599 (PANTHER), PTHR11599:SF16 (PANTHER), SignalP-NN(euk) (SIGNALP), SSF56235 (SUPERFAMILY)
AC192244.3_FG001	424.673	100.537	-2.07863	0.0208241	proteasome subunit alpha type 1	Proteolysis	EC:3.4.25.0	IPR000426 (PFAM); IPR001353 (PFAM); IPR023332 (PROFILE); G3DSA:3.60.20.10 (GENE3D), PTHR11599 (PANTHER), PTHR11599:SF12 (PANTHER), SSF56235 (SUPERFAMILY)
GRMZM2G445100	21.2862	46.4156	1.12469	4.49023e-11	proteasome subunit alpha type 3	Proteolysis	EC:3.4.25.0	IPR000426 (PFAM); IPR001353 (PFAM); IPR023332 (PROFILE); G3DSA:3.60.20.10 (GENE3D), PTHR11599 (PANTHER), PTHR11599:SF10 (PANTHER), SSF56235 (SUPERFAMILY)
GRMZM2G008623	87.1624	2.25408	-5.2731	8.01655e-10	proteasome subunit alpha type 3	Proteolysis	EC:3.4.25.0	IPR000426 (PFAM); IPR001353 (PFAM); IPR023332 (PROFILE); G3DSA:3.60.20.10 (GENE3D), PTHR11599 (PANTHER), PTHR11599:SF10 (PANTHER), SSF56235 (SUPERFAMILY)
AC149475.2_FG003	208.253	76.9124	-1.43705	7.81744e-10	proteasome subunit alpha type 5	Proteolysis	EC:3.4.25.0	no IPS match
GRMZM2G045371	74.7297	151.101	1.01576	6.25354e-06	proteasome subunit beta type-3-like	Proteolysis	EC:3.4.25.0	IPR001353 (PFAM); IPR016050 (PROSITE); IPR023333 (PROFILE); G3DSA:3.60.20.10 (GENE3D), PTHR11599 (PANTHER), PTHR11599:SF7 (PANTHER), SSF56235 (SUPERFAMILY)
GRMZM2G402797	0	4.34569	9999999	0.000188227	ring-h2 finger protein atl2a	Proteolysis	-	SignalP-NN(euk) (SIGNALP), tmhmm (TMHMM)
GRMZM2G440866	14.4767	5.8087	-1.31745	0.0372115	ring-h2 finger protein atl2b	Proteolysis	-	no IPS match
GRMZM2G073223	0.3613	1.63422	2.17733	0.00458819	subtilisin-like protease-like	Proteolysis	EC:3.4.21.0	IPR000209 (G3DSA:3.40.50.GENE3D); IPR003137 (PFAM); IPR010259 (PFAM); IPR015500 (PRINTS); IPR023828 (PROSITE); G3DSA:3.30.70.80 (GENE3D), G3DSA:3.50.30.30 (GENE3D), PTHR10795:SF17 (PANTHER)
GRMZM2G131177	49.6378	0.339191	-7.1932	0.00492756	subtilisin-like protease-like	Proteolysis	EC:3.4.21.0	IPR000209 (G3DSA:3.40.50.GENE3D); IPR003137 (PFAM); IPR010259 (PFAM); IPR015500 (PRINTS); IPR023828 (PROSITE); G3DSA:3.50.30.30 (GENE3D), PTHR10795:SF17 (PANTHER), SignalP-NN(euk) (SIGNALP), tmhmm (TMHMM)
GRMZM2G073300	1.17534	3.91571	1.7362	0.00458819	subtilisin-like protease-like	Proteolysis	EC:3.4.21.0	SignalP-NN(euk) (SIGNALP)
GRMZM2G418232	3.31814	13.6758	2.04318	6.94384e-05	ubiquitin carboxyl-terminal hydrolase 12-like	Proteolysis	EC:3.1.2.15	IPR024729 (PFAM); PTHR24619 (PANTHER), PTHR24619:SF9 (PANTHER), PF14533 (PFAM)
GRMZM5G860173	54.7019	23.4426	-1.22246	2.08756e-07	ubiquitin carboxyl-terminal hydrolase isozyme l3	Proteolysis	EC:3.1.2.15	no IPS match
GRMZM2G116919	9.0913	65.6469	2.85217	2.98723e-12	ubiquitin conjugating enzyme 2	Proteolysis	EC:6.3.2.19	IPR000608 (PFAM); IPR016135 (G3DSA:3.10.110.GENE3D); PTHR24067 (PANTHER), PTHR24067:SF42 (PANTHER), SM00212 (SMART)
GRMZM2G050952	0	0.657865	9999999	0.00324499	ubiquitin domain-containing protein 1-like	Proteolysis	0	PTHR13609 (PANTHER)
GRMZM2G152631	0	9.31551	9999999	1.95541e-07	ubiquitin ligase protein fancl	Proteolysis	-	IPR013781 (G3DSA:3.20.20.GENE3D); IPR015902 (PANTHER); IPR017853 (SUPERFAMILY); PTHR10357:SF75 (PANTHER)
GRMZM2G132854	5.11929	85.6135	4.06382	5.15459e-05	ubiquitin thioesterase otu1-like	Proteolysis	-	no IPS match
GRMZM2G312871	0.482959	1.13801	1.23654	0.0356886	ubiquitin thioesterase otub2-like	Proteolysis	0	IPR003323 (PROFILE); IPR019400 (PFAM); PTHR12931 (PANTHER), SSF54001 (SUPERFAMILY)
GRMZM2G422317	0.0257915	0.0803637	1.63965	0.00261628	ubiquitin-conjugating enzyme e2 2-like	Proteolysis	EC:6.3.2.0	IPR000608 (PFAM); IPR016135 (G3DSA:3.10.110.GENE3D); PTHR24067 (PANTHER), PTHR24067:SF67 (PANTHER)
GRMZM2G093925	0.00178349	0.968705	9.08521	0.00714784	ubiquitin-conjugating enzyme e2 36	Proteolysis	EC:6.3.2.19	no IPS match
GRMZM5G894055	21.2937	9.52162	-1.16115	0.026772	ubiquitin-conjugating enzyme e2-17 kda 9	Proteolysis	EC:6.3.2.19	no IPS match
GRMZM2G015287	10.9597	22.065	1.00955	5.47592e-08	ubiquitin-conjugating enzyme family	Proteolysis	EC:6.3.2.19	no IPS match
GRMZM2G181649	0.0294196	1.64927	5.80891	0.00539164	ubiquitin-conjugating enzyme family	Proteolysis	EC:6.3.2.0	IPR000504 (PFAM); IPR012677 (G3DSA:3.30.70.GENE3D); IPR016135 (G3DSA:3.10.110.GENE3D); PTHR24011 (PANTHER), PTHR24011:SF12 (PANTHER), SSF54928 (SUPERFAMILY)
GRMZM5G861681	228.375	87.2236	-1.38861	0.0100046	ubiquitin-fold modifier 1	Proteolysis	-	no IPS match
GRMZM2G138103	80.1871	13.1429	-2.60909	0.00662898	ubiquitin-fold modifier-conjugating enzyme 1-like	Proteolysis	EC:6.3.2.19	IPR014806 (PIR); IPR016135 (SUPERFAMILY)
GRMZM2G337479	7.33607	21.2719	1.53587	0.00995274	ubiquitin-like-specific protease esd4-like	Proteolysis	0	no IPS match
GRMZM2G323672	0.472043	4.37034	3.21076	0.00552277	ubiquitin-protein ligase zinc ion binding protein	Proteolysis	-	IPR018866 (PFAM); PTHR31169 (PANTHER), PTHR31169:SF0 (PANTHER)
GRMZM2G061758	0.0599671	4.41418	6.20183	0.00256464	ubiquitin-protein ligase zinc ion binding protein	Proteolysis	EC:6.3.2.19	IPR004162 (PANTHER); IPR008974 (SUPERFAMILY); IPR013010 (PROFILE); IPR013323 (G3DSA:3.90.890.GENE3D); IPR018121 (PFAM); PTHR10315:SF3 (PANTHER)
AC209057.2_FG003	0.182616	0.940712	2.36494	0.0123407	wd and tetratricopeptide repeats protein 1-like isoform x1	Proteolysis	0	no IPS match
GRMZM2G106017	7.00405	23.8345	1.76679	0.0123407	wd and tetratricopeptide repeats protein 1-like isoform x1	Proteolysis	-	IPR001680 (PFAM); IPR015943 (G3DSA:2.130.10.GENE3D); IPR017986 (PROFILE); PTHR15574 (PANTHER), PTHR15574:SF6 (PANTHER)
GRMZM2G048045	42.3911	6.791	-2.64207	0.010623	wd repeat-containing protein	Proteolysis	0	SignalP-NN(euk) (SIGNALP)
GRMZM2G134471	0.00837679	2.39009	8.15645	0.00440296	wd repeat-containing protein 43-like	Proteolysis	0	tmhmm (TMHMM)
AC198650.3_FG003	0.474337	17.0887	5.17099	0.00687346	wd repeat-containing protein 44-like	Proteolysis	-	IPR001680 (PFAM); IPR015943 (G3DSA:2.130.10.GENE3D); IPR017986 (SUPERFAMILY); IPR019775 (PROSITE); PTHR14221 (PANTHER), PTHR14221:SF0 (PANTHER)
GRMZM5G823940	0.000366392	0.0107174	4.87042	0.0384031	wd repeat-containing protein 5-like	Proteolysis	-	no IPS match
GRMZM2G316113	82.0974	29.6493	-1.46934	0.000389993	wd-40 repeat-containing protein msi4-like	Proteolysis	-	no IPS match
GRMZM2G316113	82.0974	29.6493	-1.46934	8.47814e-05	wd-40 repeat-containing protein msi4-like	Proteolysis	-	no IPS match
GRMZM2G119127	8.3751	0.258792	-5.01624	0.0122671	1-aminocyclopropane-1-carboxylate oxidase homolog 1-like	Resistance	EC:1.14.11.0	no IPS match
GRMZM2G119116	0.528181	13.2676	4.65073	0.0122671	1-aminocyclopropane-1-carboxylate oxidase homolog 1-like	Resistance	EC:1.14.11.0	IPR005123 (PFAM); IPR026992 (PFAM); IPR027443 (G3DSA:2.60.120.GENE3D); PTHR10209 (PANTHER), PTHR10209:SF55 (PANTHER), SSF51197 (SUPERFAMILY)
GRMZM2G394669	1.86682	0.298052	-2.64695	0.00971456	1-aminocyclopropane-1-carboxylate oxidase homolog 1-like	Resistance	EC:1.14.11.0	no IPS match
GRMZM2G355358	35.316	12.0212	-1.55474	0.0145851	acidic endochitinase	Resistance	EC:3.2.1.0	PS51257 (PROFILE), SignalP-NN(euk) (SIGNALP), tmhmm (TMHMM)
GRMZM2G090910	0	0.481347	9999999	0.00194304	acidic leucine-rich nuclear phosphoprotein 32 family member a	Resistance	-	G3DSA:3.80.10.10 (GENE3D), PTHR11375 (PANTHER), PTHR11375:SF0 (PANTHER), SSF52058 (SUPERFAMILY)
GRMZM2G014577	206.21	23.3473	-3.14279	7.11041e-05	apoptosis inhibitor 5-like	Resistance	-	IPR008383 (PFAM); IPR011989 (G3DSA:1.25.10.GENE3D); IPR016024 (SUPERFAMILY); PTHR12758 (PANTHER), PTHR12758:SF16 (PANTHER)
GRMZM2G059039	0.260646	45.699	7.45393	8.42828e-08	apoptosis inhibitor 5-like	Resistance	-	IPR008383 (PFAM); IPR011989 (G3DSA:1.25.10.GENE3D); IPR016024 (SUPERFAMILY); PTHR12758 (PANTHER), PTHR12758:SF15 (PANTHER)
GRMZM2G078508	15.0504	59.6769	1.98737	0.0385644	auxin-binding protein	Resistance	-	IPR000526 (PRINTS); IPR011051 (SUPERFAMILY); IPR014710 (G3DSA:2.60.120.GENE3D)
AC194371.2_FG001	0	2.95516	9999999	0.0045859	auxin-responsive family protein	Resistance	-	IPR003676 (PFAM); PTHR31929 (PANTHER)
AC206861.3_FG002	1.01479	0.0712044	-3.83307	0.0440382	barley mlo defense gene homolog2	Resistance	0	no IPS match
AC208221.3_FG002	0	0.32536	9999999	9.25855e-15	bowman birk trypsin inhibitor	Resistance	-	IPR000877 (G3DSA:2.10.69.GENE3D)
GRMZM2G088861	0.514715	0.194949	-1.40068	0.0462925	brassinosteroid insensitive 1-associated receptor kinase 1 precursor	Resistance	-	IPR001611 (PFAM); IPR013210 (PFAM); G3DSA:3.80.10.10 (GENE3D), PTHR24420 (PANTHER), PTHR24420:SF289 (PANTHER), PF13855 (PFAM), SSF52058 (SUPERFAMILY)
GRMZM2G172774	0	2.53084	9999999	7.55409e-06	receptor like protein 44	Resistance	-	no IPS match
GRMZM2G410991	20.1815	2.25289	-3.16318	0.00474458	chitin elicitor-binding protein	Resistance	-	IPR000873 (PFAM); IPR025110 (PFAM); G3DSA:2.30.38.10 (GENE3D), G3DSA:3.30.300.30 (GENE3D), PTHR24095 (PANTHER), PTHR24095:SF29 (PANTHER), SSF56801 (SUPERFAMILY)
GRMZM2G095037	0	0.0162649	9999999	0.00786744	cyst nematode resistance	Resistance	0	no IPS match
GRMZM2G415161	0.0158394	0	-9999999	0.0305186	disease resistance protein rga1-like	Resistance	0	no IPS match
GRMZM2G097813	0	0.300566	9999999	3.87355e-05	disease resistance protein rga2	Resistance	-	IPR002182 (PFAM); IPR027417 (SUPERFAMILY); PTHR23155 (PANTHER), PTHR23155:SF94 (PANTHER)
GRMZM5G821444	0	2.07526	9999999	0.0310628	disease resistance protein rpm1	Resistance	-	IPR002182 (PFAM); IPR027417 (SUPERFAMILY); G3DSA:3.40.50.300 (GENE3D), PTHR23155 (PANTHER), PTHR23155:SF152 (PANTHER)
GRMZM2G078170	1.50804	0.412841	-1.86902	0.00935459	disease resistance protein rpm1	Resistance	-	no IPS match
GRMZM2G147869	11.1035	0.851214	-3.70535	0.0499518	disease resistance protein rpm1	Resistance	0	SignalP-NN(euk) (SIGNALP), tmhmm (TMHMM)
AC195587.4_FG004	5.74157	12.6246	1.13672	0.00145128	disease resistance protein rxw24l	Resistance	-	IPR000767 (PRINTS); IPR002182 (PFAM); IPR027417 (SUPERFAMILY); G3DSA:3.40.50.1820 (GENE3D), G3DSA:3.40.50.300 (GENE3D), G3DSA:3.80.10.10 (GENE3D), PTHR23155 (PANTHER), PTHR23155:SF190 (PANTHER), PF12697 (PFAM), SSF52058 (SUPERFAMILY), SSF53474 (SUPERFAMILY)
GRMZM2G101513	0.0528511	0.224369	2.08587	0.000231906	disease resistance rpp13-like protein 1-like	Resistance	-	IPR027417 (SUPERFAMILY); PTHR23155 (PANTHER), PTHR23155:SF94 (PANTHER)
GRMZM2G403407	0.0125547	0.164273	3.7098	0.00636896	disease resistance rpp13-like protein 1-like	Resistance	-	IPR002182 (PFAM); IPR027417 (SUPERFAMILY); PTHR23155 (PANTHER), PTHR23155:SF94 (PANTHER)
GRMZM2G101527	0.00716953	0.296257	5.36883	1.34903e-06	disease resistance rpp13-like protein 1-like	Resistance	-	IPR027417 (SUPERFAMILY); PTHR23155 (PANTHER), PTHR23155:SF94 (PANTHER)
GRMZM5G827455	0.0964632	0.203327	1.07575	4.43999e-05	disease resistance rpp13-like protein 1-like	Resistance	-	IPR002182 (PFAM); IPR027417 (SUPERFAMILY)
GRMZM2G403424	0.520702	0.106083	-2.29526	4.43999e-05	disease resistance rpp13-like protein 1-like	Resistance	-	no IPS match
GRMZM2G420801	2.41938	24.8243	3.35904	0.0241417	ethylene receptor	Resistance	-	IPR001789 (PFAM); IPR003018 (PFAM); IPR003594 (G3DSA:3.30.565.GENE3D); IPR005467 (PROFILE); IPR009082 (SUPERFAMILY); IPR011006 (SUPERFAMILY); IPR014525 (PIR); G3DSA:3.30.450.40 (GENE3D), G3DSA:3.40.50.2300 (GENE3D), PTHR24423 (PANTHER), PTHR24423:SF360 (PANTHER), SignalP-NN(euk) (SIGNALP), tmhmm (TMHMM), SSF55781 (SUPERFAMILY)
GRMZM5G881323	14.3795	1.63525	-3.13643	0.0241417	ethylene receptor	Resistance	-	IPR003018 (PFAM); IPR009082 (SUPERFAMILY); G3DSA:3.30.450.40 (GENE3D), PTHR24423 (PANTHER), PTHR24423:SF360 (PANTHER), SignalP-NN(euk) (SIGNALP), tmhmm (TMHMM), SSF55781 (SUPERFAMILY)
GRMZM2G033756	0	2.38108	9999999	0.00529906	ethylene-overproduction protein 1-like	Resistance	-	no IPS match
AC206951.3_FG017	2.18619	0.0198495	-6.78317	0.0169583	ethylene-responsive element binding protein 2	Resistance	-	no IPS match
GRMZM2G169382	1.59778	27.0355	4.08071	0.0189567	ethylene-responsive factor-like protein 1	Resistance	-	IPR001471 (PRINTS); IPR016177 (SUPERFAMILY); PTHR31190 (PANTHER), PTHR31190:SF0 (PANTHER)
GRMZM5G825061	24.8669	0.938202	-4.72818	0.0189567	ethylene-responsive factor-like protein 1	Resistance	-	no IPS match
GRMZM2G060249	0	1.23077	9999999	6.75626e-05	ethylene-responsive transcription factor lep-like	Resistance	-	IPR001471 (G3DSA:3.30.730.GENE3D)
GRMZM2G048375	0.0116507	0.0934246	3.00339	0.014786	glycosyl hydrolase family 10 protein	Resistance	EC:3.2.1.0	IPR001000 (PFAM); IPR003305 (PFAM); IPR008979 (G3DSA:2.60.120.GENE3D); IPR013781 (G3DSA:3.20.20.GENE3D); IPR017853 (SUPERFAMILY); PTHR31490 (PANTHER)
GRMZM2G015285	0.263543	0.703254	1.41601	0.0351009	harpin binding protein 1	Resistance	-	IPR006843 (PFAM)
GRMZM2G157869	0.0296656	2.81078	6.56604	0.00548345	hypersensitive-induced response protein	Resistance	-	IPR001107 (PFAM); IPR001972 (PANTHER); PTHR10264:SF25 (PANTHER), SSF117892 (SUPERFAMILY)
GRMZM2G001803	7.14979	30.1813	2.07768	0.0493236	iaa-alanine resistance protein 1-like	Resistance	-	IPR003689 (PFAM); PTHR16950 (PANTHER), PTHR16950:SF2 (PANTHER)
AC206425.3_FG002	4.29174	1.63215	-1.39479	0.00844337	jasmonate-induced protein	Resistance	0	no IPS match
GRMZM2G113941	0.0260712	5.71712	7.77669	1.10303e-34	leucine-rich repeat family protein	Resistance	-	no IPS match
AC205982.3_FG013	0.0381058	5.72172	7.23029	2.74874e-46	leucine-rich repeat family protein	Resistance	-	no IPS match
GRMZM2G082362	0.041874	0.27638	2.72253	0.0119055	leucine-rich repeat receptor protein kinase exs-like	Resistance	EC:2.7.11.0; EC:2.7.10.0	no IPS match
GRMZM2G463904	0.971293	3.07659	1.66335	0.0272431	leucine-rich repeat receptor-like protein kinase family protein	Resistance	EC:2.7.11.0	SignalP-NN(euk) (SIGNALP)
GRMZM2G366953	0.0251337	0.122818	2.28883	0.000722141	leucine-rich repeat receptor-like protein kinase family protein	Resistance	EC:2.7.10.0; EC:2.7.11.0	IPR000719 (PFAM); IPR002290 (SMART); IPR011009 (SUPERFAMILY); IPR013845 (PRODOM); IPR017441 (PROSITE); IPR020635 (SMART); IPR027850 (PFAM); G3DSA:1.10.510.10 (GENE3D), G3DSA:3.30.200.20 (GENE3D), PTHR24420 (PANTHER), PTHR24420:SF44 (PANTHER)
GRMZM2G463935	0.287794	0.0175734	-4.03357	0.0272431	leucine-rich repeat receptor-like protein kinase family protein	Resistance	EC:2.7.11.0; EC:2.7.10.0	IPR000719 (PFAM); IPR002290 (SMART); IPR008271 (PROSITE); IPR011009 (SUPERFAMILY); IPR017441 (PROSITE); IPR020635 (SMART); G3DSA:1.10.510.10 (GENE3D), G3DSA:3.30.200.20 (GENE3D), PTHR24420 (PANTHER), PTHR24420:SF58 (PANTHER), SignalP-NN(euk) (SIGNALP), tmhmm (TMHMM)
GRMZM2G012685	0.004935	0.39747	6.33165	0.00523076	leucine-rich repeat receptor-like serine threonine-protein kinase at2g24130-like	Resistance	EC:2.7.11.0	no IPS match
AC189699.4_FG002	0	0.390025	9999999	0.00102547	leucine-rich repeat receptor-like serine threonine-protein kinase bam1-like	Resistance	EC:2.7.11.0	G3DSA:3.80.10.10 (GENE3D), PTHR24420 (PANTHER), PTHR24420:SF358 (PANTHER), SSF52047 (SUPERFAMILY)
GRMZM2G072569	5.92207	2.44481	-1.27638	0.000797871	leucine-rich repeat receptor-like serine threonine-protein kinase bam1-like	Resistance	EC:2.7.11.25; EC:1.3.1.74; EC:2.7.10.0	IPR000719 (PROFILE); IPR001245 (PFAM); IPR001611 (PFAM); IPR002290 (SMART); IPR003591 (SMART); IPR008271 (PROSITE); IPR011009 (SUPERFAMILY); IPR013210 (PFAM); IPR020635 (SMART); G3DSA:1.10.510.10 (GENE3D), G3DSA:3.30.200.20 (GENE3D), G3DSA:3.80.10.10 (GENE3D), PTHR24420 (PANTHER), PTHR24420:SF358 (PANTHER), PF13855 (PFAM), SignalP-NN(euk) (SIGNALP), SSF52047 (SUPERFAMILY), SSF52058 (SUPERFAMILY)
GRMZM2G352289	0	7.0479	9999999	6.82066e-40	mitochondrial+prohibitin+complex+protein+2	Resistance	-	PF13963 (PFAM)
GRMZM2G390487	10.7545	3.8386	-1.48629	9.4627e-05	mlo-like protein 14	Resistance	EC:2.7.11.0	PTHR16092 (PANTHER), PTHR16092:SF13 (PANTHER)
GRMZM2G089288	0.108291	1.04677	3.27296	0.011448	non-specific lipid-transfer protein at5g64080-like	Resistance	-	no IPS match
GRMZM2G091742	0.0227968	0.0537282	1.23685	0.00935979	pathogenesis-related protein 5-like	Resistance	-	no IPS match
GRMZM2G135108	0.161432	0.324917	1.00914	0.0106855	peroxidase	Resistance	EC:1.11.1.7	IPR000823 (PRINTS); IPR002016 (PRINTS); IPR010255 (SUPERFAMILY); IPR019793 (PROSITE); IPR019794 (PROSITE); G3DSA:1.10.420.10 (GENE3D), G3DSA:1.10.520.10 (GENE3D), PTHR31235 (PANTHER), PS51257 (PROFILE), SignalP-NN(euk) (SIGNALP), tmhmm (TMHMM)
GRMZM2G450233	0.080628	0.254495	1.65828	4.81583e-05	peroxidase	Resistance	EC:1.11.1.7	SignalP-NN(euk) (SIGNALP), tmhmm (TMHMM)
GRMZM2G117365	0	0.660234	9999999	0.00015348	peroxidase 15	Resistance	EC:1.11.1.7	IPR000823 (PRINTS); IPR002016 (PRINTS); IPR010255 (SUPERFAMILY); G3DSA:1.10.420.10 (GENE3D), G3DSA:1.10.520.10 (GENE3D), PTHR31388 (PANTHER), PTHR31388:SF0 (PANTHER), SignalP-NN(euk) (SIGNALP), tmhmm (TMHMM)
GRMZM2G394500	5.44781	0.643537	-3.08158	0.0199667	peroxidase 2-like	Resistance	EC:1.11.1.7	IPR000823 (PRINTS); IPR002016 (PRINTS); IPR010255 (SUPERFAMILY); IPR019793 (PROSITE); IPR019794 (PROSITE); G3DSA:1.10.420.10 (GENE3D), G3DSA:1.10.520.10 (GENE3D), PTHR31235 (PANTHER)
GRMZM2G177792	58.2012	23.8349	-1.28797	0.0351009	peroxidase 5-like	Resistance	EC:1.11.1.7	IPR000823 (PRINTS); IPR002016 (PRINTS); IPR010255 (SUPERFAMILY); IPR019793 (PROSITE); IPR019794 (PROSITE); G3DSA:1.10.420.10 (GENE3D), G3DSA:1.10.520.10 (GENE3D), PTHR31235 (PANTHER), SignalP-NN(euk) (SIGNALP), tmhmm (TMHMM)
GRMZM2G308369	37.9436	12.4716	-1.60521	0.0305186	powdery mildew resistance protein pm3 variant	Resistance	-	IPR002182 (PFAM); PTHR23155 (PANTHER), PTHR23155:SF57 (PANTHER), SignalP-NN(euk) (SIGNALP)
GRMZM2G061742	0.174806	1.79618	3.36111	0.00337873	rust resistance protein rp1	Resistance	-	IPR000767 (PRINTS); IPR002182 (PFAM); IPR027417 (SUPERFAMILY); G3DSA:3.40.50.300 (GENE3D), G3DSA:3.80.10.10 (GENE3D), PTHR23155 (PANTHER), PTHR23155:SF97 (PANTHER), tmhmm (TMHMM), SSF52058 (SUPERFAMILY)
GRMZM2G086702	0.000497261	0.830124	10.7051	0.0474905	salicylic acid-binding protein 2-like	Resistance	-	no IPS match
GRMZM2G159082	1.38721	9.4082	2.76173	9.49384e-09	aluminum resistance family protein	Resistance	-	IPR000277 (PANTHER); IPR009651 (PFAM); IPR015421 (G3DSA:3.40.640.GENE3D); IPR015424 (SUPERFAMILY); PTHR11808:SF31 (PANTHER)
AC199843.4_FG009	1.29307	10.9675	3.08436	0.0101928	leucine-rich repeat receptor-like protein kinase family protein	Resistance	EC:2.7.11.0	G3DSA:3.80.10.10 (GENE3D), PTHR24420 (PANTHER), PTHR24420:SF294 (PANTHER)
GRMZM2G100747	0.212953	0.0182083	-3.54787	8.49119e-05	thaumatin domain family protein	Resistance	0	no IPS match
GRMZM2G128617	2.09338	5.45194	1.38094	0.0124084	transmembrane bax inhibitor motif-containing protein 4	Resistance	-	IPR006214 (PANTHER); PTHR23291:SF9 (PANTHER), tmhmm (TMHMM)
GRMZM2G054916	0.0155236	6.17661	8.63621	1.41743e-14	vicilin-like antimicrobial peptides 2-2-like	Resistance	-	IPR006045 (PFAM); IPR011051 (SUPERFAMILY); IPR014710 (G3DSA:2.60.120.GENE3D); SignalP-NN(euk) (SIGNALP)
GRMZM2G405064	50.2449	17.0712	-1.55741	0.00372282	capip1	Response to stress	EC:1.11.1.7	IPR002207 (PRINTS); IPR006867 (PFAM); IPR019587 (PFAM); IPR023393 (G3DSA:3.30.530.GENE3D); G3DSA:1.10.520.10 (GENE3D), PTHR31213 (PANTHER), PTHR31213:SF0 (PANTHER), SSF55961 (SUPERFAMILY)
GRMZM2G456900	0	14.2843	9999999	5.67339e-07	3-ketoacyl- thiolase peroxisomal-like	Response to stress	EC:2.3.1.16	IPR002155 (PANTHER); IPR016038 (G3DSA:3.40.47.GENE3D); IPR016039 (SUPERFAMILY); IPR020613 (PROSITE); IPR020617 (PFAM); PTHR18919:SF15 (PANTHER), tmhmm (TMHMM)
GRMZM2G152442	0.25918	5.2116	4.3297	3.01661e-14	3-ketoacyl- thiolase peroxisomal-like	Response to stress	EC:2.3.1.16	IPR002155 (PANTHER); IPR020616 (PFAM); PTHR18919:SF15 (PANTHER)
GRMZM2G343937	0.0208756	0.635423	4.92783	0.000164264	70-kd heat shock protein	Response to stress	-	IPR013126 (PRINTS); IPR018181 (PROSITE); G3DSA:3.30.420.40 (GENE3D), PTHR19375 (PANTHER), SSF53067 (SUPERFAMILY)
GRMZM2G452475	0	1.07272	9999999	3.96048e-05	acyl-coenzyme a oxidase peroxisomal-like	Response to stress	EC:1.3.99.3; EC:1.3.3.6	no IPS match
GRMZM2G045376	7.77e-05	0.408905	12.3616	0.00313846	acyl-coenzyme a oxidase peroxisomal-like	Response to stress	EC:1.3.99.3; EC:1.3.3.6	IPR006091 (G3DSA:2.40.110.GENE3D); IPR009100 (SUPERFAMILY); IPR012258 (PTHR10909:PANTHER); PTHR10909 (PANTHER)
GRMZM2G054187	120.004	41.9948	-1.5148	0.00675678	ascorbate peroxidase	Response to stress	EC:1.11.1.11	no IPS match
GRMZM2G054300	11.9602	101.162	3.08035	0.00675678	ascorbate peroxidase	Response to stress	EC:1.11.1.11	IPR002016 (PRINTS); IPR002207 (PRINTS); IPR010255 (SUPERFAMILY); IPR019793 (PROSITE); IPR019794 (PROSITE); G3DSA:1.10.420.10 (GENE3D), G3DSA:1.10.520.10 (GENE3D), PTHR31356 (PANTHER)
GRMZM2G316256	6.46013	28.3748	2.13498	1.32887e-16	ascorbate peroxidase	Response to stress	EC:1.11.1.11	IPR002016 (PFAM); IPR002207 (PRINTS); IPR010255 (SUPERFAMILY); G3DSA:1.10.520.10 (GENE3D), PTHR31356 (PANTHER)
GRMZM2G087030	0.035028	1.91087	5.76958	0.00912066	cold acclimation protein cor413-tm1	Response to stress	-	no IPS match
GRMZM2G577405	0.822417	7.59898	3.20786	0.0487386	cold-inducible rna-binding protein	Response to stress	-	IPR000504 (PFAM); IPR012677 (G3DSA:3.30.70.GENE3D); PTHR24622 (PANTHER), PTHR24622:SF102 (PANTHER), SSF54928 (SUPERFAMILY)
GRMZM2G070571	2.05902	6.12037	1.57166	4.55866e-05	cysteine protease 1 precursor	Response to stress	-	IPR000118 (PFAM); IPR000668 (PRINTS); IPR001388 (PFAM); IPR003653 (PROFILE); IPR013128 (PANTHER); IPR025660 (PROSITE); G3DSA:1.10.3840.10 (GENE3D), G3DSA:3.90.70.10 (GENE3D), PTHR12411:SF44 (PANTHER), tmhmm (TMHMM), SSF54001 (SUPERFAMILY), SSF57277 (SUPERFAMILY)
GRMZM2G133620	79.5536	28.9809	-1.45682	0.00403884	cysteine proteinase inhibitor 3	Response to stress	-	no IPS match
GRMZM2G177203	0.0931573	5.1952	5.80137	0.000873657	dsba-like thioredoxin domain containing protein	Response to stress	-	IPR012336 (G3DSA:3.40.30.GENE3D); PS51257 (PROFILE), SignalP-NN(euk) (SIGNALP), tmhmm (TMHMM)
GRMZM2G045178	1.88437	18.9356	3.32895	1.5019e-06	early response to dehydration 15-like protein	Response to stress	0	SignalP-NN(euk) (SIGNALP), tmhmm (TMHMM)
GRMZM5G809908	10.5805	1.11688	-3.24386	1.5019e-06	early response to dehydration 15-like protein	Response to stress	0	no IPS match
GRMZM2G056743	1.68e-05	1.24912	16.1821	2.63962e-06	early response to dehydration 15-like protein	Response to stress	0	no IPS match
GRMZM2G428393	0	1.69082	9999999	0.00156259	early responsive to dehydration protein	Response to stress	0	no IPS match
GRMZM2G153607	0.0657286	0.816389	3.63466	3.18894e-05	early-responsive to dehydration stress-related protein	Response to stress	-	tmhmm (TMHMM)
GRMZM5G865543	0.110616	0	-9999999	0.0231918	electron carrier electron transporter iron ion binding protein	Response to stress	-	IPR012675 (G3DSA:3.10.20.GENE3D); PTHR23426 (PANTHER), PTHR23426:SF2 (PANTHER)
GRMZM2G119835	0	0.972518	9999999	0.0108638	electron transporter heat shock protein binding protein	Response to stress	-	SignalP-NN(euk) (SIGNALP)
GRMZM2G145783	0	2.93148	9999999	8.58025e-07	enoyl- hydratase peroxisomal-like	Response to stress	-	IPR002539 (PFAM); IPR027090 (PTHR13078:PANTHER); G3DSA:3.10.129.10 (GENE3D), PTHR13078 (PANTHER), SSF54637 (SUPERFAMILY)
GRMZM2G136926	0.0354613	0.213781	2.59182	0.0105933	enoyl- hydratase peroxisomal-like	Response to stress	-	no IPS match
GRMZM2G343974	0.0107645	3.68791	9999999	0.000752388	germin-like protein 8-14-like	Response to stress	-	IPR006045 (SMART); IPR011051 (SUPERFAMILY); IPR013096 (PFAM); IPR014710 (G3DSA:2.60.120.GENE3D); IPR019780 (PROSITE); PTHR31238 (PANTHER)
GRMZM2G004847	168.767	30.1542	-2.4846	0.0242713	glutaredoxin i	Response to stress	-	IPR002109 (PFAM); IPR011899 (TIGRFAMs); IPR012336 (G3DSA:3.40.30.GENE3D); IPR014025 (PRINTS); PTHR10168 (PANTHER), PTHR10168:SF45 (PANTHER), SignalP-NN(euk) (SIGNALP), tmhmm (TMHMM)
GRMZM2G014832	3.51396	21.6964	2.62629	0.00783684	glutaredoxin protein family-like	Response to stress	-	no IPS match
GRMZM5G820188	0.0281134	21.67	9.59023	0.00213385	glutaredoxin s17	Response to stress	-	IPR002109 (PFAM); IPR004480 (PANTHER); IPR012336 (G3DSA:3.40.30.GENE3D); PTHR10293:SF16 (PANTHER)
GRMZM2G038170	0.225322	0.0582798	-1.95092	0.0402243	glutathione gamma-glutamylcysteinyltransferase 1	Response to stress	EC:3.6.3.16; EC:2.3.2.15; EC:4.1.1.1	no IPS match
GRMZM5G806449	1.60984	7.30407	2.18178	2.47065e-07	glutathione reductase	Response to stress	EC:1.8.1.7	no IPS match
GRMZM2G126781	0.0879926	0.593998	2.755	4.20977e-06	glutathione s-transferase chloroplastic-like	Response to stress	EC:2.5.1.18	no IPS match
GRMZM2G475059	0.20627	3.87446	4.23139	8.84709e-16	glutathione s-transferase gst 34	Response to stress	EC:2.5.1.18	IPR004045 (PFAM); IPR004046 (PFAM); IPR010987 (G3DSA:1.20.1050.GENE3D); IPR012336 (G3DSA:3.40.30.GENE3D); IPR017933 (PROFILE); PTHR11260 (PANTHER), PTHR11260:SF16 (PANTHER)
GRMZM2G008139	0	2.55463	9999999	1.50926e-05	glutathione s-transferase t2-like	Response to stress	0	PF14303 (PFAM)
AC234164.1_FG003	0	2.6785	9999999	0.00240599	glutathione s-transferase t2-like	Response to stress	-	no IPS match
GRMZM2G038492	7.36821	1.33601	-2.46338	9.67539e-21	glutathione synthetase	Response to stress	EC:6.3.1.2; EC:6.3.2.3	no IPS match
GRMZM2G404688	0.0826308	18.9005	7.83753	9.97537e-05	hageman factor inhibitor	Response to stress	-	tmhmm (TMHMM)
GRMZM2G094863	0	0.474888	9999999	1.34124e-07	heat shock 70 kda mitochondrial	Response to stress	-	IPR013126 (PFAM); G3DSA:2.60.34.10 (GENE3D), PTHR19375 (PANTHER), PTHR19375:SF1 (PANTHER), SSF100920 (SUPERFAMILY)
GRMZM2G024718	43.7424	88.6477	1.01905	0.00441353	heat shock 70 kda protein 8-like	Response to stress	-	SignalP-NN(euk) (SIGNALP), tmhmm (TMHMM)
GRMZM2G301485	0.869127	3.36166	1.95153	0.0281045	heat shock factor protein 7	Response to stress	-	IPR000232 (PRINTS); IPR011991 (G3DSA:1.10.10.GENE3D); IPR027709 (PTHR10015:PANTHER); IPR027725 (PANTHER); SSF46785 (SUPERFAMILY)
GRMZM2G306679	1.08559	5.1957	2.25884	9.59273e-06	heat shock protein	Response to stress	-	IPR002068 (PFAM); IPR008978 (SUPERFAMILY); G3DSA:2.60.40.790 (GENE3D), PTHR11527 (PANTHER), PTHR11527:SF14 (PANTHER)
GRMZM2G305261	0	0.597905	9999999	0.0325531	heat shock protein 70	Response to stress	-	G3DSA:1.20.1270.10 (GENE3D), PTHR19375 (PANTHER), SignalP-NN(euk) (SIGNALP), tmhmm (TMHMM)
GRMZM2G024668	0.485397	66.9127	7.10697	0.0421385	heat shock protein 90	Response to stress	-	IPR001404 (PANTHER); IPR003594 (G3DSA:3.30.565.GENE3D); IPR019805 (PROSITE); IPR020568 (SUPERFAMILY); IPR020575 (PRINTS); PF13589 (PFAM)
GRMZM2G063988	0.72375	0	-9999999	8.37914e-06	heat shock protein 90	Response to stress	-	IPR001404 (PANTHER); IPR003140 (PFAM); IPR003594 (G3DSA:3.30.565.GENE3D); IPR015566 (PTHR11528:PANTHER); IPR020575 (PRINTS); G3DSA:3.40.50.1820 (GENE3D), SSF53474 (SUPERFAMILY)
GRMZM2G063972	38.5889	17.1543	-1.16962	0.0167688	heat shock protein binding protein	Response to stress	-	IPR001623 (PRINTS); IPR022226 (PFAM); PTHR15606 (PANTHER), PTHR15606:SF1 (PANTHER)
GRMZM2G124644	0.0450527	0.276053	2.61526	0.0487386	heat shock protein binding protein	Response to stress	-	IPR001623 (PRINTS); PTHR24077 (PANTHER), PTHR24077:SF14 (PANTHER), tmhmm (TMHMM)
GRMZM2G328877	2.37685	5.12012	1.10713	8.54247e-07	heat shock protein hsp70- partial	Response to stress	-	IPR019651 (PFAM)
GRMZM2G324499	66.2096	1.96698	-5.07299	0.00441353	heat-shock protein 70t-2	Response to stress	-	no IPS match
GRMZM2G554653	2.99351	6.82416	1.18881	0.0107851	hsp70 nucleotide exchange factor fes1	Response to stress	0	PTHR19316 (PANTHER), PTHR19316:SF11 (PANTHER)
GRMZM2G043291	11.2623	0.162173	-6.11782	0.0324902	in2-1 protein	Response to stress	EC:2.5.1.18	no IPS match
GRMZM2G437100	0.0453816	119.553	11.3633	0.0236104	kda class i heat shock protein 1	Response to stress	-	IPR002068 (PFAM); IPR008978 (SUPERFAMILY); G3DSA:2.60.40.790 (GENE3D), PTHR11527 (PANTHER), PTHR11527:SF14 (PANTHER)
GRMZM2G158232	5.312	13.3795	1.3327	0.0236104	kda class i heat shock protein 1	Response to stress	-	IPR002068 (PFAM); IPR008978 (SUPERFAMILY); G3DSA:2.60.40.790 (GENE3D), PTHR11527 (PANTHER), PTHR11527:SF14 (PANTHER)
GRMZM2G422240	0.0619085	3.70243	5.90219	0.0236104	kda class i heat shock protein 1	Response to stress	-	IPR002068 (PFAM); IPR008978 (SUPERFAMILY); G3DSA:2.60.40.790 (GENE3D), PTHR11527 (PANTHER), PTHR11527:SF14 (PANTHER)
GRMZM2G375517	0	0.531335	9999999	0.0311889	kda class iv heat shock protein	Response to stress	-	tmhmm (TMHMM)
GRMZM2G162659	22.4355	6.93733	-1.69333	0.00399284	late embryogenesis abundant protein	Response to stress	-	IPR000389 (PFAM); IPR022377 (PROSITE)
GRMZM2G025857	20.133	7.90483	-1.34876	0.0304659	late embryogenesis abundant protein d-34-like	Response to stress	0	SignalP-NN(euk) (SIGNALP)
GRMZM2G012928	2290.43	1.10988	-11.011	5.17347e-06	maize proteinase inhibitor	Response to stress	-	IPR000864 (PRODOM); G3DSA:3.30.10.10 (GENE3D)
GRMZM2G099340	13.1183	55.4744	2.08024	1.75713e-36	metallothionein-like protein type 2	Response to stress	0	SignalP-NN(euk) (SIGNALP), tmhmm (TMHMM)
GRMZM2G430807	0.303439	2.80448	3.20825	0.0117967	metallothionein-like protein type 2	Response to stress	0	tmhmm (TMHMM)
GRMZM2G042789	0.920688	2.14274	1.21867	0.0183115	mpi	Response to stress	-	IPR000864 (PRODOM); G3DSA:3.30.10.10 (GENE3D)
GRMZM2G146034	0.0268527	0.358732	3.73977	9.10969e-05	multidrug resistance	Response to stress	-	IPR011633 (PFAM); tmhmm (TMHMM)
GRMZM2G429982	1.54558	9.52822	2.62406	0.0451403	osmotin-like protein	Response to stress	-	no IPS match
GRMZM2G148194	0.698026	13.8526	4.31073	0.00499644	peroxisomal -2-hydroxy-acid oxidase glo4-like	Response to stress	EC:1.1.3.15	IPR000262 (PFAM); IPR013785 (G3DSA:3.20.20.GENE3D); PTHR10578 (PANTHER), PTHR10578:SF9 (PANTHER)
GRMZM2G077837	135.133	0.867368	-7.28352	7.08451e-06	peroxisomal biogenesis factor 11 family protein	Response to stress	-	IPR008733 (PANTHER); PTHR12652:SF15 (PANTHER), SignalP-NN(euk) (SIGNALP), tmhmm (TMHMM)
GRMZM5G879789	5.02479	0.585589	-3.1011	7.08451e-06	peroxisomal membrane protein pex11-1 isoform 1	Response to stress	-	no IPS match
GRMZM2G408897	1.74089	3.53628	1.02241	0.0428034	phd finger protein male meiocyte death 1-like	Response to stress	-	IPR001965 (SMART); IPR011011 (SUPERFAMILY); IPR013083 (G3DSA:3.30.40.GENE3D); IPR019786 (PROSITE); IPR019787 (PFAM); PTHR15856 (PANTHER), PTHR15856:SF14 (PANTHER)
GRMZM5G859049	2.62914	0.125234	-4.39189	0.0428034	phd finger protein male meiocyte death 1-like	Response to stress	-	no IPS match
GRMZM2G150743	0.0197362	1.66425	6.39788	0.0229538	probable acyl-activating enzyme peroxisomal-like	Response to stress	-	IPR000873 (PFAM); G3DSA:3.40.50.980 (GENE3D), PTHR24095 (PANTHER), SSF56801 (SUPERFAMILY)
GRMZM2G054653	1.20575	0.306662	-1.97521	0.0101928	probable glutathione s-transferase gstu6-like	Response to stress	EC:2.5.1.18	IPR004045 (PFAM); IPR010987 (G3DSA:1.20.1050.GENE3D); IPR012336 (G3DSA:3.40.30.GENE3D); IPR017933 (PROFILE); PTHR11260 (PANTHER), PTHR11260:SF16 (PANTHER), tmhmm (TMHMM)
GRMZM2G013801	10.3902	28.8685	1.47427	2.16218e-10	programmed cell death protein 2	Response to stress	-	no IPS match
GRMZM2G174741	72.9184	164.673	1.17525	4.06908e-09	programmed cell death protein 5	Response to stress	-	IPR002836 (G3DSA:1.10.8.GENE3D); PTHR10840:SF0 (PANTHER)
GRMZM2G042639	5.12795	24.3145	2.24536	0.000534461	glutathione s-transferase	Response to stress	-	no IPS match
GRMZM2G461533	0.276233	5.0731	4.19891	3.43963e-07	protein peroxin-4-like	Response to stress	EC:6.3.2.0	IPR000608 (PFAM); IPR016135 (G3DSA:3.10.110.GENE3D); IPR023313 (PROSITE); PTHR24067 (PANTHER), PTHR24067:SF56 (PANTHER), SM00212 (SMART)
GRMZM2G017089	0.280846	43.8717	7.28737	3.89273e-12	protein pleiotropic regulatory locus 1-like	Response to stress	-	IPR001680 (PFAM); IPR015943 (G3DSA:2.130.10.GENE3D); IPR017986 (PROFILE); IPR019775 (PROSITE); IPR020472 (PRINTS); PTHR19923 (PANTHER)
GRMZM5G844882	6.92742	1.71013	-2.01821	0.0120945	respiratory burst oxidase	Response to stress	-	PS51257 (PROFILE), SignalP-NN(euk) (SIGNALP)
GRMZM2G403488	0	0.11596	9999999	0.0348195	senescence-associated expressed	Response to stress	-	no IPS match
AC187037.4_FG008	0	1.82744	9999999	0.0293199	senescence-associated protein 12	Response to stress	0	PTHR21068 (PANTHER), PTHR21068:SF5 (PANTHER)
AC204711.3_FG003	275.683	41.2442	-2.74075	0.0102284	senescence-associated protein din1	Response to stress	-	IPR001763 (G3DSA:3.40.250.GENE3D); PTHR13253 (PANTHER), PTHR13253:SF25 (PANTHER), SignalP-NN(euk) (SIGNALP)
GRMZM2G001994	0.15157	1.0317	2.76697	0.0133304	s-glutathione dehydrogenase class iii alcohol dehydrogenase	Response to stress	EC:3.2.1.15	IPR000743 (PFAM); IPR002085 (PANTHER); IPR002487 (PFAM); IPR011032 (G3DSA:3.90.180.GENE3D); IPR011050 (SUPERFAMILY); IPR012334 (G3DSA:2.160.20.GENE3D); IPR013149 (PFAM); IPR016040 (G3DSA:3.40.50.GENE3D); IPR020843 (SMART); IPR024752 (PFAM); PTHR11695:SF4 (PANTHER), SSF51735 (SUPERFAMILY)
GRMZM2G158740	2.33108	8.82455	1.92052	0.00654137	small multi-drug export protein	Response to stress	-	tmhmm (TMHMM)
GRMZM2G458718	2943.39	25.6391	-6.84299	9.52067e-06	stress related-like protein interactor	Response to stress	-	G3DSA:1.20.120.20 (GENE3D), SignalP-NN(euk) (SIGNALP), tmhmm (TMHMM)
GRMZM5G891739	6.86586	16.4514	1.2607	0.00469291	superoxide dismutase	Response to stress	EC:1.15.1.1	no IPS match
GRMZM2G027777	0.260503	0	-9999999	6.77765e-11	superoxide dismutase 2	Response to stress	EC:1.15.1.1	IPR001424 (G3DSA:2.60.40.GENE3D); IPR018152 (PROSITE); IPR024134 (PANTHER)
GRMZM2G093493	0	4.84066	9999999	1.04686e-05	thioredoxin domain-containing protein 9	Response to stress	-	no IPS match
GRMZM2G093580	0	0.0159942	9999999	1.04686e-05	thioredoxin domain-containing protein 9	Response to stress	-	no IPS match
GRMZM2G086971	0.149147	13.4321	6.49281	0.0224483	thioredoxin family protein	Response to stress	-	IPR004045 (PFAM); IPR012336 (G3DSA:3.40.30.GENE3D); PTHR24857 (PANTHER), PTHR24857:SF5 (PANTHER)
GRMZM5G843095	0.897975	2.29863	1.35603	0.00510833	thioredoxin h-like protein	Response to stress	0	no IPS match
AC183888.4_FG006	0	9.04166	9999999	4.69888e-09	thioredoxin h-type	Response to stress	-	no IPS match
GRMZM2G099474	12.8015	29.7495	1.21655	0.0138036	thioredoxin-like protein 1	Response to stress	-	IPR005746 (PANTHER); IPR008979 (SUPERFAMILY); IPR010400 (G3DSA:2.60.120.GENE3D); PTHR10438:SF1 (PANTHER)
GRMZM2G086779	2.92926	19.2235	2.71426	0.000234205	thioredoxin-like protein 4b	Response to stress	-	IPR004123 (PIR); IPR012336 (G3DSA:3.40.30.GENE3D); PTHR12052:SF4 (PANTHER)
GRMZM5G881399	0.0526213	0	-9999999	0.00491687	thylakoid-bound ascorbate peroxidase apx8	Response to stress	EC:1.11.1.7	SignalP-NN(euk) (SIGNALP)
GRMZM2G110742	0.0110819	12.483	10.1375	0.000352438	thioredoxin superfamily protein	Response to stress	-	IPR004333 (G3DSA:4.10.1100.GENE3D)
GRMZM2G063894	0.0164544	3.36946	7.6779	0.0268719	tpr repeat-containing thioredoxin ttl1-like	Response to stress	-	IPR011990 (G3DSA:1.25.40.GENE3D); IPR013026 (PROFILE); IPR019734 (SMART); PTHR22904 (PANTHER), PF13414 (PFAM), SSF48452 (SUPERFAMILY)
GRMZM5G890246	0	2.04165	9999999	0.000879089	tpr repeat-containing thioredoxin ttl1-like	Response to stress	-	no IPS match
GRMZM2G454556	3.08863	1.24177	-1.31457	1.85611e-07	win1 precursor	Response to stress	-	no IPS match
GRMZM2G106393	28.2081	84.0891	1.57581	0.00609983	wound induced protein	Response to stress	0	no IPS match
GRMZM2G106445	29.9435	4.3577	-2.7806	0.00587635	wound induced protein	Response to stress	0	no IPS match
AC225718.2_FG009	23.117	7.93807	-1.54209	1.46221e-06	wound induced protein	Response to stress	0	no IPS match
GRMZM5G827527	0.135223	0.0419145	-1.68982	0.0488814	wound responsive protein	Response to stress	0	no IPS match
GRMZM2G377595	1.3e-05	0.318371	14.5799	0.00118719	wound responsive protein	Response to stress	-	IPR003729 (PFAM)
GRMZM2G053531	1.8142	39.4273	4.44179	3.46042e-06	wound responsive protein	Response to stress	-	no IPS match
GRMZM2G054905	55.6131	0.453226	-6.93905	0.0315403	zinc- peroxisomal-like	Response to stress	EC:3.4.24.0	IPR001431 (PROSITE); IPR007863 (PFAM); IPR011237 (G3DSA:3.30.830.GENE3D); IPR011249 (SUPERFAMILY); IPR011765 (PFAM); PTHR11851 (PANTHER), PTHR11851:SF64 (PANTHER)
AC205502.4_FG004	1.97076	0.828913	-1.24946	0.00021879	(+)-delta-cadinene synthase isozyme xc14	Secondary Metabolism	-	IPR001906 (G3DSA:1.50.30.GENE3D); IPR005630 (PFAM); IPR008930 (SUPERFAMILY); IPR008949 (G3DSA:1.10.600.GENE3D); PTHR31225 (PANTHER)
AC210013.4_FG006	0	0.498326	9999999	0.00755264	(+)-neomenthol dehydrogenase-like	Secondary Metabolism	-	IPR002198 (PRINTS); IPR002347 (PRINTS); IPR016040 (G3DSA:3.40.50.GENE3D); PTHR24322 (PANTHER), PTHR24322:SF58 (PANTHER), SSF51735 (SUPERFAMILY)
GRMZM2G374313	3.50745	1.52579	-1.20087	0.0357008	(+)-neomenthol dehydrogenase-like	Secondary Metabolism	-	IPR002198 (PRINTS); IPR002347 (PRINTS); IPR016040 (G3DSA:3.40.50.GENE3D); PTHR24322 (PANTHER), PTHR24322:SF58 (PANTHER), SSF51735 (SUPERFAMILY)
GRMZM2G056975	0.160836	22.4004	7.12179	0.000452186	1-deoxy-d-xylulose 5-phosphate reductoisomerase	Secondary Metabolism	EC:1.1.1.267	no IPS match
GRMZM2G359822	0.00811602	5.83132	9.48883	0.0115321	3-deoxy-d-arabino-heptulosonate 7-phosphate synthase	Secondary Metabolism	EC:2.5.1.54	IPR002480 (PANTHER); IPR012340 (G3DSA:2.40.50.GENE3D); IPR013955 (PFAM); PTHR21337:SF0 (PANTHER), SSF51569 (SUPERFAMILY)
AC205726.4_FG005	0	5.65408	9999999	0.00553595	9-cis-epoxycarotenoid dioxygenase	Secondary Metabolism	0	no IPS match
GRMZM2G057004	0.0361413	0.293192	3.02013	0.00163446	9-cis-epoxycarotenoid dioxygenase chloroplastic-like	Secondary Metabolism	EC:1.13.11.51	IPR003100 (PFAM); G3DSA:2.170.260.10 (GENE3D), PTHR22891 (PANTHER), PTHR22891:SF0 (PANTHER), tmhmm (TMHMM)
GRMZM2G353043	4.58e-06	2.08663	18.7974	2.72014e-06	alpha-l-arabinofuranosidase c-terminus family expressed	Secondary Metabolism	EC:3.2.1.37; EC:3.2.1.55	PTHR31776 (PANTHER)
GRMZM5G869840	0	0.58096	9999999	0.00109757	anthocyanidin synthase	Secondary Metabolism	EC:1.13.11.0; EC:1.14.11.19	IPR008509 (PFAM); PTHR24003 (PANTHER), PTHR24003:SF368 (PANTHER), tmhmm (TMHMM)
GRMZM2G354354	0	0.113129	9999999	0.00109757	anthocyanidin synthase	Secondary Metabolism	EC:1.13.11.0; EC:1.14.11.19	SignalP-NN(euk) (SIGNALP), tmhmm (TMHMM)
GRMZM2G138382	58.3423	138.372	1.24594	0.00874179	anthranilate synthase component i- chloroplastic-like	Secondary Metabolism	EC:4.1.3.27	IPR005801 (G3DSA:3.60.120.GENE3D); IPR006805 (PFAM); IPR015890 (PFAM); PTHR11236 (PANTHER), PTHR11236:SF9 (PANTHER)
GRMZM5G804881	1.32504	3.71793	1.48846	0.0324928	bifunctional 3-dehydroquinate dehydratase shikimate chloroplastic-like	Secondary Metabolism	EC:4.2.1.10; EC:1.1.1.25; EC:1.1.1.282	IPR001381 (PFAM); IPR006151 (PFAM); IPR011342 (TIGRFAMs); IPR013708 (PFAM); IPR013785 (G3DSA:3.20.20.GENE3D); IPR016040 (G3DSA:3.40.50.GENE3D); G3DSA:3.40.192.10 (GENE3D), PTHR21089 (PANTHER), PTHR21089:SF0 (PANTHER), SSF51569 (SUPERFAMILY), SSF51735 (SUPERFAMILY), SSF53223 (SUPERFAMILY)
GRMZM2G016836	0.0096767	6.17461	9.31762	0.001482	bifunctional dihydroflavonol 4-reductase flavanone 4-reductase	Secondary Metabolism	-	IPR001509 (PFAM); IPR016040 (G3DSA:3.40.50.GENE3D); PTHR10366 (PANTHER), PTHR10366:SF9 (PANTHER), SignalP-NN(euk) (SIGNALP), SSF51735 (SUPERFAMILY)
GRMZM2G156578	0	0.658855	9999999	0.000260198	caffeoyl 3-o-methyltransferase	Secondary Metabolism	EC:2.1.1.104	no IPS match
GRMZM2G033952	0.189997	30.6763	7.335	0.000257284	caffeoyl- o-methyltransferase 1	Secondary Metabolism	EC:2.1.1.104	no IPS match
GRMZM5G811220	0.000823171	1.3553	10.6851	0.000657138	carotenoid hydroxylase	Secondary Metabolism	-	PTHR31899 (PANTHER)
GRMZM5G806441	1.2626	9.18571	2.86299	2.87137e-15	chorismate mutase	Secondary Metabolism	-	SignalP-NN(euk) (SIGNALP), tmhmm (TMHMM)
GRMZM2G108570	0.0791253	5.26062	6.05495	0.00635505	cinnamoyl- reductase 1-like	Secondary Metabolism	-	IPR001509 (PFAM); IPR016040 (G3DSA:3.40.50.GENE3D); PTHR10366 (PANTHER), PTHR10366:SF9 (PANTHER), tmhmm (TMHMM), SSF51735 (SUPERFAMILY)
GRMZM5G839603	0.134547	7.09141	5.71989	0.0118652	dihydroflavonol-4-reductase	Secondary Metabolism	-	no IPS match
GRMZM2G119067	0.0386767	0.632457	4.03143	0.0109968	flavonoid 3 -hydroxylase	Secondary Metabolism	-	IPR001128 (G3DSA:1.10.630.GENE3D); PTHR24298 (PANTHER), SignalP-NN(euk) (SIGNALP), tmhmm (TMHMM)
GRMZM2G139467	0.166628	0.806937	2.27583	0.000207145	flavonoid 3 -monooxygenase-like	Secondary Metabolism	-	IPR001128 (PRINTS); IPR002401 (PRINTS); IPR017972 (PROSITE); PTHR24298 (PANTHER), PTHR24298:SF0 (PANTHER), SignalP-NN(euk) (SIGNALP), tmhmm (TMHMM)
GRMZM5G893480	3.06779	0.452859	-2.76007	0.00899374	flavonol-3-o-glycoside-7-o-glucosyltransferase 1	Secondary Metabolism	EC:2.4.1.0	no IPS match
GRMZM2G012732	0.174929	0.751977	2.10392	0.00899374	flavonol-3-o-glycoside-7-o-glucosyltransferase 1	Secondary Metabolism	EC:2.4.1.0	no IPS match
GRMZM2G173358	49.5633	7.21287	-2.78063	4.14469e-07	homogentisic acid geranylgeranyl transferase	Secondary Metabolism	-	IPR000537 (PFAM); PTHR11048 (PANTHER), PTHR11048:SF1 (PANTHER), tmhmm (TMHMM)
GRMZM2G049021	0.088777	2.51513	4.8243	0.00622854	isochorismatase family protein rutb	Secondary Metabolism	-	IPR000868 (G3DSA:3.40.50.GENE3D); PTHR11080 (PANTHER), PTHR11080:SF3 (PANTHER), SignalP-NN(euk) (SIGNALP), tmhmm (TMHMM)
GRMZM2G128354	0.420543	7.82978	4.21865	0.0370902	isochorismatase hydrolase	Secondary Metabolism	EC:3.5.1.19	IPR001623 (PRINTS); PTHR24078 (PANTHER)
GRMZM2G347767	0.155728	14.1375	6.50435	0.0036276	isoflavone reductase-like	Secondary Metabolism	EC:1.3.1.45	no IPS match
GRMZM5G834345	0	0.169796	9999999	5.9445e-05	laccase-15-like	Secondary Metabolism	-	IPR001117 (PFAM); IPR008972 (G3DSA:2.60.40.GENE3D); IPR011706 (PFAM); IPR011707 (PFAM); PTHR11709 (PANTHER), PTHR11709:SF9 (PANTHER)
AC234190.1_FG002	0	0.318658	9999999	5.9445e-05	laccase-15-like	Secondary Metabolism	-	SignalP-NN(euk) (SIGNALP)
AC209819.3_FG005	0.056598	0.926554	4.03305	0.0183932	o-methyltransferase zrp4	Secondary Metabolism	-	IPR001077 (PFAM); IPR011991 (G3DSA:1.10.10.GENE3D); IPR012967 (PFAM); IPR016461 (PIR); G3DSA:3.40.50.150 (GENE3D), PTHR11746 (PANTHER), PTHR11746:SF53 (PANTHER), SSF46785 (SUPERFAMILY), SSF53335 (SUPERFAMILY)
GRMZM2G160541	1.07516	13.5751	3.65834	0.0439502	phenylalanine ammonia-lyase	Secondary Metabolism	EC:4.3.1.24	no IPS match
GRMZM2G118345	0.300845	14.0617	5.54661	3.36911e-07	phenylalanine ammonia-lyase	Secondary Metabolism	EC:4.3.1.24	IPR001106 (PFAM); IPR005922 (TIGRFAMs); IPR008948 (SUPERFAMILY); IPR022313 (PROSITE); IPR023144 (G3DSA:1.10.274.GENE3D); IPR024083 (G3DSA:1.10.275.GENE3D); G3DSA:1.20.200.10 (GENE3D), PTHR32364 (PANTHER), PTHR32364:SF2 (PANTHER)
GRMZM2G357734	0.621416	5.69383	3.19577	1.58941e-06	phytoene desaturase	Secondary Metabolism	-	IPR002937 (PFAM); IPR007123 (PFAM); G3DSA:3.40.20.10 (GENE3D), G3DSA:3.50.50.60 (GENE3D), PTHR10742 (PANTHER), PTHR10742:SF6 (PANTHER), SSF51905 (SUPERFAMILY)
GRMZM2G115077	0.156132	1.7473	3.48429	0.00399456	prenyl transferase	Secondary Metabolism	EC:2.5.1.84; EC:2.5.1.85	tmhmm (TMHMM)
GRMZM2G441184	0.091103	1.96189	4.4286	0.000375613	prenylcysteine methylesterase	Secondary Metabolism	-	no IPS match
GRMZM2G363678	0.29914	1.00863	1.7535	0.00586775	rrna 2 -o-methyltransferase fibrillarin 1	Secondary Metabolism	EC:2.1.1.0	IPR000692 (PANTHER); IPR020813 (PROSITE); G3DSA:3.40.50.150 (GENE3D), tmhmm (TMHMM), SSF53335 (SUPERFAMILY)
GRMZM2G095421	0.552489	2.00725	1.8612	0.0367042	rrna 2 -o-methyltransferase fibrillarin-like	Secondary Metabolism	EC:2.1.1.0	IPR000692 (PANTHER); G3DSA:3.40.50.150 (GENE3D)
GRMZM2G004590	28.1187	4.05143	-2.79503	5.44667e-12	shikimate kinase	Secondary Metabolism	EC:2.7.1.71	tmhmm (TMHMM)
GRMZM2G127251	0.287366	0.702937	1.29051	0.0411839	shikimate o-hydroxycinnamoyltransferase-like	Secondary Metabolism	EC:2.3.1.0	no IPS match
GRMZM2G120661	1.50847	3.73653	1.30861	0.0419097	small rna 2 -o-methyltransferase-like isoform x1	Secondary Metabolism	-	PTHR31513 (PANTHER), SignalP-NN(euk) (SIGNALP)
GRMZM2G029396	19.7143	2.88378	-2.77321	6.09653e-07	squalene synthase	Secondary Metabolism	EC:2.5.1.21	IPR002060 (PFAM); IPR006449 (TIGRFAMs); IPR008949 (G3DSA:1.10.600.GENE3D); IPR019845 (PROSITE); PTHR11626 (PANTHER), PTHR11626:SF0 (PANTHER), tmhmm (TMHMM)
GRMZM2G028306	0.131707	5.39024	5.35495	0.000819036	terpene synthase	Secondary Metabolism	EC:4.2.3.19	IPR001906 (G3DSA:1.50.30.GENE3D); IPR005630 (PFAM); IPR008930 (SUPERFAMILY); IPR008949 (G3DSA:1.10.600.GENE3D); PTHR31225 (PANTHER)
GRMZM2G006130	9.42016	22.7959	1.27495	0.0456679	alpha-l-arabinofuranosidase family protein	Secondary Metabolism	EC:3.2.1.37; EC:3.2.1.55	no IPS match
GRMZM2G032145	1113.15	88.9489	-3.64553	0.00124095	burp domain-containing protein 3-like	Signal transduction	0	SignalP-NN(euk) (SIGNALP)
GRMZM2G108410	0	5.19145	9999999	0.0260295	ac099040_2 dna binding protein	Signal transduction	-	IPR003034 (G3DSA:1.10.720.GENE3D)
GRMZM2G357399	64.5511	177.299	1.45767	0.000272586	adp-ribosylation factor	Signal transduction	-	IPR003579 (SMART); IPR005225 (TIGRFAMs); IPR006687 (SMART); IPR006689 (PRINTS); IPR024156 (SMART); IPR027417 (SUPERFAMILY); G3DSA:3.40.50.300 (GENE3D), PTHR11711 (PANTHER), SignalP-NN(euk) (SIGNALP)
GRMZM2G020582	0.0103854	2.55751	7.94404	2.24605e-06	adp-ribosylation factor gtpase-activating protein agd8	Signal transduction	-	no IPS match
GRMZM2G361518	0.055356	0.0162084	-1.772	0.0462624	ago1 homologous protein	Signal transduction	-	IPR003100 (PFAM); IPR003165 (PFAM); IPR012337 (SUPERFAMILY); IPR014811 (PFAM); G3DSA:2.170.260.10 (GENE3D), G3DSA:3.30.420.10 (GENE3D), G3DSA:3.40.50.2300 (GENE3D), PTHR22891 (PANTHER), PTHR22891:SF0 (PANTHER)
GRMZM2G467943	1.13e-05	0.533188	15.526	0.0251899	ap2 erebp transcription factor superfamily protein	Signal transduction	-	IPR000504 (PFAM); IPR001471 (G3DSA:3.30.730.GENE3D); IPR012677 (G3DSA:3.30.70.GENE3D); IPR013126 (PFAM); G3DSA:3.30.420.40 (GENE3D), PTHR24622 (PANTHER), PTHR24622:SF95 (PANTHER), tmhmm (TMHMM), SSF53067 (SUPERFAMILY), SSF54928 (SUPERFAMILY)
AC196170.2_FG003	0	0.219732	9999999	0.000922387	ap2 erebp transcription factor superfamily protein	Signal transduction	0	no IPS match
GRMZM2G425798	1.75337	0.313233	-2.48482	0.0167277	ap2 erebp transcription factor superfamily protein	Signal transduction	-	no IPS match
AC209738.3_FG003	0	0.21421	9999999	0.0464456	ap2 erebp transcription factor superfamily protein	Signal transduction	0	no IPS match
GRMZM2G432615	0	0.503894	9999999	0.00782177	associated with hox family expressed	Signal transduction	-	SignalP-NN(euk) (SIGNALP)
GRMZM2G361217	0.0941892	1.92748	4.35501	0.0309575	at hook motif dna-binding family protein	Signal transduction	0	no IPS match
GRMZM2G012989	0.112881	0.749801	2.73171	0.0017486	atp-dependent dna helicase ddm1	Signal transduction	-	no IPS match
GRMZM2G173929	0.365402	0.971708	1.41104	0.0200736	atp-dependent dna helicase pif1-like	Signal transduction	-	IPR010285 (PFAM); IPR027417 (SUPERFAMILY); IPR027785 (PFAM); G3DSA:3.40.50.300 (GENE3D), PTHR10492 (PANTHER), PTHR10492:SF8 (PANTHER)
GRMZM2G405361	0.0172027	1.19309	6.11592	1.26637e-14	atp-dependent rna helicase	Signal transduction	-	no IPS match
GRMZM2G065439	0.0592376	0.687142	3.53602	0.0232874	b3 domain-containing protein os07g0679700-like	Signal transduction	-	no IPS match
GRMZM2G578572	1.68698	6.34037	1.91012	0.0452633	bah domain containing protein	Signal transduction	-	IPR001025 (PFAM); IPR003618 (PROFILE); PTHR15141 (PANTHER), PTHR15141:SF14 (PANTHER)
GRMZM2G448607	72.299	0	-9999999	0.0179636	basic region leucine zipper protein	Signal transduction	-	no IPS match
GRMZM2G019907	0.296326	2.25108	2.92536	0.0224613	bzip transcription factor	Signal transduction	-	no IPS match
GRMZM2G038015	0.0366036	0.344057	3.23259	0.00521936	bzip transcription factor	Signal transduction	-	IPR004827 (PFAM); G3DSA:1.20.5.170 (GENE3D), PTHR22952 (PANTHER), PTHR22952:SF48 (PANTHER)
GRMZM2G133653	0	0.196121	9999999	0.00230396	bzip transcription factor superfamily protein	Signal transduction	-	no IPS match
GRMZM2G337410	0	0.565942	9999999	0.00213385	bzip transcription factor superfamily protein	Signal transduction	-	no IPS match
GRMZM2G425920	0.0252952	1.85294	6.19481	7.32957e-05	bzip transcription factor superfamily protein	Signal transduction	-	IPR004827 (PFAM); G3DSA:1.20.5.170 (GENE3D), PTHR13301 (PANTHER), PTHR13301:SF1 (PANTHER)
GRMZM2G402862	4.36151	1.91134	-1.19024	0.0287831	bzip transcription factor superfamily protein	Signal transduction	-	IPR004827 (PFAM); G3DSA:1.20.5.170 (GENE3D), PTHR22952 (PANTHER), PTHR22952:SF49 (PANTHER)
AC234522.1_FG009	0.0444419	1.79839	5.33864	1.59881e-12	c2h2-like zinc finger protein	Signal transduction	-	IPR007087 (PROSITE)
GRMZM2G173424	8.45697	21.0042	1.31247	0.00186561	calcineurin b-like protein 3	Signal transduction	-	IPR001125 (PRINTS); IPR002048 (SMART); IPR011992 (G3DSA:1.10.238.GENE3D); PTHR23056 (PANTHER), PTHR23056:SF3 (PANTHER), PF13833 (PFAM), SSF47473 (SUPERFAMILY)
GRMZM2G010093	24.4445	3.37155	-2.85803	2.32102e-08	calcineurin b-like protein 6	Signal transduction	-	no IPS match
GRMZM2G147481	0.555428	1.22557	1.14178	0.0374962	calcium-binding mitochondrial carrier protein s -1-like	Signal transduction	-	IPR002067 (PRINTS); IPR018108 (PFAM); IPR023395 (G3DSA:1.50.40.GENE3D); PTHR24089 (PANTHER), PTHR24089:SF92 (PANTHER)
GRMZM2G082448	0.670057	15.5357	4.53516	0.000611383	calcium-binding protein 39-like	Signal transduction	-	IPR011989 (G3DSA:1.25.10.GENE3D); IPR013878 (PANTHER); IPR016024 (SUPERFAMILY)
GRMZM2G448931	0	4.56793	9999999	0.00176157	calcium-dependent lipid-binding ( domain) family protein	Signal transduction	-	IPR001164 (PRINTS); PTHR23180 (PANTHER), PTHR23180:SF24 (PANTHER), SSF57863 (SUPERFAMILY)
GRMZM2G118599	0	1.78742	9999999	0.0024446	calcium-dependent protein kinase family protein	Signal transduction	EC:2.7.11.0	no IPS match
AC233878.1_FG004	11.3477	41.551	1.87248	9.32875e-06	calcium-transporting atpase endoplasmic reticulum-type-like	Signal transduction	EC:3.6.3.8; EC:3.6.3.35	IPR001757 (PRINTS); IPR005782 (TIGRFAMs); IPR006068 (PFAM); IPR008250 (PFAM); IPR018303 (PROSITE); IPR023214 (PFAM); IPR023298 (G3DSA:1.20.1110.GENE3D); IPR023299 (SUPERFAMILY); PTHR24093:SF81 (PANTHER), SignalP-NN(euk) (SIGNALP), tmhmm (TMHMM), SSF81665 (SUPERFAMILY)
AC215613.3_FG005	0	0.463749	9999999	0.00701856	calmodulin-binding family protein	Signal transduction	0	no IPS match
GRMZM2G146720	0.229621	0.501861	1.12803	0.0369396	calmodulin-related protein	Signal transduction	-	SignalP-NN(euk) (SIGNALP)
GRMZM2G428919	0.0298844	0	-9999999	0.00982049	chloroplast nucleoid dna-binding protein cnd41	Signal transduction	EC:3.4.23.0	no IPS match
GRMZM2G129146	0.0530142	27.4327	9.0153	0.00982049	chloroplast nucleoid dna-binding protein cnd41	Signal transduction	EC:3.1.3.48; EC:3.4.23.0	IPR001461 (PRINTS); IPR001969 (PROSITE); IPR021109 (G3DSA:2.40.70.GENE3D); PTHR13683:SF98 (PANTHER), PF14541 (PFAM), PF14543 (PFAM), SignalP-NN(euk) (SIGNALP)
GRMZM2G423486	0.000111883	0.0661401	9.20739	0.0154453	cyclin-dependent kinase b2-2-like	Signal transduction	EC:2.7.11.22	no IPS match
GRMZM2G502385	0	11.3874	9999999	0.00264373	cyclin-dependent kinase f-4	Signal transduction	0	no IPS match
GRMZM2G092147	1.04976	0.429304	-1.28999	0.000451037	cyclin-dependent kinase inhibitor 2	Signal transduction	-	no IPS match
GRMZM2G423489	0	0.0370079	9999999	0.0154453	cyclin-dependent protein kinase family protein	Signal transduction	-	PTHR32413 (PANTHER), PTHR32413:SF0 (PANTHER)
GRMZM2G456850	0	0.471158	9999999	4.2253e-05	cyclin-dependent protein kinase family protein	Signal transduction	-	no IPS match
GRMZM2G177726	0.108963	0.232952	1.09619	0.0353698	cysteine-rich receptor-like protein kinase 20-like	Signal transduction	EC:2.7.11.0; EC:2.7.10.0	IPR000719 (PFAM); IPR002290 (SMART); IPR002902 (PFAM); IPR008271 (PROSITE); IPR011009 (SUPERFAMILY); IPR013320 (G3DSA:2.60.120.GENE3D); IPR020635 (SMART); G3DSA:1.10.510.10 (GENE3D), G3DSA:3.30.200.20 (GENE3D), PTHR24420 (PANTHER), PTHR24420:SF314 (PANTHER), SignalP-NN(euk) (SIGNALP), tmhmm (TMHMM)
GRMZM5G881824	3.76134	1.27709	-1.55839	1.01991e-15	della protein dwarf8-like	Signal transduction	-	no IPS match
GRMZM2G061812	2.88e-06	0.744319	17.9795	0.00390988	developmentally-regulated gtp-binding protein 1-like	Signal transduction	-	IPR006073 (PRINTS); IPR027417 (SUPERFAMILY); G3DSA:3.40.50.300 (GENE3D), PTHR11702 (PANTHER), PTHR11702:SF7 (PANTHER)
GRMZM2G471335	5.25234	2.50711	-1.06694	4.27669e-09	disrupted meiotic cdna 1	Signal transduction	-	IPR013632 (PFAM); IPR020588 (PROFILE); IPR027417 (SUPERFAMILY); G3DSA:3.40.50.300 (GENE3D), PTHR22942 (PANTHER), PTHR22942:SF13 (PANTHER)
GRMZM2G161302	4.14979	55.1423	3.73205	6.644e-07	dna binding	Signal transduction	0	IPR012458 (PFAM); PTHR31903 (PANTHER), PTHR31903:SF0 (PANTHER)
GRMZM2G063505	0	0.353706	9999999	0.0154858	dna binding	Signal transduction	0	IPR012340 (G3DSA:2.40.50.GENE3D); IPR013955 (PFAM); PTHR10492 (PANTHER), PTHR10492:SF8 (PANTHER)
AC195205.2_FG002	0.320122	36.0628	6.81575	0.000874804	dna binding	Signal transduction	-	IPR012340 (G3DSA:2.40.50.GENE3D); PTHR23273 (PANTHER)
GRMZM2G116494	0	0.328845	9999999	0.00483173	dna binding protein	Signal transduction	-	SignalP-NN(euk) (SIGNALP)
GRMZM2G180223	0	2.84044	9999999	0.0259414	dna-binding protein	Signal transduction	-	no IPS match
GRMZM2G314520	1.63349	3.69006	1.17569	0.0453211	dna-binding wrky	Signal transduction	-	IPR008889 (PFAM)
GRMZM2G418819	0	0.407626	9999999	0.000327876	evi5-like protein	Signal transduction	-	PTHR22957 (PANTHER), PTHR22957:SF126 (PANTHER)
GRMZM2G079891	0	0.795503	9999999	7.41709e-07	exosome complex component rrp40-like	Signal transduction	-	no IPS match
GRMZM2G355342	0.05497	1.38541	4.65552	0.0129115	exosome complex component rrp4-like	Signal transduction	-	IPR026699 (PANTHER); PTHR21321:SF2 (PANTHER)
GRMZM2G065896	0	25.7313	9999999	0.0316891	gata transcription factor 25	Signal transduction	-	IPR000679 (PFAM); IPR010399 (PFAM); IPR010402 (PFAM); IPR013088 (G3DSA:3.30.50.GENE3D); PTHR10071 (PANTHER), PTHR10071:SF128 (PANTHER), SSF57716 (SUPERFAMILY)
GRMZM2G163200	0.753504	11.0486	3.8741	0.0388901	gata transcription factor family protein isoform 1	Signal transduction	-	no IPS match
GRMZM2G146862	19.1472	520.279	4.76408	0.0354069	general transcription factor 3c polypeptide 3-like	Signal transduction	-	IPR011990 (G3DSA:1.25.40.GENE3D); IPR013026 (PROFILE); IPR013105 (PFAM); IPR019734 (PFAM); PTHR23082 (PANTHER), SSF48452 (SUPERFAMILY)
GRMZM2G353147	9.33976	3.42586	-1.44692	0.024067	gtp pyrophosphokinase-like	Signal transduction	EC:2.7.6.5	IPR004095 (PFAM); IPR007685 (PFAM); IPR012675 (G3DSA:3.10.20.GENE3D); IPR012676 (SUPERFAMILY); IPR026020 (PANTHER); G3DSA:3.30.460.10 (GENE3D), PF13328 (PFAM), SSF109604 (SUPERFAMILY), SSF81301 (SUPERFAMILY)
GRMZM2G097728	31.2226	69.6745	1.15804	0.00598821	gtp-binding protein yptm2	Signal transduction	-	no IPS match
GRMZM2G097746	17.5157	69.6745	1.99198	2.28535e-06	gtp-binding protein yptm2-like	Signal transduction	-	IPR001806 (PRINTS); IPR002041 (SMART); IPR003578 (SMART); IPR003579 (SMART); IPR005225 (TIGRFAMs); IPR020849 (SMART); IPR024156 (SMART); IPR027417 (SUPERFAMILY); G3DSA:3.40.50.300 (GENE3D), PTHR24073 (PANTHER), PTHR24073:SF212 (PANTHER), PS51419 (PROFILE)
GRMZM2G092674	0.00271266	6.53899	11.2351	3.71091e-06	gtp-dependent nucleic acid-binding protein engd	Signal transduction	-	PS51257 (PROFILE), SignalP-NN(euk) (SIGNALP), tmhmm (TMHMM)
AC193957.3_FG009	0.124774	0	-9999999	0.00127808	g-type lectin s-receptor-like serine threonine-protein kinase at1g34300-like	Signal transduction	EC:2.7.11.0	no IPS match
GRMZM2G308365	0	8.56371	9999999	9.92498e-11	g-type lectin s-receptor-like serine threonine-protein kinase at1g34300-like	Signal transduction	EC:2.7.11.0	no IPS match
GRMZM2G017164	0.519966	1.39638	1.4252	3.70998e-05	g-type lectin s-receptor-like serine threonine-protein kinase rlk1-like	Signal transduction	EC:2.7.11.0	no IPS match
GRMZM2G074438	2.34252	0.91308	-1.35925	0.048794	hlh dna-binding domain superfamily protein	Signal transduction	-	IPR011598 (G3DSA:4.10.280.GENE3D); PTHR12565 (PANTHER), PTHR12565:SF7 (PANTHER)
GRMZM2G008286	0	1.70457	9999999	0.0369082	homeobox dna-binding and leucine zipper domain family protein	Signal transduction	-	IPR001356 (PFAM); IPR009057 (G3DSA:1.10.10.GENE3D); PTHR24326 (PANTHER), PTHR24326:SF63 (PANTHER)
GRMZM2G180836	0.283072	0.0888797	-1.67124	0.0474625	homeodomain-like transcription factor superfamily protein	Signal transduction	-	IPR000812 (PANTHER); IPR003869 (PFAM); IPR013150 (PFAM); IPR013763 (G3DSA:1.10.472.GENE3D); IPR016040 (G3DSA:3.40.50.GENE3D); PTHR11618:SF4 (PANTHER), tmhmm (TMHMM), SSF51735 (SUPERFAMILY)
GRMZM2G153263	10.6049	3.76144	-1.49537	0.0137496	homeodomain-like transcription factor superfamily protein	Signal transduction	0	IPR022228 (PFAM); PTHR14000 (PANTHER), PTHR14000:SF1 (PANTHER)
GRMZM2G379821	0	0.460475	9999999	0.0107694	homeodomain-like transcription factor superfamily protein	Signal transduction	-	IPR000719 (PFAM); IPR011009 (SUPERFAMILY); G3DSA:1.10.510.10 (GENE3D), PTHR23257 (PANTHER), PTHR23257:SF68 (PANTHER), SignalP-NN(euk) (SIGNALP)
GRMZM2G382918	0.0609206	0.278013	2.19015	0.00474458	iq calmodulin-binding and bag domain containing family protein	Signal transduction	-	IPR000048 (PROFILE); IPR003103 (PFAM); SSF63491 (SUPERFAMILY)
GRMZM2G168148	11.8191	1.0786	-3.45389	5.67762e-07	jumonji-like transcription factor family protein	Signal transduction	0	PTHR12549 (PANTHER), PTHR12549:SF1 (PANTHER)
GRMZM2G149289	21.4256	8.64195	-1.30991	0.00267001	kinase superfamily protein isoform 1	Signal transduction	EC:2.7.10.0; EC:2.7.11.13	no IPS match
GRMZM2G113771	0.391163	2.09181	2.41891	0.00274197	kinase superfamily protein isoform 1	Signal transduction	EC:2.7.10.0; EC:2.7.11.13	no IPS match
GRMZM2G115578	7.98365	17.4459	1.12777	0.0304775	kinase-interacting protein 1	Signal transduction	-	PTHR32258 (PANTHER)
GRMZM2G125263	0.0781115	2.40049	4.94165	1.31097e-05	lrr receptor-like serine threonine-protein kinase	Signal transduction	EC:2.7.11.0; EC:2.7.10.0	IPR000719 (PFAM); IPR001611 (PFAM); IPR002290 (SMART); IPR003591 (SMART); IPR008271 (PROSITE); IPR011009 (SUPERFAMILY); IPR013210 (PFAM); IPR020635 (SMART); G3DSA:1.10.510.10 (GENE3D), G3DSA:3.30.200.20 (GENE3D), G3DSA:3.80.10.10 (GENE3D), PTHR24420 (PANTHER), PTHR24420:SF44 (PANTHER), PF13855 (PFAM), tmhmm (TMHMM), SSF52058 (SUPERFAMILY)
GRMZM5G851515	0.00328762	0.341465	6.69855	3.68015e-10	lrr receptor-like serine threonine-protein kinase	Signal transduction	-	IPR001611 (PFAM); IPR025875 (PFAM); PR00019 (PRINTS), G3DSA:3.80.10.10 (GENE3D), PTHR24420 (PANTHER), PTHR24420:SF499 (PANTHER), tmhmm (TMHMM), SSF52058 (SUPERFAMILY)
GRMZM5G886952	13.1968	63.2304	2.26043	0.00899374	lrr receptor-like serine threonine-protein kinase fei 1-like	Signal transduction	EC:2.7.11.0; EC:2.7.10.1	no IPS match
GRMZM2G099680	0.019189	121.322	12.6263	8.0409e-06	mads box interactor-like	Signal transduction	-	no IPS match
AC205520.3_FG004	42.0082	19.0447	-1.14128	0.0179453	mads box-like protein	Signal transduction	-	no IPS match
AC188832.5_FG005	2.35082	12.5339	2.4146	0.000248313	mads-box transcription factor 13	Signal transduction	-	IPR002487 (PFAM); PTHR11945 (PANTHER)
GRMZM2G402837	0	0.939802	9999999	0.0432223	mads-box transcription factor 18	Signal transduction	-	no IPS match
GRMZM2G161150	0.418168	1.1805	1.49724	0.00102228	mads-box transcription factor 50-like	Signal transduction	0	tmhmm (TMHMM)
GRMZM2G069370	1.11944	0.537626	-1.0581	0.0079545	mads-box transcription factor family protein	Signal transduction	-	IPR002100 (PRINTS); IPR002487 (PFAM); PTHR11945 (PANTHER), PTHR11945:SF19 (PANTHER)
GRMZM2G163861	3.45921	9.70667	1.48853	0.0406178	map kinase family protein	Signal transduction	EC:2.7.11.24	IPR000719 (PFAM); IPR002290 (SMART); IPR003527 (PROSITE); IPR011009 (SUPERFAMILY); IPR017441 (PROSITE); G3DSA:1.10.510.10 (GENE3D), G3DSA:3.30.200.20 (GENE3D), PTHR24055 (PANTHER), PTHR24055:SF51 (PANTHER)
GRMZM2G123728	0.177421	1.02552	2.53111	0.0126643	mechanosensitive ion channel	Signal transduction	-	no IPS match
GRMZM2G133097	0	2.58283	9999999	9.6002e-06	mediator of rna polymerase ii transcription subunit 11-like	Signal transduction	-	no IPS match
GRMZM2G412814	0	0.0279847	9999999	0.000207145	mediator of rna polymerase ii transcription subunit 12-like	Signal transduction	-	IPR019035 (PFAM)
GRMZM2G177019	1.77896	3.80003	1.09498	0.000138492	mitochondrial transcription termination factor family isoform 1	Signal transduction	-	IPR003690 (PFAM); PTHR13068 (PANTHER), PTHR13068:SF3 (PANTHER)
GRMZM2G382356	0	0.734697	9999999	0.0331954	mitochondrial transcription termination factor family protein isoform 2	Signal transduction	-	no IPS match
GRMZM2G374088	4.23347	22.3118	2.39789	0.0489591	mitogen-activated protein kinase 17	Signal transduction	EC:2.7.11.24; EC:2.7.10.0	IPR000719 (PFAM); IPR002290 (SMART); IPR003527 (PROSITE); IPR011009 (SUPERFAMILY); IPR017441 (PROSITE); IPR020635 (SMART); G3DSA:1.10.510.10 (GENE3D), G3DSA:3.30.200.20 (GENE3D), PTHR24055 (PANTHER), PTHR24055:SF51 (PANTHER), SignalP-NN(euk) (SIGNALP)
GRMZM2G070849	0.0514208	0.323366	2.65274	0.00118411	myb dna-binding domain superfamily protein	Signal transduction	-	IPR001005 (PFAM); IPR009057 (G3DSA:1.10.10.GENE3D); IPR017930 (PROFILE); PTHR10641 (PANTHER), PTHR10641:SF199 (PANTHER)
GRMZM2G047626	1.48453	3.16814	1.09363	0.0457981	myb transcription factor	Signal transduction	-	IPR001005 (PFAM); IPR009057 (G3DSA:1.10.10.GENE3D); IPR017930 (PROFILE); PTHR10641 (PANTHER)
GRMZM2G047647	1.48254	28.8995	4.2849	0.0457981	myb transcription factor	Signal transduction	0	SignalP-NN(euk) (SIGNALP), tmhmm (TMHMM)
GRMZM2G126175	0	5.83667	9999999	1.90454e-05	myb-like dna-binding shaqkyf class family protein	Signal transduction	-	IPR006447 (TIGRFAMs); IPR009057 (G3DSA:1.10.10.GENE3D); PTHR31003 (PANTHER)
GRMZM5G868939	0	0.375214	9999999	0.00241827	myb-like protein	Signal transduction	-	no IPS match
GRMZM2G335358	0.596522	0.226641	-1.39617	0.0165273	myb-like transcription factor	Signal transduction	-	IPR001005 (PFAM); IPR009057 (G3DSA:1.10.10.GENE3D); IPR010588 (PFAM); IPR017930 (PROFILE); PTHR10641 (PANTHER), PTHR10641:SF203 (PANTHER)
GRMZM5G886531	0	0.516316	9999999	0.00958361	myb-like transcription factor divaricata	Signal transduction	-	no IPS match
GRMZM2G009892	0.0842831	2.25715	4.74312	0.041144	nac domain protein nac5	Signal transduction	-	no IPS match
GRMZM2G008374	0.251604	0.125189	-1.00705	0.011885	nac domain-containing protein 100-like	Signal transduction	-	no IPS match
AC211478.3_FG004	0	0.319305	9999999	6.75111e-06	nac domain-containing protein 21 22-like	Signal transduction	-	no IPS match
GRMZM2G167492	3.13908	6.39177	1.02587	0.021712	nac domain-containing protein 74	Signal transduction	-	IPR003441 (PFAM); PTHR31989 (PANTHER), PTHR31989:SF0 (PANTHER), tmhmm (TMHMM)
GRMZM2G060116	0.000367656	0.452632	10.2658	0.000146036	nac1 transcription factor	Signal transduction	-	IPR003441 (PFAM); PTHR31719 (PANTHER), PTHR31719:SF0 (PANTHER)
GRMZM2G397297	2.76345	1.10974	-1.31625	0.0300724	nam-like protein	Signal transduction	0	no IPS match
GRMZM2G122615	0.0672693	0.431016	2.67972	0.0237433	no apical meristem protein	Signal transduction	-	IPR003441 (PFAM); PTHR31486 (PANTHER), PTHR31486:SF0 (PANTHER)
GRMZM2G479135	0.616785	2.6409	2.09819	0.0257238	nodulation receptor kinase-like	Signal transduction	EC:2.7.11.0	IPR000719 (PFAM); IPR011009 (SUPERFAMILY); G3DSA:1.10.510.10 (GENE3D), PTHR24420 (PANTHER), PTHR24420:SF399 (PANTHER)
GRMZM2G375448	1.12899	0.245234	-2.2028	0.0101503	nuclear transcription factor y subunit c-9	Signal transduction	-	no IPS match
GRMZM2G361611	0.462671	0.0267911	-4.11016	0.000185979	ocs element-binding factor 1	Signal transduction	-	no IPS match
GRMZM2G336767	1.12515	0.260756	-2.10934	0.0369132	ocs element-binding factor 1	Signal transduction	-	IPR004827 (PFAM); G3DSA:1.20.5.170 (GENE3D), PTHR22952 (PANTHER), PTHR22952:SF37 (PANTHER)
GRMZM5G871963	0	9.12871	9999999	0.00941259	ocs element-binding factor 1	Signal transduction	-	no IPS match
GRMZM2G160902	9.4568	1.17941	-3.00329	0.00941259	ocs element-binding factor 1	Signal transduction	-	no IPS match
AC203957.3_FG004	0.391951	2.22837	2.50724	0.0303542	ocs element-binding factor 1	Signal transduction	-	IPR004827 (PFAM); G3DSA:1.20.5.170 (GENE3D), PTHR22952 (PANTHER), PTHR22952:SF38 (PANTHER)
GRMZM2G507763	0.020161	1.81737	6.49414	0.000857972	phytosulfokine receptor precursor	Signal transduction	EC:2.7.11.0	IPR001611 (PFAM); PR00019 (PRINTS), G3DSA:3.80.10.10 (GENE3D), PTHR24420 (PANTHER), PTHR24420:SF215 (PANTHER), PF13504 (PFAM), SSF52058 (SUPERFAMILY)
GRMZM2G005066	0.0176882	0.586369	5.05095	0.00848609	pl transcription factor	Signal transduction	-	IPR001005 (PFAM); IPR009057 (G3DSA:1.10.10.GENE3D); IPR017930 (PROFILE); PTHR10641 (PANTHER), PTHR10641:SF203 (PANTHER)
GRMZM2G014114	0.0195958	22.6897	10.1773	2.94997e-06	plastid transcriptionally active 6 isoform 1	Signal transduction	-	no IPS match
GRMZM2G561903	0	0.24188	9999999	1.90454e-05	polyadenylate-binding protein 2	Signal transduction	-	tmhmm (TMHMM)
GRMZM2G180699	130.196	41.2751	-1.65734	0.0202564	probable adp-ribosylation factor gtpase-activating protein agd11-like	Signal transduction	-	IPR000008 (PFAM); IPR008973 (SUPERFAMILY); IPR018029 (PROFILE); G3DSA:2.60.40.150 (GENE3D), PTHR23180 (PANTHER), PTHR23180:SF5 (PANTHER)
GRMZM2G138701	0.725603	0.347677	-1.06143	0.0117967	probable adp-ribosylation factor gtpase-activating protein agd11-like	Signal transduction	0	no IPS match
GRMZM2G069454	0.032409	0.486971	3.90937	0.0246967	probable calcium-binding protein cml9-like	Signal transduction	-	IPR002048 (PROFILE); IPR011992 (G3DSA:1.10.238.GENE3D); PTHR23050 (PANTHER), PTHR23050:SF89 (PANTHER), SignalP-NN(euk) (SIGNALP), tmhmm (TMHMM), SSF47473 (SUPERFAMILY)
AC217415.3_FG001	0.381753	0	-9999999	9.67539e-21	probable ccr4-associated factor 1 homolog 9-like	Signal transduction	-	IPR006941 (PFAM); IPR012337 (SUPERFAMILY); G3DSA:3.30.420.10 (GENE3D), PTHR10797 (PANTHER), PTHR10797:SF0 (PANTHER)
GRMZM2G315074	0.760855	5.58625	2.87619	0.0418421	probable inactive receptor kinase at4g23740-like	Signal transduction	EC:1.11.1.7	IPR000719 (PROFILE); IPR001245 (PFAM); IPR011009 (SUPERFAMILY); IPR017441 (PROSITE); G3DSA:3.30.200.20 (GENE3D), PTHR24420 (PANTHER), PTHR24420:SF305 (PANTHER)
GRMZM2G095068	0.0460713	0.16829	1.86901	0.00786744	probable inactive receptor kinase at5g10020-like	Signal transduction	-	IPR001245 (PFAM); IPR002290 (SMART); IPR011009 (SUPERFAMILY); G3DSA:1.10.510.10 (GENE3D), G3DSA:3.30.200.20 (GENE3D), PTHR24420 (PANTHER), PTHR24420:SF309 (PANTHER)
GRMZM2G035578	0.00547626	2.31167	8.72153	0.000117588	probable lrr receptor-like serine threonine-protein kinase at2g16250-like	Signal transduction	-	no IPS match
GRMZM2G393450	0.115864	0.611245	2.39932	0.000870399	probable lrr receptor-like serine threonine-protein kinase at3g47570-like	Signal transduction	EC:2.7.11.0	G3DSA:3.80.10.10 (GENE3D), PTHR24420 (PANTHER), PF13855 (PFAM), SSF52058 (SUPERFAMILY)
GRMZM2G316907	0.198852	0.709535	1.83518	9.91257e-05	probable lrr receptor-like serine threonine-protein kinase at3g47570-like	Signal transduction	EC:2.7.11.0; EC:2.7.10.0	IPR000719 (PROFILE); IPR001245 (PFAM); IPR001611 (PFAM); IPR002290 (SMART); IPR003591 (SMART); IPR008271 (PROSITE); IPR011009 (SUPERFAMILY); IPR013210 (PFAM); IPR013320 (G3DSA:2.60.120.GENE3D); IPR017441 (PROSITE); IPR020635 (SMART); IPR025875 (PFAM); PR00019 (PRINTS), G3DSA:1.10.510.10 (GENE3D), G3DSA:3.30.200.20 (GENE3D), G3DSA:3.80.10.10 (GENE3D), PTHR24420 (PANTHER), PTHR24420:SF44 (PANTHER),…
GRMZM5G873382	0	0.343962	9999999	0.0137554	probable lrr receptor-like serine threonine-protein kinase at3g47570-like	Signal transduction	EC:2.7.11.0	no IPS match
GRMZM2G072424	0.00128668	0.0817136	5.98885	0.0108517	probable mediator of rna polymerase ii transcription subunit 26b-like	Signal transduction	-	PTHR15141 (PANTHER), PTHR15141:SF32 (PANTHER)
GRMZM2G310431	339.962	980.467	1.5281	0.0187218	probable mediator of rna polymerase ii transcription subunit 37c-like	Signal transduction	EC:1.3.1.74	SignalP-NN(euk) (SIGNALP)
GRMZM2G091143	6.75134	42.2485	2.64565	0.0337384	probable not transcription complex subunit vip2-like isoform x1	Signal transduction	-	no IPS match
GRMZM5G829476	4.99879	0.949999	-2.39558	0.00706819	probable protein kinase at2g41970-like	Signal transduction	EC:2.7.10.0	IPR000719 (PROFILE); IPR001245 (PFAM); IPR002290 (SMART); IPR008266 (PROSITE); IPR011009 (SUPERFAMILY); IPR017441 (PROSITE); IPR020635 (SMART); G3DSA:1.10.510.10 (GENE3D), G3DSA:3.30.200.20 (GENE3D), PTHR24420 (PANTHER), PTHR24420:SF233 (PANTHER)
GRMZM2G351047	0.00763186	6.23783	9.67479	0.00194304	probable receptor-like protein kinase at1g30570-like	Signal transduction	EC:2.7.11.0; EC:1.14.11.0; EC:2.7.10.0	IPR010658 (PFAM); IPR013637 (PFAM); IPR024788 (PFAM); PTHR21576 (PANTHER), PTHR21576:SF15 (PANTHER), SignalP-NN(euk) (SIGNALP), tmhmm (TMHMM)
GRMZM2G164640	0.10631	2.95598	4.79729	1.31391e-08	probable receptor-like protein kinase at1g67000-like	Signal transduction	EC:2.7.11.0	PTHR26393 (PANTHER), PTHR26393:SF66 (PANTHER), PF14380 (PFAM), SignalP-NN(euk) (SIGNALP)
GRMZM2G119736	7.71744	16.3527	1.08333	0.00132909	probable receptor-like protein kinase at5g24010-like	Signal transduction	-	IPR024788 (PFAM); SignalP-NN(euk) (SIGNALP), tmhmm (TMHMM)
GRMZM2G477829	0.19347	0.454076	1.23082	4.04763e-05	probable serine threonine-protein kinase at1g54610-like	Signal transduction	EC:2.7.11.23; EC:2.7.10.0	IPR000719 (PFAM); IPR002290 (SMART); IPR008271 (PROSITE); IPR011009 (SUPERFAMILY); IPR017441 (PROSITE); IPR020635 (SMART); G3DSA:1.10.510.10 (GENE3D), G3DSA:3.30.200.20 (GENE3D), PTHR24056 (PANTHER), PTHR24056:SF39 (PANTHER)
GRMZM2G324727	0.00711074	0.162801	4.51697	1.22813e-09	probable serine threonine-protein kinase bud32 homolog	Signal transduction	EC:2.7.10.0	no IPS match
AC205502.4_FG001	0	0.282144	9999999	0.0486254	probable serine threonine-protein kinase vps15-like isoform x1	Signal transduction	-	tmhmm (TMHMM)
GRMZM2G371745	0	6.40987	9999999	0.0214868	protein argonaute 18-like	Signal transduction	-	IPR003008 (G3DSA:3.40.50.GENE3D); IPR003165 (PFAM); IPR012337 (SUPERFAMILY); G3DSA:3.30.420.10 (GENE3D), PTHR22891 (PANTHER), PTHR22891:SF0 (PANTHER)
GRMZM2G368358	0.793846	2.01281	1.34228	1.72183e-05	protein argonaute 18-like	Signal transduction	-	IPR003165 (PFAM); IPR012337 (SUPERFAMILY); G3DSA:3.30.420.10 (GENE3D), PTHR22891 (PANTHER), PTHR22891:SF0 (PANTHER)
GRMZM2G007791	3.91402	1.78537	-1.13243	0.00442376	protein argonaute 2-like	Signal transduction	-	IPR003100 (PFAM); IPR003165 (PFAM); IPR012337 (SUPERFAMILY); IPR014811 (PFAM); G3DSA:2.170.260.10 (GENE3D), G3DSA:3.30.420.10 (GENE3D), G3DSA:3.40.50.2300 (GENE3D), PTHR22891 (PANTHER), PTHR22891:SF0 (PANTHER)
GRMZM2G340754	0	17.1505	9999999	0.000517488	protein kinase	Signal transduction	EC:2.7.11.0	PTHR26392 (PANTHER)
GRMZM5G884972	9.35088	1.32249	-2.82185	0.011381	protein kinase	Signal transduction	-	no IPS match
GRMZM5G811948	4.16177	46.0848	3.46902	3.1956e-22	protein kinase superfamily protein	Signal transduction	EC:2.7.11.0	no IPS match
GRMZM5G862277	0.00778481	11.7007	10.5536	0.00155259	protein kinase superfamily protein	Signal transduction	-	no IPS match
GRMZM2G517884	0.0884751	3.05438	5.10946	0.00327888	protein kinase superfamily protein	Signal transduction	EC:2.7.10.0; EC:2.7.11.0	IPR000719 (PFAM); IPR001680 (PFAM); IPR002290 (SMART); IPR011009 (SUPERFAMILY); IPR015943 (G3DSA:2.130.10.GENE3D); IPR017441 (PROSITE); IPR017986 (PROFILE); IPR019775 (PROSITE); IPR020635 (SMART); G3DSA:3.30.200.20 (GENE3D), PTHR24349 (PANTHER), PTHR24349:SF23 (PANTHER), tmhmm (TMHMM), SSF50960 (SUPERFAMILY)
GRMZM2G362398	0.000117252	0.4215	11.8117	0.00680609	protein kinase superfamily protein	Signal transduction	EC:2.7.10.0; EC:2.7.11.0	IPR000719 (PFAM); IPR002290 (SMART); IPR011009 (SUPERFAMILY); IPR020635 (SMART); G3DSA:3.30.200.20 (GENE3D), PTHR24349 (PANTHER), PTHR24349:SF23 (PANTHER)
GRMZM2G356529	2.27778	0.944384	-1.27018	3.25134e-11	protein kinase superfamily protein	Signal transduction	0	no IPS match
GRMZM2G113421	0.325105	1.92816	2.56825	0.00745994	protein kinase superfamily protein	Signal transduction	EC:2.7.11.0; EC:2.7.10.0	IPR000719 (PFAM); IPR002290 (SMART); IPR008271 (PROSITE); IPR011009 (SUPERFAMILY); IPR017441 (PROSITE); IPR020635 (SMART); IPR025287 (PFAM); G3DSA:1.10.510.10 (GENE3D), G3DSA:3.30.200.20 (GENE3D), PTHR24420 (PANTHER), PTHR24420:SF368 (PANTHER), SignalP-NN(euk) (SIGNALP), tmhmm (TMHMM)
GRMZM2G080936	0	2.07474	9999999	0.00107593	protein kinase xa21	Signal transduction	-	SignalP-NN(euk) (SIGNALP), tmhmm (TMHMM)
GRMZM5G854604	5.03923	13.6957	1.44245	0.0351827	protein kinase-like	Signal transduction	-	no IPS match
GRMZM2G151955	2.83092	1.09319	-1.37273	0.0239201	protein nsp-interacting kinase 1-like	Signal transduction	EC:1.3.1.74; EC:2.7.11.0	no IPS match
GRMZM2G433450	0	2.90749	9999999	0.00147826	protein odorant1-like	Signal transduction	-	no IPS match
GRMZM2G042920	14.0855	6.91734	-1.02592	0.000558519	protein spatula	Signal transduction	-	no IPS match
AC186322.4_FG003	0	3.26909	9999999	0.0378382	protein transparent testa 12	Signal transduction	-	PTHR11206 (PANTHER), PTHR11206:SF21 (PANTHER), tmhmm (TMHMM)
AC209819.3_FG012	0.704194	10.5672	3.90748	0.00120928	rac-like gtp-binding protein 2	Signal transduction	EC:3.1.4.12	no IPS match
GRMZM2G136455	23.9624	0.689525	-5.11903	0.000641232	ras-related protein rabd1	Signal transduction	-	IPR001806 (PRINTS); IPR002041 (SMART); IPR003578 (SMART); IPR003579 (SMART); IPR005225 (TIGRFAMs); IPR020849 (SMART); IPR024156 (SMART); IPR027417 (SUPERFAMILY); G3DSA:3.40.50.300 (GENE3D), PTHR24073 (PANTHER), PTHR24073:SF212 (PANTHER), PS51419 (PROFILE)
GRMZM2G436703	0.211748	1.42549	2.75104	0.0391213	receptor expression-enhancing protein 3	Signal transduction	-	no IPS match
GRMZM2G048635	0	67.9623	9999999	3.57155e-05	receptor-like cytosolic serine threonine-protein kinase rbk2-like	Signal transduction	EC:2.7.11.0	IPR000719 (PFAM); IPR008271 (PROSITE); IPR011009 (SUPERFAMILY); IPR013320 (G3DSA:2.60.120.GENE3D); IPR017441 (PROSITE); G3DSA:1.10.510.10 (GENE3D), G3DSA:3.30.200.20 (GENE3D), PTHR24420 (PANTHER), PTHR24420:SF346 (PANTHER)
GRMZM2G373322	0.0253262	0.571045	4.4949	0.0378043	receptor-like protein kinase	Signal transduction	EC:2.7.11.0	G3DSA:3.80.10.10 (GENE3D), PTHR24420 (PANTHER), PTHR24420:SF231 (PANTHER), SSF52058 (SUPERFAMILY)
GRMZM2G165644	0.0507822	1.25363	4.62564	0.000188955	receptor-like protein kinase 4	Signal transduction	EC:2.7.11.0	IPR002902 (PROFILE)
GRMZM2G177883	0.128452	0.258492	1.00889	0.0289279	receptor-like protein kinase hsl1-like	Signal transduction	EC:2.7.11.0; EC:2.7.10.0	IPR000719 (PFAM); IPR001611 (PFAM); IPR002290 (SMART); IPR003591 (SMART); IPR008271 (PROSITE); IPR011009 (SUPERFAMILY); IPR013210 (PFAM); IPR017441 (PROSITE); IPR020635 (SMART); PR00019 (PRINTS), G3DSA:1.10.510.10 (GENE3D), G3DSA:3.30.200.20 (GENE3D), G3DSA:3.80.10.10 (GENE3D), PTHR24420 (PANTHER), PTHR24420:SF397 (PANTHER), PF13516 (PFAM), PF13855 (PFAM), tmhmm (TMHMM), SSF52047 (SUPERFAMILY), S…
GRMZM2G035020	1.73155	8.98702	2.37578	0.0236704	regulator of nonsense transcripts 1 homolog	Signal transduction	-	IPR027417 (SUPERFAMILY); G3DSA:3.40.50.300 (GENE3D), PTHR10887 (PANTHER), PTHR10887:SF26 (PANTHER), PF13087 (PFAM)
GRMZM2G433666	0	0.830692	9999999	1.10349e-42	rho gtpase-activating protein	Signal transduction	-	IPR025757 (PFAM)
GRMZM2G092679	0.033332	0	-9999999	0.0292678	ring finger protein	Signal transduction	-	PTHR10825 (PANTHER), PTHR10825:SF3 (PANTHER)
AC197705.4_FG006	0.547733	18.8576	5.10553	0.000607398	ring finger protein 5	Signal transduction	-	IPR001841 (SMART); IPR013083 (G3DSA:3.30.40.GENE3D); IPR017907 (PROSITE); PTHR12313 (PANTHER), PF13923 (PFAM), SSF57850 (SUPERFAMILY)
GRMZM2G064139	0.106793	2.10281	4.29943	0.0175837	ring zinc finger domain superfamily protein	Signal transduction	-	PTHR15860 (PANTHER), PTHR15860:SF0 (PANTHER), tmhmm (TMHMM)
GRMZM2G152815	0.0958048	15.4288	7.33131	0.00108955	ring zinc finger domain superfamily protein	Signal transduction	-	IPR001841 (PROFILE); IPR007087 (PROSITE); IPR015880 (SMART); PTHR22938 (PANTHER), PTHR22938:SF0 (PANTHER)
GRMZM2G323013	0	0.18537	9999999	0.0260028	ring zinc finger domain superfamily protein	Signal transduction	-	IPR001841 (PFAM); IPR013083 (G3DSA:3.30.40.GENE3D); PTHR22764 (PANTHER), PTHR22764:SF10 (PANTHER), SignalP-NN(euk) (SIGNALP), tmhmm (TMHMM), SSF57850 (SUPERFAMILY)
GRMZM2G127650	0.196547	0.471952	1.26377	0.0253714	s-domain receptor-like protein kinase	Signal transduction	EC:2.7.11.0; EC:2.7.10.0	IPR000719 (PFAM); IPR000858 (PFAM); IPR001480 (G3DSA:2.90.10.GENE3D); IPR002290 (SMART); IPR003609 (SMART); IPR008271 (PROSITE); IPR011009 (SUPERFAMILY); IPR013227 (PFAM); IPR013320 (G3DSA:2.60.120.GENE3D); IPR017441 (PROSITE); IPR020635 (SMART); IPR024171 (PIR); G3DSA:1.10.510.10 (GENE3D), G3DSA:3.30.200.20 (GENE3D), PTHR24420 (PANTHER), PTHR24420:SF224 (PANTHER), SignalP-NN(euk) (SIGNALP), tmhm…
GRMZM2G334722	0	1.42706	9999999	0.000774879	sequence-specific dna binding transcription factor	Signal transduction	-	IPR017877 (PROFILE); PF13837 (PFAM)
GRMZM5G856011	0	0.593947	9999999	0.000154893	serine threonine kinase protein	Signal transduction	EC:2.7.11.0	no IPS match
GRMZM2G076943	0	1.22953	9999999	3.21882e-06	serine threonine kinase protein	Signal transduction	EC:2.7.11.0	IPR000719 (PFAM); IPR002902 (PFAM); IPR008271 (PROSITE); IPR011009 (SUPERFAMILY); IPR013320 (G3DSA:2.60.120.GENE3D); IPR017441 (PROSITE); G3DSA:1.10.510.10 (GENE3D), G3DSA:3.30.200.20 (GENE3D), PTHR24420 (PANTHER), PTHR24420:SF314 (PANTHER)
GRMZM2G379780	0	0.16218	9999999	0.000437745	serine threonine kinase -related protein	Signal transduction	EC:2.7.11.0; EC:2.7.10.0	IPR000719 (PFAM); IPR001245 (PFAM); IPR002290 (SMART); IPR002902 (PFAM); IPR008271 (PROSITE); IPR011009 (SUPERFAMILY); IPR013320 (G3DSA:2.60.120.GENE3D); IPR017441 (PROSITE); IPR020635 (SMART); G3DSA:1.10.510.10 (GENE3D), G3DSA:3.30.200.20 (GENE3D), PTHR24420 (PANTHER), PTHR24420:SF314 (PANTHER), SignalP-NN(euk) (SIGNALP), tmhmm (TMHMM)
GRMZM2G410191	0.0394802	7.32698	7.53595	0.0135799	serine threonine protein kinase	Signal transduction	EC:2.7.11.0	IPR000719 (PFAM); IPR011009 (SUPERFAMILY); G3DSA:1.10.510.10 (GENE3D), G3DSA:3.30.200.20 (GENE3D), PTHR24420 (PANTHER), PTHR24420:SF339 (PANTHER)
GRMZM2G050701	0.216275	8.90096	5.36302	0.00215761	serine threonine-protein kinase at5g01020-like	Signal transduction	EC:2.7.11.0; EC:2.7.10.0	IPR000719 (PFAM); IPR002290 (SMART); IPR008271 (PROSITE); IPR011009 (SUPERFAMILY); IPR020635 (SMART); G3DSA:1.10.510.10 (GENE3D), PTHR24420 (PANTHER), PTHR24420:SF340 (PANTHER)
GRMZM2G425751	0.749314	2.31165	1.62528	0.0132625	serine threonine-protein kinase atm-like	Signal transduction	-	PTHR11139 (PANTHER), PTHR11139:SF21 (PANTHER)
GRMZM2G102944	4.31341	0.161467	-4.73952	3.80974e-06	serine threonine-protein kinase haspin	Signal transduction	-	IPR024604 (PFAM); PTHR32146 (PANTHER), PTHR32146:SF0 (PANTHER), SignalP-NN(euk) (SIGNALP)
GRMZM2G320230	0	1.45906	9999999	6.55965e-07	serine threonine-protein kinase ht1-like	Signal transduction	EC:2.7.11.0	IPR000719 (PROFILE); IPR001245 (PFAM); IPR011009 (SUPERFAMILY); IPR017441 (PROSITE); G3DSA:3.30.200.20 (GENE3D), PTHR23257 (PANTHER), PTHR23257:SF169 (PANTHER)
GRMZM2G110908	0.768662	25.8869	5.07373	0.0429056	serine threonine-protein kinase sapk5	Signal transduction	EC:2.7.11.0	IPR000719 (PFAM); IPR002290 (SMART); IPR008271 (PROSITE); IPR011009 (SUPERFAMILY); IPR017441 (PROSITE); G3DSA:1.10.510.10 (GENE3D), G3DSA:3.30.200.20 (GENE3D), PTHR24343 (PANTHER), PTHR24343:SF55 (PANTHER)
GRMZM2G094762	0	2.74088	9999999	0.00440296	serine threonine-protein kinase sepa-like	Signal transduction	EC:2.7.11.0	no IPS match
GRMZM5G848720	0	34.3028	9999999	4.01329e-16	serine threonine-protein kinase sepa-like	Signal transduction	EC:2.7.10.0; EC:2.7.11.25	PTHR24361 (PANTHER), PTHR24361:SF148 (PANTHER)
GRMZM5G859060	0	0.107265	9999999	1.07318e-05	serine threonine-protein kinase sepa-like	Signal transduction	EC:2.7.10.0; EC:2.7.11.0	tmhmm (TMHMM)
GRMZM2G320926	0.213834	0.479969	1.16645	0.00793788	serine threonine-protein kinase ulk4-like	Signal transduction	EC:2.7.11.0	PTHR13162 (PANTHER), PTHR13162:SF8 (PANTHER)
GRMZM2G043350	1.17937	6.84745	2.53755	4.28874e-09	shaggy-related protein kinase eta	Signal transduction	EC:2.7.11.0	IPR000719 (PFAM); IPR002290 (SMART); IPR008271 (PROSITE); IPR011009 (SUPERFAMILY); IPR017441 (PROSITE); G3DSA:1.10.510.10 (GENE3D), G3DSA:3.30.200.20 (GENE3D), PTHR24057 (PANTHER)
GRMZM2G337686	0	0.12592	9999999	0.0246267	signal recognition particle 19 kda	Signal transduction	-	IPR002778 (G3DSA:3.30.56.GENE3D); PTHR17453:SF0 (PANTHER)
GRMZM2G701096	7.64031	0	-9999999	0.00249066	signal recognition particle 9 kda	Signal transduction	-	SignalP-NN(euk) (SIGNALP), tmhmm (TMHMM)
GRMZM2G701405	0.0710035	31.732	8.80383	0.00237879	signal recognition particle receptor subunit beta-like	Signal transduction	-	IPR019009 (PFAM); G3DSA:3.40.50.300 (GENE3D)
GRMZM2G098037	0.972446	2.63846	1.44001	0.0490974	s-locus receptor-like protein kinase family protein	Signal transduction	EC:2.7.11.0; EC:2.7.10.0	IPR000719 (PFAM); IPR000858 (PFAM); IPR001480 (G3DSA:2.90.10.GENE3D); IPR002290 (SMART); IPR003609 (SMART); IPR008271 (PROSITE); IPR011009 (SUPERFAMILY); IPR013227 (PFAM); IPR013320 (G3DSA:2.60.120.GENE3D); IPR017441 (PROSITE); IPR020635 (SMART); IPR024171 (PIR); G3DSA:1.10.510.10 (GENE3D), G3DSA:3.30.200.20 (GENE3D), PTHR24420 (PANTHER), PTHR24420:SF224 (PANTHER), SignalP-NN(euk) (SIGNALP)
GRMZM2G373738	0	2.02688	9999999	2.53747e-05	small gtp binding protein rab1a	Signal transduction	-	IPR001806 (PRINTS); IPR003578 (SMART); IPR003579 (SMART); IPR005225 (TIGRFAMs); IPR020849 (SMART); IPR027417 (SUPERFAMILY); G3DSA:3.40.50.300 (GENE3D), PTHR24073 (PANTHER), PTHR24073:SF212 (PANTHER), PS51419 (PROFILE), SignalP-NN(euk) (SIGNALP)
GRMZM2G138814	4.47661	10.6517	1.25061	0.0374962	snf1-related protein kinase regulatory subunit beta-1-like	Signal transduction	-	IPR006828 (PFAM); PTHR10343 (PANTHER)
GRMZM2G027632	0.381452	10.708	4.81104	0.00973275	snf1-related protein kinase regulatory subunit beta-1-like	Signal transduction	-	IPR006828 (PFAM); PTHR10343 (PANTHER)
GRMZM2G399067	0.000193337	1.34655	12.7659	7.71434e-05	snrk sapk family protein kinase	Signal transduction	EC:2.7.11.0	IPR000719 (PFAM); IPR002290 (SMART); IPR006702 (PFAM); IPR011009 (SUPERFAMILY); G3DSA:1.10.510.10 (GENE3D), PTHR24343 (PANTHER), PTHR24343:SF55 (PANTHER), SignalP-NN(euk) (SIGNALP), tmhmm (TMHMM)
AC203920.3_FG004	1.83992	0.589759	-1.64145	0.000107505	topless-related protein 1	Signal transduction	-	IPR011041 (SUPERFAMILY); IPR011042 (G3DSA:2.120.10.GENE3D); IPR027728 (PTHR22847:PANTHER); PTHR22847 (PANTHER)
GRMZM2G404121	0.284671	5.4879	4.26889	0.00873825	argonaute family protein	Signal transduction	-	IPR003165 (PFAM); IPR012337 (SUPERFAMILY); G3DSA:3.30.420.10 (GENE3D), G3DSA:3.40.50.2300 (GENE3D), PTHR22891 (PANTHER), PTHR22891:SF0 (PANTHER), SignalP-NN(euk) (SIGNALP)
GRMZM2G423333	1.07669	2.98676	1.47198	0.0190959	argonaute family protein	Signal transduction	-	IPR003165 (PFAM); IPR012337 (SUPERFAMILY); IPR023298 (G3DSA:1.20.1110.GENE3D); PTHR22891 (PANTHER), PTHR22891:SF0 (PANTHER)
GRMZM2G160136	0.152106	3.7961	4.64137	0.0178933	bzip transcription factor superfamily protein	Signal transduction	-	no IPS match
GRMZM2G381991	0	4.18731	9999999	0.0109065	bzip transcription factor superfamily protein	Signal transduction	-	IPR004827 (PROSITE); PTHR22952 (PANTHER), PTHR22952:SF68 (PANTHER)
GRMZM5G808782	177.559	66.3197	-1.42079	0.0459597	c3hc zinc finger-like family protein	Signal transduction	-	PTHR15835 (PANTHER), PTHR15835:SF4 (PANTHER)
GRMZM2G395569	0	3.20008	9999999	0.004018	calcium-dependent protein kinase family protein	Signal transduction	EC:2.7.11.0; EC:2.7.10.0	IPR000719 (PFAM); IPR002290 (SMART); IPR008271 (PROSITE); IPR011009 (SUPERFAMILY); IPR017441 (PROSITE); IPR020635 (SMART); G3DSA:1.10.510.10 (GENE3D), G3DSA:3.30.200.20 (GENE3D), PTHR24349 (PANTHER)
GRMZM2G047479	0.0601877	19.0317	8.30472	3.97448e-08	calcium-dependent protein kinase family protein	Signal transduction	EC:2.7.11.17	SignalP-NN(euk) (SIGNALP)
GRMZM5G839017	0.0113556	6.24723	9.10367	0.0172362	calcium-dependent protein kinase family protein	Signal transduction	-	PS51257 (PROFILE), SignalP-NN(euk) (SIGNALP), tmhmm (TMHMM)
GRMZM2G383240	34.6747	4.16307	-3.05816	1.32378e-06	cbl-interacting protein kinase family protein	Signal transduction	EC:2.7.11.17; EC:2.7.10.0	IPR000719 (PFAM); IPR002290 (SMART); IPR008271 (PROSITE); IPR011009 (SUPERFAMILY); IPR017441 (PROSITE); IPR020635 (SMART); G3DSA:1.10.510.10 (GENE3D), G3DSA:3.30.200.20 (GENE3D), PTHR24343 (PANTHER), PTHR24343:SF66 (PANTHER)
GRMZM2G103783	0.663757	7.57478	3.51248	0.0285261	dna-binding bromodomain-containing family protein	Signal transduction	-	IPR001487 (G3DSA:1.20.920.GENE3D); PTHR22880 (PANTHER), PTHR22880:SF73 (PANTHER)
GRMZM5G888853	8.28332	0.954864	-3.11684	0.0285261	dna-binding bromodomain-containing family protein	Signal transduction	-	SignalP-NN(euk) (SIGNALP)
GRMZM2G103776	2.67954	0.0385015	-6.12093	0.0285261	dna-binding bromodomain-containing family protein	Signal transduction	-	IPR001005 (PFAM); IPR009057 (G3DSA:1.10.10.GENE3D); IPR017877 (PROFILE)
GRMZM2G431018	0.0208093	0.887153	5.41388	3.20197e-06	duf26-domain receptor-like protein kinase family protein	Signal transduction	EC:2.7.11.0; EC:2.7.10.0	IPR000719 (PFAM); IPR002290 (SMART); IPR002902 (PFAM); IPR008271 (PROSITE); IPR011009 (SUPERFAMILY); IPR013320 (G3DSA:2.60.120.GENE3D); IPR017441 (PROSITE); IPR020635 (SMART); G3DSA:1.10.510.10 (GENE3D), G3DSA:3.30.200.20 (GENE3D), PTHR24420 (PANTHER), PTHR24420:SF314 (PANTHER), SignalP-NN(euk) (SIGNALP), tmhmm (TMHMM)
GRMZM2G542990	0.0162104	3.13168	7.59387	0.000736292	hlh dna-binding domain superfamily protein	Signal transduction	-	PTHR24361 (PANTHER), PTHR24361:SF37 (PANTHER)
GRMZM2G388823	0.156761	0	-9999999	0.0394839	hlh dna-binding domain superfamily protein	Signal transduction	-	no IPS match
GRMZM2G459459	0.000433426	0.6581	10.5683	0.000357108	hlh dna-binding domain superfamily protein	Signal transduction	-	IPR011598 (G3DSA:4.10.280.GENE3D); PTHR31880 (PANTHER)
GRMZM2G040039	0.880757	1.99382	1.17872	0.00193303	homeodomain-like transcription factor superfamily protein	Signal transduction	EC:6.3.2.3	IPR005615 (PANTHER); IPR014042 (G3DSA:1.10.1080.GENE3D); IPR014049 (G3DSA:3.30.1490.GENE3D); PTHR11130:SF0 (PANTHER), SSF56059 (SUPERFAMILY)
GRMZM2G311390	1.2622	0.419526	-1.58911	1.53768e-06	homeodomain-like transcription factor superfamily protein	Signal transduction	-	no IPS match
GRMZM2G311822	0.0130826	0.638648	5.6093	0.00108462	homeodomain-like transcription factor superfamily protein	Signal transduction	EC:2.1.1.0	PTHR25040 (PANTHER), PTHR25040:SF70 (PANTHER), SignalP-NN(euk) (SIGNALP)
GRMZM5G859785	0	13.8983	9999999	6.40145e-05	lectin-like receptor protein kinase family protein	Signal transduction	-	SignalP-NN(euk) (SIGNALP), tmhmm (TMHMM)
GRMZM2G171365	0.97857	48.7845	5.6396	0.00117325	mads-box transcription factor family protein	Signal transduction	-	IPR002100 (PRINTS); IPR002487 (PFAM); PTHR11945 (PANTHER), PTHR11945:SF19 (PANTHER)
GRMZM2G032339	1.28417	3.88536	1.59721	0.0037391	mads-box transcription factor family protein	Signal transduction	-	IPR002487 (PFAM); PTHR11945 (PANTHER), PTHR11945:SF19 (PANTHER), SignalP-NN(euk) (SIGNALP)
GRMZM2G009776	1.67813	0.828874	-1.01763	0.0397771	protein kinase superfamily protein	Signal transduction	EC:2.7.11.0	IPR011009 (SUPERFAMILY); G3DSA:3.30.200.20 (GENE3D), PTHR24420 (PANTHER), PTHR24420:SF286 (PANTHER)
GRMZM2G422537	0.0322555	1.51448	5.55313	0.00773054	protein kinase superfamily protein	Signal transduction	-	IPR026791 (PANTHER); PTHR23317:SF8 (PANTHER)
GRMZM2G008279	1.13082	64.6214	5.83657	0.00219767	protein kinase superfamily protein	Signal transduction	0	no IPS match
GRMZM2G428201	0.000289889	2.39842	13.0143	0.0463621	protein kinase superfamily protein	Signal transduction	EC:2.7.11.0	IPR001245 (PFAM); IPR011009 (SUPERFAMILY); IPR017441 (PROSITE); G3DSA:3.30.200.20 (GENE3D), PTHR24420 (PANTHER), PTHR24420:SF251 (PANTHER)
GRMZM2G518756	0	1.36795	9999999	0.000612443	protein kinase superfamily protein	Signal transduction	-	IPR003653 (PFAM); G3DSA:3.30.310.130 (GENE3D), SSF54001 (SUPERFAMILY)
GRMZM2G166603	0.0512104	12.3993	7.91961	9.23131e-05	protein kinase superfamily protein	Signal transduction	-	IPR000668 (PRINTS); IPR001388 (PFAM); IPR003653 (PROFILE); IPR013128 (PANTHER); IPR025660 (PROSITE); IPR025661 (PROSITE); G3DSA:1.10.3840.10 (GENE3D), G3DSA:3.90.70.10 (GENE3D), PTHR12411:SF44 (PANTHER), tmhmm (TMHMM), SSF54001 (SUPERFAMILY)
GRMZM2G166620	5.6713	2.5227	-1.16871	9.23131e-05	protein kinase superfamily protein	Signal transduction	EC:2.7.11.0; EC:2.7.10.2	IPR000719 (PROFILE); IPR001245 (PFAM); IPR011009 (SUPERFAMILY); G3DSA:1.10.510.10 (GENE3D), PTHR24420 (PANTHER), PTHR24420:SF217 (PANTHER), SignalP-NN(euk) (SIGNALP)
GRMZM2G453046	0	0.906521	9999999	0.000293588	protein kinase superfamily protein	Signal transduction	0	no IPS match
GRMZM2G439819	0.0163732	2.98309	7.50933	0.000143059	protein kinase superfamily protein	Signal transduction	-	IPR000719 (PFAM); IPR001025 (PFAM); IPR008395 (PFAM); IPR011009 (SUPERFAMILY); IPR014002 (SMART); IPR018934 (PFAM); G3DSA:1.10.510.10 (GENE3D), PTHR24056 (PANTHER), PTHR24056:SF122 (PANTHER)
GRMZM2G340601	0.00696758	0.636133	6.51253	0.04326	protein kinase superfamily protein	Signal transduction	-	IPR001025 (PFAM); IPR008395 (PFAM); IPR014002 (SMART); PTHR31917 (PANTHER), PTHR31917:SF0 (PANTHER)
GRMZM2G027756	21.942	0.489526	-5.48617	0.0213738	protein kinase superfamily protein	Signal transduction	EC:2.7.10.0	IPR000719 (PFAM); IPR002290 (SMART); IPR011009 (SUPERFAMILY); IPR017441 (PROSITE); IPR020635 (SMART); G3DSA:1.10.510.10 (GENE3D), G3DSA:3.30.200.20 (GENE3D), PTHR24361 (PANTHER), PTHR24361:SF105 (PANTHER)
AC212976.3_FG003	0.14901	0	-9999999	0.0231796	ring zinc finger domain superfamily protein	Signal transduction	-	IPR001841 (PFAM); IPR013083 (G3DSA:3.30.40.GENE3D); PTHR14155 (PANTHER), SignalP-NN(euk) (SIGNALP), SSF57850 (SUPERFAMILY)
GRMZM2G531064	0.00010214	2.27575	14.4435	0.0106759	rna-binding zinc finger family protein	Signal transduction	-	PTHR24009 (PANTHER), PTHR24009:SF0 (PANTHER)
GRMZM2G436931	0.72967	1.66971	1.19428	1.25067e-10	rna-binding zinc finger family protein	Signal transduction	EC:1.4.1.14	no IPS match
GRMZM2G175258	0.0353171	5.15265	7.1888	0.0302485	s-locus receptor-like protein kinase family protein	Signal transduction	EC:2.7.11.0; EC:2.7.10.0	IPR000719 (PROFILE); IPR000858 (PFAM); IPR001245 (PFAM); IPR001480 (G3DSA:2.90.10.GENE3D); IPR002290 (SMART); IPR003609 (SMART); IPR008271 (PROSITE); IPR011009 (SUPERFAMILY); IPR013227 (PFAM); IPR013320 (G3DSA:2.60.120.GENE3D); IPR017441 (PROSITE); IPR020635 (SMART); IPR024171 (PIR); G3DSA:1.10.510.10 (GENE3D), G3DSA:3.30.200.20 (GENE3D), PTHR24420 (PANTHER), PTHR24420:SF410 (PANTHER), SignalP-NN…
GRMZM2G422340	0	0.08625	9999999	4.26068e-05	s-locus receptor-like protein kinase family protein	Signal transduction	-	0
AC197342.3_FG003	0	0.278336	9999999	0.00861107	translation elongation factor family protein	Signal transduction	-	PTHR32011 (PANTHER)
GRMZM2G032887	0.113806	2.80678	4.62427	0.00852081	translation elongation initiation factor family protein	Signal transduction	-	IPR004160 (PFAM); IPR009001 (SUPERFAMILY); G3DSA:2.40.30.10 (GENE3D), PTHR32011 (PANTHER)
GRMZM2G434561	0	2.47722	9999999	0.000292706	transcription elongation factor 1	Signal transduction	0	no IPS match
GRMZM2G163975	0.032061	0.0804718	1.32766	0.0413251	transcription factor bhlh110	Signal transduction	-	IPR011598 (G3DSA:4.10.280.GENE3D); PTHR31473 (PANTHER)
GRMZM5G815919	2.34145	0	-9999999	0.000564863	transcription factor bhlh30-like	Signal transduction	-	IPR011598 (G3DSA:4.10.280.GENE3D); PTHR10985 (PANTHER), PTHR10985:SF43 (PANTHER)
GRMZM2G042893	0.0158234	0.591757	5.22487	1.07712e-06	transcription factor bhlh35-like isoform x1	Signal transduction	0	tmhmm (TMHMM)
GRMZM2G425019	1.56514	0.0936302	-4.06317	0.0201235	transcription factor hbp-1b -like	Signal transduction	-	no IPS match
GRMZM2G093422	1.36364	0.532329	-1.35707	0.00796992	transcription factor iiib 90 kda subunit-like isoform x4	Signal transduction	-	IPR000812 (PANTHER); IPR013150 (PFAM); IPR013763 (G3DSA:1.10.472.GENE3D); PTHR11618:SF4 (PANTHER)
GRMZM2G129674	9.15517	21.9553	1.26191	0.00668794	transcription factor isoform 1	Signal transduction	-	IPR001471 (PRINTS); IPR016177 (SUPERFAMILY); PTHR31190 (PANTHER), PTHR31190:SF0 (PANTHER)
GRMZM5G870592	0	1.78437	9999999	1.01318e-06	transcription factor myb98-like	Signal transduction	-	IPR001005 (SMART); IPR009057 (G3DSA:1.10.10.GENE3D); IPR017930 (PROFILE); PTHR10641 (PANTHER), PF13921 (PFAM)
GRMZM2G053008	1.01114	5.16901	2.35391	0.000795709	transcription factor subunit 5	Signal transduction	0	no IPS match
GRMZM2G560908	16.7494	7.91938	-1.08065	3.55426e-25	transcription factor-like	Signal transduction	0	PTHR31799 (PANTHER), PTHR31799:SF0 (PANTHER)
GRMZM5G855124	12.7105	60.3373	2.24703	5.94895e-42	transcription factor-like	Signal transduction	0	PTHR31799 (PANTHER), PTHR31799:SF0 (PANTHER)
GRMZM2G061817	2.26836	0.66843	-1.7628	5.06437e-06	transcription initiation factor tfiid component taf4 family expressed	Signal transduction	-	no IPS match
GRMZM5G828718	5.13e-06	1.15764	17.7838	0.0218805	transcription initiation factor tfiid subunit 5	Signal transduction	-	SignalP-NN(euk) (SIGNALP), tmhmm (TMHMM)
GRMZM5G846048	0.00795819	6.59243	9.69415	5.71073e-05	transcription initiation factor tfiid subunit 5-like	Signal transduction	-	no IPS match
GRMZM2G025761	0	1.39279	9999999	2.66793e-07	transcriptional adaptor family protein	Signal transduction	0	no IPS match
GRMZM2G361398	19.7451	5.27244	-1.90495	0.00896383	transcriptional corepressor leunig-like	Signal transduction	-	IPR001680 (PFAM); IPR006594 (SMART); IPR013720 (PFAM); IPR015943 (G3DSA:2.130.10.GENE3D); IPR017986 (PROFILE); IPR019775 (PROSITE); PTHR22847 (PANTHER), PTHR22847:SF131 (PANTHER)
GRMZM5G817128	17.9586	36.065	1.00592	0.0421809	transcriptional expressed	Signal transduction	-	no IPS match
GRMZM2G061018	2.76782	6.59088	1.25172	0.0325958	transcriptional regulator atrx homolog	Signal transduction	-	no IPS match
GRMZM5G801457	82.9384	12.8711	-2.6879	0.000138492	translation elongation initiation factor family protein	Signal transduction	-	SignalP-NN(euk) (SIGNALP), tmhmm (TMHMM)
GRMZM2G068586	2.39316	8.55857	1.83845	0.0191629	tubby protein	Signal transduction	0	IPR000007 (PRINTS); IPR018066 (PROSITE); IPR025659 (SUPERFAMILY); G3DSA:1.20.1280.50 (GENE3D), PTHR16517 (PANTHER), PTHR16517:SF7 (PANTHER)
AC186579.3_FG006	0.562658	2.20934	1.97329	2.47852e-06	tubby-like protein	Signal transduction	-	no IPS match
GRMZM2G315125	4.74043	9.95988	1.07111	0.0196925	uncharacterized aarf domain-containing protein kinase chloroplastic-like	Signal transduction	-	no IPS match
GRMZM2G329869	0	1.3765	9999999	0.00114318	vascular plant one zinc finger protein	Signal transduction	EC:2.4.1.12	IPR005150 (PFAM); PTHR13301 (PANTHER), PTHR13301:SF21 (PANTHER)
GRMZM5G803934	0	8.81154	9999999	0.00207076	vascular plant one zinc finger protein	Signal transduction	EC:2.4.1.12	IPR005150 (PFAM); PTHR13301 (PANTHER), PTHR13301:SF21 (PANTHER), tmhmm (TMHMM)
GRMZM2G453571	0.0970062	0.0404506	-1.26192	0.0363825	wrky dna-binding domain superfamily protein	Signal transduction	-	no IPS match
GRMZM2G029292	0	20.3249	9999999	0.00212102	wrky dna-binding domain superfamily protein	Signal transduction	-	IPR003657 (G3DSA:2.20.25.GENE3D); PTHR31282 (PANTHER)
GRMZM5G857327	2.335	1.02985	-1.18099	0.00407242	wrky dna-binding domain superfamily protein	Signal transduction	0	SignalP-NN(euk) (SIGNALP)
GRMZM2G149683	0.136433	0.466195	1.77274	0.0175197	wrky transcription factor 22-like	Signal transduction	-	IPR003657 (G3DSA:2.20.25.GENE3D); PTHR32096 (PANTHER), PTHR32096:SF0 (PANTHER)
GRMZM2G018721	0.0720122	0.741714	3.36455	0.0417477	wrky transcription factor 57	Signal transduction	-	IPR003657 (G3DSA:2.20.25.GENE3D); PTHR31221 (PANTHER), tmhmm (TMHMM)
AC193630.3_FG003	0.0884795	0.0418153	-1.08131	0.0120218	wrky transcription factor 72	Signal transduction	-	IPR003657 (G3DSA:2.20.25.GENE3D); PTHR31429 (PANTHER), PTHR31429:SF0 (PANTHER)
GRMZM2G445163	37.9163	15.4861	-1.29184	0.0264199	zinc c3hc4 type family protein	Signal transduction	-	PTHR23012 (PANTHER), PTHR23012:SF30 (PANTHER), tmhmm (TMHMM)
GRMZM2G043242	1.97001	0.932204	-1.07949	2.05971e-05	zinc finger	Signal transduction	-	IPR003594 (G3DSA:3.30.565.GENE3D); PTHR23336 (PANTHER), PTHR23336:SF7 (PANTHER), PF13589 (PFAM)
GRMZM2G388415	0	2.64638	9999999	0.000784979	zinc finger	Signal transduction	0	no IPS match
GRMZM2G114741	0	1.12481	9999999	0.0273269	zinc finger	Signal transduction	-	SignalP-NN(euk) (SIGNALP)
GRMZM2G366402	39.9163	4.69314	-3.08835	0.0451131	zinc finger	Signal transduction	-	no IPS match
GRMZM2G032821	6.33576	0.307798	-4.36346	0.00813047	zinc finger (c3hc4-type ring finger) family protein	Signal transduction	-	IPR001841 (SMART); IPR003111 (PFAM); IPR011990 (G3DSA:1.25.40.GENE3D); IPR013083 (G3DSA:3.30.40.GENE3D); IPR015947 (SUPERFAMILY); IPR017907 (PROSITE); IPR019734 (SMART); PTHR23327 (PANTHER), PTHR23327:SF0 (PANTHER), PF13371 (PFAM), PF13923 (PFAM), SSF48452 (SUPERFAMILY), SSF57850 (SUPERFAMILY)
GRMZM2G158838	5.0895	28.1506	2.46757	1.78805e-06	zinc finger a20 and an1 domains-containing protein	Signal transduction	-	SignalP-NN(euk) (SIGNALP), tmhmm (TMHMM)
GRMZM2G024655	7.22753	1.84141	-1.97269	0.0247451	zinc finger ccch domain-containing protein 3-like	Signal transduction	-	no IPS match
GRMZM2G506453	0	1.41149	9999999	1.92189e-05	zinc finger ccch domain-containing protein 53-like	Signal transduction	-	IPR000571 (PROFILE)
GRMZM2G105307	38.6191	8.71751	-2.14733	6.8892e-08	zinc finger hit domain-containing protein 3-like	Signal transduction	0	SignalP-NN(euk) (SIGNALP)
GRMZM2G175195	0.897943	4.39548	2.29132	1.11296e-07	zinc finger matrin-type protein 2-like	Signal transduction	-	SignalP-NN(euk) (SIGNALP), tmhmm (TMHMM)
GRMZM2G083725	67.1601	27.4438	-1.29112	1.43009e-05	lipid transfer protein	Transport	-	IPR016140 (PFAM); G3DSA:1.10.110.10 (GENE3D)
GRMZM2G101958	1145.52	424.855	-1.43096	0.0489302	phospholipid transfer protein 1	Transport	-	IPR000528 (PRINTS); IPR016140 (PFAM); G3DSA:1.10.110.10 (GENE3D), tmhmm (TMHMM)
GRMZM2G168420	0	0.707756	9999999	0.0241432	abc transporter a family member 7-like	Transport	EC:3.6.1.3	SignalP-NN(euk) (SIGNALP), tmhmm (TMHMM)
AC203054.4_FG001	0	2.62404	9999999	0.0458085	abc transporter b family member 19-like	Transport	-	G3DSA:3.40.50.300 (GENE3D), PTHR24221 (PANTHER), PTHR24221:SF24 (PANTHER)
GRMZM2G418279	0.000321846	0.14435	8.80898	0.00738982	abc transporter d family member 1-like	Transport	-	IPR010509 (PFAM); PTHR11384 (PANTHER), PTHR11384:SF4 (PANTHER), tmhmm (TMHMM)
GRMZM2G109547	1.42741	0.439427	-1.6997	0.0300915	abc transporter g family member 25-like	Transport	EC:3.6.1.3	no IPS match
GRMZM2G439638	0	0.23653	9999999	0.0154575	aluminum-activated malate transporter 9-like	Transport	-	IPR020966 (PFAM); PTHR31086 (PANTHER)
GRMZM2G502507	5.18399	13.6517	1.39695	3.09558e-06	aminotransferase class iii superfamily protein	Transport	0	no IPS match
GRMZM2G346693	1.60977	39.1211	4.60302	0.0262116	aminotransferase class iii superfamily protein	Transport	-	IPR005814 (PANTHER); IPR015422 (G3DSA:3.90.1150.GENE3D); IPR015424 (SUPERFAMILY); PTHR11986:SF24 (PANTHER)
GRMZM2G478621	0.203587	9.08392	5.4796	0.0128704	ap-3 complex subunit delta-like	Transport	-	IPR002553 (PFAM); IPR011989 (G3DSA:1.25.10.GENE3D); IPR016024 (SUPERFAMILY); PTHR22781 (PANTHER), PTHR22781:SF19 (PANTHER)
GRMZM2G478628	6.50475	0.63524	-3.35612	0.0128704	ap-3 complex subunit delta-like	Transport	-	IPR002553 (PFAM); IPR011989 (G3DSA:1.25.10.GENE3D); IPR016024 (SUPERFAMILY); PTHR22781 (PANTHER), PTHR22781:SF19 (PANTHER)
GRMZM2G031360	24.2785	62.5265	1.36479	5.6559e-05	ap-4 complex subunit mu-like	Transport	-	no IPS match
AC188003.3_FG012	8.72648	127.443	3.86831	0.0305186	betl4 protein precursor	Transport	0	no IPS match
GRMZM2G115265	4.05412	22.7428	2.48795	0.0138973	biopterin transport-related protein bt1	Transport	-	IPR002132 (PFAM); IPR004324 (PFAM); IPR020929 (PROSITE); IPR022803 (G3DSA:3.30.1440.GENE3D); PTHR24003 (PANTHER), PTHR24003:SF67 (PANTHER), tmhmm (TMHMM)
GRMZM2G587637	0.0685577	1.3036	4.24904	0.0044345	boron transporter-like protein 2	Transport	-	no IPS match
GRMZM2G055899	19.86	6.98952	-1.5066	6.3897e-78	branched-chain-amino-acid aminotransferase	Transport	EC:2.6.1.42	tmhmm (TMHMM)
AC187032.5_FG003	0	0.0310515	9999999	0.0098164	brefeldin a-inhibited guanine nucleotide-exchange protein 2	Transport	-	PTHR22100 (PANTHER), PTHR22100:SF9 (PANTHER)
GRMZM5G812246	4.92171	12.6742	1.36466	4.74811e-25	brefeldin a-inhibited guanine nucleotide-exchange protein 5-like	Transport	-	PTHR24689 (PANTHER), PTHR24689:SF0 (PANTHER)
GRMZM2G336886	0.826055	0.369539	-1.16051	0.000185905	bri1-kd interacting protein 130	Transport	0	no IPS match
GRMZM2G074754	0.00856643	0.61952	6.17631	1.06226e-05	c2 calcium lipid-binding plant phosphoribosyltransferase family protein	Transport	-	IPR000008 (PFAM); IPR008973 (SUPERFAMILY); IPR013583 (PFAM); IPR018029 (PROFILE); G3DSA:2.60.40.150 (GENE3D), PTHR10024 (PANTHER), PTHR10024:SF97 (PANTHER)
GRMZM2G075951	0.242853	36.8255	7.24448	0.00601651	carbohydrate transporter sugar porter transporter	Transport	-	PTHR24003 (PANTHER), PTHR24003:SF2 (PANTHER), SignalP-NN(euk) (SIGNALP), tmhmm (TMHMM)
GRMZM2G089631	42.7349	352.158	3.04274	2.08457e-05	cation transport protein chac	Transport	0	tmhmm (TMHMM)
AC209835.4_FG004	324.995	7757.76	4.57715	4.81831e-28	cation transport protein chac	Transport	-	IPR006840 (PANTHER); IPR027417 (SUPERFAMILY); G3DSA:3.40.50.1820 (GENE3D), G3DSA:3.40.50.300 (GENE3D), PTHR12192:SF0 (PANTHER), SignalP-NN(euk) (SIGNALP)
GRMZM2G082672	5.58494	14.2566	1.35202	0.0162053	cation transport protein chac	Transport	0	IPR006840 (PANTHER); PTHR12192:SF0 (PANTHER), tmhmm (TMHMM)
GRMZM2G143419	4.3675	12.3004	1.49383	0.0331954	chloride channel protein clc-f	Transport	-	no IPS match
GRMZM5G830323	1.30767	7.16239	2.45344	0.0134932	chloride channel protein clc-f	Transport	-	PTHR11689 (PANTHER), PTHR11689:SF50 (PANTHER)
GRMZM2G053213	0.0469232	11.3874	7.92292	2.7689e-05	chloride channel protein clc-f	Transport	0	PTHR11689 (PANTHER), PTHR11689:SF50 (PANTHER), SignalP-NN(euk) (SIGNALP), tmhmm (TMHMM)
GRMZM2G417417	21.2485	8.7671	-1.27719	6.90897e-06	core-2 i-branching beta- -n-acetylglucosaminyltransferase family protein	Transport	-	IPR003406 (PFAM); PTHR31042 (PANTHER), PTHR31042:SF0 (PANTHER)
GRMZM2G312198	1.50326	3.19644	1.08837	0.000762841	cral trio domain sec14p-like phosphatidylinositol transfer family protein	Transport	-	IPR001251 (G3DSA:3.40.525.GENE3D); PTHR23324 (PANTHER), PTHR23324:SF5 (PANTHER)
GRMZM2G336239	2.06149	0.712419	-1.53289	1.39934e-11	duf1692 endoplasmic reticulum vescicle transporter protein	Transport	0	IPR012936 (PFAM); PTHR10984 (PANTHER), PTHR10984:SF25 (PANTHER), tmhmm (TMHMM)
GRMZM2G027138	4.0268	0	-9999999	0.0109125	elmo domain-containing protein a	Transport	0	no IPS match
GRMZM2G425211	0	5.07612	9999999	0.00175257	elmo domain-containing protein a	Transport	0	no IPS match
GRMZM2G167031	30.5232	63.5688	1.05841	0.014185	exportin 1a isoform 1	Transport	-	no IPS match
GRMZM5G869993	56.6449	27.6619	-1.03405	3.59754e-05	exportin-7-a-like isoform x2	Transport	-	no IPS match
GRMZM2G086117	0	1.46631	9999999	2.73067e-06	f1f0-atpase inhibitor protein	Transport	-	no IPS match
GRMZM2G121024	0	3.47834	9999999	0.00205703	farnesylated protein	Transport	-	IPR006121 (PFAM); G3DSA:3.30.70.100 (GENE3D), PTHR22814 (PANTHER), PTHR22814:SF13 (PANTHER)
GRMZM2G038570	0.0716389	1.41437	4.30327	0.0011343	galactosylgalactosylxylosylprotein 3-beta-glucuronosyltransferase 1	Transport	-	no IPS match
GRMZM2G039017	0.000142201	2.7234	14.2252	8.11594e-05	galactosylgalactosylxylosylprotein 3-beta-glucuronosyltransferase 1	Transport	EC:2.4.1.135	no IPS match
GRMZM2G531052	0	0.84795	9999999	0.00273971	gdp-mannose transporter gonst1-like	Transport	-	no IPS match
GRMZM2G101044	1.84443	0.601838	-1.61573	0.00206146	glutamine amidotransferase cyclase	Transport	EC:4.1.3.0	IPR010139 (TIGRFAMs); IPR017926 (PFAM); G3DSA:3.40.50.880 (GENE3D), PTHR21235 (PANTHER), PTHR21235:SF2 (PANTHER), SSF52317 (SUPERFAMILY)
GRMZM2G023023	8.68449	20.8169	1.26124	0.000466239	glutamyl-trna amidotransferase subunit a-like	Transport	EC:6.3.5.0; EC:3.5.1.60	IPR000120 (PANTHER); IPR020556 (PROSITE); IPR023631 (G3DSA:3.90.1300.GENE3D); PTHR11895:SF7 (PANTHER)
GRMZM2G168898	6.21974	2.60451	-1.25584	0.0145479	hemoglobin 2	Transport	-	IPR000971 (PFAM); IPR001032 (PRINTS); IPR009050 (SUPERFAMILY); IPR012292 (G3DSA:1.10.490.GENE3D); PTHR22924 (PANTHER), PTHR22924:SF4 (PANTHER)
GRMZM2G374812	6.84296	1.20955	-2.50015	1.52537e-05	hexose carrier protein hex6	Transport	EC:1.3.1.74	IPR003663 (PRINTS); IPR005828 (PFAM); IPR005829 (PROSITE); IPR016196 (SUPERFAMILY); IPR020846 (PROFILE); G3DSA:1.20.1250.20 (GENE3D), PTHR24063 (PANTHER), PTHR24063:SF72 (PANTHER)
GRMZM2G153704	6.43053	149.108	4.53528	0.000187814	hexose transporter	Transport	-	IPR003663 (PRINTS); IPR005828 (PFAM); IPR005829 (PROSITE); IPR016196 (SUPERFAMILY); IPR020846 (PROFILE); IPR025486 (PFAM); G3DSA:1.20.1250.20 (GENE3D), PTHR24063 (PANTHER), PTHR24063:SF2 (PANTHER), PF14383 (PFAM), SignalP-NN(euk) (SIGNALP), tmhmm (TMHMM)
GRMZM2G700390	1.43101	0	-9999999	0.000187814	hexose transporter	Transport	0	PF14383 (PFAM)
GRMZM2G074896	0.067381	0.230958	1.77722	7.4012e-11	hga4	Transport	-	IPR007657 (PFAM); PTHR20961 (PANTHER), PTHR20961:SF0 (PANTHER), tmhmm (TMHMM)
GRMZM2G047312	0.0368086	0	-9999999	0.00474163	hippocampus abundant transcript 1	Transport	-	IPR005829 (PROSITE); IPR011701 (PFAM); IPR016196 (SUPERFAMILY); IPR020846 (PROFILE); G3DSA:1.20.1250.20 (GENE3D), PTHR24003 (PANTHER), PTHR24003:SF64 (PANTHER), SignalP-NN(euk) (SIGNALP), tmhmm (TMHMM)
GRMZM2G039166	67.3679	21.1004	-1.67479	3.53109e-08	homocysteine s-methyltransferase 4	Transport	EC:2.1.1.10	IPR003726 (G3DSA:3.20.20.GENE3D); PTHR21091 (PANTHER), PTHR21091:SF6 (PANTHER)
GRMZM5G836844	0.44014	28.6912	6.0265	0.0292229	importin-11-like isoform x1	Transport	-	SignalP-NN(euk) (SIGNALP), tmhmm (TMHMM)
GRMZM5G800973	0.0114577	0.941009	6.35982	0.00505531	lysine and histidine specific transporter	Transport	0	no IPS match
GRMZM2G126601	0.455819	1.8053	1.98571	0.0110091	magnesium proton exchanger isoform 1	Transport	-	IPR004837 (PFAM); PTHR11878 (PANTHER)
GRMZM2G094744	0	14.8639	9999999	0.00319367	magnesium transporter -like family protein	Transport	-	G3DSA:1.20.58.340 (GENE3D), PTHR21535 (PANTHER), PTHR21535:SF3 (PANTHER), SignalP-NN(euk) (SIGNALP), tmhmm (TMHMM)
GRMZM2G703807	0.200092	2.08804	3.38341	0.000380972	magnesium transporter mrs2-2-like isoform x1	Transport	-	no IPS match
GRMZM2G468376	0.242961	57.2537	7.8805	0.000278306	mate efflux family protein chloroplastic-like	Transport	-	IPR002528 (PFAM); PTHR11206 (PANTHER), PTHR11206:SF47 (PANTHER), SignalP-NN(euk) (SIGNALP), tmhmm (TMHMM)
GRMZM2G150315	0	0.501833	9999999	0.00435738	mitochondrial adenine nucleotide transporter adnt1-like	Transport	-	IPR018108 (PFAM); IPR023395 (G3DSA:1.50.40.GENE3D); PTHR24089 (PANTHER), PTHR24089:SF92 (PANTHER), tmhmm (TMHMM)
GRMZM2G017328	0.49801	1.16445	1.2254	0.00430521	nucleobase-ascorbate transporter 12-like	Transport	-	IPR006043 (PANTHER); PTHR11119:SF8 (PANTHER), SignalP-NN(euk) (SIGNALP), tmhmm (TMHMM)
GRMZM2G020580	2.38e-05	1.04607	15.4237	1.99912e-05	nucleobase-ascorbate transporter lpe1	Transport	-	no IPS match
GRMZM2G003411	0.0684987	0.823429	3.5875	0.0116505	pdr-like abc transporter	Transport	EC:3.6.3.28; EC:3.6.3.31	IPR003439 (PFAM); IPR003593 (SMART); IPR013525 (PFAM); IPR013581 (PFAM); IPR027417 (SUPERFAMILY); G3DSA:3.40.50.300 (GENE3D), PTHR19241 (PANTHER), PTHR19241:SF10 (PANTHER), PF14510 (PFAM), tmhmm (TMHMM)
GRMZM2G072760	0	0.073006	9999999	0.0132074	pdr-like abc transporter	Transport	EC:3.6.1.3	IPR003439 (PFAM); IPR003593 (SMART); IPR013525 (PFAM); IPR027417 (SUPERFAMILY); G3DSA:3.40.50.300 (GENE3D), PTHR19241 (PANTHER), PTHR19241:SF10 (PANTHER), SignalP-NN(euk) (SIGNALP), tmhmm (TMHMM)
GRMZM2G445961	0.0909148	1.93013	4.40804	0.0252628	pdr-like abc transporter	Transport	EC:3.6.1.3	no IPS match
GRMZM2G114255	0	0.113261	9999999	0.0356833	potassium channel akt3-like	Transport	-	IPR002110 (SMART); IPR020683 (G3DSA:1.25.40.GENE3D); IPR021789 (PFAM); PTHR24193 (PANTHER)
GRMZM5G838773	0	0.138949	9999999	0.00165804	potassium channel kat1	Transport	EC:2.3.1.16	IPR000595 (PFAM); IPR000719 (PROFILE); IPR001245 (PFAM); IPR003938 (PRINTS); IPR005821 (PFAM); IPR011009 (SUPERFAMILY); IPR014710 (G3DSA:2.60.120.GENE3D); IPR018490 (SUPERFAMILY); G3DSA:1.10.287.70 (GENE3D), G3DSA:3.30.200.20 (GENE3D), PTHR10217 (PANTHER), PTHR10217:SF7 (PANTHER), tmhmm (TMHMM), SSF81324 (SUPERFAMILY)
GRMZM2G093300	0.622977	7.19487	3.52972	0.000267218	potassium channel3	Transport	-	no IPS match
GRMZM2G312399	0.0334586	5.65408	7.40077	0.00202248	probable cadmium zinc-transporting atpase chloroplastic-like	Transport	-	IPR001757 (PANTHER); PTHR24093:SF122 (PANTHER), tmhmm (TMHMM)
GRMZM2G392042	0.0227126	1.32789	5.8695	1.13132e-06	probable metal-nicotianamine transporter ysl14-like	Transport	-	IPR004813 (PFAM); PTHR31645 (PANTHER), PTHR31645:SF0 (PANTHER), SignalP-NN(euk) (SIGNALP), tmhmm (TMHMM)
GRMZM5G830776	1.41922	18.8937	3.73474	0.0366428	probable protein transport sec1b-like	Transport	-	IPR001619 (PIR); IPR027482 (G3DSA:3.40.50.GENE3D); G3DSA:1.25.40.60 (GENE3D), G3DSA:3.40.50.2060 (GENE3D), PTHR11679:SF5 (PANTHER)
GRMZM2G176686	0	0.0186836	9999999	0.0491311	protein spinster-like	Transport	-	no IPS match
GRMZM2G176721	0.111835	0.317608	1.50588	0.0491311	protein spinster-like	Transport	-	IPR011701 (PFAM); IPR016196 (SUPERFAMILY); IPR020846 (PROFILE); G3DSA:1.20.1250.20 (GENE3D), PTHR24003 (PANTHER), PTHR24003:SF115 (PANTHER)
GRMZM2G090086	6.30421	14.17	1.16845	2.01466e-06	protein translocase subunit seca2	Transport	-	IPR000185 (PRINTS); IPR011115 (PFAM); IPR011130 (G3DSA:3.90.1440.GENE3D); IPR014018 (PROFILE); IPR027417 (SUPERFAMILY); G3DSA:3.40.50.300 (GENE3D), PTHR30612 (PANTHER)
GRMZM2G364870	0.00973953	0.776324	6.31666	0.000289716	protein transport protein sec23-1	Transport	-	IPR000504 (PROFILE); IPR012677 (G3DSA:3.30.70.GENE3D); PTHR24012 (PANTHER), PTHR24012:SF55 (PANTHER), SignalP-NN(euk) (SIGNALP), SSF54928 (SUPERFAMILY)
GRMZM5G801625	0.0109797	2.63473	7.90667	0.000560608	protein transport protein sec61 beta subunit	Transport	0	no IPS match
GRMZM2G326064	0	0.394737	9999999	0.0158323	restin homolog isoform x1	Transport	-	no IPS match
GRMZM2G018245	0	0.869769	9999999	0.00173782	restin homolog isoform x2	Transport	-	no IPS match
GRMZM2G037831	0.0585461	1.85955	4.98924	0.00422378	sodium calcium exchanger 2	Transport	-	no IPS match
GRMZM2G067747	21.4588	1.94008	-3.46738	0.00111132	sodium hydrogen exchanger 6-like	Transport	-	IPR004709 (PRINTS); IPR006153 (PFAM); IPR018422 (PANTHER)
GRMZM2G032471	0.535121	4.81679	3.17013	0.00327906	solute carrier family 35 member b1	Transport	-	IPR013657 (PFAM); PTHR10778 (PANTHER), PTHR10778:SF10 (PANTHER), SignalP-NN(euk) (SIGNALP), tmhmm (TMHMM)
GRMZM2G029761	0	0.236515	9999999	2.56269e-08	solute carrier family facilitated glucose transporter member 8	Transport	-	IPR005828 (PFAM); PTHR24063 (PANTHER), PTHR24063:SF75 (PANTHER), SignalP-NN(euk) (SIGNALP), tmhmm (TMHMM)
GRMZM2G446666	3.42738	0.813443	-2.07499	0.0359935	solute carrier family facilitated glucose transporter member 8	Transport	-	IPR005828 (PFAM); IPR023584 (PFAM); IPR024946 (G3DSA:3.30.1360.GENE3D); PTHR24063 (PANTHER), PTHR24063:SF75 (PANTHER), tmhmm (TMHMM)
GRMZM2G018018	0	0.372271	9999999	0.0119841	spx (syg1 pho81 xpr1) domain-containing	Transport	-	no IPS match
GRMZM2G010428	3.23606	16.9437	2.38844	0.0178618	stearoyl-acyl-carrier protein desaturase	Transport	EC:1.14.19.0	no IPS match
GRMZM2G049372	0.00778587	0.443929	5.83333	0.0031197	sugar transport protein 5-like	Transport	-	IPR003663 (PRINTS); IPR005828 (PFAM); IPR005829 (PROSITE); IPR016196 (SUPERFAMILY); IPR020846 (PROFILE); G3DSA:1.20.1250.20 (GENE3D), PTHR24063 (PANTHER), PTHR24063:SF72 (PANTHER), SignalP-NN(euk) (SIGNALP), tmhmm (TMHMM)
GRMZM2G342907	0.0427349	0.468822	3.45555	0.00177567	sulphate transporter	Transport	-	no IPS match
GRMZM2G106218	0.697893	5.49018	2.97578	0.00925889	syntaxin t-snare family	Transport	-	IPR010989 (SUPERFAMILY); IPR015260 (PFAM); G3DSA:1.20.58.90 (GENE3D)
GRMZM2G360648	0.09073	0	-9999999	1.87666e-08	syntaxin-71-like	Transport	-	PTHR12380 (PANTHER), PTHR12380:SF20 (PANTHER)
GRMZM5G869391	4.56224	0.660518	-2.78807	0.0375527	tonoplast intrinsic protein	Transport	-	no IPS match
GRMZM2G168439	0	0.882993	9999999	8.30178e-06	tonoplast intrinsic protein	Transport	-	IPR000425 (PRINTS); IPR022357 (PROSITE); IPR023271 (G3DSA:1.20.1080.GENE3D); PTHR19139:SF55 (PANTHER)
GRMZM2G086340	9.15293	1.93463	-2.24218	2.93932e-34	mate efflux family protein	Transport	-	IPR002528 (PFAM); PTHR11206 (PANTHER), PTHR11206:SF21 (PANTHER), SignalP-NN(euk) (SIGNALP), tmhmm (TMHMM)
GRMZM2G022365	7.28789	32.6514	2.16357	0.0231796	methyl- dna binding family protein	Transport	-	IPR001739 (G3DSA:3.30.890.GENE3D); IPR016177 (SUPERFAMILY)
GRMZM2G037819	0	1.20692	9999999	6.10502e-06	transporter yeeo	Transport	-	no IPS match
GRMZM5G894432	0.0269255	1.55969	5.85614	0.0245169	vacuolar amino acid transporter 1-like	Transport	-	IPR013057 (PFAM); PTHR22950 (PANTHER), PTHR22950:SF9 (PANTHER), tmhmm (TMHMM)
GRMZM5G822563	22.6734	3.19859	-2.82549	0.0454167	vacuolar protein sorting protein 25	Transport	-	no IPS match
GRMZM2G003734	0.654966	1.3546	1.04837	3.21735e-13	vacuolar protein sorting-associated protein 33 homolog	Transport	-	no IPS match
GRMZM2G148586	1.96602	8.55764	2.12193	0.0357977	vacuolar protein sorting-associated protein 36-like	Transport	-	no IPS match
GRMZM2G133998	0.2816	124.737	8.79103	0.0237097	vacuolar protein sorting-associated protein 41 homolog	Transport	-	no IPS match
GRMZM2G368350	0.0121679	1.31233	6.75291	0.000613804	vacuolar protein sorting-associated protein 9a-like	Transport	0	IPR003123 (PFAM); IPR013995 (SMART); PTHR23101 (PANTHER), PTHR23101:SF25 (PANTHER), SSF109993 (SUPERFAMILY)
GRMZM2G144870	0	2.95637	9999999	0.00816742	vacuolar protein sorting-associated protein 9a-like	Transport	0	no IPS match
GRMZM2G067546	40.5126	88.9502	1.13463	0.0145595	vacuolar-sorting receptor 1-like	Transport	-	IPR003137 (PFAM); IPR018097 (PROSITE); G3DSA:2.10.25.10 (GENE3D), G3DSA:3.50.30.30 (GENE3D), PTHR22765 (PANTHER), PTHR22765:SF21 (PANTHER), SSF52025 (SUPERFAMILY)
GRMZM2G050484	10.7406	28.3859	1.4021	1.91961e-06	zinc transporter ztp29-like	Transport	-	IPR003689 (PFAM); PTHR11065 (PANTHER), PTHR11065:SF5 (PANTHER)
GRMZM2G319865	0.00908469	2.63086	8.17788	0.00407242	-	Unknown function	-	IPR003657 (G3DSA:2.20.25.GENE3D); PTHR31221 (PANTHER)
AC219043.3_FG004	0	3.47463	9999999	0.00209013	-	Unknown function	-	IPR002885 (TIGRFAMs); PTHR24015 (PANTHER)
GRMZM2G416698	0.345157	0.965543	1.48409	0.0167289	-	Unknown function	EC:3.2.1.97	IPR024746 (PFAM); PTHR31916 (PANTHER)
GRMZM2G401291	5.8e-05	1.64292	14.7898	6.39772e-05	-	Unknown function	-	no IPS match
GRMZM5G886151	12.5469	5.67144	-1.14554	2.80348e-71	-	Unknown function	EC:2.7.11.0	no IPS match
GRMZM2G425647	0.627254	3.07314	2.29259	7.63354e-12	0	Unknown function	0	SignalP-NN(euk) (SIGNALP)
GRMZM2G437445	0.123303	0.782585	2.66604	2.17038e-05	0	Unknown function	0	SignalP-NN(euk) (SIGNALP), tmhmm (TMHMM)
GRMZM5G814159	6.18659	64.6019	3.38436	8.88178e-05	0	Unknown function	-	IPR000504 (PFAM); IPR009818 (PFAM); IPR012677 (G3DSA:3.30.70.GENE3D); PTHR24011 (PANTHER), PTHR24011:SF12 (PANTHER), SSF54928 (SUPERFAMILY)
GRMZM2G352399	0.657771	1.50109	1.19035	0.0237097	0	Unknown function	0	PTHR10177 (PANTHER), PTHR10177:SF76 (PANTHER)
GRMZM2G111304	4.48052	10.1376	1.17798	0.0466788	0	Unknown function	0	no IPS match
GRMZM2G140390	0	21.6961	9999999	0.013811	0	Unknown function	0	no IPS match
GRMZM2G314927	0.376694	2.97597	2.9819	0.0293684	0	Unknown function	0	no IPS match
GRMZM2G314924	0.191061	0.432672	1.17924	0.0293684	0	Unknown function	0	IPR010561 (PFAM); PTHR21689 (PANTHER), PTHR21689:SF2 (PANTHER)
GRMZM2G021369	0	0.134466	9999999	0.0150201	0	Unknown function	0	no IPS match
GRMZM5G832135	0.733473	5.95942	3.02236	0.000741354	0	Unknown function	-	IPR011598 (G3DSA:4.10.280.GENE3D); PTHR16223 (PANTHER), PTHR16223:SF1 (PANTHER)
AC214612.2_FG006	0	1.50659	9999999	0.0183637	0	Unknown function	0	no IPS match
GRMZM2G137920	1.44208	6.07506	2.07475	0.00492333	0	Unknown function	0	G3DSA:3.40.50.2020 (GENE3D), PTHR32557 (PANTHER), SignalP-NN(euk) (SIGNALP)
GRMZM2G321413	0.956188	15.1415	3.98507	2.04746e-07	0	Unknown function	0	tmhmm (TMHMM)
GRMZM2G105302	14.5676	0.201903	-6.17296	0.00553984	0	Unknown function	0	no IPS match
GRMZM2G082068	0.463864	2.28611	2.30112	6.85065e-06	0	Unknown function	-	IPR002048 (SMART); IPR011992 (G3DSA:1.10.238.GENE3D); IPR018247 (PROSITE); PTHR24349 (PANTHER), SSF47473 (SUPERFAMILY)
GRMZM5G855401	0	4.21012	9999999	0.0036267	0	Unknown function	0	no IPS match
GRMZM2G106427	0.633706	20.8638	5.04104	2.31842e-05	0	Unknown function	-	IPR007508 (PFAM); IPR018033 (PIR); G3DSA:3.40.50.10700 (GENE3D), G3DSA:3.40.630.50 (GENE3D), SSF142535 (SUPERFAMILY)
GRMZM5G877597	0.00168749	12.1837	12.8178	1.25512e-06	0	Unknown function	-	IPR009003 (SUPERFAMILY); IPR015724 (PTHR22939:PANTHER); G3DSA:2.40.10.10 (GENE3D), PTHR22939 (PANTHER)
GRMZM2G074665	0.848817	2.22497	1.39026	0.00119893	0	Unknown function	EC:2.7.1.107	IPR001206 (PROFILE); PTHR12358 (PANTHER), PTHR12358:SF5 (PANTHER)
GRMZM2G356579	4.34638	49.8599	3.51999	3.36497e-17	0	Unknown function	0	IPR014756 (SUPERFAMILY); IPR020683 (G3DSA:1.25.40.GENE3D); PTHR23335 (PANTHER)
GRMZM2G406170	32.4091	418.201	3.68973	0.00124095	0	Unknown function	0	IPR004873 (PFAM); PTHR31236 (PANTHER), PTHR31236:SF0 (PANTHER)
GRMZM5G813795	0.0670448	0.403461	2.58923	0.0259926	0	Unknown function	0	no IPS match
GRMZM5G851468	0	0.773927	9999999	2.51227e-11	0	Unknown function	0	no IPS match
GRMZM2G099736	0.0328592	0.159237	2.27681	0.0238232	0	Unknown function	-	IPR006073 (PRINTS); IPR027417 (SUPERFAMILY); G3DSA:3.40.50.300 (GENE3D), PTHR23305 (PANTHER), PTHR23305:SF5 (PANTHER)
GRMZM2G125731	0.0941815	0.687489	2.86782	0.00123635	0	Unknown function	0	PTHR31218 (PANTHER)
GRMZM2G173390	73.1262	25.7379	-1.50649	0.0283113	0	Unknown function	0	no IPS match
GRMZM2G109152	0	4.65215	9999999	3.72105e-05	0	Unknown function	0	no IPS match
GRMZM2G396835	0.0709346	6.52268	6.52283	9.49707e-14	0	Unknown function	0	no IPS match
GRMZM2G134325	3.63751	0.667438	-2.44625	0.0367186	0	Unknown function	0	no IPS match
GRMZM5G825110	3.44017	15.489	2.17069	0.00374641	0	Unknown function	EC:2.7.7.41	IPR000374 (PFAM); IPR016720 (PIR); PTHR13773 (PANTHER), PTHR13773:SF0 (PANTHER), tmhmm (TMHMM)
GRMZM2G413796	1.12618	3.92648	1.8018	4.44779e-05	0	Unknown function	-	IPR003653 (PFAM); G3DSA:3.30.310.130 (GENE3D), G3DSA:3.80.10.10 (GENE3D), SSF52047 (SUPERFAMILY), SSF54001 (SUPERFAMILY)
GRMZM2G174119	3.94453	0.324307	-3.60442	5.59361e-44	0	Unknown function	0	no IPS match
GRMZM2G581728	20.091	6.14097	-1.71001	0.0361218	0	Unknown function	-	IPR008927 (SUPERFAMILY); IPR010658 (PFAM); IPR013328 (G3DSA:1.10.1040.GENE3D); IPR016040 (G3DSA:3.40.50.GENE3D); PTHR21576 (PANTHER), PTHR21576:SF15 (PANTHER), PF14833 (PFAM)
GRMZM2G309822	2.03867	0.894914	-1.18781	0.00475104	0	Unknown function	0	SignalP-NN(euk) (SIGNALP), tmhmm (TMHMM)
GRMZM5G824205	0	0.575487	9999999	0.0127146	0	Unknown function	0	SignalP-NN(euk) (SIGNALP)
GRMZM2G017741	2.90455	6.10798	1.07238	0.0186343	0	Unknown function	0	SignalP-NN(euk) (SIGNALP), tmhmm (TMHMM)
GRMZM2G056681	1.76606	5.70363	1.69135	2.74159e-06	0	Unknown function	EC:2.7.7.6	IPR006886 (PFAM); PTHR12069 (PANTHER)
GRMZM2G346037	0.0247055	0.563996	4.51278	0.0117313	0	Unknown function	0	PTHR32002 (PANTHER), PTHR32002:SF0 (PANTHER)
GRMZM2G120187	4.25989	9.18494	1.10845	0.0118652	0	Unknown function	0	no IPS match
GRMZM2G003576	0.00132609	0.84122	9.30916	0.00529888	0	Unknown function	0	tmhmm (TMHMM)
GRMZM2G003179	85.6681	16.3949	-2.38551	0.000340528	0	Unknown function	0	no IPS match
GRMZM5G899244	18.0573	3.03783	-2.57147	0.000652552	0	Unknown function	0	no IPS match
GRMZM2G318418	5.06317	2.25305	-1.16816	0.00412786	0	Unknown function	0	no IPS match
GRMZM2G392791	9.71094	93.1879	3.26246	0.0456562	0	Unknown function	-	IPR000073 (PRINTS); IPR000639 (PRINTS); G3DSA:3.40.50.1820 (GENE3D), PTHR10992 (PANTHER), PTHR10992:SF279 (PANTHER), PF12697 (PFAM), SSF53474 (SUPERFAMILY)
GRMZM2G449763	0	0.610892	9999999	1.99677e-05	acid identical	Unknown function	-	no IPS match
AC205345.3_FG002	0.510935	0.20742	-1.30058	0.00240708	acyl- binding family expressed	Unknown function	-	PTHR24420 (PANTHER), PTHR24420:SF451 (PANTHER)
GRMZM2G477609	9.38143	21.3806	1.18842	0.0283806	af385728_1at3g47831 t23j7	Unknown function	-	no IPS match
GRMZM2G062289	59.7499	135.568	1.18201	3.92646e-05	brain protein 44-like protein	Unknown function	-	IPR005336 (PFAM); PTHR14154 (PANTHER), PTHR14154:SF3 (PANTHER), SignalP-NN(euk) (SIGNALP), tmhmm (TMHMM)
GRMZM2G153991	97.4113	198.021	1.02349	1.06869e-17	fk506 binding-like protein	Unknown function	EC:5.2.1.8	no IPS match
GRMZM2G154342	0	0.696641	9999999	0.0149647	hva22-like protein k-like	Unknown function	-	tmhmm (TMHMM)
GRMZM5G833153	0.826596	40.3766	5.61019	0.000931836	hypothetical protein	Unknown function	0	no IPS match
GRMZM2G552418	3.12945	1.32641	-1.23838	9.20751e-05	hypothetical protein	Unknown function	0	no IPS match
GRMZM5G885779	1.4391	4.2285	1.55498	3.34324e-17	hypothetical protein	Unknown function	0	no IPS match
GRMZM2G113345	0.0766391	2.07174	4.75662	0.00680431	hypothetical protein	Unknown function	0	no IPS match
GRMZM5G864526	0.000347628	0.968689	11.4443	0.000380254	hypothetical protein	Unknown function	0	no IPS match
GRMZM2G119322	1.73728	17.1983	3.30736	0.0133304	hypothetical protein	Unknown function	0	no IPS match
GRMZM2G054065	0.906466	1.88951	1.05969	0.00745258	hypothetical protein	Unknown function	-	no IPS match
GRMZM5G822819	0	0.559493	9999999	6.16656e-05	hypothetical protein	Unknown function	0	no IPS match
GRMZM2G009427	0	114.695	9999999	0.0167289	hypothetical protein	Unknown function	0	no IPS match
GRMZM2G150524	0	2.07499	9999999	0.000290886	hypothetical protein	Unknown function	-	no IPS match
GRMZM2G397927	142.657	33.5472	-2.08829	0.00264373	hypothetical protein	Unknown function	0	no IPS match
GRMZM2G432266	0	0.632167	9999999	0.0303069	hypothetical protein	Unknown function	0	no IPS match
GRMZM2G036206	0.30388	5.28169	4.11943	0.000352486	hypothetical protein	Unknown function	-	PTHR31149 (PANTHER), PTHR31149:SF0 (PANTHER)
GRMZM2G049047	0	2.03451	9999999	0.00556888	hypothetical protein	Unknown function	0	SignalP-NN(euk) (SIGNALP)
GRMZM5G876230	0	0.684428	9999999	7.31742e-11	hypothetical protein	Unknown function	0	no IPS match
GRMZM2G343563	0	0.696724	9999999	0.000226718	hypothetical protein	Unknown function	0	tmhmm (TMHMM)
GRMZM2G125747	0.0508121	0.669513	3.71987	0.0287372	hypothetical protein	Unknown function	0	no IPS match
GRMZM2G124720	0	2.29786	9999999	0.00494725	hypothetical protein	Unknown function	0	no IPS match
GRMZM2G338160	0.0949078	1.14666	3.59477	8.25792e-05	hypothetical protein	Unknown function	0	no IPS match
GRMZM2G158976	0.0284995	1.01167	5.14966	0.034113	hypothetical protein	Unknown function	-	no IPS match
AC197703.3_FG001	0.0757407	0.24958	1.72036	0.00106528	hypothetical protein	Unknown function	0	SignalP-NN(euk) (SIGNALP)
GRMZM2G032514	3.02519	10.3691	1.77719	0.000149905	hypothetical protein	Unknown function	0	tmhmm (TMHMM)
GRMZM2G568478	0.439745	2.98764	2.76427	0.0127667	hypothetical protein	Unknown function	-	no IPS match
GRMZM2G399233	1.08145	5.35463	2.30782	0.0496795	hypothetical protein	Unknown function	0	no IPS match
GRMZM2G122941	3.11312	1.50372	-1.04983	8.02418e-05	hypothetical protein	Unknown function	0	no IPS match
GRMZM2G091743	9.03263	3.59078	-1.33085	0.0174391	hypothetical protein	Unknown function	0	no IPS match
GRMZM2G174726	0	0.0735877	9999999	6.1881e-08	hypothetical protein	Unknown function	0	SignalP-NN(euk) (SIGNALP)
GRMZM2G160231	15.2851	2.07107	-2.88368	0.0131923	hypothetical protein	Unknown function	0	no IPS match
GRMZM2G029496	0	0.804901	9999999	9.58285e-06	hypothetical protein	Unknown function	0	SignalP-NN(euk) (SIGNALP)
GRMZM2G128095	12.6053	2.5079	-2.32948	3.34324e-17	hypothetical protein	Unknown function	0	no IPS match
GRMZM2G079790	0.00991406	0.677942	6.09554	0.0407938	hypothetical protein	Unknown function	0	no IPS match
GRMZM2G101024	1.89504	6.63038	1.80686	1.8755e-07	hypothetical protein	Unknown function	0	no IPS match
GRMZM2G351484	0	0.321589	9999999	0.000105841	hypothetical protein	Unknown function	0	no IPS match
GRMZM2G496319	0	0.886935	9999999	0.036106	hypothetical protein	Unknown function	0	no IPS match
GRMZM2G007258	13.7601	1.26602	-3.44212	0.00274152	hypothetical protein	Unknown function	0	no IPS match
GRMZM5G876346	0.0461938	0	-9999999	8.754e-07	hypothetical protein (mitochondrion)	Unknown function	0	no IPS match
GRMZM2G168651	695.118	257.906	-1.43041	0.00177331	hypothetical protein BRAFLDRAFT_212694	Unknown function	0	no IPS match
GRMZM5G838727	0	1.29134	9999999	3.72105e-05	hypothetical protein precursor	Unknown function	0	no IPS match
GRMZM2G146708	0	2.63458	9999999	0.000249963	hypothetical protein precursor	Unknown function	0	SignalP-NN(euk) (SIGNALP)
GRMZM2G073609	1.05416	0.262954	-2.00321	0.000676347	hypothetical protein precursor	Unknown function	-	no IPS match
GRMZM5G839725	0	0.849786	9999999	0.000684901	hypothetical protein SORBIDRAFT_01g021230	Unknown function	0	no IPS match
GRMZM2G562840	0	0.0775162	9999999	0.0221362	hypothetical protein SORBIDRAFT_02g022970	Unknown function	0	no IPS match
GRMZM2G100240	0	1.03975	9999999	1.89978e-10	hypothetical protein SORBIDRAFT_04g003733	Unknown function	-	SignalP-NN(euk) (SIGNALP)
GRMZM2G091283	0	2.70239	9999999	2.16389e-07	hypothetical protein SORBIDRAFT_05g002400	Unknown function	0	no IPS match
GRMZM2G161202	0.520503	1.30885	1.33032	0.00875959	hypothetical protein TRIUR3_29875	Unknown function	0	SignalP-NN(euk) (SIGNALP)
GRMZM2G064219	0.0226988	0.218581	3.26748	3.80979e-06	hypothetical protein ZEAMMB73_001749	Unknown function	0	no IPS match
AC194391.3_FG003	0	0.408074	9999999	2.58589e-07	hypothetical protein ZEAMMB73_005493	Unknown function	0	no IPS match
GRMZM2G169220	0	2.4513	9999999	2.58589e-07	hypothetical protein ZEAMMB73_005493	Unknown function	0	SignalP-NN(euk) (SIGNALP), tmhmm (TMHMM)
GRMZM2G078330	0.000601821	8.54999	13.7943	7.31742e-11	hypothetical protein ZEAMMB73_015331	Unknown function	0	no IPS match
AC198019.2_FG004	0	0.684428	9999999	7.31742e-11	hypothetical protein ZEAMMB73_015331	Unknown function	0	no IPS match
GRMZM2G319123	0	0.165802	9999999	0.0248519	hypothetical protein ZEAMMB73_022454	Unknown function	0	IPR025315 (PFAM); PTHR31325 (PANTHER), PTHR31325:SF0 (PANTHER), SignalP-NN(euk) (SIGNALP), tmhmm (TMHMM)
GRMZM2G393425	0	0.254087	9999999	1.54401e-05	hypothetical protein ZEAMMB73_023278	Unknown function	0	no IPS match
GRMZM2G374065	3.30403	22.2842	2.75372	0.0113651	hypothetical protein ZEAMMB73_036492	Unknown function	0	IPR021480 (PFAM); PTHR31105 (PANTHER), PTHR31105:SF0 (PANTHER)
GRMZM2G374062	11.2254	0	-9999999	0.0113651	hypothetical protein ZEAMMB73_036492	Unknown function	0	no IPS match
GRMZM2G474104	0.0422659	0.375205	3.15011	0.0111266	hypothetical protein ZEAMMB73_043663	Unknown function	-	no IPS match
AC195945.3_FG002	0	3.62465	9999999	0.00140892	hypothetical protein ZEAMMB73_046465	Unknown function	0	no IPS match
AC207798.2_FG003	10.5034	0	-9999999	2.40346e-05	hypothetical protein ZEAMMB73_051915	Unknown function	0	no IPS match
GRMZM2G531804	0.165804	0.91134	2.45851	0.0076167	hypothetical protein ZEAMMB73_061401	Unknown function	0	no IPS match
GRMZM2G104772	0.878228	7.75118	3.14175	0.000352975	hypothetical protein ZEAMMB73_067318	Unknown function	0	no IPS match
GRMZM5G884722	0	2.85381	9999999	0.00788326	hypothetical protein ZEAMMB73_076694	Unknown function	0	SignalP-NN(euk) (SIGNALP)
AC194666.2_FG011	0.0440408	0	-9999999	0.0183154	hypothetical protein ZEAMMB73_080885	Unknown function	0	SignalP-NN(euk) (SIGNALP), tmhmm (TMHMM)
GRMZM2G129502	0.302291	1.18723	1.97359	0.00794176	hypothetical protein ZEAMMB73_083606	Unknown function	0	no IPS match
GRMZM2G124138	0	0.425835	9999999	0.000102138	hypothetical protein ZEAMMB73_088199	Unknown function	0	no IPS match
AC212351.4_FG001	0	1.43264	9999999	0.000102138	hypothetical protein ZEAMMB73_088199	Unknown function	0	no IPS match
GRMZM2G702471	0	0.171991	9999999	0.00836481	hypothetical protein ZEAMMB73_089189	Unknown function	0	SignalP-NN(euk) (SIGNALP)
GRMZM5G852608	14.9446	44.8665	1.58601	0.0167325	hypothetical protein ZEAMMB73_092381	Unknown function	0	SignalP-NN(euk) (SIGNALP), tmhmm (TMHMM)
GRMZM2G459172	0.28213	1.41341	2.32475	8.39387e-05	hypothetical protein ZEAMMB73_095373	Unknown function	-	IPR005349 (PFAM); IPR024553 (PFAM); PTHR31373 (PANTHER), tmhmm (TMHMM)
GRMZM2G418901	0.170012	0.687363	2.01544	0.0413242	hypothetical protein ZEAMMB73_096517	Unknown function	0	SignalP-NN(euk) (SIGNALP), tmhmm (TMHMM)
GRMZM2G441548	0.00801105	5.33396	9.379	0.00289263	hypothetical protein ZEAMMB73_114361	Unknown function	0	PTHR23273 (PANTHER), SSF54001 (SUPERFAMILY)
GRMZM5G842503	6.03536	0.407971	-3.8869	6.64237e-06	hypothetical protein ZEAMMB73_123227	Unknown function	0	no IPS match
GRMZM5G863012	0.169101	6.28491	5.21593	0.0132731	hypothetical protein ZEAMMB73_123772	Unknown function	0	no IPS match
AC196465.3_FG002	2.36364	1.17721	-1.00564	0.00103905	hypothetical protein ZEAMMB73_128939	Unknown function	-	IPR007770 (PFAM); PTHR31621 (PANTHER), tmhmm (TMHMM)
GRMZM2G094269	1.11666	0.315269	-1.82453	0.0016947	hypothetical protein ZEAMMB73_129548	Unknown function	0	IPR004264 (PFAM)
GRMZM2G012977	0	4.75918	9999999	0.000663084	hypothetical protein ZEAMMB73_131251	Unknown function	0	no IPS match
GRMZM5G844317	0	0.411095	9999999	2.02935e-08	hypothetical protein ZEAMMB73_137825, partial	Unknown function	0	no IPS match
GRMZM2G122013	0	3.17527	9999999	2.02935e-08	hypothetical protein ZEAMMB73_137825, partial	Unknown function	0	no IPS match
GRMZM2G472087	0.14424	2.92369	4.34125	0.00201759	hypothetical protein ZEAMMB73_138002	Unknown function	0	IPR018790 (PFAM); G3DSA:3.10.450.50 (GENE3D), PTHR22750 (PANTHER), PTHR22750:SF26 (PANTHER), SignalP-NN(euk) (SIGNALP), SSF54427 (SUPERFAMILY)
GRMZM2G175688	0	1.31682	9999999	0.00122867	hypothetical protein ZEAMMB73_145446	Unknown function	0	no IPS match
GRMZM2G304359	0.155068	3.83138	4.62689	0.0461789	hypothetical protein ZEAMMB73_147625, partial	Unknown function	0	no IPS match
GRMZM5G864571	0.0132152	0.0338229	1.3558	0.000453582	hypothetical protein ZEAMMB73_147965	Unknown function	-	IPR001878 (G3DSA:4.10.60.GENE3D)
GRMZM2G102888	0.173506	0.983709	2.50325	0.00227046	hypothetical protein ZEAMMB73_155685	Unknown function	0	no IPS match
GRMZM5G867264	2.31508	0	-9999999	0.0114988	hypothetical protein ZEAMMB73_168386, partial	Unknown function	0	no IPS match
GRMZM2G560811	0.0236601	5.6724	7.90536	0.000234205	hypothetical protein ZEAMMB73_170667	Unknown function	0	no IPS match
GRMZM2G411691	0.0550874	0.15263	1.47024	0.0392971	hypothetical protein ZEAMMB73_175934	Unknown function	-	no IPS match
GRMZM5G873280	0.0121432	0.115216	3.24612	0.0392971	hypothetical protein ZEAMMB73_175934	Unknown function	-	IPR004864 (PFAM); PTHR31852 (PANTHER), SignalP-NN(euk) (SIGNALP), tmhmm (TMHMM)
GRMZM2G161761	0	9.38952	9999999	8.97635e-07	hypothetical protein ZEAMMB73_183782	Unknown function	0	no IPS match
GRMZM5G894775	0	3.88638	9999999	8.97635e-07	hypothetical protein ZEAMMB73_183782	Unknown function	0	no IPS match
GRMZM2G482157	0	2.55463	9999999	0.0170291	hypothetical protein ZEAMMB73_196563	Unknown function	0	SignalP-NN(euk) (SIGNALP)
GRMZM2G100022	0.0203228	6.5416	8.3304	1.02203e-06	hypothetical protein ZEAMMB73_197773	Unknown function	0	SignalP-NN(euk) (SIGNALP), tmhmm (TMHMM)
AC194030.3_FG003	0	0.837408	9999999	0.00616785	hypothetical protein ZEAMMB73_205654	Unknown function	0	no IPS match
GRMZM2G426407	0	4.52843	9999999	0.00099014	hypothetical protein ZEAMMB73_211658	Unknown function	0	no IPS match
GRMZM2G060106	137.395	277.646	1.01492	0.030498	hypothetical protein ZEAMMB73_214922, partial	Unknown function	0	no IPS match
GRMZM2G074055	0.206463	0	-9999999	0.000599754	hypothetical protein ZEAMMB73_215019	Unknown function	-	IPR011990 (G3DSA:1.25.40.GENE3D); PTHR23083 (PANTHER), PTHR23083:SF146 (PANTHER), PF13431 (PFAM)
GRMZM5G820841	0	0.668037	9999999	0.000599754	hypothetical protein ZEAMMB73_215019, partial	Unknown function	0	no IPS match
AC199153.3_FG004	0.265645	0	-9999999	0.00014756	hypothetical protein ZEAMMB73_217382	Unknown function	0	no IPS match
GRMZM2G518751	0	5.90558	9999999	8.40253e-07	hypothetical protein ZEAMMB73_230711	Unknown function	0	no IPS match
GRMZM2G068959	1.5257	3.97202	1.3804	0.0166703	hypothetical protein ZEAMMB73_234264	Unknown function	0	no IPS match
GRMZM5G865036	7.51176	35.3509	2.23452	0.027023	hypothetical protein ZEAMMB73_240217	Unknown function	0	no IPS match
GRMZM2G543070	0	0.163173	9999999	0.0190094	hypothetical protein ZEAMMB73_245948	Unknown function	0	SignalP-NN(euk) (SIGNALP), tmhmm (TMHMM)
GRMZM2G088845	0	5.20009	9999999	0.0145595	hypothetical protein ZEAMMB73_250801	Unknown function	EC:2.1.1.0	IPR000692 (PANTHER); G3DSA:3.40.50.150 (GENE3D)
GRMZM2G083875	0	22.35	9999999	2.82146e-08	hypothetical protein ZEAMMB73_259979	Unknown function	0	IPR004252 (PFAM)
GRMZM2G148495	0.027952	1.23531	5.46578	0.00733066	hypothetical protein ZEAMMB73_271313	Unknown function	0	no IPS match
GRMZM2G148494	0.730704	1.71162	1.228	0.00733066	hypothetical protein ZEAMMB73_271313	Unknown function	0	SignalP-NN(euk) (SIGNALP)
GRMZM5G898792	0	41.1758	9999999	0.00284877	hypothetical protein ZEAMMB73_295219	Unknown function	0	no IPS match
AC207454.3_FG004	0	3.03349	9999999	1.54543e-07	hypothetical protein ZEAMMB73_297346	Unknown function	0	no IPS match
GRMZM5G844831	0.483169	0	-9999999	0.0287372	hypothetical protein ZEAMMB73_299979	Unknown function	0	no IPS match
GRMZM2G384871	0.00015492	0.900852	12.5056	0.00516197	hypothetical protein ZEAMMB73_318998	Unknown function	EC:4.1.1.49	IPR000876 (PANTHER); IPR001272 (PFAM); IPR013035 (G3DSA:3.90.228.GENE3D); PTHR11581:SF0 (PANTHER), tmhmm (TMHMM), SSF53795 (SUPERFAMILY)
GRMZM2G005608	0	3.34353	9999999	8.52143e-06	hypothetical protein ZEAMMB73_319718	Unknown function	0	no IPS match
GRMZM2G006884	0	42.9654	9999999	4.66675e-10	hypothetical protein ZEAMMB73_323616	Unknown function	0	no IPS match
GRMZM2G457630	7.09312	16.5836	1.22526	1.3457e-07	hypothetical protein ZEAMMB73_324298	Unknown function	-	no IPS match
GRMZM2G158668	0.0596031	0.433618	2.86297	1.8024e-06	hypothetical protein ZEAMMB73_324907	Unknown function	-	PTHR31414 (PANTHER), SignalP-NN(euk) (SIGNALP), tmhmm (TMHMM)
GRMZM2G465977	0	2.74583	9999999	0.00484768	hypothetical protein ZEAMMB73_324998	Unknown function	0	no IPS match
GRMZM5G883026	0.360429	1.40296	1.96069	0.0121933	hypothetical protein ZEAMMB73_336018	Unknown function	0	no IPS match
GRMZM2G067450	13.5997	2.52058	-2.43175	2.30695e-06	hypothetical protein ZEAMMB73_342838	Unknown function	0	SignalP-NN(euk) (SIGNALP), tmhmm (TMHMM)
AC198394.3_FG004	13.3671	6.10887	-1.12971	0.014524	hypothetical protein ZEAMMB73_348134	Unknown function	0	SignalP-NN(euk) (SIGNALP), tmhmm (TMHMM)
GRMZM5G830269	0	9.24279	9999999	6.41837e-05	hypothetical protein ZEAMMB73_366499	Unknown function	0	no IPS match
GRMZM2G178100	0	20.6896	9999999	1.3786e-06	hypothetical protein ZEAMMB73_367184	Unknown function	0	no IPS match
AC208930.3_FG006	6.2054	16.1994	1.38434	1.03009e-06	hypothetical protein ZEAMMB73_371421	Unknown function	0	no IPS match
AC196789.3_FG002	0	7.81209	9999999	0.00518819	hypothetical protein ZEAMMB73_390246	Unknown function	0	no IPS match
GRMZM5G895763	0	0.350868	9999999	0.0080679	hypothetical protein ZEAMMB73_392867	Unknown function	0	no IPS match
GRMZM2G069905	0	3.03469	9999999	2.06584e-07	hypothetical protein ZEAMMB73_401717	Unknown function	0	no IPS match
GRMZM2G148499	0.730704	2.96437	2.02037	0.00733066	hypothetical protein ZEAMMB73_406627	Unknown function	0	no IPS match
GRMZM2G116478	0	5.42791	9999999	0.00040244	hypothetical protein ZEAMMB73_413994	Unknown function	0	SignalP-NN(euk) (SIGNALP), tmhmm (TMHMM)
GRMZM2G073731	0.418432	3.13769	2.90664	2.6886e-07	hypothetical protein ZEAMMB73_414712	Unknown function	0	no IPS match
GRMZM2G590973	0	0.408497	9999999	0.0134214	hypothetical protein ZEAMMB73_422937	Unknown function	0	no IPS match
GRMZM5G880855	0.263713	0	-9999999	3.26481e-12	hypothetical protein ZEAMMB73_423469	Unknown function	0	no IPS match
AC195351.3_FG003	0	0.0798993	9999999	0.0141641	hypothetical protein ZEAMMB73_439661	Unknown function	0	no IPS match
GRMZM2G019456	0	15.39	9999999	0.000396257	hypothetical protein ZEAMMB73_443964	Unknown function	0	tmhmm (TMHMM)
GRMZM2G353236	0.0931011	0.442305	2.24817	0.00024896	hypothetical protein ZEAMMB73_444759	Unknown function	0	tmhmm (TMHMM)
AC207816.3_FG007	0.00402856	0.251378	5.96345	0.0123939	hypothetical protein ZEAMMB73_452322	Unknown function	-	IPR001878 (G3DSA:4.10.60.GENE3D)
GRMZM5G893820	22.9673	8.03274	-1.51562	7.79624e-43	hypothetical protein ZEAMMB73_456397	Unknown function	0	no IPS match
GRMZM2G055570	0.0352397	13.4425	8.57538	0.00314637	hypothetical protein ZEAMMB73_458180	Unknown function	0	no IPS match
GRMZM5G829541	2.80071	11.5505	2.04409	9.60699e-05	hypothetical protein ZEAMMB73_464170	Unknown function	0	no IPS match
GRMZM2G111293	0.0862515	3.77687	5.4525	0.0466788	hypothetical protein ZEAMMB73_469695	Unknown function	0	no IPS match
GRMZM2G702831	0	4.73036	9999999	0.000392198	hypothetical protein ZEAMMB73_476955	Unknown function	-	no IPS match
AC226548.1_FG006	1.0851	0	-9999999	0.0167325	hypothetical protein ZEAMMB73_493558	Unknown function	0	no IPS match
GRMZM2G075472	0.00509105	1.3524	8.05334	6.03544e-07	hypothetical protein ZEAMMB73_493721	Unknown function	EC:1.13.11.54	IPR004313 (PANTHER); IPR014710 (G3DSA:2.60.120.GENE3D); PTHR23418:SF0 (PANTHER)
GRMZM5G851207	1.82168	0.08992	-4.34048	0.0280772	hypothetical protein ZEAMMB73_496111	Unknown function	0	no IPS match
AC184113.4_FG001	0	0.793717	9999999	9.58285e-06	hypothetical protein ZEAMMB73_497242	Unknown function	0	no IPS match
GRMZM5G822028	0	9.92243	9999999	1.22083e-05	hypothetical protein ZEAMMB73_503292	Unknown function	0	no IPS match
GRMZM2G024499	21.4968	0.933892	-4.52472	0.00627931	hypothetical protein ZEAMMB73_505831	Unknown function	0	no IPS match
GRMZM5G847919	0	0.246198	9999999	0.00396548	hypothetical protein ZEAMMB73_507887	Unknown function	0	no IPS match
GRMZM5G894420	5.65655	18.6326	1.71983	0.0101928	hypothetical protein ZEAMMB73_518357	Unknown function	0	no IPS match
GRMZM5G851713	1.58441	0	-9999999	0.00180161	hypothetical protein ZEAMMB73_526342	Unknown function	0	no IPS match
GRMZM2G700968	0.063302	0.742642	3.55234	0.00145128	hypothetical protein ZEAMMB73_528190	Unknown function	0	no IPS match
GRMZM2G700968	0.063302	0.742642	3.55234	0.00139669	hypothetical protein ZEAMMB73_528190	Unknown function	0	no IPS match
GRMZM2G174441	0.0879969	1.97469	4.48803	1.15641e-06	hypothetical protein ZEAMMB73_535188	Unknown function	0	no IPS match
GRMZM2G404411	0	2.35634	9999999	0.00176808	hypothetical protein ZEAMMB73_539473	Unknown function	0	SignalP-NN(euk) (SIGNALP)
GRMZM2G398326	0.777176	0.0764613	-3.34544	0.0171202	hypothetical protein ZEAMMB73_542995	Unknown function	0	no IPS match
GRMZM2G134468	1.59719	0.579043	-1.46379	3.35725e-07	hypothetical protein ZEAMMB73_554884	Unknown function	0	IPR004264 (PFAM)
GRMZM2G566307	0	0.920905	9999999	0.0200617	hypothetical protein ZEAMMB73_564751	Unknown function	0	no IPS match
GRMZM5G865949	0	1.83676	9999999	0.000870399	hypothetical protein ZEAMMB73_565026	Unknown function	0	no IPS match
GRMZM5G881730	4.08448	1.73619	-1.23423	0.0396221	hypothetical protein ZEAMMB73_568061, partial	Unknown function	0	no IPS match
GRMZM2G114560	0	4.9539	9999999	0.00077632	hypothetical protein ZEAMMB73_570436	Unknown function	0	no IPS match
AC196478.2_FG005	0	0.390051	9999999	0.0388901	hypothetical protein ZEAMMB73_584947	Unknown function	EC:4.2.1.51	no IPS match
GRMZM2G466498	1.87434	0.865676	-1.11448	9.594e-16	hypothetical protein ZEAMMB73_593341, partial	Unknown function	0	no IPS match
GRMZM5G887389	0	1.15234	9999999	0.0484321	hypothetical protein ZEAMMB73_594064	Unknown function	0	no IPS match
AC211178.3_FG004	0.0274875	0	-9999999	0.00841531	hypothetical protein ZEAMMB73_602377, partial	Unknown function	0	no IPS match
GRMZM5G876158	0.00153847	1.43861	9.86896	0.0473591	hypothetical protein ZEAMMB73_610078	Unknown function	0	no IPS match
GRMZM2G356378	0	1.14794	9999999	1.6549e-05	hypothetical protein ZEAMMB73_610273	Unknown function	0	no IPS match
GRMZM2G019510	0.0990894	5.48459	5.79051	0.0241971	hypothetical protein ZEAMMB73_616674	Unknown function	0	no IPS match
GRMZM2G034056	7.74443	0	-9999999	0.0117191	hypothetical protein ZEAMMB73_629077	Unknown function	0	SignalP-NN(euk) (SIGNALP), tmhmm (TMHMM)
GRMZM2G116538	52.4927	10.281	-2.35214	0.0117191	hypothetical protein ZEAMMB73_629077	Unknown function	0	tmhmm (TMHMM)
AC199054.3_FG003	0.0767678	0.32549	2.08404	0.00371472	hypothetical protein ZEAMMB73_640652	Unknown function	0	no IPS match
GRMZM2G700657	0	0.430799	9999999	4.23883e-07	hypothetical protein ZEAMMB73_641358	Unknown function	0	no IPS match
GRMZM2G328341	0.228794	1.98679	3.11832	0.0217491	hypothetical protein ZEAMMB73_646060	Unknown function	EC:1.8.4.11	no IPS match
GRMZM2G328370	1.86429	0	-9999999	0.0217491	hypothetical protein ZEAMMB73_646060	Unknown function	0	no IPS match
GRMZM2G330792	0	20.2813	9999999	4.81451e-11	hypothetical protein ZEAMMB73_653237	Unknown function	-	no IPS match
GRMZM2G107251	57.6321	13.7571	-2.0667	0.000170379	hypothetical protein ZEAMMB73_660781	Unknown function	0	no IPS match
GRMZM2G303639	2.70604	0.879828	-1.62089	0.041144	hypothetical protein ZEAMMB73_673152	Unknown function	0	no IPS match
GRMZM2G003090	0.0777688	3.86666	5.63575	0.041144	hypothetical protein ZEAMMB73_673152	Unknown function	-	tmhmm (TMHMM)
GRMZM2G048791	0	1.56626	9999999	0.00662032	hypothetical protein ZEAMMB73_676236	Unknown function	-	IPR001202 (PROSITE); IPR013181 (PFAM)
GRMZM2G072223	0.0289117	0.655998	4.50397	0.0404204	hypothetical protein ZEAMMB73_696891	Unknown function	0	no IPS match
GRMZM2G122520	0	3.01784	9999999	0.00590566	hypothetical protein ZEAMMB73_698667	Unknown function	0	no IPS match
GRMZM2G178641	2.30847	0.503555	-2.19672	0.0111467	hypothetical protein ZEAMMB73_699848	Unknown function	0	no IPS match
GRMZM2G312939	0.512365	2.28315	2.15578	0.000775757	hypothetical protein ZEAMMB73_704271	Unknown function	0	IPR004252 (PFAM)
GRMZM2G017113	0.439002	7.8996	4.16948	0.0232299	hypothetical protein ZEAMMB73_707452	Unknown function	-	no IPS match
GRMZM2G003461	0	4.29326	9999999	0.000335644	hypothetical protein ZEAMMB73_722500	Unknown function	0	tmhmm (TMHMM)
AC198485.3_FG016	1.18285	0.352021	-1.74853	6.31368e-11	hypothetical protein ZEAMMB73_727378	Unknown function	-	IPR001878 (G3DSA:4.10.60.GENE3D)
GRMZM2G067549	0	0.314835	9999999	0.0472038	hypothetical protein ZEAMMB73_727437	Unknown function	0	no IPS match
GRMZM2G138479	0.0236602	0.153155	2.69446	0.0217397	hypothetical protein ZEAMMB73_733525	Unknown function	0	no IPS match
GRMZM2G458650	0	3.76654	9999999	0.000407422	hypothetical protein ZEAMMB73_733542	Unknown function	-	no IPS match
GRMZM2G166226	0.0386659	0.466148	3.59165	0.00484768	hypothetical protein ZEAMMB73_736623	Unknown function	0	no IPS match
GRMZM2G078080	17.5537	0.872139	-4.33107	0.00828949	hypothetical protein ZEAMMB73_738649	Unknown function	0	SignalP-NN(euk) (SIGNALP), tmhmm (TMHMM)
GRMZM2G483598	0.0738656	1.61721	4.45246	0.00040853	hypothetical protein ZEAMMB73_741076	Unknown function	0	SignalP-NN(euk) (SIGNALP)
GRMZM2G014496	2.5335	9.30528	1.87692	1.58068e-06	hypothetical protein ZEAMMB73_746578	Unknown function	0	no IPS match
AC208724.3_FG001	2.39113	0.033306	-6.16577	0.000937261	hypothetical protein ZEAMMB73_747818	Unknown function	-	no IPS match
AC187263.4_FG001	0	5.70911	9999999	0.000186945	hypothetical protein ZEAMMB73_750292	Unknown function	0	no IPS match
GRMZM2G106917	13.4967	5.27964	-1.3541	0.00130983	hypothetical protein ZEAMMB73_762564, partial	Unknown function	-	no IPS match
GRMZM2G066865	0.0849213	6.79108	6.32137	0.000923816	hypothetical protein ZEAMMB73_764756	Unknown function	0	tmhmm (TMHMM)
GRMZM2G073219	0	0.335992	9999999	0.00635392	hypothetical protein ZEAMMB73_772496	Unknown function	EC:4.1.1.49	IPR000876 (PANTHER); IPR001272 (PFAM); IPR013035 (G3DSA:3.90.228.GENE3D); PTHR11581:SF0 (PANTHER), tmhmm (TMHMM), SSF53795 (SUPERFAMILY)
GRMZM2G003103	0	15.758	9999999	0.00171367	hypothetical protein ZEAMMB73_778677	Unknown function	0	no IPS match
GRMZM2G041039	2.63833	0.758557	-1.7983	0.0302473	hypothetical protein ZEAMMB73_784446	Unknown function	0	no IPS match
AC216265.3_FG002	20.2378	6.48387	-1.64213	3.22731e-12	hypothetical protein ZEAMMB73_793537	Unknown function	0	no IPS match
GRMZM5G815076	0	0.997215	9999999	0.0224086	hypothetical protein ZEAMMB73_793537	Unknown function	0	no IPS match
GRMZM5G811674	0	0.250287	9999999	0.00659731	hypothetical protein ZEAMMB73_797778	Unknown function	0	no IPS match
GRMZM2G434846	4.4502	0.246368	-4.17498	8.5885e-07	hypothetical protein ZEAMMB73_800081, partial	Unknown function	EC:4.2.1.11	IPR000941 (PANTHER)
AC186580.4_FG004	0	7.55112	9999999	0.0136168	hypothetical protein ZEAMMB73_800458	Unknown function	0	no IPS match
GRMZM2G093035	0	3.04367	9999999	0.00458349	hypothetical protein ZEAMMB73_808630	Unknown function	0	no IPS match
AC206955.3_FG004	0	0.848443	9999999	0.00958106	hypothetical protein ZEAMMB73_811991	Unknown function	-	PTHR32011 (PANTHER)
GRMZM5G814465	0.000255442	1.06579	12.0266	0.00280792	hypothetical protein ZEAMMB73_824626	Unknown function	0	no IPS match
GRMZM2G389045	2.40419	0.41458	-2.53583	0.000401293	hypothetical protein ZEAMMB73_824761	Unknown function	-	IPR003656 (PFAM); IPR007021 (PFAM); IPR008906 (PFAM); IPR012337 (SUPERFAMILY); PTHR32166 (PANTHER), PTHR32166:SF3 (PANTHER)
GRMZM2G108639	1.6496	0.687097	-1.26353	0.000226399	hypothetical protein ZEAMMB73_824761	Unknown function	-	IPR003656 (PFAM); IPR007021 (PFAM); PTHR32166 (PANTHER), PTHR32166:SF0 (PANTHER)
GRMZM2G448277	2.8242	1.14052	-1.30815	0.0368127	hypothetical protein ZEAMMB73_824761	Unknown function	-	IPR003656 (PFAM); IPR007021 (PFAM); IPR008906 (PFAM); IPR012337 (SUPERFAMILY); PTHR32166 (PANTHER), PTHR32166:SF3 (PANTHER)
GRMZM2G148675	0.247896	0.537956	1.11775	0.0139828	hypothetical protein ZEAMMB73_847906	Unknown function	0	no IPS match
GRMZM2G169123	1.2898	0	-9999999	0.000922387	hypothetical protein ZEAMMB73_853090	Unknown function	0	no IPS match
GRMZM2G170588	0	0.784975	9999999	1.2935e-05	hypothetical protein ZEAMMB73_857873, partial	Unknown function	0	no IPS match
GRMZM2G518963	0.00266415	0.631886	7.88985	0.012034	hypothetical protein ZEAMMB73_869300	Unknown function	0	SignalP-NN(euk) (SIGNALP), tmhmm (TMHMM)
GRMZM2G700446	0	1.12553	9999999	0.0206506	hypothetical protein ZEAMMB73_881268	Unknown function	0	no IPS match
GRMZM2G151344	0	0.547309	9999999	0.00234432	hypothetical protein ZEAMMB73_886879	Unknown function	0	no IPS match
GRMZM5G828028	0.119759	0.920114	2.94168	0.00901093	hypothetical protein ZEAMMB73_889070	Unknown function	0	no IPS match
GRMZM5G855094	1.78705	4.17608	1.22457	0.0214383	hypothetical protein ZEAMMB73_891096	Unknown function	-	IPR002423 (PANTHER); IPR012715 (PTHR11353:PANTHER)
GRMZM2G549443	7.82512	17.5133	1.16227	0.00222027	hypothetical protein ZEAMMB73_899893	Unknown function	0	no IPS match
GRMZM2G161750	0	1.21386	9999999	2.81492e-07	hypothetical protein ZEAMMB73_911251	Unknown function	0	no IPS match
GRMZM5G813474	0	7.66078	9999999	2.81492e-07	hypothetical protein ZEAMMB73_911251	Unknown function	0	no IPS match
AC204865.3_FG003	0	12.0596	9999999	0.00299763	hypothetical protein ZEAMMB73_912784	Unknown function	0	no IPS match
GRMZM2G145262	0	4.49274	9999999	0.00127205	hypothetical protein ZEAMMB73_914210, partial	Unknown function	0	no IPS match
GRMZM2G041203	0	0.332088	9999999	0.00965156	hypothetical protein ZEAMMB73_914986	Unknown function	-	IPR001810 (SUPERFAMILY); G3DSA:1.20.1280.50 (GENE3D), PF12937 (PFAM)
GRMZM2G038827	0.847366	10.2709	3.59943	2.34817e-06	hypothetical protein ZEAMMB73_919488	Unknown function	0	no IPS match
GRMZM5G836341	0.0210081	0.711879	5.08261	0.0015411	hypothetical protein ZEAMMB73_921413	Unknown function	0	no IPS match
GRMZM2G106448	0	0.11147	9999999	0.0015411	hypothetical protein ZEAMMB73_921413	Unknown function	0	no IPS match
GRMZM2G127883	0	5.92162	9999999	0.000162473	hypothetical protein ZEAMMB73_922458, partial	Unknown function	0	tmhmm (TMHMM)
GRMZM2G097141	0.712124	10.4542	3.87581	0.000804942	hypothetical protein ZEAMMB73_931355	Unknown function	0	tmhmm (TMHMM)
AC213351.4_FG005	0.728288	0.0937649	-2.95739	0.038323	hypothetical protein ZEAMMB73_941520	Unknown function	0	no IPS match
[truncated: 554 more rows]
