# Supplementary material for: Functional genomic analysis of constitutive and inducible defense responses to Fusarium verticillioides infection in maize genotypes with contrasting ear rot resistance
Source: BMC Genomics. 2014 Aug 25;15(1):710. doi: 10.1186/1471-2164-15-710 (PMC4153945; doi:10.1186/1471-2164-15-710)
Supplement: Supplementary file 6 — Additional file 6: Table S4: Expression levels and annotation results of differentially expressed genes and novel genes comparing CO441 and CO354 genotypes after F. verticillioides inoculation. Gene expression values (FPKM) are reported for differentially expressed genes (3,664) and novel genes (298) in control (CTRL) and F. verticillioides inoculated (INOC.) CO354 and CO441 plants. DEGs and differentially expressed novel genes were identified using DESeq package with a False Discovery Rate (FDR) < 5%. The logarithm of fold changes and functional annotation are reported for each gene. Common and genotype-specific DEGs and differentially expressed novel genes are reported in separate sheets for easier access. (XLSX 568 KB) [file 12864_2014_6392_MOESM6_ESM.xlsx]

## Sheet: Common modulated genes
Expression levels and annotation results of differentially expressed genes common to CO441 and CO354 genotypes.
Differentially expressed genes (1,028 genes) common to CO441 and CO354 genotypes after F. verticillioides inoculation showing statistically significant differential expression, with a False Discovery Rate (FDR) < 5% (Column A). Expression values of maize genes, calculated as fragments per kilobase of transcript per million fragments mapped (FPKM), in control (CTRL) and F. verticillioides inoculat…
ZM_gene_id	FPKM_CTRL CO354	FPKM_INOC CO354	logFC(INOC CO354/CTRL CO354)	padj CO354	FPKM_CTRL CO441	FPKM_INOC CO441	logFC(INOC CO441/CTRL CO441)	padj CO441	Seq. Description	Functional Category	Enzyme Codes	InterProScan
GRMZM2G046086	4.40431	0.88227	-2.31962	0.0184333	4.41219	0	-9999999	0.0452731	embryo surrounding region1 precursor	Cell component	-	no IPS match
GRMZM2G380789	0	1.03367	9999999	2.58e-10	0	3.12822	9999999	8.24e-09	heptahelical protein 4	Cell component	-	IPR004254; PTHR20855:SF14 (PANTHER), tmhmm (TMHMM)
GRMZM2G575566	0.225257	0.939868	2.06089	0.0124213	0.775826	2.98692	1.94485	0.000584763	kinesin heavy chain	Cell component	-	IPR001715; IPR001752; PTHR24115 (PANTHER), PTHR24115:SF231 (PANTHER), SSF52540 (SUPERFAMILY)
GRMZM2G093391	0.609215	1.69829	1.47906	2.88e-10	2.54306	14.2701	2.48836	5.92e-05	kinesin-like protein	Cell component	-	0
GRMZM2G066870	1.99572	4.20924	1.07665	0.00119273	3.2955	13.0591	1.98649	0.000374798	low temprature induced-like protein	Cell component	-	SignalP-NN(euk) (SIGNALP), tmhmm (TMHMM)
GRMZM2G055698	4.81747	20.2803	2.07373	3.58e-06	3.64214	18.3844	2.33563	0.0273614	membrane protein	Cell component	EC:3.4.21.0	SignalP-NN(euk) (SIGNALP)
GRMZM2G379540	1.39525	5.68748	2.02726	1.62e-11	1.35674	5.40188	1.99332	0.0404973	membrane protein	Cell component	EC:3.4.21.0	0
GRMZM2G003506	0.423214	4.41287	3.38226	1.88e-08	0.44695	4.45061	3.31582	1.95e-06	membrane protein	Cell component	-	IPR004877; IPR005018; IPR006593; IPR017214; PTHR23130 (PANTHER), PTHR23130:SF19 (PANTHER)
GRMZM2G170016	2.07943	32.3669	3.96026	4.21e-11	2.91925	72.8191	4.64065	3.96e-24	membrane steroid-binding protein 2-like	Cell component	-	0
GRMZM2G057283	3.08733	6.22023	1.01061	3.37e-06	3.56807	11.0818	1.63497	0.00262736	plasma membrane associated protein	Cell component	-	IPR008390
GRMZM2G377215	4.29723	12.721	1.56574	7.67e-06	5.34439	16.789	1.65142	0.000176286	protein cobra	Cell component	-	IPR006918; IPR008965; PTHR31052 (PANTHER), SignalP-NN(euk) (SIGNALP), tmhmm (TMHMM)
GRMZM2G053284	0.0450289	2.06176	5.51688	3.3e-08	0.108619	2.54961	4.55293	3.57e-07	actin family protein	Cell component	-	IPR004000; IPR004001; IPR020902; G3DSA:3.30.420.40 (GENE3D), G3DSA:3.90.640.10 (GENE3D), PTHR11937:SF93 (PANTHER), SSF53067 (SUPERFAMILY)
GRMZM2G170281	2.42472	8.70835	1.84458	2.23e-08	2.53883	10.9645	2.1106	0.000194702	transmembrane 9 superfamily member 4-like	Cell component	-	IPR004240; PTHR10766:SF1 (PANTHER), tmhmm (TMHMM)
GRMZM2G423472	4.88776	11.6591	1.25422	1.91e-09	3.35623	23.4168	2.80263	0.00321687	vesicle-associated membrane protein 726-like	Cell component	-	0
GRMZM2G065585	0.11419	27.1665	7.89425	2.02e-17	0.205118	22.919	6.80394	1.06e-31	beta glucanase	Cell wall	EC:3.2.1.0	IPR000490; IPR013781; IPR017853; PTHR32227 (PANTHER), PTHR32227:SF33 (PANTHER), SignalP-NN(euk) (SIGNALP), tmhmm (TMHMM)
GRMZM2G123107	0.0141909	0.479362	5.07808	1.16e-06	0.0549116	0.895237	4.02709	0.0143246	beta- -glucanase	Cell wall	EC:3.2.1.0	IPR000490; IPR013781; IPR017853; PTHR32227 (PANTHER), PTHR32227:SF33 (PANTHER)
GRMZM2G008247	0.250433	0.515955	1.04282	0.00501786	0.129223	3.16041	4.61218	0.00155659	beta-d-glucosidase precursor	Cell wall	EC:3.2.1.21	IPR001360; IPR013781; IPR017853; IPR018120
GRMZM2G108133	33.4059	109.104	1.70753	1.09e-11	25.935	111.01	2.09772	4.18e-08	beta-glucosidase 31-like isoform 3	Cell wall	EC:3.2.1.21	0
AC234160.1_FG003	24.0721	53.4996	1.15217	7.99e-19	14.6093	50.0152	1.77548	9.25e-05	beta-glucosidase 44	Cell wall	EC:3.2.1.58; EC:3.2.1.88; EC:3.2.1.38; EC:3.2.1.117; EC:3.2.1.25; EC:3.2.1.23	0
GRMZM2G055699	25.2578	54.0015	1.09627	4.94e-08	25.0174	74.4997	1.5743	0.00403715	beta-glucosidase 5-like isoform 1	Cell wall	EC:3.2.1.21	0
GRMZM2G122431	1.18496	3.84989	1.69997	7.16e-09	0.767879	2.88457	1.90941	0.0195765	cellulose synthase-like protein g2-like	Cell wall	EC:2.4.1.12	IPR005150; PTHR32287 (PANTHER), tmhmm (TMHMM), SSF53448 (SUPERFAMILY)
GRMZM2G103972	0.420923	7.88642	4.22774	2.64e-11	0.579026	8.12745	3.8111	2.44e-06	cellulose synthase-like protein slf1	Cell wall	EC:2.4.1.12	IPR005150; PTHR32287 (PANTHER), PTHR32287:SF6 (PANTHER), tmhmm (TMHMM), SSF53448 (SUPERFAMILY)
GRMZM2G154881	0.759272	8.3723	3.46293	2.8e-22	0.946905	29.8329	4.97754	9.66e-26	endo- -beta-d-glucanase precursor	Cell wall	-	no IPS match
GRMZM2G061403	0.345142	8.78985	4.67057	9.23e-30	0.146853	15.937	6.76186	3.71e-10	endo- -beta-glucanase	Cell wall	EC:3.2.1.0	SignalP-NN(euk) (SIGNALP)
GRMZM2G151257	1.5924	4.91432	1.62579	4.45e-13	0.901238	4.33606	2.2664	0.00849004	endoglucanase 1 precursor	Cell wall	EC:3.2.1.0	IPR001701; IPR008928; IPR012341; IPR018221; PTHR22298 (PANTHER), PTHR22298:SF3 (PANTHER), SignalP-NN(euk) (SIGNALP), tmhmm (TMHMM)
GRMZM2G125991	0.480481	3.26379	2.764	9.21e-07	0.553875	2.54759	2.2015	0.00187015	endoglucanase 1 precursor	Cell wall	EC:3.2.1.0	no IPS match
AC204254.3_FG001	0.577472	2.15018	1.89663	5.82e-05	0.475358	3.66092	2.94512	0.00960714	extensin-like protein precursor	Cell wall	0	no IPS match
GRMZM2G148400	0.00624846	0.283145	5.5019	0.0195032	0.0594598	3.38859	5.83263	2.49e-09	glucan endo- -beta-glucosidase 11-like	Cell wall	EC:3.2.1.0	IPR000490; IPR013781; IPR017853; PTHR32227 (PANTHER), PTHR32227:SF12 (PANTHER)
GRMZM5G805609	4.77101	13.0356	1.45009	8.63e-07	3.2145	10.3051	1.68069	0.00519572	glucan endo- -beta-glucosidase 7 precursor	Cell wall	EC:3.2.1.0	IPR000490; IPR013781; IPR017853; PTHR32227 (PANTHER), PTHR32227:SF29 (PANTHER)
GRMZM2G111143	29.6272	61.2489	1.04776	4.35e-09	26.0912	68.1368	1.38487	0.00384373	glucan endo- -beta-glucosidase-like	Cell wall	EC:3.2.1.0	0
GRMZM2G163883	0.252143	0.704779	1.48293	0.00758572	0.549841	8.76226	3.99422	2.51e-06	glucan endo- -beta-glucosidase-like protein	Cell wall	-	no IPS match
GRMZM2G122276	2.04623	18.3243	3.16272	5.86e-19	0.449129	29.2571	6.02551	0.00481632	glycine-rich cell wall structural protein precursor	Cell wall	0	IPR010800; SignalP-NN(euk) (SIGNALP), tmhmm (TMHMM)
GRMZM2G467640	1.12675	3.38524	1.58709	7.17e-05	1.37261	6.30104	2.19866	0.000156541	hydroxyproline-rich glyco	Cell wall	-	IPR004148; IPR027267; PTHR31127 (PANTHER), SSF103657 (SUPERFAMILY)
GRMZM2G016890	0.0948589	7.31046	6.26803	0.000286163	0.195643	22.7211	6.85967	4.91e-15	non-cyanogenic beta-glucosidase precursor	Cell wall	EC:3.2.1.21	IPR001360; IPR013781; IPR017853; IPR018120
GRMZM2G426467	0	0.194444	9999999	2.91e-10	0.0353711	1.62032	5.51756	1.18e-10	non-cyanogenic beta-glucosidase precursor	Cell wall	EC:3.2.1.21	IPR001360; IPR013781; IPR017853; IPR018120
GRMZM2G701746	0.338138	0.751028	1.15125	0.0106763	0.366021	1.30704	1.83631	0.0377664	pectin methylesterase-like protein	Cell wall	0	no IPS match
GRMZM2G019411	11.3535	29.7787	1.39114	2.64e-16	14.0606	43.9781	1.64512	0.00268502	pectinesterase 31-like	Cell wall	EC:3.1.1.1; EC:3.1.1.11	SignalP-NN(euk) (SIGNALP)
GRMZM2G025105	0.0115662	4.83053	8.70612	3.84e-31	0.107958	7.66499	6.14974	5.55e-13	polygalacturonase inhibiting protein 1	Cell wall	-	IPR001611; IPR013210; PR00019 (PRINTS), G3DSA:3.80.10.10 (GENE3D), PTHR24420 (PANTHER), PTHR24420:SF104 (PANTHER), PF13855 (PFAM), SignalP-NN(euk) (SIGNALP), tmhmm (TMHMM), SSF52058 (SUPERFAMILY)
GRMZM2G174708	0.448083	22.4885	5.64928	1.64e-23	0.149143	7.85037	5.71799	1.88e-09	polygalacturonase-inhibiting protein	Cell wall	-	no IPS match
GRMZM2G111998	1.54433	0.651818	-1.24444	1.46e-06	1.08209	0.119474	-3.17906	0.000234224	probable beta-d-xylosidase 2-like	Cell wall	EC:3.2.1.0	IPR001764; IPR002772; IPR017853; IPR026891; IPR026892; PTHR30620:SF0 (PANTHER), SignalP-NN(euk) (SIGNALP), tmhmm (TMHMM)
GRMZM2G119864	0	0.385362	9999999	0.0077331	0	0.557165	9999999	0.0244441	probable pectinesterase pectinesterase inhibitor 41-like	Cell wall	EC:3.1.1.11	IPR000070; IPR006501; IPR011050; IPR012334; IPR018040; PTHR31707 (PANTHER), PTHR31707:SF0 (PANTHER), SignalP-NN(euk) (SIGNALP), tmhmm (TMHMM)
GRMZM2G392125	3.11626	24.1814	2.95601	3.2e-15	2.95583	30.5353	3.36884	9.93e-13	probable xyloglucan endotransglucosylase hydrolase protein 23	Cell wall	EC:3.2.1.0; EC:2.4.1.207	IPR000757; IPR008263; IPR008985; IPR010713; IPR013320; IPR016455; PTHR31062 (PANTHER), SignalP-NN(euk) (SIGNALP), tmhmm (TMHMM)
GRMZM2G114356	63.2123	12.2304	-2.36974	0.0121074	53.0554	3.26044	-4.02436	0.00120719	proline-rich expressed	Cell wall	-	IPR006041
GRMZM2G003909	29.9442	4.03796	-2.89058	0.00273356	21.9256	0.347577	-5.97914	0.00383713	proline-rich protein	Cell wall	-	IPR006041; SignalP-NN(euk) (SIGNALP)
GRMZM2G009465	28.7366	5.82708	-2.30205	0.000352096	26.9117	1.33108	-4.33757	0.000289324	proline-rich protein	Cell wall	-	IPR006041; PR01217 (PRINTS), SignalP-NN(euk) (SIGNALP), tmhmm (TMHMM)
GRMZM2G022645	3.71706	15.4253	2.05306	4.4e-25	2.15461	12.6635	2.55518	8.97e-09	proline-rich receptor-like protein kinase perk8-like	Cell wall	EC:2.7.11.0; EC:2.7.10.0	IPR000719; IPR002290; IPR002482; IPR008271; IPR011009; IPR018392; IPR020635; G3DSA:1.10.510.10 (GENE3D), G3DSA:3.10.350.10 (GENE3D), G3DSA:3.30.200.20 (GENE3D), PTHR24420 (PANTHER), PTHR24420:SF73 (PANTHER), SignalP-NN(euk) (SIGNALP), tmhmm (TMHMM), SSF54106 (SUPERFAMILY)
GRMZM2G358830	2.53751	12.6028	2.31226	3.85e-15	2.27928	13.011	2.51308	5e-08	prolin-rich extensin-like receptor protein kinase family protein	Cell wall	EC:2.7.11.0	0
GRMZM2G077655	0.115333	1.90154	4.0433	9.07e-09	0.197806	6.90939	5.1264	8.86e-11	wall-associated receptor kinase 5-like	Cell wall	EC:2.7.11.0; EC:2.7.10.0	IPR000152; IPR000719; IPR000742; IPR001881; IPR002290; IPR008271; IPR011009; IPR017441; IPR018097; IPR020635; IPR025287; G3DSA:1.10.510.10 (GENE3D), G3DSA:2.10.25.10 (GENE3D), G3DSA:3.30.200.20 (GENE3D), PTHR24420 (PANTHER), PTHR24420:SF99 (PANTHER), SignalP-NN(euk) (SIGNALP), tmhmm (TMHMM), SSF57196 (SUPERFAMILY)
GRMZM2G433579	1.57993	3.63153	1.20072	1.13e-07	1.08315	4.05436	1.90425	0.0146144	wall-associated receptor kinase-like 14-like	Cell wall	EC:2.7.11.0; EC:2.7.10.0	IPR000719; IPR002290; IPR008271; IPR011009; IPR013320; IPR017441; IPR020635; IPR025287; G3DSA:1.10.510.10 (GENE3D), G3DSA:3.30.200.20 (GENE3D), PTHR24420 (PANTHER), PTHR24420:SF206 (PANTHER), SignalP-NN(euk) (SIGNALP), tmhmm (TMHMM)
GRMZM2G080247	0.157562	0.919888	2.54553	5.42e-11	0.143492	3.06866	4.41857	1.45e-06	wall-associated serine threonine kinase	Cell wall	EC:2.7.11.0	IPR000152; IPR000719; IPR000742; IPR001245; IPR008271; IPR011009; IPR013320; IPR017441; IPR018097; IPR025287; G3DSA:1.10.510.10 (GENE3D), G3DSA:2.10.25.10 (GENE3D), G3DSA:3.30.200.20 (GENE3D), PTHR24420 (PANTHER), PTHR24420:SF99 (PANTHER), SSF57196 (SUPERFAMILY)
GRMZM2G028129	23.4466	64.3357	1.45624	6.13e-10	16.2259	64.493	1.99084	1.39e-05	aaa-type atpase-like	Electr./energy	-	0
GRMZM2G407825	1.43219	6.32239	2.14225	3.34e-12	1.78704	13.7136	2.93997	1.3e-06	aminophospholipid atpase	Electr./energy	EC:3.6.3.1	IPR001757; IPR006539; IPR008250; IPR018303; IPR023214; IPR023299; PF12710 (PFAM), tmhmm (TMHMM), SSF81653 (SUPERFAMILY), SSF81665 (SUPERFAMILY)
GRMZM5G818431	1.59012	3.91504	1.29989	6.63e-08	1.21069	8.44034	2.80147	5.48e-09	atp binding	Electr./energy	EC:2.7.11.0	no IPS match
GRMZM2G170982	0.301229	1.01724	1.75572	0.00030409	0.142053	1.39593	3.29672	0.0142943	atp binding protein	Electr./energy	EC:3.6.1.15	IPR003593; IPR003959; IPR025753; G3DSA:3.40.50.300 (GENE3D), PTHR23070 (PANTHER), PTHR23070:SF1 (PANTHER), SSF52540 (SUPERFAMILY)
GRMZM2G004880	1.21354	4.14191	1.77108	1.6e-11	1.4144	4.24953	1.58712	0.0155463	atp gtp-binding protein	Electr./energy	EC:2.7.4.0; EC:2.7.11.0	no IPS match
GRMZM2G310947	9.56716	52.5992	2.45888	5.54e-07	7.60087	35.8889	2.2393	4.89e-07	cell division protein aaa atpase family	Electr./energy	EC:3.6.1.15	IPR003593; IPR003959; IPR003960; IPR025753; G3DSA:3.40.50.300 (GENE3D), PTHR23070 (PANTHER), PTHR23070:SF1 (PANTHER), SignalP-NN(euk) (SIGNALP), tmhmm (TMHMM), SSF52540 (SUPERFAMILY)
GRMZM2G028986	58.5851	146.95	1.32672	0.00105262	70.9866	180.19	1.3439	0.0048396	cytochrome b5	Electr./energy	EC:1.7.1.1	IPR001199; IPR018506; PTHR19359 (PANTHER)
GRMZM2G135385	11.2297	171.372	3.93174	1.52e-12	6.03893	240.549	5.31589	3.76e-16	cytochrome b5	Electr./energy	-	IPR001199; IPR018506; PTHR19359 (PANTHER)
GRMZM2G144407	0.11453	0.481555	2.07197	1.43e-08	0.193925	1.45257	2.90504	0.000203228	nadph--cytochrome p450 reductase	Electr./energy	EC:1.6.2.4	IPR001094; IPR001433; IPR001709; IPR003097; IPR008254; IPR017927; IPR017938; IPR023173; IPR023208; G3DSA:2.40.30.10 (GENE3D), G3DSA:3.40.50.360 (GENE3D), G3DSA:3.40.50.80 (GENE3D), PTHR19384 (PANTHER), SSF52218 (SUPERFAMILY), SSF52343 (SUPERFAMILY)
AC217947.4_FG002	7.93827	27.376	1.78601	8.85e-09	5.98635	21.8746	1.86951	3.61e-05	nadph--cytochrome p450 reductase-like	Electr./energy	EC:1.6.2.4	IPR001094; IPR001433; IPR001709; IPR003097; IPR008254; IPR017927; IPR017938; IPR023173; IPR023208; G3DSA:2.40.30.10 (GENE3D), G3DSA:3.40.50.360 (GENE3D), G3DSA:3.40.50.80 (GENE3D), PTHR19384 (PANTHER), tmhmm (TMHMM), SSF52218 (SUPERFAMILY), SSF52343 (SUPERFAMILY)
GRMZM2G107481	1.43219	6.32239	2.14225	3.34e-12	1.78704	13.7136	2.93997	1.3e-06	phospholipid-transporting atpase 1-like	Electr./energy	EC:3.6.3.1	IPR001757; IPR006539; IPR008250; IPR018303; IPR023214; IPR023299; PTHR24092:SF7 (PANTHER), tmhmm (TMHMM), SSF81653 (SUPERFAMILY), SSF81665 (SUPERFAMILY)
GRMZM2G563190	0.0174874	0.295459	4.07857	5.13e-08	0.133018	0.710939	2.4181	0.00197347	type ii nad h dehydrogenase	Electr./energy	-	IPR002048; IPR011992; G3DSA:3.50.50.60 (GENE3D), PTHR22915 (PANTHER), PTHR22915:SF4 (PANTHER), SSF47473 (SUPERFAMILY)
GRMZM2G145972	3.85073	11.398	1.56557	0.000101791	4.31621	36.6146	3.08458	2.29e-13	type ii nad h dehydrogenase	Electr./energy	-	0
GRMZM2G043154	0.187418	1.25474	2.74306	5.23e-10	0.0967049	0.908981	3.23259	0.0102595	10-deacetylbaccatin iii 10-o-acetyltransferase	Metabolic process	EC:2.3.1.0	no IPS match
GRMZM2G135027	4.92155	10.3253	1.069	1.13e-06	5.20998	20.179	1.95351	0.000231885	1-acyl-sn-glycerol-3-phosphate acyltransferase 4	Metabolic process	-	IPR002123; G3DSA:3.40.1130.10 (GENE3D), PTHR10983 (PANTHER), PTHR10983:SF10 (PANTHER), SSF69593 (SUPERFAMILY)
GRMZM2G013448	8.44546	33.7648	1.99927	2.17e-14	10.1604	95.5404	3.23316	7.97e-10	1-aminocyclopropane-1-carboxylate oxidase 1	Metabolic process	EC:1.14.11.0	IPR005123; G3DSA:2.60.120.330 (GENE3D), PTHR10209 (PANTHER), PTHR10209:SF55 (PANTHER), SSF51197 (SUPERFAMILY)
GRMZM5G856881	2.57745	6.95248	1.43158	0.000102493	2.98144	8.61733	1.53123	0.000737604	2-c-methyl-d-erythritol 4-phosphate cytidylyltransferase	Metabolic process	EC:2.7.7.60	SignalP-NN(euk) (SIGNALP)
GRMZM2G172032	2.31149	10.718	2.21315	1.09e-10	4.5765	23.0534	2.33266	5.72e-07	2-c-methyl-d-erythritol 4-phosphate cytidylyltransferase	Metabolic process	EC:2.7.7.60	IPR001228; IPR018294; G3DSA:3.90.550.10 (GENE3D), PTHR32125 (PANTHER), PTHR32125:SF0 (PANTHER), SSF53448 (SUPERFAMILY)
GRMZM2G117707	59.8304	136.143	1.18617	0.000343458	50.9836	159.381	1.64438	9.05e-05	2-dehydro-3-deoxyphosphoheptonate aldolase 3-deoxy-d-arabino-heptulosonate 7-phosphate synthetase	Metabolic process	EC:2.5.1.54	IPR002480; PTHR21337:SF0 (PANTHER), tmhmm (TMHMM), SSF51569 (SUPERFAMILY)
GRMZM5G841893	0.00945907	0.963717	6.67077	1.05e-11	9.47589	526.503	5.79604	0.00015188	3-hydroxybenzoate 6-hydroxylase 1-like	Metabolic process	-	IPR002938; IPR003042; G3DSA:3.50.50.60 (GENE3D), PTHR13789 (PANTHER), PTHR13789:SF6 (PANTHER), SSF51905 (SUPERFAMILY)
GRMZM5G891656	0.0073974	2.08298	8.13741	6.7e-25	0.0710631	6.98941	6.61993	1.48e-17	3-hydroxybenzoate 6-hydroxylase 1-like	Metabolic process	-	IPR002938 (PFAM); G3DSA:3.50.50.60 (GENE3D), PTHR13789 (PANTHER), PTHR13789:SF6 (PANTHER), SSF51905 (SUPERFAMILY)
GRMZM2G181227	4.25043	81.7668	4.26583	5.56e-13	5.40339	127.245	4.5576	1.73e-27	3-hydroxyisobutyryl-coenzyme a expressed	Metabolic process	EC:3.1.2.4	G3DSA:3.90.226.10 (GENE3D), PTHR11941 (PANTHER), PTHR11941:SF9 (PANTHER), PF13766 (PFAM), SSF52096 (SUPERFAMILY)
GRMZM2G160417	3.64868	9.2477	1.34172	8.93e-09	2.87401	13.1601	2.19504	1.65e-05	3-ketoacyl- synthase	Metabolic process	-	no IPS match
GRMZM2G063024	0.168169	0.799521	2.24923	2.7e-05	0.16069	1.61241	3.32687	0.00679992	3-ketoacyl- synthase 1-like	Metabolic process	-	IPR012392; IPR013601; IPR013747; IPR016038; IPR016039; PTHR31561 (PANTHER), tmhmm (TMHMM)
GRMZM2G073929	0.0134201	1.64924	6.94126	7.01e-10	0.0636653	1.55186	4.60735	0.010138	3-oxo-5-alpha-steroid 4-dehydrogenase 2	Metabolic process	-	no IPS match
GRMZM2G180738	13.6766	43.9384	1.68377	2.14e-26	13.2596	0.880958	-3.91183	0.00944168	4-alpha-glucanotransferase	Metabolic process	EC:2.4.1.25	no IPS match
GRMZM2G004932	12.9828	32.1112	1.30648	3.45e-15	13.0024	52.6941	2.01886	3.28e-05	6-phosphofructokinase 3-like	Metabolic process	EC:2.7.1.11	0
GRMZM5G894619	1.31942	9.12799	2.7904	3.45e-10	1.31314	23.3653	4.15327	2.81e-19	acc synthase	Metabolic process	EC:4.4.1.14	IPR004838; IPR004839; IPR015421; IPR015422; IPR015424; PR00753 (PRINTS), PTHR11751 (PANTHER), PTHR11751:SF26 (PANTHER)
GRMZM2G164405	0.241835	6.03667	4.64166	4.39e-10	0.266595	10.2737	5.26816	1.51e-16	acc synthase	Metabolic process	EC:4.4.1.14	IPR004838; IPR004839; IPR015421; IPR015422; IPR015424; PR00753 (PRINTS), PTHR11751 (PANTHER), PTHR11751:SF26 (PANTHER)
GRMZM2G157269	27.4176	58.1297	1.08417	4.66e-14	23.9643	71.9318	1.58574	0.00786445	acetyl- synthetase	Metabolic process	EC:6.2.1.1	0
GRMZM2G352855	6.40969	22.3014	1.79881	1.26e-06	5.84619	32.2676	2.46452	2.69e-07	acyltransferase ( kd)	Metabolic process	-	0
GRMZM2G090245	0.844229	333.161	8.62437	6.73e-16	0.503299	418.368	9.69914	1.86e-11	adenosine diphosphate glucose pyrophosphatase	Metabolic process	-	IPR001929; IPR006045; IPR011051; IPR014710; IPR019780; PTHR31238 (PANTHER), SignalP-NN(euk) (SIGNALP), tmhmm (TMHMM)
GRMZM2G140754	2.04574	4.78155	1.22486	6.7e-07	1.88419	6.30952	1.74358	0.0348853	alanyl-trna synthetase	Metabolic process	EC:6.1.1.7	IPR018163; IPR018164; IPR018165; PTHR11777 (PANTHER), PTHR11777:SF2 (PANTHER)
GRMZM2G397055	0.0396389	1.15863	4.86936	3.97e-07	0.140774	1.51547	3.42831	3.44e-06	alcohol dehydrogenase-like 7-like	Metabolic process	-	no IPS match
GRMZM2G169458	5.34542	2.55401	-1.06554	0.0124313	5.90684	2.16709	-1.44663	0.0154262	aldehyde dehydrogenase 3b1	Metabolic process	EC:1.2.1.5	IPR012394; IPR015590; IPR016161; IPR016162; IPR016163; PTHR11699 (PANTHER)
GRMZM2G178533	1.55257	4.55851	1.5539	6.55e-05	3.46217	10.3809	1.58418	0.000196839	aldose reductase	Metabolic process	-	IPR001395; IPR018170; IPR020471; IPR023210; PTHR11732:SF34 (PANTHER)
GRMZM2G159477	4.41174	17.3841	1.97835	4.93e-08	3.33349	17.3515	2.37996	4.12e-05	alpha beta hydrolase related protein	Metabolic process	-	PTHR24782 (PANTHER), PTHR24782:SF11 (PANTHER), tmhmm (TMHMM)
GRMZM2G095126	2.86361	11.7493	2.03666	2.83e-28	2.0108	13.7216	2.77061	7.31e-09	alpha-galactosidase-like	Metabolic process	EC:3.2.1.22	IPR000111; IPR002241; IPR013780; IPR013785; IPR017853; PTHR11452 (PANTHER), SSF51011 (SUPERFAMILY)
GRMZM2G137399	1.07511	28.3702	4.72182	6.47e-14	1.22322	32.1176	4.7146	4.62e-23	alpha-l-fucosidase 2 precursor	Metabolic process	-	no IPS match
GRMZM2G125923	1.37723	6.9991	2.34539	4.48e-05	1.28789	5.00022	1.95698	0.00562282	arogenate dehydratase prephenate dehydratase chloroplastic-like	Metabolic process	EC:4.2.1.51; EC:4.2.1.91	IPR001086; IPR018528; G3DSA:3.30.70.260 (GENE3D), G3DSA:3.40.190.10 (GENE3D), PTHR21022 (PANTHER), PTHR21022:SF0 (PANTHER), SSF55021 (SUPERFAMILY)
GRMZM2G437912	2.70645	11.2145	2.0509	4.2e-09	1.71058	11.3493	2.73005	2.16e-06	arogenate dehydratase prephenate dehydratase chloroplastic-like	Metabolic process	EC:4.2.1.51; EC:4.2.1.91	IPR001086; IPR018528; G3DSA:3.30.70.260 (GENE3D), G3DSA:3.40.190.10 (GENE3D), PTHR21022 (PANTHER), PTHR21022:SF0 (PANTHER), SSF55021 (SUPERFAMILY)
GRMZM2G093175	6.09456	12.6108	1.04906	0.00389494	4.97016	11.5657	1.21849	0.0361969	asparagine synthetase	Metabolic process	EC:6.3.5.4	0
GRMZM2G036365	0	1.31129	9999999	1.39e-13	0.0378834	5.58095	7.2028	1.08e-06	aspartic proteinase nepenthesin i	Metabolic process	EC:3.4.23.0	IPR001461; IPR001969; IPR021109; PTHR13683:SF98 (PANTHER), SignalP-NN(euk) (SIGNALP)
GRMZM2G468657	0.220726	14.868	6.07382	6.15e-22	0.110549	29.904	8.07951	6.2e-20	aspartic proteinase nepenthesin-1 precursor	Metabolic process	EC:3.4.23.0	IPR001461; IPR001969; IPR021109; PTHR13683:SF98 (PANTHER), SignalP-NN(euk) (SIGNALP), tmhmm (TMHMM)
GRMZM2G175927	0.213512	4.92682	4.52827	3.07e-47	0.163246	12.698	6.28141	9.52e-17	aspartic proteinase nepenthesin-1 precursor	Metabolic process	EC:3.4.23.0	IPR001461; IPR001969; IPR021109; PTHR13683:SF98 (PANTHER), SignalP-NN(euk) (SIGNALP), tmhmm (TMHMM)
GRMZM2G070455	1.26285	2.88671	1.19275	0.00019742	0.293601	17.918	5.93141	6.45e-14	aspartic proteinase nepenthesin-1-like	Metabolic process	EC:3.4.23.0	IPR001461; IPR021109; PTHR13683:SF98 (PANTHER), SignalP-NN(euk) (SIGNALP), tmhmm (TMHMM)
GRMZM2G089506	0.079196	7.1909	6.5046	3.46e-37	0.138246	2.04481	3.88666	0.00141787	aspartic proteinase nepenthesin-2 precursor	Metabolic process	EC:3.4.23.0	IPR001461; IPR021109; PTHR13683:SF98 (PANTHER), SignalP-NN(euk) (SIGNALP)
GRMZM2G133029	4.51994	18.8703	2.06174	7.16e-07	5.84519	43.9155	2.90941	8.75e-14	aspartic proteinase-like protein 2-like	Metabolic process	EC:3.4.23.0	IPR001461; IPR021109; PTHR13683:SF98 (PANTHER), SignalP-NN(euk) (SIGNALP), tmhmm (TMHMM)
GRMZM2G010731	0.0341133	0.270114	2.98516	0.0070472	0.0523774	1.01118	4.27095	0.00389793	benzoate carboxyl methyltransferase	Metabolic process	EC:2.1.1.0	PTHR31009 (PANTHER), PTHR31009:SF0 (PANTHER), SSF53335 (SUPERFAMILY)
GRMZM2G050450	1.37183	4.59188	1.74299	2.96e-14	0.782905	4.05249	2.3719	0.00493626	benzyl alcohol o-benzoyltransferase-like	Metabolic process	EC:2.3.1.0	no IPS match
GRMZM2G068350	0.6084	1.94631	1.67765	1.37e-10	1.38318	4.60406	1.73492	0.00240645	probable glucuronosyltransferase os04g0103100-like	Metabolic process	EC:2.4.1.135	IPR005027; G3DSA:3.90.550.10 (GENE3D), PTHR10896:SF1 (PANTHER), tmhmm (TMHMM), SSF53448 (SUPERFAMILY)
AC206332.3_FG005	0.00688711	1.54276	7.8074	5.82e-37	0	5.02204	9999999	4.8e-12	beta- -galactosyltransferase 15-like	Metabolic process	-	IPR001079; IPR002659; IPR008985; IPR013320; PTHR11214:SF11 (PANTHER), SignalP-NN(euk) (SIGNALP), tmhmm (TMHMM)
GRMZM2G082034	0.142048	1.70916	3.58884	0.0239163	0.260647	3.50591	3.74962	7.11e-06	beta-amylase	Metabolic process	EC:3.2.1.2	IPR001554; IPR013781; IPR017853; PTHR31352 (PANTHER), PTHR31352:SF0 (PANTHER)
GRMZM2G153536	4.30923	18.036	2.06538	0.00971824	2.67972	16.4892	2.62137	1.44e-06	branched-chain-amino-acid aminotransferase chloroplast expressed	Metabolic process	EC:2.6.1.42	no IPS match
GRMZM2G094165	1.06955	6.13206	2.51936	5.13e-29	0.936908	8.69316	3.2139	2e-06	carbonic anhydrase	Metabolic process	EC:4.2.1.1	IPR001765; IPR015892; PTHR11002:SF1 (PANTHER)
GRMZM2G113165	0	0.881197	9999999	5.25e-10	0	1.44402	9999999	3.66e-06	carbonic anhydrase precursor	Metabolic process	EC:4.2.1.1	IPR001148; IPR023561; PTHR18952:SF2 (PANTHER), SignalP-NN(euk) (SIGNALP), tmhmm (TMHMM)
GRMZM2G087259	0.766889	14.4637	4.23728	2.06e-14	0.608168	16.1075	4.72712	3.73e-11	carbonic anhydrase precursor	Metabolic process	EC:4.2.1.1	IPR001148 (G3DSA:3.10.200.GENE3D); IPR023561 (PANTHER); PTHR18952:SF2 (PANTHER)
GRMZM2G458659	0.122319	9.19722	6.23248	1.58e-142	0.552954	10.2028	4.20566	0.019318	carbonyl reductase 1	Metabolic process	-	IPR002198; IPR002347; IPR016040; PTHR24322 (PANTHER), SSF51735 (SUPERFAMILY)
GRMZM2G148355	0.0671978	3.50932	5.70663	6.05e-54	0.552954	10.2028	4.20566	0.019318	carbonyl reductase 1	Metabolic process	-	IPR002198; IPR002347; IPR016040; PTHR24322 (PANTHER), SSF51735 (SUPERFAMILY)
GRMZM2G143669	0.114251	12.8545	6.81392	1.43e-26	0.552954	10.2028	4.20566	0.019318	carbonyl reductase 3	Metabolic process	-	IPR002347; IPR016040; PTHR24322 (PANTHER), PTHR24322:SF58 (PANTHER), SSF51735 (SUPERFAMILY)
GRMZM2G354909	0.595555	44.8389	6.23437	2.53e-20	0.410955	109.94	8.06352	2.5e-30	carbonyl reductase 3	Metabolic process	-	0
GRMZM2G139300	7.29712	61.4023	3.07289	2.91e-10	6.38776	63.6433	3.31663	8.98e-10	cell wall invertase	Metabolic process	EC:3.2.1.7; EC:3.2.1.26; EC:3.2.1.48; EC:3.2.1.65	IPR001362; IPR008985; IPR013148; IPR013189; IPR018053; IPR023296; G3DSA:2.60.120.560 (GENE3D), PTHR31953 (PANTHER), PTHR31953:SF0 (PANTHER), SignalP-NN(euk) (SIGNALP), tmhmm (TMHMM)
GRMZM2G172230	13.7739	30.7353	1.15796	7.98e-08	17.8799	38.2044	1.0954	0.0171466	chaperone protein chloroplastic-like	Metabolic process	EC:3.6.1.15	0
GRMZM2G059502	0.132817	5.67345	5.41671	4.63e-12	0.133985	3.37312	4.65394	0.00308152	chaperone protein dnaj	Metabolic process	-	no IPS match
GRMZM2G120016	0.159035	5.83785	5.19802	9.31e-35	0.298425	8.80559	4.88298	3.46e-14	cis-zeatin o-glucosyltransferase	Metabolic process	EC:2.4.1.215	IPR002213; G3DSA:3.40.50.2000 (GENE3D), PTHR11926:SF15 (PANTHER), SSF53756 (SUPERFAMILY)
GRMZM2G168474	1.36827	10.87	2.98993	3.58e-11	0.701959	3.39705	2.27482	0.00317441	cis-zeatin o-glucosyltransferase	Metabolic process	EC:2.4.1.215	IPR002213; G3DSA:3.40.50.2000 (GENE3D), PTHR11926:SF15 (PANTHER), SSF53756 (SUPERFAMILY)
GRMZM2G132547	1.57647	7.69622	2.28745	0.0230779	2.46706	18.7189	2.92363	3.82e-09	ctp synthase	Metabolic process	EC:6.3.4.2	0
GRMZM2G330302	2.00132	4.78344	1.2571	0.0239128	2.16254	5.38326	1.31575	0.0403909	ctp synthase	Metabolic process	EC:6.3.4.2	IPR004468; IPR017456; IPR017926; G3DSA:3.40.50.300 (GENE3D), G3DSA:3.40.50.880 (GENE3D), PTHR11550:SF0 (PANTHER), SSF52317 (SUPERFAMILY), SSF52540 (SUPERFAMILY)
GRMZM2G067591	0.0322784	2.12833	6.04301	6.14e-19	0.294571	22.6722	6.26616	0.00423846	cytochrome p450	Metabolic process	-	no IPS match
GRMZM2G159353	1.29675	5.4747	2.07788	1.45e-07	0.315034	1.90616	2.59709	0.0157696	cytochrome p450	Metabolic process	EC:1.14.13.0	IPR001128; IPR002401; IPR017972; PTHR24298 (PANTHER), SignalP-NN(euk) (SIGNALP), tmhmm (TMHMM)
GRMZM2G056247	3.8202	11.5092	1.59107	2.38e-07	4.03066	15.0627	1.90189	0.000283622	cytochrome p450	Metabolic process	-	IPR001128; IPR002401; IPR017972; PTHR24282 (PANTHER)
GRMZM2G171139	0.178463	0.676065	1.92154	4.29e-05	0.190236	1.57974	3.05383	0.00203694	cytochrome p450	Metabolic process	EC:1.14.15.3	IPR001128; IPR002401; PTHR24296 (PANTHER), PTHR24296:SF0 (PANTHER), SignalP-NN(euk) (SIGNALP), tmhmm (TMHMM)
GRMZM2G087875	0.559594	32.6534	5.86671	8.2e-13	0.449602	34.8028	6.27441	1.22e-29	cytochrome p450	Metabolic process	-	IPR001128; IPR002401; IPR017972; PTHR24298 (PANTHER), SignalP-NN(euk) (SIGNALP), tmhmm (TMHMM)
GRMZM2G123037	7.84618	1.53844	-2.35052	7.32e-40	3.96414	0.198652	-4.31869	0.000240214	cytochrome p450	Metabolic process	-	IPR001128; IPR002401; IPR017972; PTHR24296 (PANTHER), PTHR24296:SF0 (PANTHER), PS51257 (PROFILE)
GRMZM2G122654	0.0900368	26.4023	8.19593	1.31e-26	0.0983282	98.0058	9.96105	5.54e-59	cytochrome p450	Metabolic process	-	IPR001128; IPR002401; IPR017972; PTHR24298 (PANTHER), PTHR24298:SF0 (PANTHER)
GRMZM2G140817	12.5603	36.4192	1.53583	2.02e-09	10.6922	41.6743	1.9626	0.000451783	cytochrome p450	Metabolic process	-	IPR001128; IPR002401; IPR017972; PTHR24298 (PANTHER), PTHR24298:SF0 (PANTHER), SignalP-NN(euk) (SIGNALP), tmhmm (TMHMM)
GRMZM2G066441	6.30817	17.2588	1.45204	2.62e-06	5.559	24.6144	2.14661	0.00196011	cytochrome p450	Metabolic process	-	no IPS match
GRMZM2G069722	0.0251969	11.0828	8.78086	5.73e-39	0.0465686	37.9198	9.66938	6.49e-20	cytochrome p450	Metabolic process	-	IPR001128; IPR002401; IPR017972; PTHR24298 (PANTHER), tmhmm (TMHMM)
GRMZM2G024331	0.027203	0.997703	5.19678	3.45e-06	0.0264119	3.50132	7.05057	4.27e-11	cytochrome p450	Metabolic process	-	IPR001128; IPR002401; IPR017972; PTHR24282 (PANTHER), PTHR24282:SF1 (PANTHER), SignalP-NN(euk) (SIGNALP), tmhmm (TMHMM)
GRMZM2G100158	1.261	4.43394	1.81403	1.42e-17	0.417216	3.24808	2.96072	0.00105104	cytochrome p450 84a1-like	Metabolic process	-	no IPS match
GRMZM2G143235	0.808833	3.05063	1.91519	1.45e-15	0.569657	2.3599	2.05056	0.000792848	cytochrome p450 90d2-like	Metabolic process	EC:1.14.13.0	IPR001128; IPR002401; IPR017972; PTHR24286 (PANTHER), PTHR24286:SF6 (PANTHER)
GRMZM2G164074	0.0216777	1.39897	6.01201	2.19e-09	0.0487019	4.52685	6.53838	3.96e-20	cytochrome p450 94a2-like	Metabolic process	-	no IPS match
GRMZM5G875732	1.54711	5.8381	1.91592	2.01e-20	1.0808	4.94402	2.19358	9.93e-05	cytochrome p450 superfamily protein	Metabolic process	-	IPR001128; IPR002401; IPR017972; PTHR25943 (PANTHER), PTHR25943:SF61 (PANTHER)
GRMZM2G370745	0.178396	1.27851	2.84131	5.4e-09	0.0439154	1.23083	4.80876	0.00431693	cytochrome p450 superfamily protein	Metabolic process	-	IPR001128; IPR002401; IPR017972; PTHR24282 (PANTHER)
GRMZM2G148441	0.136058	4.92701	5.17842	7.51e-18	0.128157	3.68467	4.84555	1.28e-09	cytochrome p450 superfamily protein	Metabolic process	-	IPR001128; IPR002401; IPR017972; PTHR24298 (PANTHER)
GRMZM2G407650	0	3.5476	9999999	7.47e-23	0	4.42051	9999999	3.46e-13	cytochrome p450 superfamily protein	Metabolic process	-	IPR001128; IPR002401; IPR017972; PTHR24298 (PANTHER)
GRMZM2G384884	1.61096	3.97357	1.30252	1.15e-06	1.07173	15.9151	3.89238	1.15e-16	cytochrome p450 superfamily protein	Metabolic process	-	IPR001128; IPR002401; IPR017972; PTHR24298 (PANTHER)
GRMZM2G170047	0.106204	0.640182	2.59164	1.26e-05	0.0808599	1.07901	3.73814	0.0464048	cytochrome p450 superfamily protein	Metabolic process	-	IPR001128; IPR002401; IPR017972; PTHR24298 (PANTHER), SignalP-NN(euk) (SIGNALP), tmhmm (TMHMM)
GRMZM2G052825	1.83098	4.39685	1.26385	6.64e-07	1.2306	0.249654	-2.30136	0.000390364	cytochrome p450 superfamily protein	Metabolic process	-	IPR001128; IPR002401; IPR017972; PTHR24298 (PANTHER), SignalP-NN(euk) (SIGNALP), tmhmm (TMHMM)
GRMZM2G312069	0.115013	1.78574	3.95665	2.5e-13	0.133044	2.9473	4.46942	0.000180284	cytochrome p450 superfamily protein	Metabolic process	-	IPR001128; IPR002401; IPR017972; PTHR24298 (PANTHER), PTHR24298:SF0 (PANTHER)
GRMZM2G083130	1.24035	0.613291	-1.0161	0.0318713	0.556373	0	-9999999	0.0398246	cytokinin-o-glucosyltransferase 2	Metabolic process	-	IPR002213; G3DSA:3.40.50.2000 (GENE3D), PTHR11926:SF15 (PANTHER), SSF53756 (SUPERFAMILY)
GRMZM2G035755	0.112061	2.37496	4.40555	7.35e-28	0.0924705	2.85916	4.95046	9.38e-06	cytokinin-o-glucosyltransferase 3	Metabolic process	EC:2.4.1.0	no IPS match
GRMZM2G479038	0.1189	0.806073	2.76116	1.06e-06	0.15172	2.67258	4.13875	1.55e-05	cytokinin-o-glucosyltransferase 3	Metabolic process	EC:2.4.1.215; EC:2.4.1.203	IPR002213; G3DSA:3.40.50.2000 (GENE3D), PTHR11926:SF15 (PANTHER), SSF53756 (SUPERFAMILY)
GRMZM2G179063	0.172593	3.02645	4.13218	4.28e-13	0.188079	3.71049	4.3022	1.79e-06	cytokinin-o-glucosyltransferase 3	Metabolic process	EC:2.4.1.0	IPR002213; G3DSA:3.40.50.2000 (GENE3D), PTHR11926:SF15 (PANTHER), SSF53756 (SUPERFAMILY)
GRMZM2G154752	0.306854	0.883743	1.52607	0.00205552	0.543706	3.89962	2.84244	0.0141122	cyt-p450 monooxygenase	Metabolic process	-	IPR001128; IPR002401; IPR017972; PTHR24298 (PANTHER), SignalP-NN(euk) (SIGNALP), tmhmm (TMHMM)
GRMZM2G046061	0.555293	2.27822	2.03659	0.000122639	0.434189	2.83624	2.70758	0.000120521	dna-directed rna polymerase ii kda polypeptide	Metabolic process	EC:2.7.7.6	G3DSA:2.20.25.10 (GENE3D), PTHR11239 (PANTHER), PTHR11239:SF1 (PANTHER), SignalP-NN(euk) (SIGNALP), tmhmm (TMHMM), SSF57783 (SUPERFAMILY)
GRMZM2G032910	2.8916	100.972	5.12595	0.000387698	13.7928	94.3833	2.77462	5.26e-12	epoxide hydrolase 2-like	Metabolic process	-	IPR000073; IPR000639; G3DSA:3.40.50.1820 (GENE3D), PTHR10992 (PANTHER), PTHR10992:SF279 (PANTHER), PF12697 (PFAM), SSF53474 (SUPERFAMILY)
GRMZM2G087827	0.0287816	2.08073	6.1758	5.14e-38	0.0639975	7.18033	6.80989	1.57e-23	esterase precursor	Metabolic process	-	IPR001087; IPR013831; PTHR22835 (PANTHER), SignalP-NN(euk) (SIGNALP), tmhmm (TMHMM)
GRMZM5G877547	0	0.507812	9999999	0.00212397	0	1.09742	9999999	0.00523531	eukaryotic aspartyl protease family protein	Metabolic process	EC:3.4.23.0	IPR001461; IPR021109; PTHR13683:SF98 (PANTHER)
GRMZM5G869635	0.0267719	0.869749	5.02181	1.28e-05	0.480899	3.12751	2.70121	7.82e-07	f-box domain containing protein	Metabolic process	-	IPR001810; G3DSA:1.20.1280.50 (GENE3D)
GRMZM2G014022	0.335063	2.30135	2.77997	6.2e-05	0.198062	3.864	4.28607	9.9e-06	f-box domain containing protein	Metabolic process	0	no IPS match
GRMZM2G140694	0.133834	1.15216	3.10582	2.43e-05	0.115583	1.3334	3.52811	0.0144737	f-box family protein	Metabolic process	-	IPR003851; PTHR31992 (PANTHER), PTHR31992:SF0 (PANTHER)
GRMZM2G423886	0.75631	1.67341	1.14574	3.17e-06	1.24008	5.12891	2.04822	0.0162761	flavin-containing monooxygenase fmo gs-ox5	Metabolic process	EC:1.14.13.8	tmhmm (TMHMM)
GRMZM2G103128	0.599413	3.34203	2.4791	2.75e-05	0.559326	6.98013	3.64149	8.59e-09	galactoside 2-alpha-l-fucosyltransferase-like	Metabolic process	EC:2.4.1.69	IPR004938; PTHR31889 (PANTHER), tmhmm (TMHMM)
GRMZM2G700208	0.51949	8.913	4.10074	3.19e-29	0.286859	2.38204	3.05378	0.0158669	gdsl esterase lipase at4g28780-like	Metabolic process	-	IPR001087; IPR013831; PTHR22835 (PANTHER)
GRMZM2G335280	0.259213	1.21196	2.22513	2.1e-08	0.322071	4.64709	3.85088	0.000916125	gdsl esterase lipase at5g55050-like	Metabolic process	-	IPR001087; IPR013831; PTHR22835 (PANTHER), SignalP-NN(euk) (SIGNALP), tmhmm (TMHMM)
GRMZM2G116360	5.74415	0.585421	-3.29455	2.05e-05	3.67971	0.0483514	-6.24989	0.000235738	gdsl esterase lipase ltl1-like	Metabolic process	-	IPR001087; IPR013831; PTHR22835 (PANTHER), SignalP-NN(euk) (SIGNALP), tmhmm (TMHMM)
GRMZM2G070825	0.0824274	1.53645	4.22033	0.00139448	0.0403151	1.27435	4.9823	4.09e-05	gdsl-like lipase acylhydrolase family expressed	Metabolic process	-	IPR001087; IPR013831; PTHR22835 (PANTHER)
GRMZM2G088919	3.68541	1.63939	-1.16867	0.000394063	3.26362	0.287134	-3.50668	8.53e-06	gdsl-motif lipase hydrolase-like	Metabolic process	-	IPR001087; IPR013831; PTHR22835 (PANTHER), SignalP-NN(euk) (SIGNALP)
GRMZM2G065471	0.0774296	2.30043	4.89288	1.36e-10	0.332879	8.36153	4.6507	3.22e-11	gibberellin receptor gid1l2	Metabolic process	-	IPR013094; G3DSA:3.40.50.1820 (GENE3D), PTHR23024 (PANTHER), PTHR23024:SF10 (PANTHER), SSF53474 (SUPERFAMILY)
GRMZM2G156310	0.855043	3.6456	2.09209	1.1e-07	0.629632	4.72209	2.90684	0.000523317	gibberellin receptor gid1l2	Metabolic process	EC:3.1.1.1	IPR002168; IPR013094; G3DSA:3.40.50.1820 (GENE3D), PTHR23024 (PANTHER), PTHR23024:SF10 (PANTHER), SSF53474 (SUPERFAMILY)
GRMZM2G098892	0.709162	3.90986	2.46293	7.28e-06	0.656731	3.31881	2.33729	0.000340162	glucosyl transferase	Metabolic process	EC:2.4.1.0	IPR002213; G3DSA:3.40.50.2000 (GENE3D), PTHR11926:SF15 (PANTHER), SSF53756 (SUPERFAMILY)
GRMZM2G098875	4.01595	13.3931	1.73768	1.06e-06	8.5322	37.6851	2.143	8.6e-09	glutamate decarboxylase	Metabolic process	EC:4.1.1.15	SignalP-NN(euk) (SIGNALP)
GRMZM2G050514	1.04267	9.94739	3.25403	6.9e-08	2.8109	19.9258	2.82553	0.000110743	glutamine synthetase	Metabolic process	EC:6.3.1.2	no IPS match
GRMZM2G036464	11.9792	38.5846	1.68749	4.87e-08	9.88404	40.9288	2.04994	1.55e-05	glutamine synthetase	Metabolic process	EC:6.3.1.2	no IPS match
GRMZM5G872068	36.523	87.613	1.26234	2.35e-05	36.3461	115.692	1.67042	0.000276515	glutamine synthetase	Metabolic process	EC:6.3.1.2	0
GRMZM2G166176	0.0892522	1.71636	4.26532	7.23e-20	0.113868	3.46135	4.9259	0.00685758	glycerol-3-phosphate acyltransferase 5-like	Metabolic process	EC:2.3.1.51	IPR002123; PTHR31347 (PANTHER), PTHR31347:SF0 (PANTHER), SSF69593 (SUPERFAMILY)
GRMZM2G026889	0.715874	3.65308	2.35134	3.91e-15	0.574467	8.07924	3.81392	2.18e-10	glycogenin glucosyltransferase	Metabolic process	-	IPR002495; G3DSA:3.90.550.10 (GENE3D), PTHR11183 (PANTHER), PTHR11183:SF5 (PANTHER), SSF53448 (SUPERFAMILY)
GRMZM2G015143	1.58883	7.06114	2.15194	2.73e-07	2.24875	12.4729	2.4716	2.26e-10	glycosyl hydrolase family 38 protein	Metabolic process	EC:3.2.1.24	no IPS match
GRMZM2G131055	1.60636	11.0914	2.78758	6.72e-06	1.31484	11.2029	3.09092	6.61e-10	glycosyltransferase family 61 protein	Metabolic process	-	IPR007657; PTHR20961 (PANTHER), PTHR20961:SF0 (PANTHER), tmhmm (TMHMM)
GRMZM2G133793	0.142154	0.993769	2.80545	1.07e-05	0.358529	2.38725	2.73519	0.0159696	gns1 sur4 membrane protein	Metabolic process	-	no IPS match
GRMZM2G092718	0.947612	29.3107	4.95099	6.03e-14	1.36076	35.3782	4.70038	7.77e-14	heavy-metal-associated domain-containing expressed	Metabolic process	-	no IPS match
GRMZM2G051806	5.69969	26.299	2.20605	7.23e-05	4.90735	26.366	2.42566	1.69e-07	hexokinase 1	Metabolic process	EC:2.7.1.2; EC:2.7.1.4	no IPS match
AC233893.1_FG001	14.7721	96.5687	2.70868	5.57e-07	15.9044	108.63	2.77192	3.75e-09	homocysteine s-methyltransferase 1	Metabolic process	EC:2.1.1.10	IPR003726; PTHR21091 (PANTHER), PTHR21091:SF6 (PANTHER)
GRMZM2G103137	5.56452	17.0817	1.61812	9.48e-06	9.18356	49.285	2.42402	0.0486694	hydrolase-like protein	Metabolic process	-	0
GRMZM2G372068	0.646992	6.24837	3.27166	6.36e-21	0.515777	12.0226	4.54286	4.37e-10	hydroquinone glucosyltransferase	Metabolic process	EC:2.4.1.0	IPR002213; G3DSA:3.40.50.2000 (GENE3D), PTHR11926:SF15 (PANTHER), SSF53756 (SUPERFAMILY)
GRMZM2G137409	9.94073	85.4846	3.10424	9.54e-11	15.8398	163.125	3.36435	1.93e-12	hydroxymethylbutenyl 4-diphosphate synthase	Metabolic process	EC:1.17.7.1	0
GRMZM2G146234	0.546021	3.85189	2.81854	1.45e-13	0.428727	4.15818	3.27782	7.66e-05	hyoscyamine 6-dioxygenase	Metabolic process	EC:1.14.11.0	IPR005123; IPR026992; G3DSA:2.60.120.330 (GENE3D), PTHR10209 (PANTHER), PTHR10209:SF55 (PANTHER), SSF51197 (SUPERFAMILY)
GRMZM2G151204	0.123201	2.47218	4.3267	3.49e-12	0.283304	3.23122	3.51166	6.04e-05	immediate-early fungal elicitor protein cmpg1	Metabolic process	EC:6.3.2.19	IPR003613; IPR011989; IPR013083; IPR016024; PTHR24420 (PANTHER), PTHR24420:SF167 (PANTHER), SSF57850 (SUPERFAMILY)
GRMZM2G334336	0.44865	5.33932	3.57299	1.36e-11	0.828758	65.2831	6.29961	8.36e-37	indole-3-acetate beta-glucosyltransferase	Metabolic process	EC:2.4.1.0	IPR002213; G3DSA:3.40.50.2000 (GENE3D), PTHR11926:SF15 (PANTHER), SSF53756 (SUPERFAMILY)
GRMZM2G033359	2.26974	27.4304	3.59518	1.1e-09	1.81936	23.6964	3.70317	8.1e-16	indole-3-acetic acid-amido synthetase	Metabolic process	-	no IPS match
GRMZM2G053338	15.5396	42.3082	1.44499	9.67e-05	18.5831	41.0511	1.14343	0.00627158	indole-3-acetic acid-amido synthetase	Metabolic process	-	IPR004993; PTHR31901 (PANTHER), PTHR31901:SF0 (PANTHER)
GRMZM2G378106	29.82	77.0974	1.3704	6.75e-07	22.5787	77.4399	1.77811	3.86e-05	indole-3-acetic acid-amido synthetase	Metabolic process	-	0
GRMZM2G106950	0.0712665	0.84971	3.57568	0.017271	1.66726	15.3463	3.20234	5.86e-14	indole-3-glycerol phosphate synthase	Metabolic process	EC:4.1.1.48	no IPS match
GRMZM2G076985	1.66093	3.49296	1.07246	0.0323982	2.63812	6.13548	1.21767	0.0155453	l-ascorbate oxidase homolog	Metabolic process	EC:1.10.3.3	IPR001117; IPR008972; IPR011706; IPR011707; PTHR11709 (PANTHER), PTHR11709:SF20 (PANTHER)
GRMZM2G076343	0.504117	17.8202	5.14361	2.55e-38	0.241765	23.0711	6.57634	2.78e-13	legume lectins beta domain containing protein	Metabolic process	-	IPR001220; IPR008985; IPR013320
GRMZM2G043893	2.40203	8.02241	1.73978	2.46e-06	6.76417	26.9688	1.99531	2.27e-06	leucine aminopeptidase	Metabolic process	EC:3.4.11.0	0
GRMZM2G137535	1.77045	13.3546	2.91515	1.59e-70	1.28612	4.21966	1.7141	0.0127558	lichenase-2 precursor	Metabolic process	EC:3.2.1.73	IPR000490; IPR013781; IPR017853; PTHR32227 (PANTHER), PTHR32227:SF33 (PANTHER)
GRMZM2G304712	8.01609	18.6331	1.2169	2.32e-14	3.88378	26.6521	2.77872	7.69e-05	limonoid udp-glucosyltransferase	Metabolic process	-	no IPS match
GRMZM2G169562	0.247864	2.07233	3.06363	7.98e-17	0.309569	5.04394	4.02622	4.67e-09	lipase family expressed	Metabolic process	EC:3.1.1.3; EC:3.1.1.1	IPR002921; G3DSA:3.40.50.1820 (GENE3D), PTHR21493 (PANTHER), PTHR21493:SF2 (PANTHER), SignalP-NN(euk) (SIGNALP), tmhmm (TMHMM), SSF53474 (SUPERFAMILY)
GRMZM2G152739	2.19005	5.93868	1.43918	2.32e-15	1.34751	5.22145	1.95415	0.00654314	lipase family expressed	Metabolic process	EC:3.1.1.3	no IPS match
GRMZM2G011141	0.459699	1.59423	1.7941	0.000352855	0.625303	5.1973	3.05513	5.87e-06	lipase family expressed	Metabolic process	EC:3.1.1.3; EC:3.1.1.1	IPR002921; G3DSA:3.40.50.1820 (GENE3D), PTHR21493 (PANTHER), PTHR21493:SF2 (PANTHER), SignalP-NN(euk) (SIGNALP), tmhmm (TMHMM), SSF53474 (SUPERFAMILY)
GRMZM2G014071	1.94835	5.9457	1.60959	2.09e-09	2.07256	10.2249	2.3026	2.67e-05	lipase family expressed	Metabolic process	EC:3.1.1.3	IPR002921 (PFAM); G3DSA:3.40.50.1820 (GENE3D), PTHR32013 (PANTHER), PTHR32013:SF0 (PANTHER), SignalP-NN(euk) (SIGNALP), SSF53474 (SUPERFAMILY)
GRMZM2G063375	62.4845	13.8606	-2.1725	3.57e-08	106.932	11.6239	-3.20152	1.45e-06	lipid binding	Metabolic process	0	IPR016140
GRMZM2G089400	10.8393	32.6167	1.58934	1.25e-05	10.6246	73.7512	2.79526	3.11e-10	lipid binding protein	Metabolic process	-	IPR016140; G3DSA:1.10.110.10 (GENE3D), tmhmm (TMHMM)
GRMZM2G077187	3.47145	11.4471	1.72137	1.7e-14	1.42377	0.0895455	-3.99095	0.0191771	lipid phosphate phosphatase 3	Metabolic process	-	IPR000326; IPR016118; PTHR10165 (PANTHER), PTHR10165:SF45 (PANTHER)
GRMZM2G024144	0.0995029	0.629966	2.66246	2.81e-09	0.10125	1.40484	3.79441	0.00049407	lipid phosphate phosphatase 3	Metabolic process	-	IPR000326; IPR016118; PTHR10165 (PANTHER), PTHR10165:SF45 (PANTHER), SignalP-NN(euk) (SIGNALP), tmhmm (TMHMM)
GRMZM2G119150	0.739347	5.71283	2.94988	1.71e-14	0.238874	11.9259	5.64171	2.63e-15	aminotransferase class I and II	Metabolic process	EC:2.6.1.1	IPR004839; IPR015421; IPR015422; IPR015424; IPR019942; PTHR11751 (PANTHER)
GRMZM2G008726	1.36259	3.63436	1.41535	5.27e-13	2.06225	6.28881	1.60857	0.000170597	lysine decarboxylase-like protein	Metabolic process	-	IPR005269; G3DSA:3.40.50.450 (GENE3D), PTHR31223 (PANTHER), SSF102405 (SUPERFAMILY)
GRMZM2G021406	1.02467	6.23063	2.60422	9.66e-22	0.626194	5.20938	3.05643	5.68e-06	lysine decarboxylase-like protein	Metabolic process	-	IPR005269; G3DSA:3.40.50.450 (GENE3D), PTHR31223 (PANTHER), SSF102405 (SUPERFAMILY)
GRMZM5G855776	1.58883	7.06114	2.15194	2.73e-07	2.24875	12.4729	2.4716	2.26e-10	lysosomal alpha-mannosidase-like	Metabolic process	EC:3.2.1.24	IPR011013; IPR011682; G3DSA:2.60.40.1360 (GENE3D), G3DSA:2.70.98.30 (GENE3D), PTHR11607 (PANTHER), PTHR11607:SF3 (PANTHER)
GRMZM2G358491	1.1561	5.74028	2.31185	5.19e-14	2.1293	12.6382	2.56934	1.45e-08	mediator of rna polymerase ii transcription subunit 33b-like	Metabolic process	-	PTHR31130 (PANTHER), PTHR31130:SF0 (PANTHER), tmhmm (TMHMM)
GRMZM2G132358	7.92554	28.971	1.87003	1.56e-26	5.70834	18.3359	1.68353	0.00220295	metal-dependent hydrolase-like protein	Metabolic process	-	IPR007325; G3DSA:3.50.30.50 (GENE3D), PTHR31118 (PANTHER), PTHR31118:SF0 (PANTHER), SSF102198 (SUPERFAMILY)
GRMZM2G109262	0.151542	6.81111	5.4901	0.00866285	0.102	2.39519	4.5535	0.0241676	metallothiol transferase fosb	Metabolic process	0	IPR025870; G3DSA:3.10.180.10 (GENE3D), PTHR10374 (PANTHER), PTHR10374:SF0 (PANTHER), SSF54593 (SUPERFAMILY)
GRMZM2G151801	1.17034	3.90748	1.73932	3.11e-07	0.425787	2.08514	2.29194	0.0406199	methylesterase chloroplastic-like	Metabolic process	EC:3.1.1.78	no IPS match
GRMZM2G464137	9.90788	26.9151	1.44177	1.94e-06	12.5147	33.2261	1.40869	0.00979031	methylthioribose kinase	Metabolic process	EC:2.7.1.100	0
GRMZM2G148904	0.339718	7.45333	4.45548	8.05e-16	0.483916	14.9395	4.94823	1.46e-15	methyltransferase ddb_g0268948-like	Metabolic process	EC:2.1.1.0	IPR013216; G3DSA:3.40.50.150 (GENE3D), PTHR31166 (PANTHER), PTHR31166:SF0 (PANTHER), SSF53335 (SUPERFAMILY)
GRMZM2G180080	0.0929901	0.507212	2.44744	0.000387552	0.032375	0.667243	4.36526	0.00873457	mitochondrial chaperone bcs1	Metabolic process	EC:3.6.1.15	IPR003593 (SMART); IPR003959 (PFAM); IPR003960 (PROSITE); IPR025753 (PFAM); IPR027417 (SUPERFAMILY); G3DSA:3.40.50.300 (GENE3D), PTHR23070 (PANTHER), PTHR23070:SF1 (PANTHER)
GRMZM2G025885	1.38843	4.21395	1.60172	0.00453946	0.95605	4.78739	2.32408	0.0158999	momilactone a synthase-like	Metabolic process	-	no IPS match
GRMZM2G134708	14.9805	69.0473	2.2045	1.36e-08	13.8051	96.1621	2.80027	4.57e-10	monodehydroascorbate reductase	Metabolic process	EC:1.6.5.4	0
GRMZM2G172098	0.265	3.27162	3.62594	2.23e-11	0.156155	6.30023	5.33436	1.6e-11	monoglyceride lipase-like	Metabolic process	-	no IPS match
GRMZM2G138907	6.06994	15.0775	1.31264	0.00174682	9.27402	30.0344	1.69535	0.000418873	nad dependent epimerase dehydratase family expressed	Metabolic process	EC:5.1.3.18	IPR001509; IPR016040; PTHR10366 (PANTHER), PTHR10366:SF35 (PANTHER), SSF51735 (SUPERFAMILY)
GRMZM2G000209	1.94617	3.98467	1.03382	6.09e-07	1.27922	3.80184	1.57143	0.00640407	nodulin-like protein	Metabolic process	-	IPR000620; PTHR31218 (PANTHER), tmhmm (TMHMM), SSF103481 (SUPERFAMILY)
GRMZM2G415579	3.33875	8.24668	1.30451	6.72e-07	3.85243	16.2442	2.07609	0.000302965	non-functional nadph-dependent codeinone reductase 2-like	Metabolic process	-	IPR001395; IPR018170; IPR020471; IPR023210; PTHR11732:SF34 (PANTHER)
GRMZM2G347766	2.24568	10.3418	2.20327	3.97e-07	1.28687	8.88133	2.78692	0.00031993	nucleotide-diphospho-sugar transferase-like protein	Metabolic process	-	IPR015338; G3DSA:3.90.550.10 (GENE3D), PTHR11062 (PANTHER), PTHR11062:SF2 (PANTHER), SignalP-NN(euk) (SIGNALP), tmhmm (TMHMM), SSF53448 (SUPERFAMILY)
GRMZM2G077375	2.41258	7.15951	1.56929	0.00130268	1.09068	16.064	3.88053	2.13e-06	o-acyltransferase wsd1-like isoform 1	Metabolic process	EC:2.3.1.20	IPR004255; IPR009721; IPR023213; PTHR31650 (PANTHER), PTHR31650:SF0 (PANTHER), SSF52777 (SUPERFAMILY)
GRMZM2G116629	0.231995	8.02109	5.11163	4.14e-22	0.199071	9.12931	5.51915	7.68e-15	o-glucosyltransferase rumi homolog	Metabolic process	0	IPR006598; IPR008539; PTHR12203 (PANTHER), tmhmm (TMHMM)
GRMZM2G354558	1.36413	0.263377	-2.37278	2.69e-08	1.51064	0.355983	-2.08528	0.00259967	omega-3 fatty acid desaturase	Metabolic process	EC:1.14.19.0	IPR005804; IPR021863; PTHR32100 (PANTHER), PTHR32100:SF0 (PANTHER), tmhmm (TMHMM)
GRMZM2G169240	0.912954	45.8078	5.64891	7.51e-18	0.738224	55.4881	6.23198	5.93e-37	omega-6 fatty acid endoplasmic reticulum isozyme 2	Metabolic process	EC:1.14.99.33; EC:1.14.19.0	no IPS match
GRMZM2G169261	0.16594	28.8755	7.44304	1.45e-35	0.186628	30.0123	7.32924	1.73e-35	omega-6 fatty acid endoplasmic reticulum isozyme 2	Metabolic process	EC:1.14.99.33; EC:1.14.19.0	0
GRMZM2G122018	0.0800463	9.32329	6.86386	1.41e-07	0.185052	21.239	6.84264	3.19e-07	oxalate oxidase	Metabolic process	EC:1.2.3.4	no IPS match
GRMZM5G865811	0.0712608	0.400967	2.4923	9.3e-06	1.24271	2.94484	1.2447	0.0124884	patatin group a-3-like	Metabolic process	-	IPR002641; IPR016035; G3DSA:3.40.1090.10 (GENE3D), PTHR32176 (PANTHER), PTHR32176:SF1 (PANTHER)
GRMZM2G349749	0.0482241	6.95919	7.17302	6.49e-22	0.0766906	25.3404	8.36817	1.3e-24	patatin group a-3-like	Metabolic process	-	IPR002641; IPR016035; G3DSA:3.40.1090.10 (GENE3D), PTHR32176 (PANTHER), PTHR32176:SF1 (PANTHER)
GRMZM2G117378	0.108884	2.30451	4.4036	2.47e-08	0.0825486	3.48154	5.39834	3.58e-09	patatin group a-3-like	Metabolic process	-	IPR002641; IPR016035; G3DSA:3.40.1090.10 (GENE3D), PTHR32176 (PANTHER), PTHR32176:SF1 (PANTHER)
GRMZM2G163700	0.311974	2.00442	2.68369	0.000821418	38.338	7.69196	-2.31735	0.00886442	peptidase c48 domain family protein	Metabolic process	-	IPR003653; G3DSA:3.30.310.130 (GENE3D), PTHR12606 (PANTHER), PTHR12606:SF0 (PANTHER), SSF54001 (SUPERFAMILY)
GRMZM2G123410	0.626931	2.54967	2.02393	0.00204499	0.182128	4.02455	4.4658	0.00198872	phloem-specific lectin	Metabolic process	-	no IPS match
GRMZM2G115612	8.76146	21.5376	1.29762	4.78e-08	9.40974	23.4482	1.31725	0.0140433	phosphatidic acid phosphatase family protein	Metabolic process	-	no IPS match
GRMZM2G045976	14.6929	74.0198	2.33279	1.47e-10	23.3446	123.512	2.40349	7.11e-06	phosphatidic acid phosphatase-like protein	Metabolic process	-	IPR025749; PTHR21290 (PANTHER), PTHR21290:SF1 (PANTHER)
GRMZM2G428987	0.956604	4.30529	2.17012	6.15e-22	0.938194	4.63287	2.30395	0.000222424	pir7b protein	Metabolic process	-	G3DSA:3.40.50.1820 (GENE3D), PTHR10992 (PANTHER), PTHR10992:SF56 (PANTHER), PF12697 (PFAM), SSF53474 (SUPERFAMILY)
GRMZM5G813363	2.0204	9.61073	2.25001	1.49e-08	1.58329	11.2845	2.83335	3.36e-08	pollen-specific protein sf21	Metabolic process	0	IPR004142; IPR015511; G3DSA:3.40.50.1820 (GENE3D), tmhmm (TMHMM), SSF53474 (SUPERFAMILY)
GRMZM2G034152	0.0856211	0.496851	2.53677	2.12e-08	0.0961479	1.06529	3.46985	1.61e-06	polyamine oxidase precursor	Metabolic process	EC:1.5.3.11	IPR001613; IPR002937; G3DSA:3.50.50.60 (GENE3D), PTHR10742 (PANTHER), PTHR10742:SF30 (PANTHER), SignalP-NN(euk) (SIGNALP), SSF51905 (SUPERFAMILY), SSF54373 (SUPERFAMILY)
GRMZM5G851266	0.647397	2.4879	1.94221	0.000267181	0.438548	2.35051	2.42216	0.00137242	polyphenol oxidase	Metabolic process	EC:1.10.3.1	SignalP-NN(euk) (SIGNALP), tmhmm (TMHMM)
GRMZM2G176630	1.52197	3.51088	1.20589	0.0001268	0.919333	5.22493	2.50675	1.42e-05	probable beta- -galactosyltransferase 19-like	Metabolic process	-	IPR001079; IPR002659; IPR008985; IPR013320; PTHR11214:SF11 (PANTHER), SignalP-NN(euk) (SIGNALP), tmhmm (TMHMM)
GRMZM2G149935	1.02526	4.58619	2.16131	5.02e-06	1.57854	5.53819	1.81083	0.00023271	probable beta- -galactosyltransferase 19-like	Metabolic process	-	IPR001079; IPR002659; IPR008985; IPR013320; PTHR11214:SF11 (PANTHER)
GRMZM2G142709	6.34079	27.4539	2.11427	3.01e-08	4.7952	18.0281	1.91058	0.000112697	probable galacturonosyltransferase-like 9-like	Metabolic process	-	0
GRMZM2G070304	0.15993	5.8041	5.18156	2.03e-12	0.134857	7.04639	5.70738	3.37e-09	probable glycerol-3-phosphate acyltransferase 3-like	Metabolic process	-	IPR002123; IPR023214; PTHR31347 (PANTHER), PTHR31347:SF0 (PANTHER), SignalP-NN(euk) (SIGNALP), tmhmm (TMHMM), SSF69593 (SUPERFAMILY)
GRMZM2G109405	19.4818	88.5459	2.1843	4.07e-08	18.5944	115.195	2.63114	5.03e-05	probable inactive purple acid phosphatase 29-like	Metabolic process	-	0
GRMZM2G048616	5.64451	21.5193	1.93071	4.43e-07	8.13787	71.7054	3.13936	1.04e-13	probable nitronate monooxygenase-like	Metabolic process	EC:1.1.1.205; EC:1.13.11.0; EC:1.13.12.16	no IPS match
GRMZM2G144109	1.84024	3.68782	1.00287	8.34e-09	1.28942	3.80617	1.56162	0.00643527	protein phosphatase	Metabolic process	-	IPR001932; IPR015655; PTHR13832:SF97 (PANTHER)
GRMZM2G342197	0.0331267	0.164855	2.31513	0.00491945	0.0866654	1.22742	3.82403	0.000200233	protein phosphatase 2c family protein	Metabolic process	-	IPR000222; IPR001932; IPR015655; PTHR13832:SF118 (PANTHER), SignalP-NN(euk) (SIGNALP)
GRMZM2G000603	0.115115	1.48203	3.68643	3.56e-09	0.138655	1.3695	3.30408	0.000789683	protein phosphatase 2c family protein	Metabolic process	-	IPR000222; IPR001932; IPR015655; PTHR13832:SF118 (PANTHER)
GRMZM2G073860	2.2787	18.628	3.03119	3.6e-14	1.3797	25.5809	4.21264	3.47e-06	purple acid phosphatase	Metabolic process	EC:3.1.3.2	IPR004843; IPR008963; IPR015914; IPR025733; G3DSA:3.60.21.10 (GENE3D), PTHR22953 (PANTHER), PTHR22953:SF0 (PANTHER), SSF56300 (SUPERFAMILY)
GRMZM2G086869	1.42055	21.2028	3.89973	1.24e-17	0.950795	12.2811	3.69116	1.33e-09	pyrophosphatase ppax	Metabolic process	-	IPR023214; PTHR18901 (PANTHER)
GRMZM2G409131	0.0574957	2.20598	5.26182	4.08e-37	0.138089	3.04639	4.46343	1.08e-05	pyrophosphate--fructose 6-phosphate 1-phosphotransferase subunit alpha-like	Metabolic process	EC:2.7.1.11; EC:2.7.1.90	IPR000023; IPR013981; G3DSA:3.40.50.450 (GENE3D), PTHR13697 (PANTHER), PTHR13697:SF0 (PANTHER), SignalP-NN(euk) (SIGNALP)
GRMZM2G004534	26.6939	93.1437	1.80295	1.91e-05	30.5083	155.163	2.34651	1.59e-07	pyruvate kinase	Metabolic process	EC:2.7.1.40	IPR001697; IPR011037; IPR015793; IPR015794; IPR015795; IPR015806; IPR015813; PTHR11817:SF0 (PANTHER)
GRMZM2G382785	0.353662	4.98138	3.8161	1.79e-15	0.439773	5.4554	3.63285	6.87e-08	quercetin 3-o-glucoside-6 -o-malonyltransferase	Metabolic process	EC:2.3.1.0	IPR003480; IPR023213; PTHR31625 (PANTHER), PTHR31625:SF0 (PANTHER), SSF52777 (SUPERFAMILY)
GRMZM2G512993	2.28104	4.95972	1.12057	3.67e-10	3.69035	0	-9999999	0.0171887	retrotransposon protein	Metabolic process	0	no IPS match
GRMZM2G154124	1.35269	3.45278	1.35192	9.95e-17	1.38946	4.79045	1.78564	0.00810813	rhamnogalacturonate lyase b-like	Metabolic process	-	0
GRMZM2G105466	5.71446	11.9915	1.06932	6.96e-09	9.27198	27.4042	1.56345	0.00285303	riboflavin biosynthesis protein chloroplastic-like	Metabolic process	EC:3.5.4.25; EC:4.1.99.12	0
GRMZM2G006071	4.12735	8.75777	1.08535	3.68e-05	4.53327	13.7543	1.60126	0.000950741	ribonucleoprotein like protein isoform 1	Metabolic process	-	IPR000504; IPR012677; PTHR24012 (PANTHER), PTHR24012:SF27 (PANTHER), SSF54928 (SUPERFAMILY)
GRMZM2G035599	0.0932745	0.418984	2.16734	0.0485091	0.172931	1.76588	3.35212	0.000871912	ribose-5-phosphate isomerase	Metabolic process	EC:5.3.1.6	no IPS match
GRMZM2G100776	2.69671	0.315893	-3.09369	2.7e-10	3.09425	0	-9999999	0.0100076	ribosome-inactivating protein	Metabolic process	EC:3.2.2.22	IPR001574; IPR016138
GRMZM2G166459	0.916528	3.96645	2.1136	1.1e-08	1.31158	7.39184	2.49462	3.02e-08	ripening regulated protein	Metabolic process	-	IPR002528; PTHR11206 (PANTHER), PTHR11206:SF21 (PANTHER)
GRMZM2G079440	16.1638	53.3336	1.72228	1.91e-37	4.76392	18.4323	1.95202	0.000100214	rna polymerase beta subunit	Metabolic process	EC:2.7.7.6	tmhmm (TMHMM)
GRMZM2G170017	0.512584	93.4476	7.51022	2.7e-27	0.371372	201.149	9.08118	5.33e-35	salutaridine reductase-like	Metabolic process	-	no IPS match
GRMZM2G147752	0.0711566	4.01222	5.81726	2.03e-15	0.0759372	4.76713	5.97217	1.45e-19	secologanin synthase-like	Metabolic process	-	IPR001128; IPR002401; IPR017972; PTHR24282 (PANTHER), SignalP-NN(euk) (SIGNALP), tmhmm (TMHMM)
GRMZM2G080501	1.94352	4.86871	1.32487	1.82e-05	4.77427	18.6589	1.96651	3.68e-05	seed maturation protein pm36	Metabolic process	0	no IPS match
GRMZM2G011784	1.27169	0.129586	-3.29477	0.000166055	1.49669	0.116284	-3.68605	0.0312945	serine carboxypeptidase-like 19-like	Metabolic process	EC:3.4.16.0	no IPS match
GRMZM2G025154	5.49618	17.8273	1.69759	3.08e-07	5.1503	22.2811	2.11309	3.11e-06	serine carboxypeptidase-like 42-like	Metabolic process	EC:3.4.16.0	IPR001563; IPR018202; G3DSA:3.40.50.1820 (GENE3D), PTHR11802:SF8 (PANTHER), SignalP-NN(euk) (SIGNALP), tmhmm (TMHMM), SSF53474 (SUPERFAMILY)
GRMZM2G043921	1.93203	4.45725	1.20603	8.19e-07	3.1199	11.9979	1.94322	0.00133479	serine-rich protein	Metabolic process	0	no IPS match
GRMZM2G108847	3.44658	200.932	5.8654	2.95e-16	1.83126	369.245	7.6556	2.74e-39	serine-type endopeptidase inhibitor	Metabolic process	-	no IPS match
GRMZM2G097641	0.526486	8.11374	3.9459	0.00118665	0.687633	18.2955	4.73371	1.44e-07	sucrose-phosphatase 2	Metabolic process	EC:3.1.3.24	0
AC191575.2_FG001	0.146753	2.08806	3.8307	0.00013289	0.202681	10.1833	5.65085	7.93e-21	suppressor of disruption of tfiis-like	Metabolic process	-	no IPS match
GRMZM2G119261	15.1324	68.8522	2.18586	5.19e-58	9.85971	0.244349	-5.33453	0.0458874	swi snf complex subunit swi3d-like	Metabolic process	-	IPR000433; IPR001005; IPR007526; IPR009057; IPR011991; IPR017884; PTHR12802 (PANTHER), PTHR12802:SF4 (PANTHER)
GRMZM2G147908	0.030488	1.08133	5.14843	1.9e-20	0	3.50915	9999999	2.04e-11	taxadien-5-alpha-ol o-acetyltransferase	Metabolic process	EC:2.3.1.0	IPR003480; IPR023213; PTHR31823 (PANTHER), PTHR31823:SF0 (PANTHER)
GRMZM2G055458	2.76622	6.88841	1.31626	0.000231232	4.33774	13.1224	1.59702	0.0111474	thiamin pyrophosphokinase1	Metabolic process	EC:2.7.6.2	0
GRMZM2G383408	5.65192	12.1752	1.10713	3.04e-07	4.69158	12.4341	1.40615	0.00884623	acr4	Metabolic process	-	IPR002912; G3DSA:3.30.70.260 (GENE3D), PTHR31096 (PANTHER), PTHR31096:SF0 (PANTHER), SSF55021 (SUPERFAMILY)
GRMZM2G111309	0.666837	1.64669	1.30416	4.35e-06	0.90131	3.25608	1.85304	0.00561878	amidase	Metabolic process	EC:6.3.5.0	IPR000120; IPR023631; PTHR11895:SF8 (PANTHER), SignalP-NN(euk) (SIGNALP)
GRMZM2G176375	6.16115	13.3733	1.11808	5.03e-07	2.64945	17.0079	2.68244	0.0247983	bifunctional inhibitor ltp seed storage protein family	Metabolic process	-	G3DSA:1.10.110.10 (GENE3D), SignalP-NN(euk) (SIGNALP)
GRMZM2G173063	0.451652	1.55103	1.77994	0.000659139	0.725634	5.89547	3.02229	2.46e-05	cytidine deoxycytidylate deaminase family protein	Metabolic process	-	IPR002125; IPR016192; IPR016193; G3DSA:3.40.140.10 (GENE3D), PTHR11079 (PANTHER), PTHR11079:SF25 (PANTHER)
GRMZM2G154828	2.1993	65.8381	4.90381	7.41e-20	1.17282	93.3001	6.31382	3.23e-38	cytochrome p450 superfamily protein	Metabolic process	-	IPR001128; IPR002401; IPR017972; PTHR24298 (PANTHER)
GRMZM2G154870	0.316475	30.7034	6.60016	3.56e-25	0.321621	68.0774	7.72567	4.23e-41	cytochrome p450 superfamily protein	Metabolic process	-	IPR001128; IPR002401; IPR017972; PTHR24298 (PANTHER), SignalP-NN(euk) (SIGNALP)
GRMZM2G135387	0.511988	10.2674	4.32582	3.16e-11	0.591279	12.383	4.38838	5.69e-14	cytochrome p450 superfamily protein	Metabolic process	-	IPR001128; IPR002401; IPR017972; PTHR24298 (PANTHER), SignalP-NN(euk) (SIGNALP), tmhmm (TMHMM)
GRMZM2G147774	0.00943436	0.889683	6.55922	3.59e-06	0	24.2296	9999999	4.59e-46	cytochrome p450 superfamily protein	Metabolic process	-	IPR001128; IPR002401; IPR017972; PTHR24282 (PANTHER), SignalP-NN(euk) (SIGNALP), tmhmm (TMHMM)
GRMZM2G084407	3.08714	1.02424	-1.59172	0.000942592	2.0904	0.723445	-1.53082	0.024157	cytochrome p450 superfamily protein	Metabolic process	-	IPR001128; IPR002401; PTHR24282 (PANTHER), SignalP-NN(euk) (SIGNALP), tmhmm (TMHMM)
GRMZM2G118809	0.475588	23.2667	5.61241	4.07e-22	0.290802	33.6935	6.85629	5.74e-36	cytochrome p450 superfamily protein	Metabolic process	-	SignalP-NN(euk) (SIGNALP)
GRMZM5G888934	6.84528	3.3149	-1.04615	0.000323919	18.5839	64.005	1.78413	0.00128721	phosphoenolpyruvate carboxykinase family protein	Metabolic process	EC:3.1.1.11	IPR006501; IPR006692; IPR008210; PTHR19876 (PANTHER), PTHR19876:SF2 (PANTHER)
GRMZM2G057483	0.0974371	5.22868	5.74583	1.94e-67	0.041817	3.68468	6.4613	4.8e-09	transferase family expressed	Metabolic process	EC:2.3.1.0	no IPS match
GRMZM2G134597	0	0.524463	9999999	1.29e-08	0	2.59391	9999999	9.75e-09	transposon expressed	Metabolic process	-	no IPS match
GRMZM2G181236	0.305135	21.763	6.15629	1.98e-14	0.251972	36.2712	7.16942	2.06e-27	transposon expressed	Metabolic process	-	no IPS match
GRMZM2G096426	2.44927	5.57664	1.18704	0.000149206	1.88197	3.99621	1.08639	0.00263296	transposon mutator sub-class	Metabolic process	0	IPR004332; PTHR31973 (PANTHER), PTHR31973:SF0 (PANTHER)
GRMZM2G181135	0.91316	55.5663	5.9272	4.16e-11	0.411	53.3999	7.02156	6.78e-40	tryptophan aminotransferase-related protein 4-like	Metabolic process	-	IPR006947; IPR006948; IPR015421; IPR015422; IPR015424; PTHR11751 (PANTHER), PTHR11751:SF126 (PANTHER), SignalP-NN(euk) (SIGNALP), tmhmm (TMHMM)
GRMZM2G101000	0.255086	0.977068	1.93748	0.00396168	0.221985	1.46396	2.72134	0.0327713	type i inositol- -trisphosphate 5-phosphatase cvp2-like	Metabolic process	-	no IPS match
GRMZM5G855994	0.0421097	0.335123	2.99247	0.000132218	0	0.533814	9999999	0.042945	u-box domain-containing protein 21-like	Metabolic process	EC:6.3.2.19	IPR003613; IPR011989; IPR013083; IPR016024; PTHR24420 (PANTHER), PTHR24420:SF167 (PANTHER), SSF57850 (SUPERFAMILY)
GRMZM2G055052	0.224219	2.91357	3.6998	3.11e-07	0.21968	7.12988	5.0204	1.1e-15	u-box domain-containing protein 21-like	Metabolic process	EC:6.3.2.19	IPR003613; IPR011989; IPR013083; IPR016024; PTHR22849 (PANTHER), SSF57850 (SUPERFAMILY)
GRMZM2G046848	0.649973	3.49907	2.42852	5.52e-30	0.279797	9.19391	5.03822	1.94e-10	u-box domain-containing protein 33-like	Metabolic process	EC:2.7.11.0; EC:6.3.2.19; EC:2.7.10.0	IPR000719; IPR002290; IPR003613; IPR008271; IPR011009; IPR013083; IPR013320; IPR017441; IPR020635; G3DSA:1.10.510.10 (GENE3D), G3DSA:3.30.200.20 (GENE3D), PTHR24420 (PANTHER), PTHR24420:SF449 (PANTHER), SSF57850 (SUPERFAMILY)
GRMZM2G038598	20.6909	51.826	1.32468	7.4e-08	29.9925	96.4652	1.68541	3.77e-05	udp-glucose 4-epimerase	Metabolic process	EC:5.1.3.2	0
GRMZM2G007195	18.1505	73.1776	2.0114	1.03e-15	14.3432	101.239	2.81934	3.59e-10	udp-glucuronic acid decarboxylase	Metabolic process	EC:4.1.1.35	no IPS match
GRMZM2G457929	0.068157	0.962796	3.8203	3.4e-11	0.0649134	1.87907	4.85536	5.87e-05	udp-glycosyltransferase 75d1-like	Metabolic process	EC:2.4.1.0	no IPS match
GRMZM5G834303	0.195419	3.74489	4.26028	9.31e-37	0.0882201	7.00641	6.31142	1.41e-14	udp-glycosyltransferase 85a2-like	Metabolic process	EC:2.4.1.0	IPR002213; G3DSA:3.40.50.2000 (GENE3D), PTHR11926:SF15 (PANTHER), tmhmm (TMHMM), SSF53756 (SUPERFAMILY)
GRMZM2G132706	0.108392	1.63694	3.91667	2.58e-19	0.0460032	1.9114	5.37675	3.99e-07	udp-glycosyltransferase 85a2-like	Metabolic process	EC:2.4.1.215; EC:2.4.1.203	no IPS match
GRMZM2G173315	0.216751	0.94276	2.12085	0.000219276	0.135354	2.14983	3.98941	7.59e-05	udp-glycosyltransferase 86a1-like	Metabolic process	EC:2.4.1.0	IPR002213; G3DSA:3.40.50.2000 (GENE3D), PTHR11926:SF15 (PANTHER), SSF53756 (SUPERFAMILY)
GRMZM2G180283	6.07576	1.44413	-2.07286	0.000892631	2.76814	0.213999	-3.69324	0.0456412	udp-glycosyltransferase 91c1-like	Metabolic process	EC:2.4.1.0	IPR002213; G3DSA:3.40.50.2000 (GENE3D), PTHR11926:SF15 (PANTHER), SignalP-NN(euk) (SIGNALP), SSF53756 (SUPERFAMILY)
GRMZM2G099740	0.117377	1.58947	3.75932	2.6e-12	0.12547	3.07417	4.61479	3.14e-06	udp-glycosyltransferase-like protein	Metabolic process	EC:2.4.1.0	IPR002213; G3DSA:3.40.50.2000 (GENE3D), PTHR11926:SF15 (PANTHER), SSF53756 (SUPERFAMILY)
GRMZM2G124815	0.53507	6.67754	3.64152	3.29e-46	0.42414	9.4895	4.48372	2.82e-12	uncharacterized acetyltransferase at3g50280-like	Metabolic process	EC:2.3.1.0	IPR003480; IPR023213; PTHR31896 (PANTHER), PTHR31896:SF0 (PANTHER)
GRMZM2G015793	0.0965275	3.75052	5.28001	3.53e-17	0.0998891	4.4657	5.48241	8.97e-10	uncharacterized acetyltransferase at3g50280-like	Metabolic process	EC:2.3.1.0	no IPS match
GRMZM2G064969	0.0458689	1.55233	5.08078	3.66e-21	0.0841409	2.23051	4.72842	2.45e-05	uncharacterized acetyltransferase at3g50280-like	Metabolic process	EC:2.3.1.0	no IPS match
GRMZM2G163008	0	1.43927	9999999	2.03e-15	0	6.81765	9999999	3.58e-12	uncharacterized hydroxylase -like	Metabolic process	-	IPR006694; PTHR11863 (PANTHER), PTHR11863:SF3 (PANTHER)
GRMZM2G394450	0.0476994	2.24212	5.55475	8.61e-09	0.212641	2.62729	3.62708	0.00193847	vacuolar invertase	Metabolic process	EC:2.4.1.99; EC:3.2.1.26; EC:3.2.1.48; EC:3.2.1.80	IPR001362; IPR008985; IPR013148; IPR013189; IPR018053; IPR021792; IPR023296; G3DSA:2.60.120.560 (GENE3D), PTHR31953 (PANTHER), PTHR31953:SF0 (PANTHER), tmhmm (TMHMM)
GRMZM2G317614	0.101379	0.848045	3.06438	0.000392589	0.0805311	1.38457	4.10375	0.0492053	vegetative incompatibility protein het-e-1-like	Metabolic process	-	no IPS match
GRMZM2G408706	3.12681	9.53532	1.60859	2.34e-09	2.33574	444.622	7.57256	0.00307362	violaxanthin de-epoxidase-related protein	Metabolic process	EC:1.10.99.3; EC:2.1.1.0	SignalP-NN(euk) (SIGNALP)
GRMZM2G162359	19.0074	188.84	3.31253	4.05e-12	21.1323	320.545	3.92301	0.00457308	xylanase inhibitor protein i	Metabolic process	EC:3.2.1.0	0
GRMZM2G015654	0	1.17517	9999999	2.77e-10	0.0321508	2.32164	6.17414	0.000673441	xyloglucan fucosyltransferase	Metabolic process	EC:2.4.1.69	IPR004938; PTHR31889 (PANTHER), tmhmm (TMHMM)
GRMZM2G104032	0.0233392	0.329344	3.81877	9.36e-05	0.0905593	0.703907	2.95845	0.0212067	xyloglucan fucosyltransferase	Metabolic process	EC:2.4.1.69	IPR004938; PTHR31889 (PANTHER), tmhmm (TMHMM)
GRMZM2G333274	0.00686015	10.6876	10.6054	2.48e-15	0.0326321	14.7374	8.81897	9.46e-27	xyloglucan fucosyltransferase	Metabolic process	EC:2.4.1.69	IPR004938; PTHR31889 (PANTHER), tmhmm (TMHMM)
GRMZM5G859195	4.42672	16.5461	1.90218	7.63e-05	8.34747	46.3779	2.47403	2.25e-09	4-diphosphocytidyl-2-c-methyl-d-erythritol kinase	Metabolic process	EC:2.7.1.148	IPR004424; IPR006204; IPR013750; IPR014721; IPR020568; G3DSA:3.30.70.890 (GENE3D), PTHR20861 (PANTHER), SSF55060 (SUPERFAMILY)
GRMZM2G044481	0.414692	48.2946	6.86368	3.32e-18	0.344008	70.0913	7.67065	2.91e-28	ent-copalyl diphosphate synthase	Metabolic process	EC:5.5.1.13	IPR001906; IPR005630; IPR008930; IPR008949; G3DSA:1.50.10.20 (GENE3D), PTHR31739 (PANTHER), PTHR31739:SF0 (PANTHER)
GRMZM2G079109	8.99841	20.2967	1.1735	1.41e-07	10.4551	36.2853	1.79518	0.000250897	abhydrolase domain-containing protein 4-like	Miscellanea	EC:3.1.1.4	IPR000073; IPR000639; G3DSA:3.40.50.1820 (GENE3D), PTHR10992 (PANTHER), PTHR10992:SF321 (PANTHER), PF12697 (PFAM), SSF53474 (SUPERFAMILY)
GRMZM2G179147	2.1982	6.37155	1.53532	9.08e-11	1.86662	11.892	2.67149	1.37e-09	abscisic acid 8 -hydroxylase 1-like	Miscellanea	EC:1.14.13.93	0
GRMZM2G052100	45.8142	228.414	2.31779	2.16e-06	54.5413	310.119	2.5074	6.42e-10	abscisic stress ripening protein 1	Miscellanea	0	SignalP-NN(euk) (SIGNALP), tmhmm (TMHMM)
GRMZM5G812228	0.469283	7.13185	3.92575	2.05e-11	0.527817	19.5212	5.20886	4.09e-28	acs-like protein	Miscellanea	-	0
GRMZM5G836308	6.6142	14.3515	1.11756	0.0367974	4.34549	13.1049	1.59252	0.00944957	annexin a7	Miscellanea	-	no IPS match
GRMZM2G039362	0.182109	3.33518	4.19489	1.84e-17	0.145933	5.70682	5.2893	9.38e-15	autophagy-related protein 10	Miscellanea	-	no IPS match
GRMZM2G175995	1.26295	2.77657	1.13651	0.000185674	2.17936	8.49067	1.96198	0.0103217	auxin regulated gene involved in organ size 5	Miscellanea	0	tmhmm (TMHMM)
GRMZM2G113583	0.129151	1.60601	3.63635	3.12e-17	0.0815365	1.85942	4.51126	0.000563376	auxin regulated gene involved in organ size 7	Miscellanea	0	no IPS match
GRMZM2G134930	5.22126	16.4077	1.6519	1.38e-07	4.39978	18.6702	2.08523	4.74e-05	auxin-induced protein 5ng4	Miscellanea	-	0
GRMZM2G116238	0.489704	2.17281	2.14958	5.67e-09	0.476979	3.62934	2.92771	3.18e-05	auxin-regulated protein	Miscellanea	0	IPR010369; PTHR31083 (PANTHER)
GRMZM2G323757	3.42454	7.81374	1.1901	5.18e-06	1.31034	9.04797	2.78765	5.22e-05	basic 7s globulin 2 precursor small	Miscellanea	EC:3.4.23.0	no IPS match
GRMZM2G040689	18.0986	51.0124	1.49497	1.92e-06	21.044	71.3318	1.76114	0.000287434	bifunctional inhibitor lipid-transfer protein seed storage 2s albumin-like protein	Miscellanea	-	no IPS match
GRMZM2G027198	6.06089	27.3611	2.17453	2.91e-09	4.14356	41.942	3.33945	0.000457853	blue copper binding protein	Miscellanea	-	IPR000923; IPR003245; IPR008972
GRMZM2G023847	5.21603	62.9536	3.59326	2.33e-49	4.07326	56.1234	3.78435	1.03e-05	blue copper protein precursor	Miscellanea	-	IPR003245; IPR008972
GRMZM2G139811	2.09952	6.09707	1.53806	2.54e-11	1.22498	9.67716	2.98183	2.78e-08	c2 and gram domain-containing protein at5g50170-like	Miscellanea	-	IPR000008 (PFAM); IPR004182 (PFAM); IPR008973 (SUPERFAMILY); IPR018029 (PROFILE); G3DSA:2.60.40.150 (GENE3D), PTHR16122 (PANTHER), PTHR16122:SF15 (PANTHER)
GRMZM2G032766	9.61161	29.5325	1.61946	1.27e-08	7.37365	27.3874	1.89306	7.21e-05	c2 domain-containing protein	Miscellanea	-	IPR000008; IPR008973; IPR018029; G3DSA:2.60.40.150 (GENE3D), PTHR32246 (PANTHER), tmhmm (TMHMM)
GRMZM2G056068	4.39812	42.6727	3.27836	1.14e-08	3.8588	88.0669	4.51237	7.23e-09	cadmium tolerant 1	Miscellanea	0	no IPS match
GRMZM2G061702	19.7269	41.3875	1.06903	4.52e-12	20.7415	57.5841	1.47315	0.00263986	cyclase family protein	Miscellanea	-	0
GRMZM2G071705	1.59571	3.35052	1.07019	0.00135178	2.09632	8.24639	1.97591	0.00276583	cyclin-like f-box	Miscellanea	-	SignalP-NN(euk) (SIGNALP)
GRMZM2G026406	0.0176882	0.637759	5.17215	0.000112838	0	3.09957	9999999	0.0137487	cysteine-rich repeat secretory protein 38-like	Miscellanea	-	IPR002902; PTHR32201 (PANTHER), PTHR32201:SF0 (PANTHER)
GRMZM2G334181	0.373426	28.4176	6.24982	1.96e-29	0.330458	80.3693	7.92603	2.43e-09	cysteine-rich repeat secretory protein 55-like	Miscellanea	-	IPR002902; PTHR32201 (PANTHER), PTHR32201:SF0 (PANTHER), SignalP-NN(euk) (SIGNALP)
GRMZM2G043095	2.62446	6.89018	1.39252	0.00478269	4.95248	13.4446	1.44081	0.000998842	duf231 domain containing family protein	Miscellanea	-	IPR025846; IPR026057; PTHR32285 (PANTHER), PTHR32285:SF0 (PANTHER), tmhmm (TMHMM)
GRMZM2G055883	3.22664	13.19	2.03134	1.19e-09	2.94931	20.6614	2.80849	8.38e-08	dynamin-related protein 1e-like	Miscellanea	-	0
GRMZM2G021909	0.0277329	0.278234	3.32663	0.000719813	0.0479838	1.84823	5.26746	0.000102708	epsin n-terminal homology domain-containing protein	Miscellanea	-	IPR008942; IPR011417; IPR013809; IPR014712; PTHR22951 (PANTHER), PTHR22951:SF1 (PANTHER), SSF89009 (SUPERFAMILY)
GRMZM5G892700	0	1.00953	9999999	9.66e-22	0	1.73143	9999999	1.49e-05	flotillin-like protein	Miscellanea	-	IPR001107; PTHR13806 (PANTHER), PTHR13806:SF3 (PANTHER), SSF117892 (SUPERFAMILY)
GRMZM2G111922	1.91783	4.22332	1.1389	0.0159359	1.08436	3.27008	1.59248	0.0165801	gem-like protein 4-like	Miscellanea	0	IPR004182; PTHR31256 (PANTHER)
GRMZM2G342856	0.13053	2.14539	4.03878	5.37e-08	0.210997	4.43222	4.39273	0.0230655	gnat family expressed	Miscellanea	-	no IPS match
GRMZM2G420280	0.0246486	1.09126	5.46835	8.78e-05	0.0424814	1.1342	4.7387	0.00263296	gras family transcription factor	Miscellanea	-	IPR005202; PTHR31636 (PANTHER)
GRMZM5G868355	1.00992	2.3274	1.20447	1.56e-05	3.21381	8.29221	1.36747	0.0230225	scarecrow-like protein 14-like	Miscellanea	-	0
GRMZM2G163427	2.43465	4.97619	1.03133	1.12e-05	3.21381	8.29221	1.36747	0.0230225	gras family transcription factor containing expressed	Miscellanea	-	0
GRMZM2G166041	0.00693253	0.156785	4.49926	0.00474897	0	0.561607	9999999	0.0316065	hat4	Miscellanea	-	IPR000047; IPR001356; IPR003106; IPR009057; IPR017970; PTHR24326 (PANTHER), PTHR24326:SF63 (PANTHER)
GRMZM2G169329	1.25047	4.46636	1.83663	3.04e-06	1.41682	15.4087	3.44302	4.22e-10	heme-binding-like protein chloroplastic-like	Miscellanea	-	IPR006917; IPR011256; PTHR11220:SF1 (PANTHER)
GRMZM5G865508	0.0917775	0.617139	2.74938	0.00190008	0.0463871	2.36222	5.67027	0.0199348	mynd finger family protein	Miscellanea	-	no IPS match
GRMZM2G138355	0.222181	2.58793	3.542	2.56e-13	0.321473	4.28471	3.73643	0.000485057	nudix hydrolase 13	Miscellanea	-	no IPS match
GRMZM2G057963	0.0210175	0.186798	3.15182	0.00982931	0.0728233	3.25892	5.48385	7.97e-11	nudix hydrolase 13	Miscellanea	-	IPR000086; IPR015797; IPR020084; PTHR12629 (PANTHER)
GRMZM2G101693	1.80032	6.09513	1.75941	2.47e-09	2.13677	7.13308	1.7391	0.00676014	nudix hydrolase 2-like	Miscellanea	EC:3.6.1.13	IPR000086; IPR003293; IPR015797; IPR020084; IPR020476; PTHR13994 (PANTHER), PTHR13994:SF2 (PANTHER)
GRMZM2G093291	7.52559	3.16241	-1.25078	7.17e-17	4.35555	1.57971	-1.4632	0.0323571	pentatricopeptide repeat-containing protein at5g27270-like	Miscellanea	-	0
GRMZM2G312201	3.18054	11.8881	1.90217	2.17e-05	3.47722	28.08	3.01354	0.00116191	pentatricopeptide repeat-containing protein mitochondrial-like	Miscellanea	-	0
GRMZM2G016290	1.97881	12.2385	2.62872	3.09e-17	1.50521	8.75457	2.54007	0.000179301	pirin-like protein	Miscellanea	EC:1.13.11.24	IPR003829; IPR008778; IPR011051; IPR012093; IPR014710; PTHR13903:SF0 (PANTHER), SignalP-NN(euk) (SIGNALP), tmhmm (TMHMM)
GRMZM2G055469	0.835165	5.54412	2.73083	2.89e-06	0.379292	1.82872	2.26945	0.0184691	pirin-like protein	Miscellanea	-	IPR003829; IPR008778; IPR011051; IPR012093; IPR014710; PTHR13903:SF0 (PANTHER)
GRMZM2G101116	1.25258	2.54649	1.02361	0.00508864	0.80982	2.22433	1.45769	0.0430126	pirin-like protein	Miscellanea	-	IPR003829; IPR008778; IPR011051; IPR012093; IPR014710; PTHR13903:SF0 (PANTHER)
GRMZM2G076435	0.45364	1.11489	1.29728	0.00256302	0.711642	2.46429	1.79195	0.0465375	plant viral-response family expressed	Miscellanea	-	IPR006904; PTHR16007:SF5 (PANTHER), SignalP-NN(euk) (SIGNALP), tmhmm (TMHMM)
GRMZM5G832994	2.333	5.865	1.32994	2.03e-05	2.75928	8.63517	1.64594	0.00269838	protein reversion-to-ethylene sensitivity1-like isoform 1	Miscellanea	-	IPR008496; PTHR20921:SF0 (PANTHER), tmhmm (TMHMM)
GRMZM2G018254	0.0628745	0.452553	2.84754	0.000645983	0.0965271	1.14426	3.56734	0.0100224	scarecrow-like protein 9-like	Miscellanea	-	IPR005202; PTHR31636 (PANTHER)
GRMZM2G145752	3.47847	10.3079	1.56722	3.69e-23	4.71493	13.8107	1.55047	0.000279197	serine-threonine protein plant-	Miscellanea	-	IPR013210; IPR024788; G3DSA:3.80.10.10 (GENE3D), PTHR24420 (PANTHER), PTHR24420:SF121 (PANTHER), SignalP-NN(euk) (SIGNALP), tmhmm (TMHMM), SSF52058 (SUPERFAMILY)
GRMZM5G834837	11.9743	5.51501	-1.1185	1.27e-08	5.74647	0.209154	-4.78004	0.0193891	serpin-like protein	Miscellanea	-	IPR000215; IPR015554; IPR023795; IPR023796; G3DSA:2.30.39.10 (GENE3D), G3DSA:3.30.497.10 (GENE3D)
GRMZM2G077752	0.0669035	0.659754	3.30177	0.000534567	0.796467	3.90183	2.29247	0.00652462	short internode related sequence	Miscellanea	-	IPR006510; IPR006511; IPR007818; PTHR31604 (PANTHER)
GRMZM2G318652	0.0113547	0.313348	4.78641	0.0178021	0	2.01506	9999999	0.0036754	sigma factor binding protein	Miscellanea	0	no IPS match
GRMZM2G170734	0	10.2617	9999999	9.06e-32	0	39.0224	9999999	4.8e-12	chlorophyllase 1	Photosynthesis	EC:3.1.1.14	IPR010821; G3DSA:3.40.50.1820 (GENE3D), SSF53474 (SUPERFAMILY)
GRMZM2G093020	1.89765	10.9661	2.53076	4.86e-10	2.93927	33.1591	3.49588	3.45e-14	light-inducible protein cprf-2	Photosynthesis	-	no IPS match
GRMZM2G082653	0.0160572	1.89858	6.88556	1.04e-18	0.0326003	2.12558	6.02682	0.00882144	e3 ubiquitin-protein ligase atl6-like	Proteolysis	-	no IPS match
GRMZM2G015753	0.0609686	1.67504	4.77999	4.97e-24	0.0439665	2.84908	6.01795	2.01e-07	e3 ubiquitin-protein ligase atl6-like	Proteolysis	-	SignalP-NN(euk) (SIGNALP)
AC177897.2_FG002	4.05541	8.37438	1.04613	4e-05	5.57311	12.5563	1.17186	0.00338576	e3 ubiquitin-protein ligase bah1-like protein	Proteolysis	-	0
GRMZM2G071484	0.128651	1.21501	3.23943	1.62e-05	0.250802	4.31391	4.10437	7.71e-05	e3 ubiquitin-protein ligase pub23-like	Proteolysis	EC:6.3.2.19	no IPS match
GRMZM2G025783	9.10189	19.3898	1.09106	8.67e-12	9.06173	28.4768	1.65193	0.000282443	f-box kelch-repeat protein at2g44130-like	Proteolysis	-	no IPS match
GRMZM2G035222	1.85529	4.38264	1.24015	1.36e-05	1.70575	5.33493	1.64506	0.0100933	kelch repeat-containing f-box-like protein	Proteolysis	0	no IPS match
GRMZM2G179768	0.312615	1.88291	2.5905	2.05e-10	0.113534	7.60261	6.06529	1.35e-05	metalloendoproteinase 1-like	Proteolysis	EC:3.4.24.0	IPR001818; IPR006026; IPR021190; IPR024079; PTHR10201 (PANTHER), PTHR10201:SF15 (PANTHER), SSF55486 (SUPERFAMILY)
GRMZM2G073310	1.65733	4.20961	1.34482	1.33e-05	1.21456	4.91909	2.01795	0.00321222	photoperiod responsive protein	Proteolysis	EC:6.3.2.19	IPR003613; IPR011989; IPR013083; PTHR22849 (PANTHER), PTHR22849:SF0 (PANTHER), SSF57850 (SUPERFAMILY)
GRMZM2G303964	0.784488	2.37917	1.60064	3.15e-07	0.679737	4.19248	2.62475	0.00278649	photoperiod responsive protein	Proteolysis	EC:6.3.2.19	SignalP-NN(euk) (SIGNALP)
GRMZM2G145242	0.155751	0.871122	2.48364	7.67e-15	0.113897	2.4706	4.43906	0.00711053	subtilisin-like protease	Proteolysis	EC:3.4.21.0	IPR000209; IPR003137; IPR015500; IPR023828; G3DSA:3.50.30.30 (GENE3D), PTHR10795:SF17 (PANTHER)
GRMZM2G097015	0.739098	1.57293	1.08961	0.000117781	1.68309	5.20773	1.62955	0.0016632	tic20-like protein	Proteolysis	-	tmhmm (TMHMM)
GRMZM2G406643	0.35036	0.974043	1.47515	0.00978507	1.23348	6.81141	2.46522	8.45e-05	ubiquitin fusion protein	Proteolysis	-	IPR000626; IPR001975; IPR019954; IPR019955; IPR019956; G3DSA:3.10.20.90 (GENE3D), PTHR10666 (PANTHER), SSF54236 (SUPERFAMILY)
GRMZM2G332423	0	2.14813	9999999	5.11e-05	0	2.24733	9999999	0.00967987	acc oxidase	Resistance	EC:1.14.17.4; EC:1.14.11.0	IPR005123; IPR026992; G3DSA:2.60.120.330 (GENE3D), PTHR10209 (PANTHER), PTHR10209:SF55 (PANTHER), SSF51197 (SUPERFAMILY)
GRMZM2G072529	0.0568224	13.0937	7.8482	4.78e-12	0.125886	21.8582	7.43991	4.56e-27	acc oxidase	Resistance	EC:1.14.17.4; EC:1.14.11.0	IPR005123; IPR026992; G3DSA:2.60.120.330 (GENE3D), PTHR10209 (PANTHER), PTHR10209:SF55 (PANTHER), SSF51197 (SUPERFAMILY)
GRMZM2G054807	0.171278	1.61662	3.23856	2.22e-06	0.115768	1.23639	3.41682	0.0110887	avr9 cf-9 rapidly elicited protein 137	Resistance	0	IPR007700; IPR021864; PTHR31371 (PANTHER), PTHR31371:SF0 (PANTHER)
GRMZM2G133613	2.39882	8.76155	1.86886	3.46e-07	4.56556	9.32453	1.03024	0.0398246	avr9 elicitor response protein	Resistance	EC:2.4.1.134	IPR002659; IPR025298; PTHR11214:SF66 (PANTHER)
GRMZM2G152655	174.006	51.8595	-1.74646	0.00363525	243.012	20.0861	-3.59676	3.85e-18	basal layer antifungal peptide	Resistance	0	IPR009540; SignalP-NN(euk) (SIGNALP), tmhmm (TMHMM)
GRMZM2G034862	5.34249	1.87534	-1.51036	0.00299248	7.26443	1.21756	-2.57685	0.000335526	basal layer antifungal peptide	Resistance	0	IPR009540; SignalP-NN(euk) (SIGNALP), tmhmm (TMHMM)
GRMZM2G027726	2.73559	5.57835	1.02799	1.09e-07	5.61794	32.6977	2.54108	6.02e-09	bax inhibitor 1	Resistance	-	IPR006214; PTHR23291:SF4 (PANTHER), tmhmm (TMHMM)
GRMZM5G862757	0.017153	0.851612	5.63366	1.26e-05	0	2.37269	9999999	2.69e-09	blight resistance protein rga1-like protein	Resistance	-	no IPS match
GRMZM2G116520	3.21309	613.373	7.57666	9.15e-15	3.14677	1947.36	9.27343	3.21e-43	bowman-birk type trypsin inhibitor	Resistance	-	no IPS match
GRMZM2G075315	10.8154	542.164	5.64757	2.29e-12	8.8485	626.953	6.14678	1.1e-37	bowman-birk type trypsin inhibitor	Resistance	-	IPR000877; tmhmm (TMHMM)
GRMZM2G015933	0.0282931	46.5882	10.6853	7.48e-22	0.172812	14.0056	6.34066	0.00028784	brassinosteroid insensitive 1-associated receptor kinase 1 precursor	Resistance	-	IPR013210; G3DSA:3.80.10.10 (GENE3D), PTHR24420 (PANTHER), PTHR24420:SF92 (PANTHER), PF13504 (PFAM), PF13855 (PFAM), SignalP-NN(euk) (SIGNALP), tmhmm (TMHMM), SSF52058 (SUPERFAMILY)
GRMZM2G145440	0.0137358	5.61589	8.67543	5.05e-16	0.0680956	61.7914	9.82563	9.18e-58	brassinosteroid insensitive 1-associated receptor kinase 1 precursor	Resistance	-	IPR013210; IPR025875; G3DSA:3.80.10.10 (GENE3D), PTHR24420 (PANTHER), PTHR24420:SF92 (PANTHER), PF13504 (PFAM), SignalP-NN(euk) (SIGNALP), tmhmm (TMHMM), SSF52058 (SUPERFAMILY)
GRMZM2G327659	0.017153	0.851612	5.63366	1.26e-05	0	2.37269	9999999	2.69e-09	cc-nbs-lrr resistance protein	Resistance	-	IPR000767; IPR002182; G3DSA:3.40.50.300 (GENE3D), G3DSA:3.80.10.10 (GENE3D), PTHR23155 (PANTHER), PTHR23155:SF37 (PANTHER), SSF52058 (SUPERFAMILY), SSF52540 (SUPERFAMILY)
GRMZM2G051943	11.0428	1359.09	6.9434	3.04e-26	4.2051	1306.1	8.27891	5.28e-41	chitinase	Resistance	EC:3.2.1.14	no IPS match
GRMZM2G145461	3.59965	190.179	5.72336	2.03e-10	2.44914	128.729	5.71592	2.5e-30	chitinase	Resistance	EC:3.2.1.14	no IPS match
GRMZM2G051921	0.282171	29.8505	6.72504	1.8e-11	4.2051	1306.1	8.27891	5.28e-41	chitinase	Resistance	EC:3.2.1.14	no IPS match
GRMZM2G162505	0.0614185	16.9034	8.10443	1.5e-15	0.0529217	36.0796	9.41311	4.27e-15	chitinase 2-like	Resistance	EC:3.2.1.0	no IPS match
GRMZM2G358153	2.02139	64.9729	5.00642	2.39e-10	1.72497	124.711	6.17587	3.73e-37	glycosyl hydrolase	Resistance	EC:3.2.1.0	0
GRMZM2G057093	0	1.42752	9999999	1.43e-05	0	7.04373	9999999	1.21e-11	chitinase 2-like	Resistance	EC:3.2.1.0	IPR000677; IPR001223; IPR001579; IPR013781; IPR017853; PTHR11177 (PANTHER), PTHR11177:SF67 (PANTHER), SignalP-NN(euk) (SIGNALP), tmhmm (TMHMM)
GRMZM2G453805	15.9001	219.23	3.78534	2.61e-10	13.6744	282.631	4.36937	6.23e-13	class iii chitinase	Resistance	EC:3.2.1.0	IPR001223; IPR001579; IPR013781; IPR017853; PTHR31939 (PANTHER), PTHR31939:SF0 (PANTHER)
GRMZM2G447795	3.34568	194.964	5.86476	6.14e-19	2.29653	224.05	6.60822	2.55e-05	class iii chitinase homologue ( hib3h-a)	Resistance	EC:3.2.1.0	no IPS match
GRMZM2G129189	3.06379	64.8502	4.40372	1.93e-20	2.30218	95.7359	5.37799	7.37e-07	class iv chitinase	Resistance	EC:3.2.1.14	IPR000726; IPR001002; IPR016283; IPR018371; IPR023346; G3DSA:1.10.530.10 (GENE3D), G3DSA:3.30.20.10 (GENE3D), PTHR22595 (PANTHER), PTHR22595:SF17 (PANTHER)
GRMZM2G176403	0	0.270192	9999999	0.0115299	0	1.4443	9999999	0.0379525	disease resistance protein rpm1-like	Resistance	-	IPR000767; IPR002182; G3DSA:3.40.50.300 (GENE3D), PTHR23155 (PANTHER), PTHR23155:SF110 (PANTHER), SSF52540 (SUPERFAMILY)
GRMZM2G002656	0.676428	1.3594	1.00696	5.34e-08	0.792983	2.73677	1.78711	0.000111059	disease resistance protein rpp13-like	Resistance	EC:1.1.1.44	IPR000767; IPR002182; IPR006115; IPR016040; G3DSA:3.40.50.300 (GENE3D), G3DSA:3.80.10.10 (GENE3D), PTHR23155 (PANTHER), PTHR23155:SF167 (PANTHER), PF14303 (PFAM), SignalP-NN(euk) (SIGNALP), SSF51735 (SUPERFAMILY), SSF52058 (SUPERFAMILY), SSF52540 (SUPERFAMILY)
GRMZM2G032602	0.282975	2.36232	3.06145	6.8e-12	0.365047	8.73951	4.5814	1.01e-09	disease resistance protein rps2	Resistance	EC:3.6.1.15	IPR000767; IPR001611; IPR002182; IPR003591; IPR003593; G3DSA:3.40.50.300 (GENE3D), G3DSA:3.80.10.10 (GENE3D), PTHR23155 (PANTHER), PTHR23155:SF74 (PANTHER), PF13855 (PFAM), SSF52058 (SUPERFAMILY), SSF52540 (SUPERFAMILY)
GRMZM2G078667	0.713993	52.7635	6.20749	1.13e-25	0.508827	18.9705	5.22044	1.86e-12	disease resistance response protein	Resistance	-	no IPS match
GRMZM2G101527	0.00716953	0.799207	6.80055	4.62e-09	0.296257	5.35969	4.17723	7.94e-12	disease resistance rpp13-like protein 1-like	Resistance	-	IPR027417 (SUPERFAMILY); PTHR23155 (PANTHER), PTHR23155:SF94 (PANTHER)
GRMZM2G128693	0.00743617	1.46397	7.62111	1.46e-10	0	2.94502	9999999	2.69e-08	disease resistance rpp13-like protein 1-like	Resistance	-	IPR002182; SSF52540 (SUPERFAMILY)
GRMZM2G060714	0.440268	0.994813	1.17605	0.00144331	0.811572	5.90983	2.86433	7.07e-06	disease resistance rpp13-like protein 1-like	Resistance	-	IPR002182; PTHR23155 (PANTHER), PTHR23155:SF278 (PANTHER), SSF52540 (SUPERFAMILY)
GRMZM2G081458	0.264865	2.38988	3.17361	6.83e-12	0.387048	6.56408	4.08401	1.17e-11	disease resistance rpp13-like protein 1-like	Resistance	-	IPR002182; PTHR23155 (PANTHER), PTHR23155:SF94 (PANTHER), SignalP-NN(euk) (SIGNALP), SSF52540 (SUPERFAMILY)
GRMZM2G431288	0.0241599	0.450238	4.22	1.1e-06	0.0677287	0.901849	3.73505	0.0115487	elicitor-inducible cytochrome p450	Resistance	-	IPR001128; IPR002401; IPR017972; PTHR24298 (PANTHER), PTHR24298:SF0 (PANTHER), tmhmm (TMHMM)
GRMZM2G040481	0.0321075	1.16417	5.18025	1.23e-09	0.0642728	1.88565	4.87471	6.95e-05	ethylene insensitive 3-like 4	Resistance	0	no IPS match
GRMZM2G053503	43.7708	90.8187	1.05302	1.91e-14	54.7077	111.893	1.03231	0.037702	ethylene-responsive factor-like protein 1	Resistance	-	no IPS match
GRMZM2G071390	0.0123626	8.11944	9.35925	3.65e-18	0	9.11403	9999999	5.13e-05	germin-like protein	Resistance	-	IPR001929; IPR006045; IPR011051; IPR014710; IPR019780; PTHR31238 (PANTHER), SignalP-NN(euk) (SIGNALP), tmhmm (TMHMM)
GRMZM2G049930	0.0511847	12.0651	7.88091	1.03e-15	0.0855869	22.3625	8.02947	1.35e-06	germin-like protein	Resistance	-	IPR001929; IPR006045; IPR011051; IPR014710; IPR019780; PTHR31238 (PANTHER), SignalP-NN(euk) (SIGNALP), tmhmm (TMHMM)
GRMZM2G087111	0.0383472	1.94563	5.66498	1.43e-08	0	13.4224	9999999	2.72e-06	germin-like protein subfamily 1 member 11 precursor	Resistance	-	IPR001929; IPR006045; IPR011051; IPR014710; IPR019780; PTHR31238 (PANTHER)
GRMZM2G012530	0	0.27925	9999999	0.00102701	0	13.4224	9999999	2.72e-06	germin-like protein subfamily 1 member 11 precursor	Resistance	-	IPR001929; IPR006045; IPR011051; IPR014710; IPR019780; PTHR31238 (PANTHER), SignalP-NN(euk) (SIGNALP)
GRMZM2G151249	0.657359	16.0688	4.61144	3.43e-11	0.340608	22.7743	6.06315	9.14e-06	germin-like protein subfamily t member 1	Resistance	-	IPR001929; IPR006045; IPR011051; IPR014710; IPR019780; PTHR31238 (PANTHER), SignalP-NN(euk) (SIGNALP)
GRMZM2G074248	0.174292	3.30223	4.24386	5.91e-18	0.0600919	7.45	6.95393	4.33e-05	harpin inducing protein	Resistance	-	IPR004864; PTHR31415 (PANTHER), PTHR31415:SF0 (PANTHER), SignalP-NN(euk) (SIGNALP), tmhmm (TMHMM)
GRMZM2G106792	13.6158	31.6518	1.217	8.9e-06	7.46212	33.106	2.14944	0.00784046	harpin inducing protein	Resistance	-	IPR004864; PTHR31852 (PANTHER), tmhmm (TMHMM)
GRMZM2G074236	0.174292	3.30223	4.24386	5.91e-18	0.188292	1.68092	3.15821	0.0108176	harpin inducing protein	Resistance	0	no IPS match
GRMZM2G093418	0.292687	2.84995	3.28351	1.75e-09	0.151137	2.64114	4.12724	0.0209814	harpin-induced protein	Resistance	-	SignalP-NN(euk) (SIGNALP)
GRMZM2G011115	0.410574	1.65264	2.00906	0.0497269	0.454264	5.02895	3.46866	0.0112326	hypersensitive-induced response protein	Resistance	EC:2.7.11.0	no IPS match
GRMZM2G048131	0.0932936	0.429802	2.20382	0.000610769	0.184652	2.31363	3.64728	3.66e-05	iaa26 - auxin-responsive aux iaa family member	Resistance	-	no IPS match
GRMZM2G000158	7.81059	16.7552	1.1011	0.00331497	6.99429	18.3311	1.39004	0.00612666	iaa9 - auxin-responsive aux iaa family member	Resistance	-	0
GRMZM2G020423	0.244643	0.64662	1.40224	0.00839853	0.21925	6.78647	4.95202	7.62e-15	jasmonate-induced protein	Resistance	0	no IPS match
GRMZM2G402417	1.56613	3.78463	1.27295	3.62e-09	0.879847	6.11784	2.7977	2.18e-06	jasmonate-induced protein	Resistance	0	IPR001229; IPR004265; PTHR21495 (PANTHER), PTHR21495:SF27 (PANTHER)
GRMZM2G176206	0.0151036	0.235525	3.96292	6.56e-06	0.0354776	0.429244	3.59682	0.0283306	leucine-rich repeat receptor-like protein kinase family protein	Resistance	EC:2.7.11.0; EC:2.7.10.0	IPR000719; IPR001611; IPR002290; IPR003591; IPR008271; IPR011009; IPR013210; IPR017441; IPR020635; IPR025875; PR00019 (PRINTS), G3DSA:1.10.510.10 (GENE3D), G3DSA:3.30.200.20 (GENE3D), G3DSA:3.80.10.10 (GENE3D), PTHR24420 (PANTHER), PTHR24420:SF397 (PANTHER), PF13516 (PFAM), SignalP-NN(euk) (SIGNALP), tmhmm (TMHMM), SSF52047 (SUPERFAMILY), SSF52058 (SUPERFAMILY)
GRMZM2G109056	1.96613	8.43574	2.10116	4.69e-07	2.48523	20.6892	3.05743	5.15e-13	lipoxygenase	Resistance	EC:1.13.11.12	0
GRMZM2G109130	18.3978	45.4604	1.30508	1.38e-17	17.8184	41.5957	1.22307	0.00390467	lipoxygenase 1	Resistance	EC:1.13.11.12	0
GRMZM2G159643	22.1498	44.5312	1.00753	0.00180736	20.8208	65.4402	1.65215	0.000100214	minor allergen alt a 7	Resistance	EC:1.6.5.0	IPR005025; IPR008254; IPR010089; G3DSA:3.40.50.360 (GENE3D), PTHR30546 (PANTHER), SSF52218 (SUPERFAMILY)
GRMZM2G033665	0	0.856654	9999999	2.03e-08	0	3.78584	9999999	2.77e-24	mlo-like protein 1-like	Resistance	-	no IPS match
GRMZM5G882364	0.030711	0.931146	4.92218	4.34e-06	0.132166	4.44511	5.07179	0.00607893	nbs-lrr class disease resistance protein	Resistance	-	SignalP-NN(euk) (SIGNALP)
GRMZM2G160710	0.462894	2.7773	2.58493	7.04e-10	0.658015	2.97593	2.17715	0.0207966	nbs-lrr class disease resistance protein	Resistance	-	PTHR22814 (PANTHER), PTHR22814:SF34 (PANTHER)
GRMZM2G443525	3.14973	8.2025	1.38084	7.95e-07	3.26778	9.89884	1.59895	0.00263296	nbs-lrr resistance protein	Resistance	-	0
AC205274.3_FG001	0.327965	134.365	8.6784	4.8e-11	0.250802	175.372	9.44965	5.43e-14	pathogenesis-related maize seed protein	Resistance	-	tmhmm (TMHMM)
GRMZM2G136372	3.59427	74.7912	4.3791	1.24e-35	1.92245	38.2921	4.31603	0.000993491	pathogenesis-related protein 5	Resistance	-	IPR001938; IPR017949; PTHR31048 (PANTHER)
GRMZM2G006853	1.87056	39.4278	4.39767	5.38e-23	1.3328	43.1083	5.01543	1.85e-13	pathogenesis-related protein 5	Resistance	-	no IPS match
GRMZM2G465226	6.08338	102.553	4.07535	2.69e-14	3.80837	91.9149	4.59305	5.76e-23	pathogenesis-related protein class i	Resistance	-	IPR001283; IPR002413; IPR014044; IPR018244; PTHR10334:SF7 (PANTHER), SignalP-NN(euk) (SIGNALP), tmhmm (TMHMM)
GRMZM2G039639	1.31547	99.4376	6.24014	2.74e-20	0.387549	165.087	8.73463	1.06e-26	pathogenesis-related thaumatin-like protein	Resistance	-	IPR001938; IPR017949; PTHR31048 (PANTHER), SignalP-NN(euk) (SIGNALP)
GRMZM2G180596	6.35714	13.2534	1.05991	0.00262126	8.80042	39.9174	2.18137	0.000115947	pathogenicity protein path531-like protein	Resistance	-	IPR004345; PTHR12300:SF20 (PANTHER)
GRMZM2G178875	6.81114	18.9923	1.47944	2.22e-14	3.57209	23.3793	2.71039	2.08e-09	pathogen-related protein	Resistance	-	0
GRMZM2G427815	0.0488205	6.83625	7.12957	6.12e-14	0.258794	3.21651	3.63562	7e-08	peroxidase	Resistance	EC:1.11.1.7	SignalP-NN(euk) (SIGNALP), tmhmm (TMHMM)
GRMZM2G450233	0.080628	7.28812	6.49812	1.12e-10	0.254495	52.9355	7.70046	3.06e-48	peroxidase	Resistance	EC:1.11.1.7	SignalP-NN(euk) (SIGNALP), tmhmm (TMHMM)
GRMZM2G104394	9.3218	3.99993	-1.22064	4.42e-12	5.46239	11.6867	1.09726	0.045842	peroxidase 1-like isoform 1	Resistance	EC:1.11.1.7	IPR000823; IPR002016; IPR010255; IPR019793; IPR019794; G3DSA:1.10.420.10 (GENE3D), G3DSA:1.10.520.10 (GENE3D), PTHR31235 (PANTHER), PS51257 (PROFILE), SignalP-NN(euk) (SIGNALP), tmhmm (TMHMM)
GRMZM2G107228	0.170605	32.5326	7.57508	9.26e-18	0.0842456	25.9151	8.26498	7.39e-38	peroxidase 1-like isoform 1	Resistance	EC:1.11.1.7	IPR000823; IPR002016; IPR010255; IPR019793; IPR019794; G3DSA:1.10.420.10 (GENE3D), G3DSA:1.10.520.10 (GENE3D), PTHR31235 (PANTHER)
GRMZM2G150134	42.8061	4.62174	-3.21131	0.000122599	38.3486	0.703142	-5.76921	1.78e-05	peroxidase 29	Resistance	EC:1.11.1.7	no IPS match
GRMZM2G171078	2.82201	9.38608	1.7338	1.34e-13	2.4654	12.6508	2.35933	9.3e-05	peroxidase 52 precursor	Resistance	EC:1.11.1.7	0
GRMZM2G116823	0.034452	0.819737	4.5725	6.35e-10	0	1.17055	9999999	0.00107228	peroxidase 53 expressed	Resistance	EC:1.11.1.7	no IPS match
GRMZM2G117365	0	1.42678	9999999	1.02e-22	0.660234	5.66158	3.10016	3.43e-05	peroxidase 54-like	Resistance	EC:1.11.1.7	IPR000823; IPR002016; IPR010255; G3DSA:1.10.420.10 (GENE3D), G3DSA:1.10.520.10 (GENE3D), PTHR31388 (PANTHER), PTHR31388:SF0 (PANTHER), SignalP-NN(euk) (SIGNALP), tmhmm (TMHMM)
GRMZM2G076562	0.0347743	1.20668	5.11687	4.37e-06	0	1.27711	9999999	0.00526833	peroxidase 5-like	Resistance	EC:1.11.1.7	no IPS match
GRMZM2G176085	0.0816793	0.821939	3.33099	5.38e-09	0.143854	4.36332	4.92275	1.13e-05	peroxidase 73-like	Resistance	EC:1.11.1.7	IPR000823; IPR002016; IPR010255; IPR019793; IPR019794; G3DSA:1.10.420.10 (GENE3D), G3DSA:1.10.520.10 (GENE3D), PTHR31517 (PANTHER)
GRMZM5G822593	0.127559	3.98423	4.96507	3.72e-15	0.188707	9.44954	5.64602	2.87e-23	probable lipoxygenase chloroplastic-like	Resistance	EC:1.13.11.12	IPR000907; IPR001024; IPR001246; IPR008976; IPR013819; IPR020833; IPR020834; G3DSA:1.20.245.10 (GENE3D), G3DSA:3.10.450.60 (GENE3D), G3DSA:4.10.372.10 (GENE3D), G3DSA:4.10.375.10 (GENE3D), PTHR11771:SF2 (PANTHER)
GRMZM5G827121	0.137083	0.769162	2.48824	0.00291971	0.125761	2.51995	4.32464	3.8e-05	resistance protein rga2	Resistance	-	IPR001611; IPR002182; G3DSA:3.80.10.10 (GENE3D), PTHR23155 (PANTHER), PTHR23155:SF110 (PANTHER), SignalP-NN(euk) (SIGNALP), SSF52058 (SUPERFAMILY)
GRMZM2G111928	0.279505	0.606223	1.11697	0.0339219	1.19548	4.20887	1.81584	0.011346	rp3 protein	Resistance	0	G3DSA:3.80.10.10 (GENE3D), PTHR23155 (PANTHER), SSF52047 (SUPERFAMILY), SSF52058 (SUPERFAMILY)
GRMZM2G436448	0.0743907	3.5284	5.56775	6.11e-41	0.176454	10.2469	5.85975	8.51e-22	rust resistance kinase lr10	Resistance	EC:2.7.11.0; EC:2.7.10.0	IPR000719; IPR002290; IPR008271; IPR011009; IPR013320; IPR017441; IPR020635; G3DSA:1.10.510.10 (GENE3D), G3DSA:3.30.200.20 (GENE3D), PTHR24420 (PANTHER), PTHR24420:SF368 (PANTHER), SignalP-NN(euk) (SIGNALP), tmhmm (TMHMM)
GRMZM2G426917	0.118743	2.70557	4.51002	7.79e-13	0.119861	3.10424	4.6948	3.67e-10	rust resistance kinase lr10	Resistance	EC:2.7.11.0; EC:2.7.10.0	IPR000719; IPR002290; IPR008271; IPR011009; IPR013320; IPR017441; IPR020635; IPR025287; G3DSA:1.10.510.10 (GENE3D), G3DSA:3.30.200.20 (GENE3D), PTHR24420 (PANTHER), PTHR24420:SF368 (PANTHER), SignalP-NN(euk) (SIGNALP), tmhmm (TMHMM)
GRMZM2G402631	1.50173	453.492	8.23831	1.58e-24	1.74731	1014.5	9.18142	6.93e-63	thaumatin-like protein	Resistance	0	no IPS match
GRMZM2G108153	1.59527	6.46352	2.01852	0.000368763	1.20328	11.3152	3.23321	4.79e-09	class iii peroxidase 60 precursor	Resistance	EC:1.11.1.7	no IPS match
GRMZM2G092474	6.56746	136.895	4.38159	1.07e-37	4.38921	188.082	5.42126	2.48e-21	thaumatin domain family protein	Resistance	-	IPR001938; IPR017949; PTHR31048 (PANTHER), SignalP-NN(euk) (SIGNALP), tmhmm (TMHMM)
GRMZM2G065617	4.6467	1.90839	-1.28385	7.86e-07	2.83329	0.102615	-4.78716	8.22e-07	udp-glucose:salicylic acid glucosyltransferase	Resistance	-	IPR002213; PTHR11926:SF15 (PANTHER), SSF53756 (SUPERFAMILY)
GRMZM2G374971	8.01263	195.63	4.6097	6.86e-28	4.07175	146.53	5.1694	3.37e-13	zeamatin-like protein	Resistance	-	IPR001938; IPR017949; PTHR31048 (PANTHER), SignalP-NN(euk) (SIGNALP), tmhmm (TMHMM)
GRMZM2G099467	0.2071	19.345	6.54549	7.93e-16	0.193371	15.6893	6.34227	7.47e-23	2og-fe oxygenase family expressed	Response to stress	EC:1.14.11.0	no IPS match
GRMZM2G125669	0.662038	18.8897	4.83454	9.74e-08	0.7655	33.3544	5.44533	9.46e-27	alternative oxidase	Response to stress	-	IPR002680; PTHR31803 (PANTHER), PTHR31803:SF0 (PANTHER), SignalP-NN(euk) (SIGNALP)
GRMZM2G012160	97.551	1156.24	3.56713	5.16e-08	125.776	795.23	2.66052	0.000159269	cysteine proteinase inhibitor	Response to stress	-	no IPS match
GRMZM2G158407	117.313	39.4287	-1.57304	0.000292815	205.702	44.298	-2.21524	0.0190678	defensin-like protein 18	Response to stress	-	IPR003614; IPR008176; G3DSA:3.30.30.10 (GENE3D), SignalP-NN(euk) (SIGNALP), tmhmm (TMHMM), SSF57095 (SUPERFAMILY)
GRMZM2G080839	0.0634512	31.3243	8.94742	1.24e-12	0.0668126	78.0887	10.1908	7.99e-15	fad-binding berberine family protein	Response to stress	EC:1.1.1.158	IPR006094; IPR012951; IPR016166; IPR016167; IPR016169; PTHR32448 (PANTHER), SignalP-NN(euk) (SIGNALP), tmhmm (TMHMM)
GRMZM2G042639	5.12795	61.3626	3.58091	6.8e-161	24.3145	149.59	2.62112	2.54e-08	glutathione s-transferase	Response to stress	EC:2.5.1.18	no IPS match
GRMZM2G428168	0.919364	7.31959	2.99306	4.79e-21	0.587839	8.11989	3.78797	0.0434803	glutathione s-transferase	Response to stress	EC:2.5.1.18	IPR004045; IPR004046; IPR010987; IPR012336; IPR017933; PTHR11260 (PANTHER), PTHR11260:SF41 (PANTHER), PF13417 (PFAM)
GRMZM2G302373	0	0.876599	9999999	2.95e-05	0	5.90096	9999999	2.15e-10	glutathione s-transferase	Response to stress	EC:2.5.1.18	no IPS match
GRMZM2G032856	0.398247	32.0584	6.33089	4.46e-11	0.280432	50.2154	7.48434	2.38e-38	glutathione s-transferase	Response to stress	EC:2.5.1.18	no IPS match
GRMZM2G480439	0.0887067	2.30511	4.69965	3.27e-25	0.0648922	3.36781	5.69762	1.12e-07	glutathione s-transferase	Response to stress	EC:2.5.1.18	no IPS match
GRMZM2G161905	4.73571	40.323	3.08995	1.47e-07	6.02939	44.5159	2.88424	0.00116352	glutathione s-transferase	Response to stress	EC:2.5.1.18	IPR004045; IPR010987; IPR012336; IPR017933; PTHR11260 (PANTHER), PTHR11260:SF16 (PANTHER), PF13417 (PFAM)
GRMZM2G044383	9.81303	49.8704	2.34541	5.56e-08	4.57711	40.0982	3.13103	4.52e-11	glutathione s-transferase	Response to stress	EC:2.5.1.18	no IPS match
GRMZM2G019090	12.7546	51.8832	2.02425	2.53e-06	15.8342	109.867	2.79464	4.33e-10	glutathione s-transferase	Response to stress	EC:2.5.1.18	IPR004045; IPR005955; IPR010987; IPR012336; IPR017933; PTHR11260 (PANTHER), PTHR11260:SF64 (PANTHER), PF13417 (PFAM)
GRMZM2G096269	0.432678	2.4717	2.51414	0.0230782	0.399411	4.50856	3.49672	3.98e-05	glutathione s-transferase 6	Response to stress	EC:2.5.1.18	IPR004045; IPR004046; IPR010987; IPR012336; IPR017933; PTHR11260 (PANTHER), PTHR11260:SF40 (PANTHER), PF13417 (PFAM)
GRMZM2G330635	36.2243	86.4278	1.25454	1.65e-09	29.9219	87.0456	1.54057	0.0004143	glutathione s-transferase expressed	Response to stress	EC:2.5.1.18	IPR004045; IPR004046; IPR010987; IPR012336; IPR017933; PTHR11260 (PANTHER), PTHR11260:SF16 (PANTHER), PF13417 (PFAM)
GRMZM2G161891	0.37648	1.45799	1.95334	0.000368168	0.24751	2.98284	3.59113	0.0056863	glutathione s-transferase expressed	Response to stress	EC:2.5.1.18	IPR004045; IPR004046; IPR010987; IPR012336; IPR017933; PTHR11260 (PANTHER), PTHR11260:SF16 (PANTHER), PF13417 (PFAM)
GRMZM2G475059	0.20627	4.30677	4.384	2.78e-13	3.87446	79.8978	4.36609	7.98e-10	glutathione s-transferase gst 34	Response to stress	EC:2.5.1.18	IPR004045; IPR004046; IPR010987; IPR012336; IPR017933; PTHR11260 (PANTHER), PTHR11260:SF16 (PANTHER), PF13417 (PFAM)
GRMZM2G447632	1.19162	37.2245	4.96525	5.79e-08	0.724672	10.4732	3.85324	0.00433646	glutathione s-transferase gstu6	Response to stress	-	IPR004045; IPR004046; IPR010987; IPR012336; IPR017933; PTHR11260 (PANTHER), PTHR11260:SF16 (PANTHER), PF13417 (PFAM)
GRMZM2G146913	0.722504	3.62637	2.32745	3.71e-14	0.96295	12.0288	3.64289	8.57e-09	glutathione s-transferase gstu6	Response to stress	-	IPR004045; IPR004046; IPR010987; IPR012336; IPR017933; PTHR11260 (PANTHER), PTHR11260:SF16 (PANTHER), PF13417 (PFAM)
GRMZM2G056388	1.19162	37.2245	4.96525	5.79e-08	0.169856	10.4857	5.94797	1.59e-12	glutathione s-transferase gstu6	Response to stress	EC:2.5.1.18	no IPS match
GRMZM2G434541	1.19162	37.2245	4.96525	5.79e-08	1.11209	12.723	3.5161	4.93e-06	glutathione s-transferase gstu6	Response to stress	EC:2.5.1.18	IPR004045; IPR010987; IPR012336; PTHR11260 (PANTHER), PTHR11260:SF16 (PANTHER), PF13417 (PFAM)
GRMZM2G156877	0.244575	26.2865	6.7479	1.44e-54	0.127053	29.887	7.87794	4.21e-26	glutathione transferase f4	Response to stress	EC:2.5.1.18	IPR004046; IPR010987; IPR017933; PTHR11260 (PANTHER), PTHR11260:SF38 (PANTHER)
GRMZM2G366532	53.371	122.085	1.19375	9.43e-18	51.692	24.925	-1.05235	0.0365231	heat shock cognate 70 kda	Response to stress	-	0
GRMZM5G833699	44.0352	160.419	1.86512	7.36e-27	86.2373	10.6344	-3.01957	0.0100414	heat shock protein 90	Response to stress	-	no IPS match
GRMZM2G450153	1.33246	3.22051	1.2732	0.0359236	2.49691	0.429315	-2.54004	0.0220428	heat shock protein binding protein	Response to stress	EC:3.4.11.0	IPR001930; PTHR11533:SF83 (PANTHER)
GRMZM2G338131	0.230503	0.663083	1.5244	6.12e-06	0.291737	2.0894	2.84035	0.000195144	in2-1 protein	Response to stress	EC:2.5.1.18	IPR004045; IPR010987; IPR012336; IPR017933; PTHR11260 (PANTHER), PTHR11260:SF14 (PANTHER), PF13409 (PFAM), PF13417 (PFAM)
GRMZM2G162486	19.2717	73.5607	1.93245	1.11e-10	22.2022	121.186	2.44846	0.00136203	in2-1 protein	Response to stress	EC:2.5.1.18	IPR004045; IPR010987; IPR012336; IPR017933; PTHR11260 (PANTHER), PTHR11260:SF14 (PANTHER), PF13410 (PFAM), PF13417 (PFAM)
GRMZM2G413897	0.770076	2.23475	1.53704	0.000466815	0.605548	3.44482	2.50812	0.0467251	kda heat shock protein	Response to stress	-	tmhmm (TMHMM)
GRMZM2G096475	21.6514	109.141	2.33367	1.98e-17	11.6806	92.8659	2.99104	0.0490803	late embryogenesis abundant protein 3	Response to stress	0	PTHR23241 (PANTHER), PTHR23241:SF33 (PANTHER)
GRMZM2G050607	1.07788	3.52769	1.71053	3.43e-05	0.714929	10.3514	3.85589	1.04e-07	late embryogenesis abundant protein lea14-a	Response to stress	-	IPR004864; IPR013783; IPR013990; PD010978 (PRODOM), PTHR31459 (PANTHER), PTHR31459:SF0 (PANTHER), SSF117070 (SUPERFAMILY)
GRMZM2G028821	2.63924	9.31783	1.81987	8.66e-08	2.51676	10.4462	2.05333	0.000742486	probable glutathione s-transferase gstu6-like	Response to stress	EC:2.5.1.18	IPR004045; IPR004046; IPR010987; IPR012336; IPR017933; PTHR11260 (PANTHER), PTHR11260:SF16 (PANTHER), PF13417 (PFAM)
GRMZM2G472248	11.5856	25.3224	1.12808	5.35e-07	13.5544	134.891	3.31496	0.000387175	protein induced upon tuberization	Response to stress	0	no IPS match
GRMZM2G145407	0.0953068	0.977345	3.35822	0.0122509	0.166796	3.98047	4.57678	0.00203694	protein tify 9-like	Response to stress	-	no IPS match
GRMZM2G300965	19.4169	41.0183	1.07895	6.04e-19	26.8045	56.232	1.06892	0.0256977	respiratory burst oxidase homolog protein b-like	Response to stress	EC:1.6.3.1; EC:1.11.1.7	0
GRMZM2G016145	17.065	7.49518	-1.18701	0.0194166	24.0169	4.34995	-2.46498	4.43e-08	response regulator	Response to stress	-	IPR001789; IPR011006; G3DSA:3.40.50.2300 (GENE3D), PTHR26402 (PANTHER), PTHR26402:SF256 (PANTHER)
GRMZM2G118884	0.745085	2.06508	1.47072	0.00444997	0.447279	2.33975	2.38711	0.0111763	salt tolerance-like protein	Response to stress	-	IPR000315; PTHR31892 (PANTHER)
GRMZM2G325589	2.33998	6.30422	1.42982	2.54e-09	1.45499	0.107818	-3.75434	0.0480807	senescence-associated protein	Response to stress	-	0
GRMZM2G104626	0.754439	2.90199	1.94357	3.45e-07	0.595369	2.1424	1.84738	0.0126643	senescence-associated protein 15	Response to stress	-	SignalP-NN(euk) (SIGNALP)
GRMZM2G074743	0.0176922	5.70437	8.33281	1.43e-13	0.0826656	21.0266	7.99071	5.14e-12	alternative oxidase	Response to stress	-	tmhmm (TMHMM)
AC196417.3_FG008	103.162	41.336	-1.31944	0.020242	125.424	53.5417	-1.22808	0.0059629	defensin	Response to stress	-	IPR008176; G3DSA:3.30.30.10 (GENE3D), SignalP-NN(euk) (SIGNALP), SSF57095 (SUPERFAMILY)
GRMZM2G104843	2.37414	4.83447	1.02595	0.0111871	1.37632	4.39509	1.67508	0.0129404	tassel seed1	Response to stress	EC:1.13.11.12	0
GRMZM2G156632	16.4656	252.821	3.94059	0.00173823	24.9005	994.967	5.3204	3.54e-23	wound-induced serine protease inhibitor	Response to stress	-	IPR000877; SignalP-NN(euk) (SIGNALP), tmhmm (TMHMM)
GRMZM2G162158	0.402375	3.76373	3.22555	0.0123269	0.366119	6.98466	4.25381	3.59e-10	leucoanthocyanidin dioxygenase	Secondary Metabolism	EC:1.14.11.19	IPR005123; IPR026992; G3DSA:2.60.120.330 (GENE3D), PTHR10209 (PANTHER), PTHR10209:SF55 (PANTHER), SSF51197 (SUPERFAMILY)
GRMZM2G099297	1.06327	11.7046	3.4605	6.89e-09	0.364723	11.9959	5.03959	1.04e-18	o-methyltransferase zrp4	Secondary Metabolism	-	IPR001077; IPR011991; G3DSA:3.40.50.150 (GENE3D), PTHR11746 (PANTHER), PTHR11746:SF53 (PANTHER), SSF46785 (SUPERFAMILY), SSF53335 (SUPERFAMILY)
GRMZM2G075333	3.72246	21.1027	2.5031	6.58e-21	9.96119	64.3328	2.69116	8.58e-11	4-coumarate-CoA ligase	Secondary Metabolism	EC:6.2.1.12	no IPS match
GRMZM2G098569	28.6505	88.7192	1.63068	5.29e-07	50.6985	194.139	1.93707	8.83e-05	farnesyl pyrophosphate synthetase	Secondary Metabolism	EC:2.5.1.10; EC:2.5.1.1	0
GRMZM2G056975	0.160836	4.19611	4.70539	9.38e-10	22.4004	51.9269	1.21296	0.0178254	1-deoxy-d-xylulose 5-phosphate reductoisomerase	Secondary Metabolism	EC:1.1.1.267	no IPS match
GRMZM2G174192	0.548497	2.32883	2.08605	2.9e-06	0.256852	4.22713	4.04067	9.66e-06	anthocyanidin 3-o-glucosyltransferase	Secondary Metabolism	EC:2.4.1.115	no IPS match
GRMZM2G051683	1.10396	4.25328	1.94589	5.38e-09	1.07891	7.76199	2.84686	1.82e-06	anthocyanidin -o-glucosyltransferase	Secondary Metabolism	-	no IPS match
GRMZM2G021277	0.0077126	1.78287	7.85277	8.63e-06	0.0283881	3.70661	7.02867	2.29e-13	aromatic-l-amino-acid decarboxylase-like	Secondary Metabolism	EC:4.1.1.0	no IPS match
GRMZM2G021388	0.00982624	3.97877	8.66147	3.43e-11	0.0526408	4.51449	6.42224	8.43e-16	aromatic-l-amino-acid decarboxylase-like	Secondary Metabolism	EC:4.1.1.0	IPR002129; IPR010977; IPR015421; IPR015422; IPR015424; IPR021115; G3DSA:1.20.1340.10 (GENE3D), PTHR11999 (PANTHER), PTHR11999:SF11 (PANTHER)
GRMZM2G068917	1.07194	11.338	3.40288	4.24e-16	0.788278	9.63232	3.61111	0.000143928	bifunctional dihydroflavonol 4-reductase flavanone 4-reductase-like	Secondary Metabolism	-	no IPS match
GRMZM2G423331	0.0289617	11.9184	8.68483	8.8e-21	0	26.9935	9999999	5.56e-27	caffeic acid o-methyltransferase	Secondary Metabolism	EC:2.1.1.149; EC:2.1.1.76	no IPS match
GRMZM2G422750	11.6355	39.2993	1.75598	8.71e-07	7.75653	73.0065	3.23454	6.03e-05	chalcone synthase	Secondary Metabolism	EC:2.3.1.74	IPR001099; IPR012328; IPR016038; IPR016039; IPR018088; PTHR31565 (PANTHER)
GRMZM2G425249	4.19692	26.3401	2.64986	4.49e-05	4.17925	19.838	2.24695	5.12e-05	choline kinase	Secondary Metabolism	EC:2.7.1.0	no IPS match
AC198937.4_FG003	0.0582903	4.36168	6.22548	1.85e-07	0.0788262	1.63354	4.37318	0.0010584	chorismate chloroplastic-like	Secondary Metabolism	EC:5.4.99.5	IPR008238; IPR020822; PTHR21145:SF0 (PANTHER), SignalP-NN(euk) (SIGNALP), tmhmm (TMHMM)
GRMZM2G010468	0.249306	1.128	2.17777	0.000925129	0.354615	7.21456	4.34659	1.38e-12	cinnamate 4-hydroxylase	Secondary Metabolism	EC:1.14.13.11	no IPS match
GRMZM2G099420	0.497097	19.5551	5.29788	3.46e-10	0.59661	30.4028	5.67127	0.00312979	cinnamoyl reductase	Secondary Metabolism	EC:1.2.1.44	SignalP-NN(euk) (SIGNALP), tmhmm (TMHMM)
GRMZM2G107076	4.16094	2.01884	-1.04338	0.037805	1.81333	0.0419961	-5.43224	0.009029	cinnamoyl- reductase	Secondary Metabolism	EC:1.2.1.44	IPR001509; IPR016040; PTHR10366 (PANTHER), PTHR10366:SF9 (PANTHER), SSF51735 (SUPERFAMILY)
AC234163.1_FG002	0	0.155756	9999999	0.00288884	0	0.820618	9999999	0.00627158	cinnamyl alcohol dehydrogenase	Secondary Metabolism	EC:1.1.1.90	IPR002085; IPR002328; IPR011032; IPR013149; IPR013154; IPR016040; G3DSA:3.90.180.10 (GENE3D), PTHR11695:SF261 (PANTHER), SSF51735 (SUPERFAMILY)
GRMZM2G179981	17.3802	50.1696	1.52937	7.84e-07	23.2631	86.7344	1.89856	0.000289581	cinnamyl alcohol dehydrogenase	Secondary Metabolism	EC:1.1.1.1	no IPS match
GRMZM2G013726	0.0739133	3.41214	5.5287	3.44e-08	0.122808	14.6018	6.8936	3.43e-09	dihydroflavonol-4-reductase	Secondary Metabolism	EC:1.1.1.219	IPR001509; IPR016040; PTHR10366 (PANTHER), PTHR10366:SF9 (PANTHER), SSF51735 (SUPERFAMILY)
GRMZM2G016922	0.00377258	0.783768	7.69873	9.27e-32	0	2.5771	9999999	2.06e-19	terpene synthase	Secondary Metabolism	EC:4.2.3.19	IPR001906; IPR005630; IPR008930; IPR008949; G3DSA:1.50.10.20 (GENE3D), PTHR31739 (PANTHER), PTHR31739:SF0 (PANTHER), PF13243 (PFAM)
GRMZM2G391312	0.0266764	0.640474	4.5855	2.01e-08	0.0558479	3.74545	6.06749	2.05e-22	terpene synthase	Secondary Metabolism	EC:4.2.3.19	IPR001906; IPR005630; IPR008930; IPR008949; G3DSA:1.50.10.20 (GENE3D), PTHR31739 (PANTHER), PTHR31739:SF0 (PANTHER)
GRMZM2G062396	2.22704	6.38651	1.5199	6.32e-05	1.77831	10.101	2.50592	6.73e-07	flavanone 3-hydroxylase	Secondary Metabolism	EC:1.14.11.9	no IPS match
GRMZM2G152179	2.55294	17.7016	2.79364	7.75e-10	1.97483	9.88442	2.32343	0.000506347	flavonol 4-sulfotransferase	Secondary Metabolism	EC:2.8.2.0	IPR000863; G3DSA:3.40.50.300 (GENE3D), PTHR11783 (PANTHER), PTHR11783:SF1 (PANTHER), SSF52540 (SUPERFAMILY)
GRMZM2G102550	0.139368	8.77928	5.97713	1.37e-11	0.32156	12.5668	5.28838	9.06e-14	geranylgeranyl diphosphate synthase	Secondary Metabolism	EC:2.5.1.10; EC:2.5.1.29; EC:2.5.1.1	IPR000092; IPR008949; IPR017446; PTHR12001:SF8 (PANTHER)
GRMZM2G320786	0.00931922	12.5275	10.3926	1.38e-19	0.0436668	89.891	11.0074	5.65e-08	laccase family protein	Secondary Metabolism	-	IPR001117; IPR002355; IPR008972; IPR011706; IPR011707; IPR017761; PTHR11709 (PANTHER), PTHR11709:SF24 (PANTHER), SignalP-NN(euk) (SIGNALP), tmhmm (TMHMM)
GRMZM2G169033	0.162478	34.8984	7.74677	1.67e-11	0.13467	21.7177	7.3333	1.55e-16	laccase family protein	Secondary Metabolism	-	IPR001117; IPR002355; IPR008972; IPR011706; IPR011707; IPR017761; PTHR11709 (PANTHER), PTHR11709:SF24 (PANTHER), SignalP-NN(euk) (SIGNALP), tmhmm (TMHMM)
GRMZM2G336824	0.589477	114.554	7.60237	5.55e-19	0.0690133	18.7444	8.08537	1.91e-06	o-methyltransferase zrp4	Secondary Metabolism	-	IPR001077; IPR011991; IPR012967; IPR016461; G3DSA:3.40.50.150 (GENE3D), PTHR11746 (PANTHER), PTHR11746:SF53 (PANTHER), SSF46785 (SUPERFAMILY), SSF53335 (SUPERFAMILY)
GRMZM2G311036	0.589477	114.554	7.60237	5.55e-19	0.359929	138.978	8.59292	1.7e-41	o-methyltransferase zrp4	Secondary Metabolism	-	IPR001077; IPR011991; IPR012967; IPR016461; G3DSA:3.40.50.150 (GENE3D), PTHR11746 (PANTHER), PTHR11746:SF53 (PANTHER), SSF46785 (SUPERFAMILY), SSF53335 (SUPERFAMILY)
GRMZM2G127418	0.363541	52.8513	7.18368	5.16e-08	0.356783	62.8095	7.45979	6.77e-07	o-methyltransferase zrp4	Secondary Metabolism	-	0
GRMZM2G141026	0.0290149	0.420369	3.85679	0.000113208	0	1.30347	9999999	0.000917847	o-methyltransferase zrp4	Secondary Metabolism	-	IPR001077; IPR011991; IPR012967; IPR016461; G3DSA:3.40.50.150 (GENE3D), PTHR11746 (PANTHER), PTHR11746:SF53 (PANTHER), SSF46785 (SUPERFAMILY), SSF53335 (SUPERFAMILY)
GRMZM2G093092	0.0485351	1.16563	4.58593	1.1e-09	0.0965122	80.5226	9.70447	9.84e-58	o-methyltransferase zrp4	Secondary Metabolism	-	IPR001077; IPR011991; IPR012967; IPR016461; G3DSA:3.40.50.150 (GENE3D), PTHR11746 (PANTHER), PTHR11746:SF53 (PANTHER), SignalP-NN(euk) (SIGNALP), SSF46785 (SUPERFAMILY), SSF53335 (SUPERFAMILY)
GRMZM2G160541	1.07516	9.7984	3.188	1.39e-11	13.5751	68.2954	2.33082	4.77e-08	phenylalanine ammonia-lyase	Secondary Metabolism	EC:4.3.1.24	no IPS match
GRMZM2G334660	0.111978	4.20886	5.23214	3.34e-10	0.0599222	7.2793	6.92457	9.81e-16	phenylalanine ammonia-lyase	Secondary Metabolism	EC:4.3.1.24	0
GRMZM2G081582	9.15981	24.6477	1.42807	6.72e-06	13.5751	68.2954	2.33082	4.77e-08	phenylalanine ammonia-lyase	Secondary Metabolism	EC:4.3.1.24	IPR001106; IPR005922; IPR008948; IPR022313; IPR023144; IPR024083; G3DSA:1.20.200.10 (GENE3D), PTHR32364 (PANTHER), PTHR32364:SF2 (PANTHER)
GRMZM2G063917	0.469198	3.34688	2.83455	8.96e-11	0.281252	2.81227	3.3218	1.79e-05	phenylalanine ammonia-lyase	Secondary Metabolism	EC:4.3.1.24	IPR001106; IPR005922; IPR008948; IPR022313; IPR023144; IPR024083; G3DSA:1.20.200.10 (GENE3D), PTHR32364 (PANTHER), PTHR32364:SF2 (PANTHER)
GRMZM2G028306	0.131707	15.6087	6.88887	5.2e-23	5.39024	1564.03	8.1807	7.01e-61	terpene synthase	Secondary Metabolism	EC:4.2.3.19	0
GRMZM2G127087	4.61925	531.376	6.84593	1.44e-11	5.39024	1564.03	8.1807	7.01e-61	terpene synthase	Secondary Metabolism	EC:4.2.3.19	0
AC214360.3_FG001	0.701936	56.9186	6.34142	9.38e-19	0.61088	57.9431	6.5676	2.63e-39	terpene synthase metal binding domain containing expressed	Secondary Metabolism	EC:4.2.3.19	no IPS match
GRMZM2G028677	0.89349	27.7836	4.95864	1.83e-39	1.02119	38.2882	5.22857	1.65e-26	cinnamate 4-hydroxylase	Secondary Metabolism	EC:1.14.13.11	IPR001128; IPR002401; IPR017972; PTHR24298 (PANTHER)
GRMZM2G178209	0.237342	3.24519	3.77326	2.53e-06	0.148254	3.74194	4.65765	0.00038097	udp-glucose: flavonoid 7-o-glucosyltransferase	Secondary Metabolism	EC:2.4.1.17; EC:2.4.1.215; EC:2.4.1.203	IPR002213; G3DSA:3.40.50.2000 (GENE3D), PTHR11926:SF15 (PANTHER), SSF53756 (SUPERFAMILY)
GRMZM2G175076	3.92225	40.8288	3.37984	8.97e-17	3.20799	80.355	4.64665	1.24e-10	chalcone--flavonone isomerase	Secondary Metabolism	EC:5.5.1.6	SignalP-NN(euk) (SIGNALP)
GRMZM2G152175	0.559832	1.95108	1.80121	1.92e-10	0.254578	6.01932	4.56342	9.46e-11	dihydroflavonol-4-reductase	Secondary Metabolism	EC:1.1.1.219	IPR001509; IPR016040; PTHR10366 (PANTHER), PTHR10366:SF9 (PANTHER), SSF51735 (SUPERFAMILY)
GRMZM2G147245	1.05299	9.39191	3.15692	1.26e-14	1.2658	15.1053	3.57694	0.000136207	trans-cinnamate 4-monooxygenase	Secondary Metabolism	EC 1.14.13.11	IPR001128; IPR002401; IPR017972; PTHR24298 (PANTHER)
AC212219.3_FG005	0.00826527	1.97524	7.90075	1.71e-11	0.0427969	7.37721	7.42943	1.5e-12	leucoanthocyanidin dioxygenase	Secondary Metabolism	EC:1.14.11.19	no IPS match
GRMZM2G075253	0.476741	1.42839	1.58311	5.08e-05	0.602415	11.9208	4.30658	3.46e-14	adp-ribosylation factor 1	Signal transduction	-	IPR006687; IPR006689; IPR024156; G3DSA:3.40.50.300 (GENE3D), PTHR11711 (PANTHER), SignalP-NN(euk) (SIGNALP), SSF52540 (SUPERFAMILY)
GRMZM2G138396	0.292874	1.63126	2.47763	8.07e-06	0.710554	2.12051	1.57739	0.0173377	ap2 domain containing protein	Signal transduction	-	IPR001471; IPR016177; PTHR31190 (PANTHER), PTHR31190:SF0 (PANTHER)
GRMZM2G369472	0.0510868	0.537487	3.39521	3.43e-06	0.116012	2.70265	4.54203	0.00470595	ap2 domain containing protein	Signal transduction	-	IPR001471; IPR016177; PTHR31190 (PANTHER), PTHR31190:SF0 (PANTHER)
GRMZM2G466044	0.12873	2.2512	4.12828	1.81e-05	0.0964339	2.58065	4.74205	5.63e-05	ap2 erebp transcription factor superfamily protein	Signal transduction	-	IPR001471; IPR016177; PTHR31190 (PANTHER), PTHR31190:SF0 (PANTHER)
GRMZM2G076896	0.0398737	1.21766	4.93253	3.04e-10	0.105945	2.98103	4.81443	9.16e-07	ap2 erebp transcription factor superfamily protein	Signal transduction	-	IPR001471; IPR016177; PTHR31190 (PANTHER), PTHR31190:SF0 (PANTHER)
GRMZM2G100727	0.200697	2.76057	3.78188	2.69e-20	0.474006	8.31759	4.13319	4.67e-06	ap2 erebp transcription factor superfamily protein	Signal transduction	-	no IPS match
GRMZM2G080516	3.72634	10.0214	1.42726	6.35e-06	3.58713	15.0797	2.0717	4.12e-05	ap2 erebp transcription factor superfamily protein	Signal transduction	-	no IPS match
GRMZM2G087059	0.530507	3.13051	2.56096	9.43e-07	0.291422	3.92979	3.75327	0.00274949	ap2 erf domain-containing transcription factor	Signal transduction	-	IPR001471; IPR016177; PTHR31677 (PANTHER), SignalP-NN(euk) (SIGNALP)
GRMZM2G126079	0.873812	8.2689	3.2423	7.44e-20	1.23738	21.8423	4.14176	4e-17	arf gtpase-activating domain family protein	Signal transduction	-	IPR001164 (PRINTS); PTHR23180 (PANTHER), PTHR23180:SF58 (PANTHER), SSF57863 (SUPERFAMILY)
GRMZM2G094892	0.416924	3.40633	3.03036	5.55e-25	0.445694	4.02844	3.17609	2.43e-05	bhlh transcription factor-like	Signal transduction	-	IPR011598; PTHR12565 (PANTHER), PTHR12565:SF7 (PANTHER)
GRMZM5G800586	4.38545	157.21	5.16382	6.05e-17	2.93872	252.886	6.42716	3.92e-37	burp domain-containing protein	Signal transduction	-	IPR004873; PTHR31236 (PANTHER), PTHR31236:SF0 (PANTHER), SignalP-NN(euk) (SIGNALP)
GRMZM2G069176	0	1.04346	9999999	3.29e-08	0	2.06399	9999999	0.0016326	c2h2 zinc finger transcription factor	Signal transduction	-	IPR007087; IPR015880; PTHR26374 (PANTHER), PTHR26374:SF121 (PANTHER), PF13912 (PFAM), SSF57667 (SUPERFAMILY)
AC225718.2_FG006	8.02059	25.7563	1.68315	0.00063054	2.49271	16.2512	2.70476	8.96e-08	calcium binding protein with ef-hand motif	Signal transduction	-	no IPS match
GRMZM2G088819	0.471914	7.32703	3.95663	1.28e-09	0.252197	12.7559	5.66047	3.28e-12	calcium-binding protein cml42	Signal transduction	-	IPR002048; IPR011992; IPR018247; PTHR10891 (PANTHER), PTHR10891:SF238 (PANTHER), SSF47473 (SUPERFAMILY)
GRMZM2G423129	0.582785	2.88476	2.30741	1.83e-11	0.645305	4.81874	2.9006	2.95e-05	calcium-binding protein kic-like	Signal transduction	-	no IPS match
GRMZM2G156238	12.2279	30.4505	1.31629	3.46e-23	9.65005	37.6563	1.96428	0.00347329	calcium-dependent lipid-binding domain-containing protein	Signal transduction	-	0
GRMZM2G028926	1.65188	4.37917	1.40654	1.36e-14	0.682028	6.04721	3.14837	2.05e-11	calcium-dependent protein kinase	Signal transduction	EC:2.7.11.0	SignalP-NN(euk) (SIGNALP)
GRMZM2G152891	5.44243	13.6797	1.32971	0.0228241	6.13618	25.0681	2.03044	0.0144762	calmodulin	Signal transduction	EC:1.3.1.74	IPR002048 (SMART); IPR011992 (G3DSA:1.10.238.GENE3D); IPR018247 (PROSITE); PTHR23050 (PANTHER), SSF47473 (SUPERFAMILY)
GRMZM2G444621	1.65712	4.45638	1.42719	0.000126107	0.734347	12.7386	4.1166	1.1e-06	calmodulin	Signal transduction	EC:1.3.1.74	no IPS match
GRMZM2G056467	0.450917	3.01359	2.74055	2.59e-15	0.224464	5.30832	4.5637	4.55e-05	calmodulin binding protein	Signal transduction	0	IPR012442
GRMZM2G054900	1.36275	16.0317	3.55633	0.0448024	0.627217	5.52368	3.13859	3.68e-05	calmodulin-binding protein	Signal transduction	-	PTHR31250 (PANTHER), PTHR31250:SF0 (PANTHER)
GRMZM2G031876	0.227495	1.83422	3.01126	7.01e-25	0.255993	1.5708	2.61733	0.0150284	calmodulin-binding protein	Signal transduction	-	no IPS match
GRMZM2G176472	0.349683	13.1131	5.22882	6.84e-14	0.489488	21.4248	5.45186	2.4e-32	calmodulin-binding protein	Signal transduction	-	SignalP-NN(euk) (SIGNALP)
GRMZM2G466563	0.0162509	0.959685	5.88397	8.4e-28	0.0556826	5.12181	6.52328	8.56e-24	calmodulin-binding protein	Signal transduction	0	IPR012416; PTHR31713 (PANTHER), PTHR31713:SF0 (PANTHER)
GRMZM2G177050	0.488488	1.85734	1.92684	0.00432242	0.269939	2.41743	3.16276	0.0046108	cbl-interacting serine threonine-protein kinase 11	Signal transduction	EC:2.7.11.0	IPR000719; IPR002290; IPR004041; IPR008271; IPR011009; IPR017441; IPR018451; G3DSA:1.10.510.10 (GENE3D), G3DSA:3.30.200.20 (GENE3D), PTHR24343 (PANTHER), PTHR24343:SF66 (PANTHER)
GRMZM2G157510	2.6378	5.89929	1.16121	0.000891706	2.11122	6.08383	1.5269	0.0197421	cyclin dependent kinase inhibitor	Signal transduction	-	no IPS match
GRMZM2G334165	2.02609	6.28908	1.63415	6.38e-06	1.54591	7.32489	2.24435	0.0010809	cysteine-rich receptor-like protein kinase 10-like	Signal transduction	EC:2.7.11.0	IPR000719; IPR001245; IPR008271; IPR011009; IPR013320; G3DSA:1.10.510.10 (GENE3D), G3DSA:3.30.200.20 (GENE3D), PTHR24420 (PANTHER), PTHR24420:SF412 (PANTHER)
GRMZM2G140752	0.317179	3.11476	3.29575	3.37e-47	0.106634	2.69208	4.65799	8.57e-09	cysteine-rich receptor-like protein kinase 10-like	Signal transduction	EC:2.7.11.0; EC:2.7.10.0	IPR000719; IPR002290; IPR002902; IPR008271; IPR011009; IPR013320; IPR020635; G3DSA:1.10.510.10 (GENE3D), G3DSA:3.30.200.20 (GENE3D), PTHR24420 (PANTHER), PTHR24420:SF314 (PANTHER), SignalP-NN(euk) (SIGNALP), tmhmm (TMHMM)
GRMZM2G309258	0.317812	0.908169	1.51479	0.00567974	0.214281	1.64545	2.94091	0.00556906	cysteine-rich receptor-like protein kinase 10-like	Signal transduction	EC:2.7.10.0; EC:2.7.11.0	IPR000719; IPR001245; IPR002290; IPR008271; IPR011009; IPR013320; IPR020635; G3DSA:1.10.510.10 (GENE3D), G3DSA:3.30.200.20 (GENE3D), PTHR24420 (PANTHER), PTHR24420:SF314 (PANTHER)
GRMZM2G387381	0.329488	1.72877	2.39145	1.88e-13	1.03036	7.24624	2.81409	2.21e-06	cysteine-rich receptor-like protein kinase 25-like	Signal transduction	EC:2.7.11.0	IPR002902; PTHR32201 (PANTHER), SignalP-NN(euk) (SIGNALP)
GRMZM2G074611	0.729395	8.3331	3.51408	1.96e-11	0.9237	28.417	4.94319	8.52e-19	dirigent-like protein	Signal transduction	0	IPR004265; PTHR21495 (PANTHER), PTHR21495:SF27 (PANTHER)
GRMZM2G028397	1.07123	2.75931	1.36504	0.000185251	1.03168	11.9277	3.53124	0.000456927	dna-binding protein escarola-like	Signal transduction	-	no IPS match
GRMZM2G089949	2.27886	1.08563	-1.06978	0.00192583	2.36024	4.82868	1.03269	0.0244376	dof zinc finger	Signal transduction	-	no IPS match
GRMZM2G108865	1.04237	0.481249	-1.11501	0.0228241	1.17063	3.30561	1.49763	0.0240345	dof zinc finger	Signal transduction	-	IPR003851; PTHR31992 (PANTHER), PTHR31992:SF0 (PANTHER)
GRMZM2G312661	2.27065	12.1843	2.42384	1.83e-14	2.30561	24.2876	3.397	1.42e-07	ef hand family expressed	Signal transduction	-	IPR002048; IPR011992; IPR018247; PTHR10891 (PANTHER), PTHR10891:SF43 (PANTHER), PF13405 (PFAM), SSF47473 (SUPERFAMILY)
GRMZM2G459663	0.418596	3.01252	2.84734	2.57e-09	0.207899	5.27803	4.66604	0.000548924	ef hand family protein	Signal transduction	-	tmhmm (TMHMM)
GRMZM2G053833	0.0686877	0.571978	3.05784	0.00668104	0.0512637	2.30122	5.48832	0.00335396	ef hand family protein	Signal transduction	-	IPR002048; IPR011992; IPR018247; PTHR10891 (PANTHER), PTHR10891:SF137 (PANTHER), PF13405 (PFAM), SignalP-NN(euk) (SIGNALP), tmhmm (TMHMM), SSF47473 (SUPERFAMILY)
GRMZM2G015912	0.439495	5.80717	3.72392	5.79e-07	0.345087	4.86833	3.81839	0.0167671	ef hand family protein	Signal transduction	-	no IPS match
GRMZM2G304897	0.309161	2.15571	2.80173	2.85e-16	0.454156	3.32036	2.87008	0.000137153	g-type lectin s-receptor-like serine threonine-protein kinase at1g34300-like	Signal transduction	EC:2.7.11.0; EC:2.7.10.0	IPR000719; IPR000742; IPR000858; IPR001480; IPR002290; IPR003609; IPR008271; IPR011009; IPR013320; IPR017441; IPR020635; IPR024171; G3DSA:1.10.510.10 (GENE3D), G3DSA:3.30.200.20 (GENE3D), PTHR24420 (PANTHER), PTHR24420:SF387 (PANTHER), SignalP-NN(euk) (SIGNALP), tmhmm (TMHMM)
GRMZM2G113158	1.42932	3.73254	1.38483	1.23e-05	1.3637	4.00937	1.55585	0.039611	g-type lectin s-receptor-like serine threonine-protein kinase at1g34300-like	Signal transduction	EC:2.7.11.0; EC:2.7.10.0	IPR000719; IPR000858; IPR001480; IPR002290; IPR008271; IPR011009; IPR013320; IPR017441; IPR020635; IPR024171; G3DSA:1.10.510.10 (GENE3D), G3DSA:3.30.200.20 (GENE3D), PTHR24420 (PANTHER), PTHR24420:SF141 (PANTHER), SignalP-NN(euk) (SIGNALP), tmhmm (TMHMM)
GRMZM2G406601	0.353304	1.56842	2.15033	6.05e-09	0.191981	1.38766	2.85362	0.0305759	g-type lectin s-receptor-like serine threonine-protein kinase at1g34300-like	Signal transduction	EC:2.7.11.0; EC:2.7.10.0	IPR000719; IPR002290; IPR008271; IPR011009; IPR013320; IPR017441; IPR020635; G3DSA:1.10.510.10 (GENE3D), G3DSA:3.30.200.20 (GENE3D), PTHR24420 (PANTHER), PTHR24420:SF227 (PANTHER), SignalP-NN(euk) (SIGNALP), tmhmm (TMHMM)
GRMZM2G009166	0.543524	3.77103	2.79454	6.66e-15	0.4321	3.21438	2.8951	5.84e-06	g-type lectin s-receptor-like serine threonine-protein kinase at5g35370-like	Signal transduction	EC:2.7.11.0; EC:2.7.10.0	IPR000719; IPR001480; IPR002290; IPR003609; IPR008271; IPR011009; IPR013320; IPR017441; IPR020635; G3DSA:1.10.510.10 (GENE3D), G3DSA:3.30.200.20 (GENE3D), PTHR24420 (PANTHER), PTHR24420:SF398 (PANTHER), SignalP-NN(euk) (SIGNALP), tmhmm (TMHMM)
GRMZM2G378452	2.06872	4.17818	1.01414	5.48e-06	1.11316	5.36065	2.26775	1.45e-06	g-type lectin s-receptor-like serine threonine-protein kinase b120-like	Signal transduction	EC:2.7.11.0	0
GRMZM2G017164	0.519966	1.3887	1.41725	0.000291842	1.39638	4.84231	1.79401	0.0021893	g-type lectin s-receptor-like serine threonine-protein kinase rlk1-like	Signal transduction	EC:2.7.11.0	no IPS match
GRMZM2G017414	1.46177	3.37274	1.20621	2.29e-08	2.42071	5.89279	1.28352	0.0143956	hlh dna-binding domain superfamily protein	Signal transduction	-	IPR011598 (PROFILE); IPR025610 (PFAM); PTHR13902 (PANTHER), PTHR13902:SF5 (PANTHER)
GRMZM2G132550	0.0498163	1.88045	5.23831	2.29e-20	0.0725721	2.96928	5.35455	8.55e-08	hlh dna-binding domain superfamily protein	Signal transduction	-	IPR011598; PTHR12565 (PANTHER)
GRMZM2G396527	0.634155	3.21868	2.34356	8.99e-05	0.972404	11.1996	3.52575	0.000797199	homeobox dna-binding and leucine zipper domain family protein	Signal transduction	-	no IPS match
GRMZM2G127776	0.792706	2.71638	1.77683	0.0124969	0.561622	6.27742	3.4825	0.0241005	homeodomain leucine zipper protein	Signal transduction	-	no IPS match
GRMZM2G065394	9.78132	4.16215	-1.2327	0.00562048	3.62014	0.898245	-2.01087	0.000981633	iq calmodulin-binding motif family protein	Signal transduction	-	IPR000048; PTHR32295 (PANTHER), PTHR32295:SF0 (PANTHER)
GRMZM2G443829	0.0196529	0.554122	4.81739	8.96e-07	0.053833	0.656269	3.60772	0.0143664	lectin receptor kinase	Signal transduction	EC:2.7.10.0	IPR000719; IPR001220; IPR002290; IPR008271; IPR008985; IPR011009; IPR013320; IPR017441; IPR020635; G3DSA:1.10.510.10 (GENE3D), G3DSA:3.30.200.20 (GENE3D), PTHR24420 (PANTHER), PTHR24420:SF169 (PANTHER), SignalP-NN(euk) (SIGNALP), tmhmm (TMHMM)
GRMZM2G466298	0.214183	1.48636	2.79487	5.43e-17	0.130672	2.53069	4.27551	9.84e-09	lectin-like protein kinase	Signal transduction	EC:2.7.11.0	no IPS match
GRMZM5G815077	0.0446367	0.671467	3.91101	9.79e-11	0.0737357	1.80198	4.61108	1.5e-06	leucine zipper	Signal transduction	-	IPR004140; IPR016159
GRMZM2G177883	0.128452	3.56356	4.79402	4.41e-15	0.258492	9.44612	5.19153	3.53e-19	leucine-rich repeat receptor-like protein kinase family protein	Signal transduction	EC:2.7.11.0; EC:2.7.10.0	IPR000719; IPR001611; IPR002290; IPR003591; IPR008271; IPR011009; IPR013210; IPR017441; IPR020635; PR00019 (PRINTS), G3DSA:1.10.510.10 (GENE3D), G3DSA:3.30.200.20 (GENE3D), G3DSA:3.80.10.10 (GENE3D), PTHR24420 (PANTHER), PTHR24420:SF397 (PANTHER), PF13516 (PFAM), PF13855 (PFAM), tmhmm (TMHMM), SSF52047 (SUPERFAMILY), SSF52058 (SUPERFAMILY)
GRMZM2G174128	0.0303421	1.93546	5.99521	4.99e-16	0.040305	1.24997	4.95479	3.42e-07	lrr receptor-like serine threonine-protein kinase gso1-like	Signal transduction	-	IPR001611; IPR003591; IPR013210; IPR025875; PR00019 (PRINTS), G3DSA:3.80.10.10 (GENE3D), PTHR26393 (PANTHER), PTHR26393:SF19 (PANTHER), PF13855 (PFAM), SM00365 (SMART), SignalP-NN(euk) (SIGNALP), tmhmm (TMHMM), SSF52047 (SUPERFAMILY), SSF52058 (SUPERFAMILY)
GRMZM2G438871	0.16537	0.915357	2.46864	1.38e-07	0.191572	2.99972	3.96887	4.04e-08	l-type lectin-domain containing receptor kinase -like	Signal transduction	EC:2.7.10.0	IPR000719; IPR001220; IPR002290; IPR008271; IPR008985; IPR011009; IPR013320; IPR017441; IPR020635; G3DSA:1.10.510.10 (GENE3D), G3DSA:3.30.200.20 (GENE3D), PTHR24420 (PANTHER), PTHR24420:SF169 (PANTHER)
GRMZM2G125441	1.54246	0.375938	-2.03667	0.0147912	1.45089	0.088541	-4.03445	0.00178763	meiosis 5	Signal transduction	0	no IPS match
GRMZM2G375975	2.13427	1.01338	-1.07456	0.00249531	1.12537	0	-9999999	0.0084737	mitogen-activated protein kinase 9-like	Signal transduction	EC:2.7.11.24; EC:2.7.10.0	IPR000719; IPR002290; IPR003527; IPR011009; IPR017441; IPR020635; G3DSA:1.10.510.10 (GENE3D), G3DSA:3.30.200.20 (GENE3D), PTHR24055 (PANTHER), PTHR24055:SF51 (PANTHER)
GRMZM2G344388	0.350945	2.05536	2.55007	0.00417566	0.269771	2.94418	3.44806	2.85e-07	mitogen-activated protein kinase kinase 4-like	Signal transduction	EC:2.7.11.0	no IPS match
GRMZM2G070849	0.0514208	1.55816	4.92135	1.31e-23	0.323366	2.23561	2.78943	0.00463966	myb dna-binding domain superfamily protein	Signal transduction	-	IPR001005; IPR009057; IPR017930; PTHR10641 (PANTHER), PTHR10641:SF199 (PANTHER)
GRMZM2G454449	0.159307	2.30001	3.85176	3.15e-14	0.289024	1.91917	2.73122	0.000109197	myb dna-binding domain superfamily protein	Signal transduction	-	IPR001005; IPR006447; IPR009057; IPR017930; PTHR31314 (PANTHER)
GRMZM2G176327	0	0.541906	9999999	2.09e-07	0	1.90016	9999999	1.63e-06	myb dna-binding domain superfamily protein	Signal transduction	-	IPR001005; IPR009057; IPR017877; IPR017930; PTHR10641 (PANTHER), PTHR10641:SF199 (PANTHER)
GRMZM2G160840	0.490846	3.04315	2.63222	3.08e-06	0.506009	4.19834	3.05258	0.000534531	myb dna-binding domain superfamily protein	Signal transduction	-	no IPS match
GRMZM2G431156	3.04385	9.32182	1.61472	4.42e-07	1.69265	14.3123	3.0799	2.05e-07	myb dna-binding domain superfamily protein	Signal transduction	-	no IPS match
GRMZM2G100709	0.0466647	0.780165	4.06337	0.000109892	0	1.41274	9999999	0.000228297	myb-like dna-binding shaqkyf class family protein	Signal transduction	-	tmhmm (TMHMM)
GRMZM2G129114	4.57119	10.1314	1.14819	0.000734878	5.85612	21.0036	1.84262	0.00060212	nac domain transcription factor superfamily protein	Signal transduction	-	IPR005069 (PFAM); PTHR24015 (PANTHER), PTHR24015:SF191 (PANTHER)
GRMZM2G074358	0.0223114	0.840076	5.23467	5.14e-07	0.166534	1.15444	2.79331	0.0174422	nac domain transcription factor superfamily protein	Signal transduction	-	IPR003441; PTHR31486 (PANTHER), PTHR31486:SF0 (PANTHER)
GRMZM2G421126	0.0724081	0.597315	3.04427	6.12e-05	0.177631	1.50562	3.0834	0.010548	nac domain transcription factor superfamily protein	Signal transduction	-	IPR005069; PTHR24015 (PANTHER), PTHR24015:SF191 (PANTHER), SignalP-NN(euk) (SIGNALP), tmhmm (TMHMM)
GRMZM2G156977	0.213293	0.724361	1.76387	0.00571942	0.200078	1.75261	3.13086	0.0245554	nac domain-containing protein 21 22	Signal transduction	-	IPR003441; PTHR31427 (PANTHER)
GRMZM2G163251	0.611243	3.34643	2.45281	4.67e-08	0.3517	1.86193	2.40438	0.0204051	nac domain-containing protein 42-like	Signal transduction	-	IPR003441; PTHR31555 (PANTHER)
GRMZM2G347043	10.3019	27.5587	1.4196	0.00320069	16.7464	71.9486	2.10311	1.52e-07	nac1 transcription factor	Signal transduction	-	IPR003441; PTHR31719 (PANTHER), PTHR31719:SF0 (PANTHER)
GRMZM5G879570	4.60985	13.4274	1.54238	4.17e-30	2.87648	10.651	1.88862	0.000103903	nak-type protein kinase	Signal transduction	EC:2.7.11.0	IPR000719; IPR011009; G3DSA:1.10.510.10 (GENE3D), PTHR24420 (PANTHER), PTHR24420:SF343 (PANTHER)
GRMZM2G115112	4.47536	9.9303	1.14983	5.49e-06	5.05841	0.475981	-3.40971	0.040397	ndx1 homeobox protein	Signal transduction	-	no IPS match
GRMZM2G384528	6.80229	14.2291	1.06475	2.47e-08	7.03553	1.27245	-2.46706	0.0138587	nuclear transcription factor y subunit b-3	Signal transduction	-	IPR003956; IPR003957; IPR003958; IPR009072; PTHR11064 (PANTHER)
GRMZM2G006585	2300.6	633.948	-1.85957	7.61e-10	3070.38	149.561	-4.35962	2.83e-05	platz transcription factor	Signal transduction	0	IPR006734; PTHR31065 (PANTHER), PTHR31065:SF0 (PANTHER)
GRMZM2G426046	1.79303	16.0518	3.16226	5.52e-13	1.06579	20.9432	4.29649	5.07e-09	probable calcium-binding protein cml31-like	Signal transduction	-	no IPS match
GRMZM2G305159	0.411619	2.04644	2.31374	2.88e-05	0.464537	4.29093	3.20742	1.07e-08	probable calcium-transporting atpase plasma membrane-type-like	Signal transduction	EC:3.6.3.8	IPR001757; IPR004014; IPR006068; IPR006408; IPR008250; IPR018303; IPR023214; IPR023298; IPR023299; IPR024750; PTHR24093:SF0 (PANTHER), tmhmm (TMHMM), SSF81653 (SUPERFAMILY), SSF81665 (SUPERFAMILY)
GRMZM2G080851	2.02304	4.5021	1.15407	3.83e-05	1.59219	8.41096	2.40126	3.97e-06	probable leucine-rich repeat receptor-like protein kinase at5g49770-like	Signal transduction	EC:2.7.11.0	0
GRMZM2G165597	4.2268	9.25933	1.13134	2.03e-09	2.86807	14.2316	2.31095	2.6e-05	probable lrr receptor-like serine threonine-protein kinase at1g06840-like	Signal transduction	EC:2.7.11.0	0
AC191283.3_FG004	4.2268	9.25933	1.13134	2.03e-09	2.86807	14.2316	2.31095	2.6e-05	probable lrr receptor-like serine threonine-protein kinase at1g06840-like	Signal transduction	EC:2.7.11.0	0
GRMZM2G061527	0.114644	4.44658	5.27747	3.87e-17	0.173657	6.5245	5.23155	1.35e-15	probable lrr receptor-like serine threonine-protein kinase at1g74360-like	Signal transduction	-	IPR001611; IPR003591; PR00019 (PRINTS), G3DSA:3.80.10.10 (GENE3D), PTHR24420 (PANTHER), PTHR24420:SF16 (PANTHER), PF13504 (PFAM), PF13516 (PFAM), PF13855 (PFAM), SignalP-NN(euk) (SIGNALP), tmhmm (TMHMM), SSF52058 (SUPERFAMILY)
GRMZM2G162829	0.0173041	1.00308	5.85717	3.89e-12	0.0207756	2.06547	6.63544	5.32e-15	probable lrr receptor-like serine threonine-protein kinase at3g47570-like	Signal transduction	EC:2.7.11.0; EC:2.7.10.0	IPR000719; IPR001245; IPR001611; IPR002290; IPR003591; IPR008271; IPR011009; IPR013210; IPR013320; IPR017441; IPR020635; IPR025875; PR00019 (PRINTS), G3DSA:1.10.510.10 (GENE3D), G3DSA:3.30.200.20 (GENE3D), G3DSA:3.80.10.10 (GENE3D), PTHR24420 (PANTHER), PTHR24420:SF44 (PANTHER), PF13855 (PFAM), SignalP-NN(euk) (SIGNALP), tmhmm (TMHMM), SSF52058 (SUPERFAMILY)
GRMZM2G465165	0.0294097	0.550391	4.22609	1.82e-06	0.0720469	0.983925	3.77154	0.00140643	probable l-type lectin-domain containing receptor kinase -like	Signal transduction	EC:2.7.11.0	no IPS match
GRMZM2G071478	0.0983388	1.18701	3.59343	1.16e-15	0.161516	2.20467	3.77082	0.0429606	probable receptor-like protein kinase at1g49730-like	Signal transduction	EC:2.7.10.0	IPR000719; IPR002290; IPR011009; IPR013320; IPR020635; G3DSA:1.10.510.10 (GENE3D), G3DSA:3.30.200.20 (GENE3D), PTHR24420 (PANTHER), PTHR24420:SF212 (PANTHER), SignalP-NN(euk) (SIGNALP), tmhmm (TMHMM), SSF54106 (SUPERFAMILY)
AC212835.3_FG008	0.0474118	1.51579	4.99868	1.14e-09	0.0916594	2.38398	4.70094	2.22e-06	probable receptor-like protein kinase at5g47070-like	Signal transduction	EC:2.7.11.0; EC:2.7.10.0	IPR000719; IPR002290; IPR008271; IPR011009; IPR013320; IPR017441; IPR020635; G3DSA:1.10.510.10 (GENE3D), G3DSA:3.30.200.20 (GENE3D), PTHR24420 (PANTHER), PTHR24420:SF343 (PANTHER)
GRMZM2G148087	0.229859	2.48358	3.4336	6.45e-09	0.11884	2.6222	4.46369	4.54e-07	probable wrky transcription factor 33-like	Signal transduction	-	SignalP-NN(euk) (SIGNALP)
GRMZM2G036703	0.108571	1.71442	3.981	1.24e-11	0.117357	4.08974	5.12303	8.05e-10	wrky transcription factor 24	Signal transduction	-	IPR003657; PTHR31221 (PANTHER), PTHR31221:SF0 (PANTHER)
GRMZM5G851490	0.396965	2.27174	2.51671	7.24e-07	0.170907	2.49478	3.86763	5.7e-05	probable wrky transcription factor 42-like	Signal transduction	-	PTHR31429 (PANTHER), PTHR31429:SF0 (PANTHER)
GRMZM2G131347	1.10885	2.87155	1.37277	1.08e-05	1.17718	8.23212	2.80592	0.0101353	probable wrky transcription factor	Signal transduction	-	no IPS match
GRMZM2G083350	0.00598178	3.60057	9.23344	2.11e-17	0.0661864	5.62352	6.40879	3.44e-13	probable wrky transcription factor 72-like	Signal transduction	-	IPR003657; PTHR31429 (PANTHER), PTHR31429:SF0 (PANTHER)
GRMZM2G176489	0.0115692	1.65739	7.16248	3.38e-15	0.0574274	5.4494	6.56821	1.53e-18	probable wrky transcription factor 72-like	Signal transduction	-	IPR003657; PTHR31429 (PANTHER), PTHR31429:SF0 (PANTHER)
GRMZM2G304573	0.0950884	2.61801	4.78306	4.35e-09	0.030488	3.64401	6.90114	1.3e-07	probable wrky transcription factor 72-like	Signal transduction	-	IPR003657; PTHR31429 (PANTHER), PTHR31429:SF0 (PANTHER)
GRMZM2G152901	3.04604	6.53881	1.10209	6.19e-06	2.60114	6.74994	1.37573	0.0460133	protein kinase chloroplast	Signal transduction	-	0
GRMZM2G165060	1.09054	4.50067	2.04509	5.12e-24	1.07049	6.90497	2.68936	1.71e-07	protein kinase superfamily protein	Signal transduction	EC:2.7.10.2; EC:2.7.11.0	IPR000719; IPR001245; IPR002290; IPR008271; IPR011009; IPR013320; IPR017441; IPR020635; G3DSA:1.10.510.10 (GENE3D), G3DSA:3.30.200.20 (GENE3D), PTHR24420 (PANTHER), PTHR24420:SF123 (PANTHER)
GRMZM2G079219	0.169883	2.54359	3.90425	1.71e-11	0.313235	5.39614	4.10661	1.52e-10	protein kinase superfamily protein	Signal transduction	EC:2.7.10.0; EC:2.7.11.0	IPR000719; IPR001245; IPR002290; IPR008271; IPR011009; IPR013320; IPR017441; IPR020635; G3DSA:1.10.510.10 (GENE3D), G3DSA:3.30.200.20 (GENE3D), PTHR24420 (PANTHER), PTHR24420:SF368 (PANTHER), SignalP-NN(euk) (SIGNALP), tmhmm (TMHMM)
GRMZM2G027016	0.447771	6.22885	3.79813	1.7e-17	0.226272	8.91877	5.30072	8.4e-13	protein transparent testa 12-like	Signal transduction	-	no IPS match
GRMZM2G469175	0.0798949	0.688477	3.10723	7.98e-08	0.0755851	1.78317	4.5602	0.000146616	receptor kinase lecrk	Signal transduction	-	IPR000719; IPR001220; IPR008271; IPR008985; IPR011009; IPR013320; IPR017441; G3DSA:1.10.510.10 (GENE3D), G3DSA:3.30.200.20 (GENE3D), PTHR24420 (PANTHER), PTHR24420:SF169 (PANTHER)
GRMZM2G175874	0.419312	2.62395	2.64564	2.15e-12	0.484341	4.07055	3.07113	2.76e-09	receptor-like protein kinase 4	Signal transduction	EC:2.7.11.0; EC:2.7.10.0	IPR000719; IPR002290; IPR002902; IPR008271; IPR011009; IPR013320; IPR020635; G3DSA:1.10.510.10 (GENE3D), G3DSA:3.30.200.20 (GENE3D), PTHR24420 (PANTHER), PTHR24420:SF314 (PANTHER), SignalP-NN(euk) (SIGNALP), tmhmm (TMHMM)
GRMZM2G101245	0.329169	4.22379	3.68164	6.66e-09	0.434262	8.71255	4.32646	5.28e-15	receptor-like protein kinase at1g72540-like	Signal transduction	EC:2.7.11.0; EC:2.7.10.0	IPR000719; IPR001245; IPR002290; IPR008271; IPR011009; IPR013320; IPR020635; G3DSA:1.10.510.10 (GENE3D), G3DSA:3.30.200.20 (GENE3D), PTHR24420 (PANTHER), PTHR24420:SF451 (PANTHER)
GRMZM2G075247	0.106051	0.372049	1.81073	0.00435894	0.0552092	1.72851	4.96848	2.36e-09	receptor-like serine threonine-protein kinase sd1-8-like	Signal transduction	EC:2.7.11.0; EC:2.7.10.0	IPR000719; IPR000742; IPR000858; IPR001245; IPR001480; IPR002290; IPR003609; IPR008271; IPR011009; IPR013227; IPR013320; IPR020635; G3DSA:1.10.510.10 (GENE3D), G3DSA:3.30.200.20 (GENE3D), PTHR24420 (PANTHER), PTHR24420:SF126 (PANTHER), tmhmm (TMHMM)
GRMZM2G474153	0.0569819	0.406026	2.833	0.00324676	0.0494489	0.563452	3.51028	0.0456412	receptor-type protein kinase lrk1	Signal transduction	EC:2.7.11.0; EC:2.7.10.0	IPR000719; IPR000985; IPR001220; IPR002290; IPR008271; IPR008985; IPR011009; IPR013320; IPR017441; IPR020635; G3DSA:1.10.510.10 (GENE3D), G3DSA:3.30.200.20 (GENE3D), PTHR24420 (PANTHER), PTHR24420:SF35 (PANTHER), SignalP-NN(euk) (SIGNALP), tmhmm (TMHMM)
GRMZM2G318220	0.180607	1.33037	2.8809	8.87e-10	0.13917	1.82347	3.71176	0.00059257	ring u-box domain-containing protein	Signal transduction	-	no IPS match
GRMZM2G071277	3.59599	8.7807	1.28795	1.22e-05	1.48433	5.54633	1.90172	0.044002	ring zinc finger	Signal transduction	-	no IPS match
GRMZM2G044537	0.342052	1.43437	2.06813	2.39e-05	0.257497	2.33023	3.17784	0.0205482	ring zinc finger	Signal transduction	-	no IPS match
GRMZM2G094602	1.32164	3.54087	1.42178	3.38e-20	0.553626	7.40135	3.74081	0.000256985	ring zinc finger and vwf domain family protein	Signal transduction	-	IPR001841; IPR002035; IPR013083; G3DSA:3.40.50.410 (GENE3D), PTHR10579 (PANTHER), PTHR10579:SF5 (PANTHER), PF13768 (PFAM), SSF53300 (SUPERFAMILY), SSF57850 (SUPERFAMILY)
GRMZM2G112617	0.164514	1.72831	3.39308	4.35e-23	0.161513	5.52376	5.09593	0.00694296	ring zinc finger domain superfamily protein	Signal transduction	-	IPR001841; IPR013083; PTHR22764 (PANTHER), PTHR22764:SF13 (PANTHER), tmhmm (TMHMM), SSF57850 (SUPERFAMILY)
GRMZM2G035704	0.34795	2.67071	2.94027	4.74e-21	0.248372	3.74093	3.91282	8.05e-06	ring zinc finger domain superfamily protein	Signal transduction	-	IPR001841; IPR013083; PTHR22764 (PANTHER), PTHR22764:SF10 (PANTHER), SignalP-NN(euk) (SIGNALP), tmhmm (TMHMM), SSF57850 (SUPERFAMILY)
GRMZM2G134023	1.89384	4.44747	1.23167	0.000762415	2.55598	12.0409	2.23599	0.00190744	ring-h2 finger protein atl2l	Signal transduction	-	no IPS match
GRMZM2G041344	2.15395	5.30858	1.30134	2.87e-08	1.93104	6.41453	1.73196	0.00801565	ring-h2 finger protein atl5f	Signal transduction	-	SignalP-NN(euk) (SIGNALP)
GRMZM2G127650	0.196547	1.28418	2.7079	3.71e-08	0.471952	2.11931	2.16688	0.0162982	s-domain receptor-like protein kinase	Signal transduction	EC:2.7.11.0; EC:2.7.10.0	IPR000719; IPR000858; IPR001480; IPR002290; IPR003609; IPR008271; IPR011009; IPR013227; IPR013320; IPR017441; IPR020635; IPR024171; G3DSA:1.10.510.10 (GENE3D), G3DSA:3.30.200.20 (GENE3D), PTHR24420 (PANTHER), PTHR24420:SF224 (PANTHER), SignalP-NN(euk) (SIGNALP), tmhmm (TMHMM)
GRMZM2G135013	0.0940916	1.28098	3.76704	2.38e-09	0.167082	2.82003	4.07708	2e-07	s-domain receptor-like protein kinase	Signal transduction	EC:2.7.11.0	no IPS match
GRMZM2G087662	1.67062	5.73888	1.78039	2.23e-07	1.08737	5.12033	2.23539	0.0275007	serine threonine kinase protein	Signal transduction	0	IPR002902; SignalP-NN(euk) (SIGNALP), tmhmm (TMHMM)
GRMZM2G175164	0.236111	1.00545	2.0903	0.0147856	0.2744	1.40001	2.35109	0.00464916	serine threonine-protein kinase at5g01020-like	Signal transduction	EC:2.7.10.2; EC:2.7.11.0	IPR000719; IPR001245; IPR002290; IPR008271; IPR011009; IPR020635; G3DSA:1.10.510.10 (GENE3D), G3DSA:3.30.200.20 (GENE3D), PTHR24420 (PANTHER), PTHR24420:SF451 (PANTHER)
GRMZM2G156824	1.71352	4.42586	1.36899	4.01e-08	1.46499	6.19692	2.08066	7.53e-06	serine threonine-protein kinase cx32	Signal transduction	EC:2.7.10.2; EC:2.7.11.0	IPR000719; IPR001245; IPR008271; IPR011009; IPR013320; IPR017441; G3DSA:1.10.510.10 (GENE3D), G3DSA:3.30.200.20 (GENE3D), PTHR24420 (PANTHER), PTHR24420:SF230 (PANTHER)
GRMZM2G125762	0.915972	2.06808	1.17492	0.000828514	0.75426	4.73246	2.64946	2.02e-06	serine threonine-protein kinase expressed	Signal transduction	EC:2.7.10.0; EC:2.7.11.0	IPR000719; IPR001245; IPR008271; IPR011009; IPR017441; G3DSA:1.10.510.10 (GENE3D), G3DSA:3.30.200.20 (GENE3D), PTHR24420 (PANTHER), PTHR24420:SF221 (PANTHER)
GRMZM2G120839	0.998466	2.2355	1.16281	0.0123178	0.520147	2.70033	2.37614	0.000995201	serine threonine-protein kinase-like protein ccr3-like	Signal transduction	EC:2.7.11.0; EC:2.7.10.0	IPR000719; IPR002290; IPR008271; IPR009091; IPR011009; IPR013320; IPR017441; IPR020635; G3DSA:1.10.510.10 (GENE3D), G3DSA:3.30.200.20 (GENE3D), PTHR24420 (PANTHER), PTHR24420:SF251 (PANTHER), SignalP-NN(euk) (SIGNALP), tmhmm (TMHMM)
GRMZM2G465987	0	0.160786	9999999	2.03e-07	0.0193406	0.375164	4.27782	0.00769221	s-receptor kinase kik1 precursor	Signal transduction	EC:2.7.11.0; EC:2.7.10.0	IPR000719; IPR000742; IPR000858; IPR001245; IPR001480; IPR002290; IPR003609; IPR008271; IPR011009; IPR013227; IPR013320; IPR017441; IPR020635; IPR024171; G3DSA:1.10.510.10 (GENE3D), G3DSA:3.30.200.20 (GENE3D), PTHR24420 (PANTHER), PTHR24420:SF319 (PANTHER), SignalP-NN(euk) (SIGNALP), tmhmm (TMHMM)
GRMZM2G402165	0	0.288375	9999999	0.01404	0	5.213	9999999	2.51e-06	tmv resistance protein n-like	Signal transduction	-	no IPS match
GRMZM2G319375	0	0.913978	9999999	1.15e-09	0	1.47977	9999999	0.0114046	tmv resistance protein n-like	Signal transduction	-	IPR000157; G3DSA:3.40.50.10140 (GENE3D), PTHR31008 (PANTHER)
GRMZM2G394261	0	0.97582	9999999	1.37e-10	0	1.97314	9999999	1.32e-07	tmv resistance protein n-like	Signal transduction	-	IPR000157; G3DSA:3.40.50.10140 (GENE3D), PTHR31008 (PANTHER)
GRMZM2G354190	0.0244415	0.451972	4.20883	0.0134092	0	1.5466	9999999	0.0274712	tmv response-related protein	Signal transduction	0	IPR025322
GRMZM2G129674	9.15517	35.8296	1.96849	3.46e-34	21.9553	112.97	2.3633	7.31e-09	ap2 erebp transcription factor superfamily protein	Signal transduction	-	IPR001471; IPR016177; PTHR31190 (PANTHER), PTHR31190:SF0 (PANTHER)
GRMZM2G123119	0.124609	6.06235	5.6044	7.83e-14	0.152493	7.24479	5.57013	4.03e-09	ap2 erebp transcription factor superfamily protein	Signal transduction	-	IPR001471; IPR016177; PTHR31190 (PANTHER), PTHR31190:SF0 (PANTHER)
GRMZM2G131266	0.114063	1.05584	3.21048	2.87e-05	0.082448	2.66639	5.01526	3.07e-12	ap2 erebp transcription factor superfamily protein	Signal transduction	-	no IPS match
GRMZM2G105250	1.07032	2.34821	1.13352	0.00429041	1.27381	2.82201	1.14757	0.038248	argonaute family protein	Signal transduction	-	IPR003100; IPR003165; IPR012337; IPR014811; G3DSA:2.170.260.10 (GENE3D), G3DSA:3.30.420.10 (GENE3D), G3DSA:3.40.50.2300 (GENE3D), PTHR22891 (PANTHER), PTHR22891:SF0 (PANTHER)
GRMZM2G104125	3.87295	8.12153	1.06832	6.27e-05	5.91624	16.1422	1.44809	0.000786249	calcium-dependent protein kinase family protein	Signal transduction	EC:2.7.10.0	IPR000719; IPR002048; IPR002290; IPR008271; IPR011009; IPR011992; IPR017441; IPR018247; IPR020635; G3DSA:1.10.510.10 (GENE3D), G3DSA:3.30.200.20 (GENE3D), PTHR24349 (PANTHER), PTHR24349:SF23 (PANTHER), PF13833 (PFAM), SSF47473 (SUPERFAMILY)
GRMZM2G112210	0.338154	1.27	1.90907	5.89e-07	0.322327	0.94883	1.55762	0.0218006	dirigent isoform 1	Signal transduction	0	IPR004265; PTHR21495 (PANTHER), PTHR21495:SF27 (PANTHER)
GRMZM2G431018	0.0208093	0.120236	2.53056	0.00468632	0.887153	4.25671	2.26249	5.32e-08	duf26-domain receptor-like protein kinase family protein	Signal transduction	EC:2.7.11.0; EC:2.7.10.0	IPR000719; IPR002290; IPR002902; IPR008271; IPR011009; IPR013320; IPR017441; IPR020635; G3DSA:1.10.510.10 (GENE3D), G3DSA:3.30.200.20 (GENE3D), PTHR24420 (PANTHER), PTHR24420:SF314 (PANTHER), SignalP-NN(euk) (SIGNALP), tmhmm (TMHMM)
GRMZM2G374309	0.20025	3.93813	4.29763	7.44e-16	0.262046	5.21965	4.31606	1.38e-13	duf26-domain receptor-like protein kinase family protein	Signal transduction	EC:2.7.11.0; EC:2.7.10.0	IPR000719; IPR001245; IPR002290; IPR002902; IPR008271; IPR011009; IPR013320; IPR017441; IPR020635; G3DSA:1.10.510.10 (GENE3D), G3DSA:3.30.200.20 (GENE3D), PTHR24420 (PANTHER), PTHR24420:SF314 (PANTHER), SignalP-NN(euk) (SIGNALP), tmhmm (TMHMM)
GRMZM2G127224	0.0780012	1.13128	3.85831	1.56e-05	0.156248	1.37012	3.1324	0.00649646	homeodomain-like transcription factor superfamily protein	Signal transduction	0	PTHR24782 (PANTHER), PTHR24782:SF11 (PANTHER), PF14303 (PFAM), SignalP-NN(euk) (SIGNALP), tmhmm (TMHMM)
GRMZM2G124495	0.114155	1.00938	3.14441	3.73e-10	0.0903121	1.59621	4.14359	0.00040058	myb dna-binding domain superfamily protein	Signal transduction	-	IPR001005; IPR006447; IPR009057; IPR017930; IPR025756; PTHR31314 (PANTHER)
GRMZM2G131442	0.217388	1.63324	2.9094	1.49e-05	0.216586	6.49486	4.90628	6.16e-09	myb dna-binding domain superfamily protein	Signal transduction	-	IPR001005; IPR009057; IPR017930; PTHR10641 (PANTHER), PTHR10641:SF199 (PANTHER)
GRMZM2G162739	1.99899	4.8806	1.28779	0.00152089	1.67859	4.77669	1.50876	0.0127475	nac domain transcription factor superfamily protein	Signal transduction	-	IPR003441; PTHR31719 (PANTHER)
GRMZM2G007477	0.645621	9.84336	3.93039	2.84e-19	0.831505	13.7423	4.04675	1.5e-12	protein kinase superfamily protein	Signal transduction	EC:2.7.11.0	0
GRMZM2G059740	0.332123	4.926	3.89063	3.83e-14	0.34258	5.53166	4.0132	1.19e-07	protein kinase superfamily protein	Signal transduction	EC:2.7.11.0	IPR000719; IPR008271; IPR011009; IPR013320; IPR017441; G3DSA:1.10.510.10 (GENE3D), G3DSA:3.30.200.20 (GENE3D), PTHR24420 (PANTHER), PTHR24420:SF224 (PANTHER)
GRMZM2G352858	0.154265	0.95138	2.62461	8.1e-05	0.253914	2.48965	3.29353	0.0331717	receptor-like protein kinase	Signal transduction	EC:2.7.11.0; EC:2.7.10.0	IPR000719; IPR002290; IPR008271; IPR011009; IPR017441; IPR020635; G3DSA:1.10.510.10 (GENE3D), G3DSA:3.30.200.20 (GENE3D), PTHR24420 (PANTHER), PTHR24420:SF360 (PANTHER)
GRMZM2G355846	0.333682	2.5787	2.9501	1.04e-10	0.572173	5.00617	3.12918	9.3e-09	ring zinc finger and vwf domain family protein	Signal transduction	-	no IPS match
GRMZM2G089736	15.5853	65.8223	2.07839	7.51e-05	19.6653	135.52	2.78478	8.94e-06	tify domain cct motif transcription factor family protein	Signal transduction	-	IPR010399; IPR018467
GRMZM2G005954	1.60582	5.34686	1.73538	0.00614253	1.14646	5.17958	2.17565	0.00238624	tify domain cct motif transcription factor family protein	Signal transduction	-	IPR010399; IPR018467
GRMZM2G116614	0.250499	6.92088	4.78808	2.61e-08	0.348145	3.35574	3.26887	5.1e-10	tify domain cct motif transcription factor family protein	Signal transduction	0	no IPS match
GRMZM2G052499	2.11638	0.850896	-1.31455	0.000129792	3.45063	1.09843	-1.65142	0.00946683	transcription binding factor	Signal transduction	-	IPR003958; IPR009072; IPR027170; PTHR10252 (PANTHER)
GRMZM2G340177	0.00554038	1.13403	7.67726	1.52e-23	0	2.13616	9999999	1.34e-09	transcription factor bhlh041	Signal transduction	-	IPR011598; PTHR12565 (PANTHER)
GRMZM5G849600	0.122092	1.99443	4.02994	6.25e-23	0.0906959	4.12887	5.50857	3.78e-12	transcription factor bhlh041-like	Signal transduction	-	SignalP-NN(euk) (SIGNALP)
GRMZM2G088443	0.147656	1.41666	3.26218	2.02e-12	0.127389	1.00636	2.98183	0.0239751	transcription factor bhlh51-like	Signal transduction	-	no IPS match
GRMZM2G419239	0.0323746	1.83419	5.82414	5.51e-09	0.0461463	1.11904	4.5999	0.0294896	transcription factor myb42	Signal transduction	-	no IPS match
GRMZM2G133006	0.0831391	1.99329	4.58348	9.27e-11	0.049936	4.99692	6.64481	2.48e-21	transparent testa 12 protein	Signal transduction	-	SignalP-NN(euk) (SIGNALP), tmhmm (TMHMM)
GRMZM2G132995	0.0350091	1.4681	5.39008	3.26e-28	0.143681	6.1252	5.41381	2.52e-19	transparent testa 12 protein	Signal transduction	-	IPR002528; PTHR11206 (PANTHER), PTHR11206:SF21 (PANTHER), tmhmm (TMHMM)
GRMZM2G026151	0.2901	1.56512	2.43165	7.11e-12	0.233124	1.62882	2.80465	0.0185507	type receptor kinase	Signal transduction	EC:2.7.10.0	IPR000719; IPR001245; IPR002290; IPR011009; IPR013320; IPR018392; IPR020635; G3DSA:1.10.510.10 (GENE3D), G3DSA:3.10.350.10 (GENE3D), G3DSA:3.30.200.20 (GENE3D), PTHR24420 (PANTHER), PTHR24420:SF212 (PANTHER), SignalP-NN(euk) (SIGNALP), tmhmm (TMHMM), SSF54106 (SUPERFAMILY)
GRMZM2G030272	0.96841	4.76899	2.29999	6.08e-06	1.2389	11.0392	3.1555	1.11e-08	wrky dna binding domain containing expressed	Signal transduction	-	no IPS match
GRMZM2G060918	1.93542	6.30784	1.7045	1.05e-06	0.17912	2.05669	3.52133	0.012168	wrky dna binding domain containing expressed	Signal transduction	-	tmhmm (TMHMM)
GRMZM2G063880	0.313823	4.65638	3.89119	1.23e-20	0.149763	6.0605	5.33868	2.22e-11	wrky dna-binding domain superfamily protein	Signal transduction	-	IPR003657; PTHR32096 (PANTHER), PTHR32096:SF4 (PANTHER)
GRMZM2G012724	1.32513	12.0054	3.17948	1.68e-12	0.890582	14.9243	4.06677	4.63e-14	wrky dna-binding domain superfamily protein	Signal transduction	-	IPR003657; PTHR31221 (PANTHER), PTHR31221:SF0 (PANTHER), SignalP-NN(euk) (SIGNALP)
GRMZM2G057116	0.512159	15.7583	4.94337	3.46e-08	0.925242	30.8599	5.05976	8.63e-22	wrky dna-binding domain superfamily protein	Signal transduction	-	IPR003657 (G3DSA:2.20.25.GENE3D); PTHR31221 (PANTHER)
GRMZM2G516301	0.443999	1.81314	2.02986	0.0036179	0.353879	3.3427	3.23969	8.91e-06	wrky dna-binding domain superfamily protein	Signal transduction	-	IPR003657; PTHR31221 (PANTHER)
GRMZM2G101405	0	0.402573	9999999	8.9e-05	0	1.17584	9999999	0.00123412	wrky dna-binding domain superfamily protein	Signal transduction	-	IPR003657; PTHR31221 (PANTHER), SignalP-NN(euk) (SIGNALP)
GRMZM5G863420	2.90638	21.3577	2.87746	2.14e-10	3.45099	31.1309	3.17327	7.78e-12	wrky dna-binding domain superfamily protein	Signal transduction	-	SignalP-NN(euk) (SIGNALP)
GRMZM5G894568	0.0400589	1.05056	4.71288	0.000834854	0.0386722	1.41142	5.18971	2.02e-06	wrky transcription factor	Signal transduction	-	PTHR31429 (PANTHER), PTHR31429:SF0 (PANTHER)
AC209050.3_FG003	0	0.50233	9999999	1.31e-07	0	1.15194	9999999	0.00190771	wrky transcription factor	Signal transduction	-	IPR003657; PTHR31877 (PANTHER), PTHR31877:SF0 (PANTHER)
GRMZM2G106560	0.312561	13.8439	5.46897	9.04e-10	0.854856	18.2904	4.41926	3.8e-07	wrky transcription factor	Signal transduction	-	IPR003657; PTHR31221 (PANTHER)
GRMZM2G111711	0.00933742	3.20063	8.42112	3.29e-52	0.0497993	4.45844	6.48427	1.42e-12	wrky transcription factor	Signal transduction	-	no IPS match
GRMZM2G149683	0.136433	0.576244	2.07849	0.00904335	0.466195	5.98777	3.68301	2.59e-09	wrky transcription factor 22-like	Signal transduction	-	IPR003657; PTHR32096 (PANTHER), PTHR32096:SF0 (PANTHER)
GRMZM2G432583	0.188243	1.78141	3.24236	4.65e-06	0.764999	3.63685	2.24916	4.09e-06	wrky transcription factor 48-like protein	Signal transduction	-	IPR003657; PTHR32096 (PANTHER), PTHR32096:SF0 (PANTHER)
GRMZM2G127064	0	0.14671	9999999	0.00193436	0	0.560261	9999999	0.0225999	wrky transcription factor 55-like	Signal transduction	-	IPR003657; PTHR31282 (PANTHER), SignalP-NN(euk) (SIGNALP)
AC198725.4_FG009	0.113487	1.91784	4.07889	1.05e-08	0.0636335	2.77728	5.44774	1.36e-10	wrky11 - superfamily of tfs having wrky and zinc finger domains	Signal transduction	-	IPR003657; PTHR31221 (PANTHER)
GRMZM2G059562	0.998672	2.4836	1.31435	0.0349934	0.605948	3.41888	2.49626	0.0116272	wrky69 - superfamily of tfs having wrky and zinc finger domains	Signal transduction	-	no IPS match
GRMZM2G169966	0.0626572	1.85955	4.89133	3.53e-17	0.0910951	1.77492	4.28424	0.000282238	wrky70 - superfamily of tfs having wrky and zinc finger domains	Signal transduction	-	IPR003657; PTHR31221 (PANTHER), PTHR31221:SF0 (PANTHER)
GRMZM2G139815	1.21823	3.63421	1.57685	2.72e-07	0.908698	3.61828	1.99343	0.0317872	wrky74 - superfamily of tfs having wrky and zinc finger domains	Signal transduction	-	IPR003657; PTHR31282 (PANTHER)
GRMZM5G804618	0.110219	3.25133	4.88259	8.51e-19	0.0814741	4.0799	5.64605	0.00038097	zinc c2h2 type family protein	Signal transduction	-	IPR007087; IPR015880; PTHR26374 (PANTHER), PTHR26374:SF121 (PANTHER), PF13912 (PFAM), SSF57667 (SUPERFAMILY)
GRMZM2G125775	5.26579	24.6474	2.22672	7.64e-12	3.68521	22.8045	2.6295	5.68e-07	zinc finger an1 domain-containing stress-associated protein 12	Signal transduction	-	IPR000058; PTHR14677 (PANTHER), PTHR14677:SF2 (PANTHER), SignalP-NN(euk) (SIGNALP), SSF118310 (SUPERFAMILY)
GRMZM2G095299	0.855147	0.319153	-1.42193	0.00161439	3.18443	8.97676	1.49516	0.0431203	zinc finger protein	Signal transduction	-	IPR000315; PTHR31832 (PANTHER)
GRMZM2G105092	0	1.64048	9999999	2.97e-08	0	3.43699	9999999	0.0391464	zinc finger protein	Signal transduction	-	IPR007087; IPR015880; PTHR26374 (PANTHER), PTHR26374:SF121 (PANTHER), PF13912 (PFAM), SSF57667 (SUPERFAMILY)
GRMZM2G113860	0.0500786	2.29691	5.51935	1.27e-11	0	2.84793	9999999	0.000226348	zinc finger protein zat10-like	Signal transduction	-	IPR007087; IPR015880; PTHR26374 (PANTHER), PTHR26374:SF121 (PANTHER), PF13912 (PFAM), SSF57667 (SUPERFAMILY)
GRMZM2G376061	0.525277	2.39443	2.18853	1.44e-05	0.586278	5.57161	3.24844	0.00565895	zinc finger protein zat11-like	Signal transduction	-	no IPS match
GRMZM2G048154	0	1.22757	9999999	4.91e-06	0	2.52159	9999999	0.00571866	zinc finger protein zat11-like	Signal transduction	-	IPR007087; IPR015880; PTHR26374 (PANTHER), PTHR26374:SF121 (PANTHER), PF13912 (PFAM), SSF57667 (SUPERFAMILY)
GRMZM2G094168	1.95191	4.7648	1.28753	7.82e-11	2.04599	9.76095	2.25422	8.84e-05	zinc-binding protein	Signal transduction	0	no IPS match
AC185254.4_FG002	0.719775	1.64261	1.19037	7.02e-05	0.772227	2.08541	1.43323	0.0344971	abc transporter a family member 7-like	Transport	EC:3.6.1.3	IPR026082; PTHR19229:SF7 (PANTHER), tmhmm (TMHMM)
GRMZM2G091478	0.719775	1.64261	1.19037	7.02e-05	0.772227	2.08541	1.43323	0.0344971	abc transporter a family member 7-like	Transport	EC:3.6.3.31	IPR003439; IPR003593; IPR017871; IPR026082; G3DSA:3.40.50.300 (GENE3D), PTHR19229:SF7 (PANTHER), PF12698 (PFAM), tmhmm (TMHMM), SSF52540 (SUPERFAMILY)
GRMZM2G014089	0.604318	4.57657	2.92089	2.18e-37	0.571555	10.2035	4.15802	3.42e-16	abc transporter b family member 11-like	Transport	-	no IPS match
GRMZM2G361256	1.46693	3.15933	1.10682	7.46e-05	1.41068	7.72588	2.45331	1.55e-09	abc transporter c family member 3-like	Transport	-	0
GRMZM2G076938	0.62734	2.41135	1.94252	4.43e-07	1.30022	4.69658	1.85285	0.000843699	abc transporter c family member 4-like	Transport	-	0
GRMZM2G142870	1.28822	4.93736	1.93836	4.82e-14	4.21636	22.1093	2.39059	2.08e-07	abc transporter c family member 4-like	Transport	EC:1.3.1.74	tmhmm (TMHMM)
GRMZM2G177812	5.24096	13.684	1.38458	5.22e-06	5.46735	20.9856	1.94049	2.01e-05	abc transporter g family member 11-like	Transport	EC:3.6.3.28	0
GRMZM2G099619	0.0275031	0.321874	3.54883	0.00047664	0.159765	5.88549	5.20314	0.00041515	abc transporter g family member 16-like	Transport	-	IPR003439; IPR003593; IPR013525; IPR017871; G3DSA:3.40.50.300 (GENE3D), PTHR19241 (PANTHER), PTHR19241:SF20 (PANTHER), tmhmm (TMHMM), SSF52540 (SUPERFAMILY)
GRMZM5G803404	1.42657	3.58946	1.33122	5.1e-12	0.661263	3.62798	2.45587	1.51e-05	abc transporter g family member 28-like	Transport	-	0
GRMZM2G140917	7.4233	19.7552	1.4121	2.5e-11	7.54483	42.2784	2.48636	7.09e-08	abc1 family protein	Transport	-	0
GRMZM2G143187	17.0024	45.7707	1.42868	3.24e-25	9.82017	43.9754	2.16288	2.14e-05	adenosine 3 -phospho 5 -phosphosulfate transporter	Transport	-	0
GRMZM2G134888	0.20839	1.04298	2.32335	0.0435091	0.561257	7.25885	3.69301	2e-09	amino acid permease	Transport	-	IPR013057; PTHR22950 (PANTHER), PTHR22950:SF9 (PANTHER), tmhmm (TMHMM)
GRMZM2G136300	5.172	19.9729	1.94925	5.42e-10	4.01625	14.5095	1.85307	8.28e-05	amino acid permease 1	Transport	-	IPR013057; PTHR22950 (PANTHER), PTHR22950:SF9 (PANTHER), tmhmm (TMHMM)
GRMZM2G145989	0.670422	2.98749	2.15579	2.07e-06	0.406116	2.54167	2.64581	0.0126553	amino acid permease 1	Transport	-	IPR013057; PTHR22950 (PANTHER), PTHR22950:SF9 (PANTHER), tmhmm (TMHMM)
GRMZM2G041980	8.70904	3.29144	-1.4038	0.000234211	6.44686	1.28666	-2.32497	0.000564632	aquaporin nip1-1	Transport	-	IPR000425; IPR023271; PTHR19139:SF22 (PANTHER), SignalP-NN(euk) (SIGNALP), tmhmm (TMHMM)
GRMZM2G074017	28.8183	190.971	2.7283	1.68e-29	42.0828	124.933	1.56985	0.00618897	atpase inhibitor	Transport	-	no IPS match
GRMZM5G859099	0	0.449437	9999999	4.63e-13	0.0304706	5.85908	7.58711	1.08e-08	auxin efflux carrier	Transport	-	IPR004776; IPR014024; PTHR31752 (PANTHER), PTHR31752:SF0 (PANTHER)
GRMZM5G883871	2.79141	6.99748	1.32584	4.14e-16	1.94863	0.344182	-2.50122	0.0460983	bile acid:sodium symporter family protein	Transport	-	0
GRMZM2G115265	4.05412	8.519	1.07129	0.000488528	22.7428	1.46791	-3.95358	0.0166841	biopterin transport-related protein bt1	Transport	-	IPR002132; IPR004324; IPR020929; IPR022803; PTHR24003 (PANTHER), PTHR24003:SF67 (PANTHER), tmhmm (TMHMM)
GRMZM2G115658	2.32997	7.38731	1.66474	0.000217155	2.35393	8.15666	1.79291	0.000211996	carbohydrate transporter sugar porter transporter	Transport	-	0
GRMZM2G336448	3.40903	18.6441	2.45129	1.82e-08	3.23686	25.5334	2.97972	3.48e-08	carbohydrate transporter sugar porter transporter	Transport	-	no IPS match
GRMZM2G025611	0.608703	2.36767	1.95966	1.67e-09	0.405089	3.41059	3.07371	9.46e-07	cation h(+) antiporter 20-like	Transport	-	IPR006153; IPR014729; PTHR32468 (PANTHER), PTHR32468:SF0 (PANTHER), SignalP-NN(euk) (SIGNALP), tmhmm (TMHMM)
GRMZM2G047875	0.0313404	0.817385	4.70492	3.01e-08	0	0.868902	9999999	5.13e-05	cation proton exchanger	Transport	-	IPR006153; PTHR32468 (PANTHER), PTHR32468:SF3 (PANTHER), tmhmm (TMHMM)
GRMZM5G805732	0.138831	1.645	3.56669	3.48e-15	0.199182	1.21387	2.60745	0.0101348	cationic amino acid transporter	Transport	-	IPR002293; IPR015606; PF13520 (PFAM), PF13906 (PFAM), tmhmm (TMHMM)
GRMZM2G110395	0.0877236	1.41426	4.01093	9.49e-05	0.26995	3.54079	3.71331	1.64e-07	core-2 i-branching beta- -n-acetylglucosaminyltransferase family protein	Transport	-	no IPS match
GRMZM2G174990	12.9629	29.269	1.17499	2.87e-09	15.3841	39.8	1.37133	0.0201282	cral trio domain sec14p-like phosphatidylinositol transfer family protein	Transport	-	0
GRMZM2G129375	8.02721	17.6979	1.14061	1.62e-08	8.31903	29.4445	1.82351	0.000391521	cyclic nucleotide-gated ion channel 1-like	Transport	-	IPR000595; IPR014710; IPR018490; G3DSA:1.10.287.630 (GENE3D), PTHR10217 (PANTHER), PTHR10217:SF7 (PANTHER), SignalP-NN(euk) (SIGNALP)
GRMZM2G341499	0.0421865	0.584901	3.79334	4.08e-11	0.0529874	1.03186	4.28345	2.07e-06	glutamate-gated kainate-type ion channel receptor subunit 5	Transport	-	IPR001320; IPR001638; IPR001828; IPR017103; G3DSA:1.10.287.70 (GENE3D), G3DSA:3.40.190.10 (GENE3D), G3DSA:3.40.50.2300 (GENE3D), PTHR18966 (PANTHER), PTHR18966:SF6 (PANTHER), SignalP-NN(euk) (SIGNALP), tmhmm (TMHMM), SSF53822 (SUPERFAMILY), SSF53850 (SUPERFAMILY)
GRMZM2G168898	6.21974	20.197	1.69922	1.53e-09	2.60451	8.91161	1.77467	0.00927383	hemoglobin 2	Transport	-	IPR000971; IPR001032; IPR009050; IPR012292; PTHR22924 (PANTHER), PTHR22924:SF4 (PANTHER)
GRMZM2G404965	0.271746	3.62934	3.73938	1.97e-16	0.12931	3.64149	4.81563	4.18e-07	hexose carrier protein hex6	Transport	EC:1.3.1.74	no IPS match
GRMZM2G105221	11.7519	23.854	1.02133	7.88e-13	8.61112	20.4895	1.25061	0.0496565	hga1-like protein	Transport	-	IPR007657 (PFAM); PTHR20961 (PANTHER), PTHR20961:SF0 (PANTHER)
GRMZM2G354610	3.9803	9.37213	1.2355	2.66e-06	5.35597	18.8798	1.81763	9.82e-06	hga4	Transport	-	IPR007657; PTHR20961 (PANTHER), PTHR20961:SF0 (PANTHER)
GRMZM2G455124	0.448941	4.09494	3.18924	2.66e-09	0.246992	1.5389	2.63936	0.0136085	high affinity nitrate transporter	Transport	-	no IPS match
GRMZM2G093826	3.26436	13.4646	2.0443	8.11e-05	2.92063	19.4162	2.73291	1.06e-09	high-affinity potassium transporter	Transport	-	IPR003855; PTHR30540 (PANTHER), PTHR30540:SF0 (PANTHER)
GRMZM2G127328	0.108601	5.07334	5.54582	3.76e-12	0.165419	20.3605	6.94351	3.05e-36	lht1	Transport	-	IPR013057; PTHR22950 (PANTHER), PTHR22950:SF9 (PANTHER)
GRMZM2G149216	0.0557619	0.393937	2.82061	3.15e-05	0.126751	1.55274	3.61474	1.87e-07	lht1	Transport	-	IPR013057; PTHR22950 (PANTHER), PTHR22950:SF9 (PANTHER), tmhmm (TMHMM)
GRMZM2G429322	0.0418006	0.409621	3.29269	3.72e-08	0.075808	0.679894	3.16489	0.020154	lht1	Transport	-	IPR013057; PTHR22950 (PANTHER), PTHR22950:SF9 (PANTHER), tmhmm (TMHMM)
GRMZM2G180659	0.999489	6.2145	2.63638	1.45e-10	1.76167	8.93428	2.34241	2.62e-05	lysine histidine transporter	Transport	-	0
GRMZM2G161310	1.97706	22.3577	3.49934	1.09e-11	3.41078	47.237	3.79174	4.55e-19	major facilitator superfamily antiporter	Transport	-	0
GRMZM5G805874	0.224833	10.2768	5.51439	2.22e-06	0.80708	19.9337	4.62636	4.08e-22	mate efflux	Transport	-	IPR002528; PTHR11206 (PANTHER), PTHR11206:SF21 (PANTHER), tmhmm (TMHMM)
GRMZM2G080992	0.0106585	2.02224	7.56781	2.55e-15	0.0278124	1.42779	5.68191	0.000137153	mate efflux family protein	Transport	-	IPR002528; PTHR11206 (PANTHER), PTHR11206:SF21 (PANTHER), tmhmm (TMHMM)
GRMZM2G029385	5.54645	15.9044	1.51979	7.36e-05	6.35928	23.9758	1.91464	0.0427298	mitochondrial import inner membrane translocase subunit tim14	Transport	-	IPR001623; PTHR12763 (PANTHER), PTHR12763:SF4 (PANTHER), tmhmm (TMHMM)
GRMZM2G150468	0	0.725025	9999999	1.23e-07	0.0305969	2.49171	6.34761	1.8e-10	nitrate transporter -like	Transport	-	IPR000109; IPR016196; G3DSA:1.20.1250.20 (GENE3D), PTHR11654:SF20 (PANTHER), tmhmm (TMHMM)
GRMZM2G112456	1.18415	6.82266	2.52648	1.2e-07	0.961427	17.9828	4.2253	6.74e-15	oligopeptide transporter 4	Transport	-	no IPS match
GRMZM2G019209	0.0110935	0.128826	3.53764	0.0221724	0.101252	0.855914	3.07951	0.0169651	oligopeptide transporter opt family	Transport	-	IPR004648; IPR004813; PTHR22601 (PANTHER), tmhmm (TMHMM)
GRMZM2G391815	0.981657	3.96267	2.01318	5.51e-10	1.34277	13.464	3.32582	4.8e-12	pdr-like abc transporter	Transport	EC:3.6.1.3	0
GRMZM5G892675	2.34215	18.9337	3.01505	1.86e-15	1.7318	14.8975	3.10473	1.43e-13	pdr-like abc transporter	Transport	EC:3.6.1.3	IPR003439; IPR003593; IPR013525; IPR013581; G3DSA:3.40.50.300 (GENE3D), PTHR19241 (PANTHER), PTHR19241:SF10 (PANTHER), tmhmm (TMHMM), SSF52540 (SUPERFAMILY)
GRMZM2G400533	2.34215	18.9337	3.01505	1.86e-15	0.0881925	0.5558	2.65584	0.0135026	pdr-like abc transporter	Transport	EC:3.6.1.3	IPR003439; IPR003593; IPR013525; IPR013581; G3DSA:3.40.50.300 (GENE3D), PTHR19241 (PANTHER), PTHR19241:SF10 (PANTHER), tmhmm (TMHMM), SSF52540 (SUPERFAMILY)
GRMZM2G319138	1.30271	4.00746	1.62117	1.21e-16	1.11385	3.41719	1.61726	0.0100933	pdr-like abc transporter	Transport	EC:3.6.1.3	0
GRMZM5G874955	5.51105	72.2726	3.71305	1.07e-11	3.08242	58.0384	4.23487	8.56e-23	pdr-like abc transporter	Transport	EC:3.6.1.3	IPR003439; IPR003593; IPR013525; IPR013581; G3DSA:3.40.50.300 (GENE3D), PTHR19241 (PANTHER), PTHR19241:SF10 (PANTHER), SignalP-NN(euk) (SIGNALP), tmhmm (TMHMM), SSF52540 (SUPERFAMILY)
GRMZM2G012306	2.68317	9.99301	1.89698	1.79e-13	1.91786	5.58925	1.54316	0.0331717	peptide transporter ptr2-like	Transport	-	IPR000109; IPR016196; G3DSA:1.20.1250.20 (GENE3D), PTHR11654:SF37 (PANTHER)
GRMZM2G101576	0.116178	0.394511	1.76373	0.0265326	0.189792	1.01469	2.41855	0.0331717	peptide transporter ptr2-like	Transport	-	IPR000109; IPR016196; G3DSA:1.20.1250.20 (GENE3D), PTHR11654:SF37 (PANTHER), tmhmm (TMHMM)
GRMZM2G167138	0.791666	1.64859	1.05827	0.000117151	0.826762	3.32435	2.00753	0.000541222	peptide transporter ptr2-like	Transport	-	SignalP-NN(euk) (SIGNALP), tmhmm (TMHMM)
GRMZM2G009045	0.186782	35.7221	7.57932	3.28e-24	0.126982	59.1846	8.86446	3.16e-45	phosphate carrier mitochondrial-like	Transport	-	no IPS match
GRMZM2G154090	0.0592686	0.542773	3.19501	6.92e-06	0.058374	3.2865	5.81508	4.97e-11	phosphate transporter 4	Transport	-	IPR004738; IPR005828; IPR016196; IPR020846; G3DSA:1.20.1250.20 (GENE3D), PTHR24064 (PANTHER), PTHR24064:SF0 (PANTHER), tmhmm (TMHMM)
GRMZM2G089952	1.41645	29.2936	4.37024	1.69e-15	3.12513	15.9128	2.3482	6.43e-09	phosphatidylinositol transfer protein csr1	Transport	-	IPR001251; IPR011074; PTHR10174 (PANTHER), PTHR10174:SF78 (PANTHER)
GRMZM2G008642	2.23075	19.4654	3.12531	5.05e-21	2.15524	18.6048	3.10975	1.32e-11	phosphoenolpyruvate phosphate translocator chloroplastic-like	Transport	-	IPR004853; PTHR11132 (PANTHER), PTHR11132:SF14 (PANTHER), tmhmm (TMHMM), SSF103481 (SUPERFAMILY)
GRMZM2G066413	5.85044	18.9219	1.69344	9.28e-06	7.55498	33.1574	2.13383	6.03e-08	phosphoenolpyruvate phosphate translocator chloroplastic-like	Transport	-	IPR000620; IPR004696; IPR004853; PTHR11132 (PANTHER), PTHR11132:SF14 (PANTHER), tmhmm (TMHMM), SSF103481 (SUPERFAMILY)
GRMZM2G438960	0	1.61245	9999999	2.34e-16	0.0236223	0.561452	4.57094	2.83e-05	potassium transporter	Transport	-	IPR003855; PTHR30540 (PANTHER), PTHR30540:SF0 (PANTHER), tmhmm (TMHMM)
GRMZM2G029219	0.38527	1.85713	2.26913	0.00474897	1.73677	7.01019	2.01305	5.48e-05	probable peptide nitrate transporter at3g43790-like	Transport	-	IPR011701; IPR016196; IPR020846; G3DSA:1.20.1250.20 (GENE3D), PTHR24003 (PANTHER), PTHR24003:SF69 (PANTHER), tmhmm (TMHMM)
GRMZM2G066820	3.14102	7.57223	1.26949	1.02e-05	3.70568	11.3052	1.60918	0.00231514	probable polyol transporter 4-like	Transport	EC:1.3.1.74	no IPS match
GRMZM2G113800	0.228668	2.11506	3.20937	3.14e-13	0.176814	3.54375	4.32497	4.09e-06	probable purine permease 11-like	Transport	-	IPR004853; PTHR31376 (PANTHER), PTHR31376:SF0 (PANTHER), tmhmm (TMHMM), SSF103481 (SUPERFAMILY)
GRMZM2G173967	4.25282	11.6222	1.45039	5.24e-09	5.11613	20.3287	1.99039	5.27e-06	proton-coupled amino acid transporter 3-like	Transport	-	0
GRMZM2G153683	6.72611	22.9756	1.77226	6.44e-06	6.61255	26.2815	1.99077	1.04e-05	snap25 homologous protein snap33-like	Transport	-	IPR000727; G3DSA:1.20.5.110 (GENE3D), PTHR19305 (PANTHER), PTHR19305:SF0 (PANTHER), SignalP-NN(euk) (SIGNALP)
GRMZM2G119527	0.507663	0.0849528	-2.57914	0.000704797	0.627695	1.82365	1.53869	0.00253525	solute carrier family 40 member chloroplastic-like	Transport	-	IPR009716 (PFAM); PTHR11660 (PANTHER), PTHR11660:SF1 (PANTHER), tmhmm (TMHMM)
GRMZM2G160430	5.28133	20.2201	1.93682	0.00209322	6.65043	22.5055	1.75876	0.00027978	solute carrier family facilitated glucose transporter member 8	Transport	-	IPR003663; IPR005828; IPR005829; IPR016196; IPR020846; G3DSA:1.20.1250.20 (GENE3D), PTHR24063 (PANTHER), PTHR24063:SF75 (PANTHER), tmhmm (TMHMM)
GRMZM2G160504	1.29651	3.60509	1.4754	0.000352096	1.15154	4.41606	1.9392	0.0441624	solute carrier family facilitated glucose transporter member 8	Transport	-	IPR003663; IPR005828; IPR005829; IPR016196; IPR020846; G3DSA:1.20.1250.20 (GENE3D), PTHR24063 (PANTHER), PTHR24063:SF75 (PANTHER), tmhmm (TMHMM)
GRMZM2G086430	0.802429	2.68766	1.74391	2.19e-21	1.41846	16.0817	3.50302	1.04e-13	spx (syg1 pho81 xpr1) domain-containing	Transport	-	0
GRMZM5G828488	6.02378	2.035	-1.56564	0.00178899	3.22786	0.648685	-2.31499	0.0343394	spx domain-containing protein 3-like	Transport	-	no IPS match
GRMZM2G080887	0.162009	1.04303	2.68663	2.73e-07	0.187414	1.17296	2.64585	0.00182162	s-type anion channel slah3-like	Transport	-	IPR004695; PTHR31269 (PANTHER), PTHR31269:SF0 (PANTHER), tmhmm (TMHMM)
GRMZM2G331393	0	5.41182	9999999	1.44e-07	0	12.3942	9999999	0.00944431	s-type anion channel slah3-like	Transport	-	IPR004695; PTHR31269 (PANTHER), PTHR31269:SF0 (PANTHER), tmhmm (TMHMM)
GRMZM2G158013	0.63973	8.64938	3.75706	7.02e-12	0.954456	15.2245	3.99557	1.43e-13	sulfate transporter	Transport	-	0
GRMZM2G149576	10.2679	22.0283	1.10122	0.000426193	7.95116	18.3192	1.20412	0.0222693	sulfite exporter family protein	Transport	-	no IPS match
GRMZM2G414540	3.28943	12.4554	1.92086	4.51e-06	1.73653	12.2145	2.81431	3.44e-05	syntaxin 121	Transport	-	no IPS match
GRMZM2G021378	10.6946	30.9491	1.53302	7.14e-09	12.3423	55.9396	2.18026	2.85e-06	syntaxin 132	Transport	-	IPR000727; IPR006011; IPR006012; IPR010989; G3DSA:1.20.58.70 (GENE3D), PTHR19957 (PANTHER), PTHR19957:SF26 (PANTHER)
GRMZM2G176430	0.207341	0.590827	1.51073	0.0376896	0.380978	5.07044	3.73433	1.82e-08	tonoplast dicarboxylate transporter	Transport	EC:3.6.1.30	no IPS match
GRMZM2G100650	1.86193	8.29486	2.15542	2.61e-07	1.81478	9.04387	2.31714	0.00530595	glycolipid transfer protein family protein	Transport	-	IPR014830; PTHR10219 (PANTHER), PTHR10219:SF4 (PANTHER)
GRMZM2G010765	3.90335	12.8854	1.72296	0.0001268	4.85956	34.1379	2.81248	1.61e-09	mate efflux family protein	Transport	-	0
AC233945.1_FG003	0.805911	2.10367	1.38421	7.89e-08	1.0159	5.12413	2.33456	2.61e-06	mate efflux family protein	Transport	-	IPR002528; PTHR11206 (PANTHER), PTHR11206:SF21 (PANTHER)
GRMZM2G075828	2.02686	4.53673	1.1624	1.4e-06	1.66858	7.20491	2.11036	0.000145783	mate efflux family protein	Transport	-	PTHR11206 (PANTHER), PTHR11206:SF21 (PANTHER)
GRMZM2G007481	1.08907	4.39535	2.01288	6.78e-07	1.09665	6.77713	2.62757	0.00235744	uncharacterized transporter ybr287w-like	Transport	-	no IPS match
GRMZM2G091891	0.170004	1.7341	3.35055	5.5e-11	0.129725	1.66323	3.68045	0.000103903	ureide permease 2-like	Transport	-	IPR009834; PTHR31081 (PANTHER), PTHR31081:SF0 (PANTHER), tmhmm (TMHMM)
GRMZM2G010433	0.157419	0.440332	1.48398	0.0043476	0.0949315	0.388285	2.03216	0.0234044	vacuolar amino acid transporter 1-like	Transport	-	IPR013057; PTHR22950 (PANTHER), PTHR22950:SF9 (PANTHER), SignalP-NN(euk) (SIGNALP), tmhmm (TMHMM)
GRMZM2G008468	1.06775	2.35185	1.13922	6.62e-08	1.74155	4.00677	1.20207	0.0100806	vesicle transport protein got1b-like	Transport	-	IPR007305; PTHR21493 (PANTHER), SignalP-NN(euk) (SIGNALP), tmhmm (TMHMM)
GRMZM5G893444	1.49002	5.3404	1.84161	0.000416849	1.8093	8.24477	2.18805	3.41e-05	yellow stripe-like transporter 12	Transport	-	IPR004813; PTHR31645 (PANTHER), PTHR31645:SF0 (PANTHER)
GRMZM2G167733	0.661784	0.205939	-1.68414	0.00610613	1.15536	0.132735	-3.12172	0.00607893	-1 protein	Unknown function	0	IPR004314; PTHR31589 (PANTHER), SignalP-NN(euk) (SIGNALP), tmhmm (TMHMM)
GRMZM2G068973	6.62987	48.2309	2.8629	3.22e-07	4.5093	77.7416	4.10771	6.09e-07	4 protein	Unknown function	-	0
GRMZM2G091054	1954.26	892.232	-1.13113	0.0464439	2247.11	645.389	-1.79983	0.000548972	5a2 protein	Unknown function	-	SignalP-NN(euk) (SIGNALP)
GRMZM2G155321	13.5337	69.8075	2.36682	2.04e-05	20.1158	83.7707	2.05812	1.54e-06	91a partial	Unknown function	0	SignalP-NN(euk) (SIGNALP)
AC155434.2_FG001	0.214927	1.46293	2.76694	6.32e-06	0.216868	1.27225	2.55249	0.0108609	alpha beta fold family protein	Unknown function	-	G3DSA:3.40.50.1820 (GENE3D), PTHR10992 (PANTHER), PTHR10992:SF217 (PANTHER), PF12697 (PFAM), SSF53474 (SUPERFAMILY)
GRMZM2G082434	0.243959	1.79319	2.87781	8e-12	0.141209	0.756234	2.421	0.0482358	amino acid expressed	Unknown function	-	no IPS match
GRMZM2G315726	0.709451	9.45487	3.73628	7.26e-38	1.00097	30.3398	4.92174	1.16e-27	asc1-like protein 1	Unknown function	-	IPR006634; IPR016439; PTHR12560 (PANTHER), PTHR12560:SF0 (PANTHER), tmhmm (TMHMM)
GRMZM2G031033	6.83286	16.9643	1.31194	6.01e-09	4.97505	20.0279	2.00923	0.000533303	at3g10020 t22k18_16	Unknown function	-	no IPS match
GRMZM2G103617	31.0249	127.764	2.04198	4.59e-08	34.5166	174.986	2.34188	0.0426005	b12d protein	Unknown function	-	IPR010530
GRMZM2G136831	1.21169	4.57393	1.91641	9.56e-05	1.13684	3.81659	1.74725	0.0154496	basic helix-loop-helix	Unknown function	0	no IPS match
GRMZM2G333582	0.0287617	3.97156	7.10942	5.87e-27	0.0254066	7.08194	8.1228	3.02e-25	basic helix-loop-helix	Unknown function	-	IPR011598; G3DSA:1.20.5.170 (GENE3D), PTHR12565 (PANTHER)
GRMZM2G397755	0.12423	8.51403	6.09875	1.46e-13	0.240377	17.1695	6.15841	6.27e-12	basic helix-loop-helix	Unknown function	-	IPR011598; G3DSA:1.20.5.170 (GENE3D), PTHR12565 (PANTHER)
GRMZM2G152172	3.29796	1.30931	-1.33277	3.3e-09	2.59384	0.567489	-2.19243	0.013403	bes1 bzr1 homolog protein 4-like	Unknown function	-	IPR008540; PTHR31506 (PANTHER), PTHR31506:SF0 (PANTHER)
GRMZM2G069335	0.134284	1.25353	3.22263	1.4e-08	0.300769	1.32916	2.14378	0.0491434	bon1-associated protein 2-like	Unknown function	-	IPR000008
GRMZM2G023346	1.14033	3.8898	1.77024	3.3e-09	0.719737	4.66267	2.69561	0.000238268	btb poz domain-containing protein at5g48130-like	Unknown function	-	IPR011333; IPR027356; PTHR32370 (PANTHER), PTHR32370:SF0 (PANTHER)
GRMZM2G076394	1.01871	6.48338	2.67	8.1e-08	2.145	14.9822	2.8042	1.62e-10	cas1 domain-containing protein 1-like	Unknown function	-	IPR012419; PTHR13533 (PANTHER), PTHR13533:SF1 (PANTHER), SignalP-NN(euk) (SIGNALP), tmhmm (TMHMM)
GRMZM2G033208	24.6237	52.159	1.08287	6.56e-06	19.9936	48.147	1.26791	0.0434258	chloroplastic-like	Unknown function	EC:2.2.1.1	0
GRMZM2G450866	4.60144	23.4822	2.35141	0.00493203	0.18917	3.33246	4.13883	0.00750875	duf594 domain containing family protein	Unknown function	0	IPR007658; tmhmm (TMHMM)
GRMZM2G044773	0	3.04357	9999999	2.67e-19	0	6.53981	9999999	2.73e-07	el5	Unknown function	-	IPR001841; IPR013083; PTHR14155 (PANTHER), SignalP-NN(euk) (SIGNALP), tmhmm (TMHMM), SSF57850 (SUPERFAMILY)
GRMZM2G028830	0.291096	1.70481	2.55004	0.00721704	0.165303	2.76613	4.06468	0.00430766	enzyme of the cupin superfamily	Unknown function	0	no IPS match
GRMZM2G027107	0.0465483	2.35969	5.66372	3.87e-17	0	32.2353	9999999	0.000255475	enzyme of the cupin superfamily	Unknown function	-	no IPS match
GRMZM2G106177	2.15619	91.7069	5.41048	6.17e-13	2.52702	76.0501	4.91144	3.37e-10	erg28 like protein	Unknown function	-	IPR005352; PTHR15451 (PANTHER), PTHR15451:SF9 (PANTHER), SignalP-NN(euk) (SIGNALP), tmhmm (TMHMM)
GRMZM5G872578	0.0506035	1.37685	4.76599	7.88e-09	0	5.36237	9999999	8.84e-08	f-box lrr-repeat protein at3g48880-like	Unknown function	-	IPR001810; G3DSA:3.80.10.10 (GENE3D), PTHR26336 (PANTHER), PTHR26336:SF0 (PANTHER), PF12937 (PFAM), SSF52047 (SUPERFAMILY)
GRMZM2G083526	7.72558	24.5571	1.66842	3.96e-20	5.35247	25.4996	2.2522	3.7e-07	gl1 protein	Unknown function	-	0
GRMZM2G029912	23.6404	56.1079	1.24695	1.94e-16	16.9002	47.0058	1.4758	0.00012857	gl1 protein	Unknown function	-	0
GRMZM2G154735	3.54353	0.799618	-2.1478	6.71e-14	3.24733	11.0703	1.76938	0.00742331	hva22e	Unknown function	-	no IPS match
GRMZM2G373554	18.1115	55.0924	1.60495	1.26e-18	14.3045	31.8217	1.15354	0.0294009	hypothetical protein	Unknown function	0	IPR008480; SignalP-NN(euk) (SIGNALP), tmhmm (TMHMM)
GRMZM2G128832	55.0105	15.3309	-1.84327	0.00014573	55.9778	6.46129	-3.11496	1.34e-08	hypothetical protein	Unknown function	0	tmhmm (TMHMM)
GRMZM2G089776	0.118219	12.2958	6.70056	5.23e-16	0.0661217	3.33552	5.65664	0.0354375	hypothetical protein	Unknown function	-	SignalP-NN(euk) (SIGNALP), tmhmm (TMHMM)
GRMZM2G132162	248.685	120.256	-1.04821	0.00893411	327.923	33.41	-3.29501	2.77e-15	hypothetical protein	Unknown function	0	no IPS match
GRMZM2G175101	103.965	49.1946	-1.07953	0.00981176	161.021	52.5124	-1.61651	0.00055385	hypothetical protein	Unknown function	0	no IPS match
GRMZM2G323888	17.8189	42.5225	1.25481	2.56e-10	9.45372	33.0684	1.8065	0.0062051	hypothetical protein	Unknown function	-	no IPS match
GRMZM2G103276	12.3887	5.95306	-1.05732	5.4e-09	5.40667	0	-9999999	2.78e-06	hypothetical protein	Unknown function	0	no IPS match
GRMZM2G175165	5.67665	1.24508	-2.1888	0.0155764	8.12362	0.34794	-4.54521	3.49e-05	hypothetical protein	Unknown function	0	no IPS match
GRMZM2G107286	1.15421	4.38556	1.92586	1.27e-10	0.578942	14.3055	4.627	6.92e-19	hypothetical protein precursor	Unknown function	-	IPR006041; SignalP-NN(euk) (SIGNALP), tmhmm (TMHMM)
GRMZM2G085550	5.08037	1.84887	-1.45829	3.65e-09	4.16449	1.52998	-1.44463	0.0119263	hypothetical protein SORBIDRAFT_03g001990	Unknown function	0	no IPS match
GRMZM2G125476	0.0635302	0.472212	2.89392	0.00874744	0.224902	1.61653	2.84553	0.0116084	hypothetical protein SORBIDRAFT_06g017620	Unknown function	-	no IPS match
GRMZM2G303509	0.033987	4.36187	7.00382	9.06e-14	0.346208	19.0271	5.78027	6.47e-15	hypothetical protein ZEAMMB73_009485	Unknown function	0	no IPS match
GRMZM2G169953	0.121112	2.11918	4.12909	1.13e-15	0.117267	2.92095	4.63857	0.0153837	hypothetical protein ZEAMMB73_053477	Unknown function	0	IPR025322; tmhmm (TMHMM)
AC214635.3_FG006	5.78492	28.9008	2.32074	2.29e-30	3.17342	22.0713	2.79806	1.53e-09	hypothetical protein ZEAMMB73_058067	Unknown function	0	no IPS match
AC233955.1_FG008	2.41902	6.42664	1.40964	1.05e-14	2.51835	14.9402	2.56865	1.68e-07	hypothetical protein ZEAMMB73_058681	Unknown function	0	IPR011042; PTHR31460 (PANTHER), SignalP-NN(euk) (SIGNALP), tmhmm (TMHMM), SSF63825 (SUPERFAMILY)
GRMZM2G008839	0.388582	1.45141	1.90117	0.000830837	0.200552	2.86425	3.83611	0.0369021	hypothetical protein ZEAMMB73_084693	Unknown function	0	no IPS match
GRMZM2G133430	2.82563	11.2361	1.9915	2.87e-13	1.43119	11.7445	3.0367	7.01e-06	hypothetical protein ZEAMMB73_134454	Unknown function	-	tmhmm (TMHMM)
GRMZM2G157298	0.0875897	13.8948	7.30956	6.55e-16	0	8.22356	9999999	3.31e-06	hypothetical protein ZEAMMB73_141349	Unknown function	-	IPR001929; IPR006045; IPR011051; IPR014710; IPR019780; PTHR31238 (PANTHER), SignalP-NN(euk) (SIGNALP), tmhmm (TMHMM)
GRMZM2G364208	1.19895	16.8667	3.81433	1.02e-22	0.619305	7.52289	3.60256	0.0136605	hypothetical protein ZEAMMB73_186667	Unknown function	0	PS51257 (PROFILE)
GRMZM2G151516	11.2827	66.4356	2.55784	5.96e-05	5.04129	19.056	1.91838	0.00253069	hypothetical protein ZEAMMB73_188335	Unknown function	-	SignalP-NN(euk) (SIGNALP), tmhmm (TMHMM)
GRMZM2G320705	0	0.122014	9999999	0.040159	0	1.35646	9999999	0.00542726	hypothetical protein ZEAMMB73_220995	Unknown function	0	no IPS match
GRMZM2G463167	0.0173041	1.00308	5.85717	3.89e-12	0.0207756	2.06547	6.63544	5.32e-15	hypothetical protein ZEAMMB73_256994	Unknown function	-	IPR002659; PTHR11214:SF1 (PANTHER), SignalP-NN(euk) (SIGNALP)
GRMZM2G107591	21.0833	8.72561	-1.27277	2.38e-07	20.5627	1.41681	-3.85931	0.0327021	hypothetical protein ZEAMMB73_279107	Unknown function	-	SignalP-NN(euk) (SIGNALP), tmhmm (TMHMM)
GRMZM2G057841	1.13349	14.3292	3.66011	2.97e-06	0.748741	23.745	4.98701	9.59e-12	hypothetical protein ZEAMMB73_304259	Unknown function	0	no IPS match
GRMZM2G325683	0.16197	20.0973	6.95513	4.75e-17	0.25836	16.161	5.96699	7.74e-11	hypothetical protein ZEAMMB73_312479	Unknown function	0	no IPS match
AC190772.4_FG011	0.041214	7.98122	7.59733	1.02e-15	0	76.0415	9999999	2.17e-41	hypothetical protein ZEAMMB73_324839	Unknown function	-	IPR001929; IPR006045; IPR011051; IPR014710; IPR019780; PTHR31238 (PANTHER), SignalP-NN(euk) (SIGNALP), tmhmm (TMHMM)
GRMZM2G158668	0.0596031	1.95504	5.03566	9.4e-25	0.433618	2.02795	2.22553	0.00209647	hypothetical protein ZEAMMB73_324907	Unknown function	-	PTHR31414 (PANTHER), SignalP-NN(euk) (SIGNALP), tmhmm (TMHMM)
GRMZM2G129019	21.4134	112.379	2.39178	7.92e-13	36.136	244.316	2.75724	5.17e-13	hypothetical protein ZEAMMB73_331716, partial	Unknown function	0	no IPS match
GRMZM2G100495	0.244419	6.21022	4.66722	4.77e-05	0.438682	6.47171	3.8829	0.00586683	hypothetical protein ZEAMMB73_362131	Unknown function	0	no IPS match
AC233863.1_FG002	0.214105	0.651131	1.60463	0.0426773	0.665422	2.67244	2.00582	0.0469082	hypothetical protein ZEAMMB73_364844	Unknown function	-	no IPS match
GRMZM2G141071	0.0552872	1.18637	4.42346	0.000162818	0	2.15616	9999999	0.0101353	hypothetical protein ZEAMMB73_368747	Unknown function	0	no IPS match
GRMZM2G093606	0	0.953786	9999999	1.53e-07	0	2.37766	9999999	6.85e-05	hypothetical protein ZEAMMB73_393854	Unknown function	-	IPR001929; IPR006045; IPR011051; IPR014710; IPR019780; PTHR31238 (PANTHER), SignalP-NN(euk) (SIGNALP), tmhmm (TMHMM)
GRMZM2G093554	0.0148345	3.95867	8.05991	4.76e-17	0	5.2717	9999999	0.0216097	hypothetical protein ZEAMMB73_408577	Unknown function	-	IPR001929; IPR006045; IPR011051; IPR014710; IPR019780; PTHR31238 (PANTHER), SignalP-NN(euk) (SIGNALP), tmhmm (TMHMM)
GRMZM2G467520	0.0477915	13.2156	8.11127	1.43e-33	0	1.72086	9999999	0.0191896	hypothetical protein ZEAMMB73_412982	Unknown function	0	no IPS match
GRMZM2G141133	0.068027	0.597862	3.13563	9.58e-07	0	1.31972	9999999	0.00987932	hypothetical protein ZEAMMB73_520413	Unknown function	0	no IPS match
GRMZM2G179761	3.05018	6.93447	1.18489	5.4e-06	1.32707	30.3261	4.51424	1.04e-12	hypothetical protein ZEAMMB73_651851	Unknown function	-	no IPS match
GRMZM2G473266	0.0166779	6.51953	8.61069	3.68e-11	0	86.2349	9999999	1.99e-28	hypothetical protein ZEAMMB73_662180	Unknown function	0	SignalP-NN(euk) (SIGNALP), tmhmm (TMHMM)
GRMZM2G308422	0	13.8246	9999999	3.31e-10	0	86.2349	9999999	1.99e-28	hypothetical protein ZEAMMB73_662180	Unknown function	0	SignalP-NN(euk) (SIGNALP)
GRMZM2G161521	0.528425	69.0133	7.02903	1.17e-07	0.170495	104.35	9.25749	1.58e-49	hypothetical protein ZEAMMB73_683886	Unknown function	0	SignalP-NN(euk) (SIGNALP), tmhmm (TMHMM)
GRMZM2G359033	0.0979825	0.693543	2.82339	0.000340268	0.0902274	1.7502	4.27781	0.0128486	hypothetical protein ZEAMMB73_726502	Unknown function	0	no IPS match
GRMZM2G149869	2.5154	0.406956	-2.62784	0.000758625	3.22311	0.238729	-3.75501	0.00977596	hypothetical protein ZEAMMB73_750134	Unknown function	-	IPR010851; SignalP-NN(euk) (SIGNALP)
GRMZM2G041039	2.63833	8.40036	1.67082	1.02e-07	0.758557	18.6678	4.62115	1.33e-08	hypothetical protein ZEAMMB73_784446	Unknown function	0	no IPS match
GRMZM2G382035	0.322733	3.77895	3.54958	9.82e-07	0.322266	7.9741	4.629	3.93e-07	hypothetical protein ZEAMMB73_785747	Unknown function	0	SignalP-NN(euk) (SIGNALP), tmhmm (TMHMM)
GRMZM2G347174	0.118111	2.56618	4.44141	1.22e-09	0.106045	2.62942	4.632	2.56e-07	hypothetical protein ZEAMMB73_805774	Unknown function	0	SignalP-NN(euk) (SIGNALP)
GRMZM2G397261	5.93541	26.4591	2.15634	3.56e-05	9.50785	29.579	1.63738	3.69e-05	hypothetical protein ZEAMMB73_824867	Unknown function	0	no IPS match
GRMZM2G103805	1.10942	4.85513	2.1297	0.000197151	1.18826	8.54463	2.84617	2.19e-10	hypothetical protein ZEAMMB73_834571	Unknown function	-	IPR003406; PTHR31042 (PANTHER), PTHR31042:SF0 (PANTHER), SignalP-NN(euk) (SIGNALP), tmhmm (TMHMM)
GRMZM2G389937	0.179796	1.82213	3.34119	4.88e-07	0	1.15165	9999999	0.0430592	hypothetical protein ZEAMMB73_848064	Unknown function	-	no IPS match
GRMZM2G087740	0.0949781	1.90901	4.32909	2.73e-06	0.120131	3.1847	4.72848	8.19e-05	hypothetical protein ZEAMMB73_851878	Unknown function	0	tmhmm (TMHMM)
GRMZM2G177084	0.753675	2.90021	1.94414	0.014787	1.58253	5.49591	1.79613	0.00137049	hypothetical protein ZEAMMB73_868311	Unknown function	-	SignalP-NN(euk) (SIGNALP), tmhmm (TMHMM)
GRMZM5G826767	28.5423	57.7276	1.01616	1.8e-11	7.48437	23.1572	1.62951	0.00174161	hypothetical protein ZEAMMB73_908669	Unknown function	0	IPR004864; PTHR31415 (PANTHER), PTHR31415:SF0 (PANTHER), tmhmm (TMHMM)
GRMZM2G041068	0.0979609	7.41062	6.24124	7.49e-09	0.206305	7.66819	5.21603	0.000500034	hypothetical protein ZEAMMB73_910739	Unknown function	-	no IPS match
GRMZM2G366910	1.99916	64.3866	5.0093	1.1e-10	1.59564	112.14	6.13502	5.8e-27	hypothetical protein ZEAMMB73_910861, partial	Unknown function	0	SignalP-NN(euk) (SIGNALP)
GRMZM2G177340	0.0281861	1.0456	5.21321	2.66e-11	0	5.90714	9999999	1.55e-09	hypothetical protein ZEAMMB73_924071	Unknown function	-	IPR006941; IPR012337; G3DSA:3.30.420.10 (GENE3D), PTHR10797 (PANTHER)
GRMZM2G072965	0.0124266	3.99777	8.32963	2.05e-16	0	150.861	9999999	3.66e-05	hypothetical protein ZEAMMB73_932856	Unknown function	-	IPR001929; IPR006045; IPR011051; IPR014710; IPR019780; PTHR31238 (PANTHER), SignalP-NN(euk) (SIGNALP), tmhmm (TMHMM)
GRMZM2G177878	1.06983	3.71222	1.7949	1.07e-05	0.742148	2.86015	1.94631	0.00385214	inactive poly	Unknown function	EC:2.4.2.30	IPR012317; G3DSA:3.90.228.10 (GENE3D), PTHR32263 (PANTHER), PTHR32263:SF1 (PANTHER), SSF56399 (SUPERFAMILY)
GRMZM2G053079	78.7865	38.6318	-1.02816	3.04e-10	94.3407	13.6752	-2.78632	0.00243243	IPR011528 (PFAM); SignalP-NN(euk) (SIGNALP)	Unknown function	0	0
GRMZM2G025989	0.498549	2.57386	2.36813	2.54e-09	0.435235	3.41127	2.97044	0.0296687	lob domain-containing protein 12-like	Unknown function	-	IPR004883; PTHR31301 (PANTHER)
GRMZM2G145568	0.0914894	2.06241	4.49458	3.69e-13	0.186982	2.30023	3.62081	0.0184228	lob domain-containing protein 1-like	Unknown function	-	SignalP-NN(euk) (SIGNALP)
GRMZM5G819965	2.74078	8.7721	1.67834	2.59e-14	5.11645	19.5694	1.93539	3.88e-05	long cell-linked locus protein	Unknown function	-	IPR008480
GRMZM2G003738	0.295477	2.18898	2.88914	8.32e-10	0.251526	3.23124	3.68331	0.00936587	long cell-linked locus protein	Unknown function	0	tmhmm (TMHMM)
GRMZM2G008072	0.404333	1.19036	1.55778	0.0225857	0.608367	1.77043	1.54108	0.0111763	low quality protein: uncharacterized loc101223025	Unknown function	-	IPR009769; PTHR31558 (PANTHER), PTHR31558:SF0 (PANTHER)
GRMZM2G083797	0.668547	1.36874	1.03375	0.000532325	0.578223	3.25397	2.4925	0.00125727	lrr protein	Unknown function	-	IPR001611; IPR003591; IPR011889; IPR013210; PR00019 (PRINTS), G3DSA:3.80.10.10 (GENE3D), PTHR26393 (PANTHER), PTHR26393:SF36 (PANTHER), PF13504 (PFAM), PF13516 (PFAM), PF13855 (PFAM), SM00365 (SMART), SignalP-NN(euk) (SIGNALP), tmhmm (TMHMM), SSF52058 (SUPERFAMILY)
GRMZM2G341658	0.292635	2.09563	2.84021	2.25e-08	0.22202	1.66526	2.90698	0.000333026	macpf domain-containing protein at1g14780-like	Unknown function	-	no IPS match
GRMZM2G160606	0.159545	0.420343	1.3976	0.00215538	1.11376	13.2583	3.57339	9.97e-15	maf-like protein ddb_g0281937-like	Unknown function	-	0
GRMZM2G502035	180.386	73.9673	-1.28613	0.00300288	242.455	51.3252	-2.23998	2.83e-05	maternally expressed gene2 precursor	Unknown function	-	no IPS match
GRMZM2G137959	48.2344	17.1352	-1.4931	0.00512936	58.7834	13.8086	-2.08984	0.000483337	maternally expressed gene2 precursor	Unknown function	-	no IPS match
GRMZM2G088896	97.9817	35.0878	-1.48154	0.00300288	118.417	34.6631	-1.7724	0.000282149	maternally expressed gene2 precursor	Unknown function	-	0
GRMZM2G043932	8.82714	21.7446	1.30064	0.000202307	7.24927	27.5258	1.92488	4.14e-05	metal ion binding protein	Unknown function	-	tmhmm (TMHMM)
GRMZM5G842168	57.1581	122.095	1.09498	2.99e-13	1252.36	0	-9999999	0.000744955	---NA---	Unknown function	0	SignalP-NN(euk) (SIGNALP)
GRMZM2G375249	0.663723	3.17638	2.25873	8.15e-11	2.39505	10.6736	2.15591	2.46e-05	---NA---	Unknown function	0	SignalP-NN(euk) (SIGNALP), tmhmm (TMHMM)
GRMZM2G005825	0	6.43173	9999999	1.09e-16	0	7.48212	9999999	1.25e-06	---NA---	Unknown function	0	no IPS match
GRMZM2G101628	53.6935	116.498	1.11749	4.3e-18	22.7223	0	-9999999	1.92e-05	---NA---	Unknown function	0	tmhmm (TMHMM)
GRMZM2G542272	11.8259	37.5511	1.6669	5.5e-22	7.79354	55.1214	2.82226	1.01e-06	---NA---	Unknown function	0	SignalP-NN(euk) (SIGNALP), tmhmm (TMHMM)
AC215292.3_FG001	1.17942	0.185541	-2.66826	0.00037565	1.32391	0	-9999999	0.0458874	---NA---	Unknown function	0	no IPS match
GRMZM2G137485	13.2453	5.78591	-1.19486	0.00100866	18.1863	1.80069	-3.33623	0.000476827	---NA---	Unknown function	0	SignalP-NN(euk) (SIGNALP), tmhmm (TMHMM)
GRMZM2G049790	18.7922	104.289	2.47238	2.38e-06	32.3242	111.724	1.78926	1.61e-05	---NA---	Unknown function	0	PF12734 (PFAM)
GRMZM2G010274	6.72068	15.4709	1.20288	5.25e-10	3.35615	13.6779	2.02697	0.00328026	---NA---	Unknown function	0	tmhmm (TMHMM)
GRMZM2G175606	0	7.57665	9999999	4.92e-12	0	6.53293	9999999	1.53e-05	---NA---	Unknown function	0	SignalP-NN(euk) (SIGNALP), tmhmm (TMHMM)
GRMZM2G109865	0.243293	1.70822	2.81173	5.14e-07	0.285501	2.59411	3.18367	3.61e-05	---NA---	Unknown function	0	IPR013057; PTHR22950 (PANTHER), PTHR22950:SF9 (PANTHER), tmhmm (TMHMM)
GRMZM2G077809	14.8782	29.8486	1.00446	1.43e-06	8.11729	34.497	2.0874	4.16e-06	---NA---	Unknown function	-	IPR001841; IPR002035; IPR010734; IPR013083; PTHR10857 (PANTHER), PF13920 (PFAM), SSF53300 (SUPERFAMILY), SSF57850 (SUPERFAMILY)
GRMZM2G317428	2.02821	45.0626	4.47365	1.53e-11	1.28946	73.3281	5.82953	6.03e-05	---NA---	Unknown function	0	no IPS match
GRMZM2G060928	1.17686	3.96342	1.7518	2.18e-05	1.22603	13.1245	3.42019	5.84e-06	---NA---	Unknown function	0	SignalP-NN(euk) (SIGNALP)
GRMZM2G043565	26.554	2.31912	-3.51728	0.00127758	21.0243	1.2439	-4.07911	0.0087641	---NA---	Unknown function	0	no IPS match
GRMZM2G400409	0.0789947	1.58027	4.32227	9.23e-08	0.474006	8.31759	4.13319	4.67e-06	---NA---	Unknown function	0	no IPS match
GRMZM2G122123	0.0410208	3.53029	6.42729	1.91e-09	0	9.56779	9999999	8.28e-11	---NA---	Unknown function	0	tmhmm (TMHMM)
AC191413.2_FG006	0	0.670569	9999999	0.0460707	0	1.18962	9999999	0.0436295	---NA---	Unknown function	0	no IPS match
AC199187.3_FG005	0.365732	1.86919	2.35356	1.48e-09	0	1.32447	9999999	0.0491511	---NA---	Unknown function	0	SignalP-NN(euk) (SIGNALP)
GRMZM2G326911	0.484861	9.13603	4.23592	3.96e-05	0.925521	6.9289	2.90429	0.0403111	---NA---	Unknown function	0	SignalP-NN(euk) (SIGNALP), tmhmm (TMHMM)
GRMZM2G137821	0.162683	3.27387	4.33086	2.45e-12	0.175259	7.2168	5.3638	0.000222463	---NA---	Unknown function	0	no IPS match
GRMZM2G016004	4.86975	233.77	5.5851	1.65e-16	3.946	43.7892	3.47211	0.00770143	---NA---	Unknown function	0	SignalP-NN(euk) (SIGNALP), tmhmm (TMHMM)
GRMZM2G059111	0.68457	9.43221	3.78433	1.03e-06	1.56749	22.6871	3.85535	1.88e-05	---NA---	Unknown function	0	SignalP-NN(euk) (SIGNALP)
AC212156.4_FG009	11.6301	5.6768	-1.03471	0.0355337	25.1075	3.32668	-2.91596	1.88e-06	---NA---	Unknown function	0	SignalP-NN(euk) (SIGNALP), tmhmm (TMHMM)
GRMZM2G015503	1.06331	2.17012	1.02921	0.00137692	1.93903	6.58285	1.76338	0.0028379	nb-arc domain containing protein	Unknown function	-	IPR002182; G3DSA:3.40.50.300 (GENE3D), PTHR23155 (PANTHER), PTHR23155:SF152 (PANTHER), SSF52540 (SUPERFAMILY)
GRMZM2G467893	0.108938	5.66263	5.69989	3.98e-19	0.0572845	4.52408	6.30334	5.91e-14	nodule-specific protein	Unknown function	-	IPR010658; IPR016196; G3DSA:1.20.1250.20 (GENE3D), PTHR21576 (PANTHER), PTHR21576:SF8 (PANTHER), tmhmm (TMHMM)
GRMZM2G010048	2.01875	12.9784	2.68458	3.55e-16	0.685035	35.1566	5.68148	8.41e-06	p21 expressed	Unknown function	-	no IPS match
GRMZM2G151230	0.127624	9.19913	6.17152	3e-14	0.0459113	18.7994	8.67762	1.28e-08	protein	Unknown function	-	IPR006461; PTHR31670 (PANTHER), PTHR31670:SF0 (PANTHER), tmhmm (TMHMM)
GRMZM2G130119	0.163152	3.65798	4.48676	1.03e-15	0.126133	4.09486	5.02079	1.31e-07	protein	Unknown function	EC:2.4.1.0	IPR002213; G3DSA:3.40.50.2000 (GENE3D), PTHR11926:SF15 (PANTHER), SSF53756 (SUPERFAMILY)
GRMZM2G062974	0.849029	5.64735	2.73369	4.63e-07	0.497519	11.8741	4.57692	5.8e-15	protein	Unknown function	-	IPR000726; IPR001002; IPR016283; IPR018371; IPR023346; G3DSA:1.10.530.10 (GENE3D), G3DSA:3.30.20.10 (GENE3D), PTHR22595 (PANTHER), PTHR22595:SF11 (PANTHER), tmhmm (TMHMM)
GRMZM2G073795	0.601077	0.293702	-1.0332	0.0228872	0.613346	0.0436104	-3.81396	0.0141269	protein	Unknown function	EC:2.7.10.0; EC:2.7.112.1	IPR001245; G3DSA:1.10.510.10 (GENE3D), PTHR23257 (PANTHER), PTHR23257:SF82 (PANTHER)
GRMZM2G121070	0.319182	0.854375	1.42049	0.0354191	0.296252	1.9454	2.71517	0.00947005	protein	Unknown function	-	no IPS match
GRMZM2G057672	2.70039	14.3059	2.40537	2.57e-08	1.59405	30.0197	4.23514	0.0421255	protein	Unknown function	0	no IPS match
GRMZM2G480364	0.365072	25.2488	6.11189	2.69e-14	0.280387	46.7795	7.38231	5.91e-12	protein	Unknown function	0	SignalP-NN(euk) (SIGNALP), tmhmm (TMHMM)
GRMZM2G096008	0.182278	4.38005	4.58674	2.03e-10	0.154395	8.17018	5.72567	1.74e-11	protein	Unknown function	-	IPR006121; G3DSA:3.30.70.100 (GENE3D), PTHR22814 (PANTHER), PTHR22814:SF1 (PANTHER)
GRMZM2G138259	0.535849	3.06394	2.51549	2.89e-05	0.341883	2.74607	3.0058	0.00764121	protein	Unknown function	0	IPR010683; PTHR31050 (PANTHER)
GRMZM2G449094	0.318928	7.14781	4.4862	3.98e-16	0.139987	10.6966	6.25572	1.27e-10	protein	Unknown function	0	no IPS match
GRMZM2G116640	0.458976	2.65278	2.53101	6.75e-18	0.199178	2.15627	3.43641	0.00863702	protein	Unknown function	-	IPR003406; PTHR31042 (PANTHER), PTHR31042:SF0 (PANTHER), SignalP-NN(euk) (SIGNALP), tmhmm (TMHMM)
GRMZM2G475536	1.31969	0.237723	-2.47284	0.0416988	2.23074	0.429934	-2.37533	0.00159542	protein	Unknown function	0	tmhmm (TMHMM)
GRMZM2G148567	2.23551	6.05582	1.43772	3.16e-09	2.76781	11.0361	1.99541	0.00082368	protein	Unknown function	EC:2.7.11.0	0
GRMZM2G449709	1.65404	10.6577	2.68783	2.22e-08	1.27043	7.68656	2.59702	0.000260265	protein	Unknown function	-	no IPS match
AC214771.3_FG003	0.148702	1.23646	3.05572	7.19e-11	0.0609235	2.55351	5.38934	2.37e-05	protein	Unknown function	EC:1.14.11.19	IPR003406; PTHR31042 (PANTHER), PTHR31042:SF0 (PANTHER), SignalP-NN(euk) (SIGNALP), tmhmm (TMHMM)
GRMZM2G037485	0.331309	4.03771	3.60729	9.23e-30	0.263589	3.83603	3.86325	0.000377979	protein	Unknown function	-	no IPS match
GRMZM2G465999	0.120535	3.57147	4.88899	1.23e-26	0.167876	7.8	5.53801	6.62e-19	protein	Unknown function	EC:2.7.11.0; EC:2.7.10.0	IPR000719; IPR000858; IPR001245; IPR001480; IPR002290; IPR003609; IPR008271; IPR011009; IPR013227; IPR017441; IPR020635; IPR021820; IPR024171; G3DSA:1.10.510.10 (GENE3D), G3DSA:3.30.200.20 (GENE3D), PTHR11795 (PANTHER), PTHR11795:SF72 (PANTHER), SignalP-NN(euk) (SIGNALP)
GRMZM2G095873	1.03956	3.64025	1.80807	1.98e-07	0.394672	5.94114	3.91201	3.68e-05	protein binding protein	Unknown function	-	no IPS match
GRMZM2G464393	1.19491	4.0616	1.76515	7.56e-08	0.983186	3.70377	1.91346	0.00313165	protein binding protein	Unknown function	-	IPR001611; IPR003591; G3DSA:3.80.10.10 (GENE3D), PTHR10588 (PANTHER), PTHR10588:SF159 (PANTHER), PF13855 (PFAM), SM00365 (SMART), SSF52058 (SUPERFAMILY)
GRMZM2G174489	6.02948	2.93082	-1.04073	9.04e-05	3.26424	0.128422	-4.66778	0.00184038	ras protein rab7 isoform 1	Unknown function	EC:6.3.4.2	no IPS match
GRMZM2G481052	0	0.424058	9999999	4.63e-07	0	4.76735	9999999	1.14e-12	regulatory protein	Unknown function	-	IPR005069; PTHR24015 (PANTHER), PTHR24015:SF191 (PANTHER), SignalP-NN(euk) (SIGNALP), tmhmm (TMHMM)
GRMZM2G104231	1.2078	2.73164	1.17739	0.00311967	1.18642	5.50637	2.21449	1.55e-05	regulatory protein	Unknown function	0	tmhmm (TMHMM)
GRMZM2G073114	0.987142	13.2379	3.74527	0.000113208	0.865911	10.103	3.54442	1.27e-05	rip3_orysj ame: full=ripening-related protein 3 flags: precursor	Unknown function	0	IPR009009; IPR014733; SignalP-NN(euk) (SIGNALP), tmhmm (TMHMM)
GRMZM2G011078	7.77641	19.2587	1.30834	1.18e-13	9.5628	35.0164	1.87253	0.0141932	sc3 protein	Unknown function	-	IPR007273; PTHR10687:SF2 (PANTHER)
GRMZM2G039757	13.456	39.0754	1.53801	1.54e-19	9.21442	28.5591	1.63198	0.00216263	tolb-related protein	Unknown function	-	IPR011042; IPR011659; G3DSA:2.120.10.60 (GENE3D), PTHR32161 (PANTHER), PTHR32161:SF0 (PANTHER), SSF82171 (SUPERFAMILY)
GRMZM2G169726	1.11015	8.02469	2.85369	3.27e-08	0.682974	13.7281	4.32916	2.39e-09	atfp4	Unknown function	0	tmhmm (TMHMM)
GRMZM2G063287	3.81605	12.3165	1.69044	2.62e-11	1.7149	35.9641	4.39036	9.74e-19	embryonic protein dc-8	Unknown function	-	tmhmm (TMHMM)
AC233851.1_FG008	0.847831	3.79576	2.16254	3.97e-05	0	3.41109	9999999	0.00117766	hypothetical protein ZEAMMB73_135204	Unknown function	0	no IPS match
GRMZM2G119209	0.100124	0.606438	2.59857	0.000317192	0.0326555	1.00593	4.94507	0.0103748	hypothetical protein ZEAMMB73_138834	Unknown function	0	no IPS match
GRMZM2G119203	0.0638408	0.491805	2.94553	0.00530088	0.101301	1.17153	3.53167	0.0419768	hypothetical protein ZEAMMB73_138834	Unknown function	0	no IPS match
GRMZM2G085974	0.0585548	0.763126	3.70406	1.22e-08	0.147247	0.890486	2.59635	0.00634951	hypothetical protein ZEAMMB73_174423	Unknown function	-	IPR002083; IPR008974; G3DSA:2.60.210.10 (GENE3D), PTHR24006 (PANTHER)
GRMZM2G057506	0.0167308	1.50165	6.48789	7.37e-23	0.126203	3.24281	4.68343	5.27e-06	hypothetical protein ZEAMMB73_196368	Unknown function	-	no IPS match
GRMZM2G022710	5.73841	13.9443	1.28095	3.35e-08	5.12024	0	-9999999	0.0227947	hypothetical protein ZEAMMB73_208816	Unknown function	0	no IPS match
GRMZM2G111132	0	3.1566	9999999	0.0164408	0	24.8385	9999999	0.028393	hypothetical protein ZEAMMB73_221392	Unknown function	-	IPR009424; SignalP-NN(euk) (SIGNALP), tmhmm (TMHMM)
GRMZM2G103748	0.0387435	3.36161	6.43906	2.38e-10	0.189574	5.2725	4.79765	2.01e-05	hypothetical protein ZEAMMB73_276562	Unknown function	0	no IPS match
GRMZM2G062121	0.271552	4.24748	3.9673	1.86e-22	0.823464	5.14404	2.64312	0.00025222	hypothetical protein ZEAMMB73_304175	Unknown function	0	no IPS match
GRMZM2G164542	0.987471	7.20958	2.86811	5.07e-06	0.392394	4.53005	3.52915	0.00174135	hypothetical protein ZEAMMB73_366912	Unknown function	0	SignalP-NN(euk) (SIGNALP), tmhmm (TMHMM)
GRMZM2G328555	2.00032	0.458236	-2.12607	3.68e-06	3.53625	10.2797	1.53951	0.00604737	hypothetical protein ZEAMMB73_376449	Unknown function	0	no IPS match
GRMZM2G420108	3.4471	24.2398	2.81392	2.18e-09	8.57924	37.1565	2.11469	4.46e-05	hypothetical protein ZEAMMB73_381317	Unknown function	-	no IPS match
GRMZM2G159481	0.0657879	2.30187	5.12884	2.09e-20	0.0757033	1.89033	4.64214	0.000995533	hypothetical protein ZEAMMB73_400977	Unknown function	0	no IPS match
GRMZM2G096454	0.0565762	3.00418	5.73063	3.39e-20	0.157019	4.4245	4.8165	5.03e-05	hypothetical protein ZEAMMB73_412627	Unknown function	0	tmhmm (TMHMM)
AC186417.3_FG007	0	10.7723	9999999	2.26e-08	0	14.2643	9999999	6.82e-09	hypothetical protein ZEAMMB73_420627	Unknown function	0	SignalP-NN(euk) (SIGNALP), tmhmm (TMHMM)
AC187207.3_FG010	0	10.7723	9999999	2.26e-08	0	14.2643	9999999	6.82e-09	hypothetical protein ZEAMMB73_420627	Unknown function	0	SignalP-NN(euk) (SIGNALP), tmhmm (TMHMM)
GRMZM2G435986	0.17339	7.04216	5.34392	4.36e-26	0.16358	9.71315	5.89187	0.0112724	hypothetical protein ZEAMMB73_445603	Unknown function	0	no IPS match
GRMZM2G090043	36.2852	183.283	2.33662	1.39e-07	17.8096	74.3061	2.06083	0.000130874	hypothetical protein ZEAMMB73_469525	Unknown function	-	SignalP-NN(euk) (SIGNALP), tmhmm (TMHMM)
GRMZM2G108615	0.0584881	0.359625	2.62028	0.000613358	0.173643	1.09943	2.66256	0.00348165	hypothetical protein ZEAMMB73_478966	Unknown function	0	SignalP-NN(euk) (SIGNALP)
GRMZM2G133198	0.0141805	2.29295	7.33716	3.92e-19	0.0672516	3.9221	5.86591	4.74e-06	hypothetical protein ZEAMMB73_479732	Unknown function	0	no IPS match
GRMZM2G126749	0.845034	2.71742	1.68516	1.66e-15	0.437204	1.65685	1.92206	0.00150138	hypothetical protein ZEAMMB73_527489	Unknown function	0	IPR012416; PTHR31713 (PANTHER), PTHR31713:SF0 (PANTHER)
GRMZM2G162396	2.64961	6.72641	1.34406	1.16e-06	1.32964	12.1802	3.19542	8.9e-07	hypothetical protein ZEAMMB73_544469	Unknown function	0	IPR008480; SignalP-NN(euk) (SIGNALP), tmhmm (TMHMM)
GRMZM2G460138	0.312207	9.4915	4.92606	7.61e-07	0	11.7217	9999999	1.91e-06	hypothetical protein ZEAMMB73_549005	Unknown function	-	SignalP-NN(euk) (SIGNALP), tmhmm (TMHMM)
GRMZM2G489119	0.897019	5.60847	2.6444	9.11e-09	0.368113	3.37208	3.19542	0.000247193	hypothetical protein ZEAMMB73_569361	Unknown function	0	SignalP-NN(euk) (SIGNALP)
GRMZM2G171713	1.53899	4.64228	1.59285	5.02e-17	1.16536	3.97247	1.76926	0.0337756	hypothetical protein ZEAMMB73_623419	Unknown function	-	IPR001810
GRMZM2G070399	57.4563	23.1679	-1.31034	0.0206937	71.5883	14.5252	-2.30117	0.00512974	hypothetical protein ZEAMMB73_647775	Unknown function	0	SignalP-NN(euk) (SIGNALP)
GRMZM2G071436	0	5.3587	9999999	1.3e-07	0.110971	4.96274	5.48288	0.0052151	hypothetical protein ZEAMMB73_662417	Unknown function	0	IPR007493; PTHR31676 (PANTHER), PTHR31676:SF0 (PANTHER)
GRMZM2G129450	35.8723	96.9491	1.43436	6.45e-21	41.4915	140.781	1.76256	0.000136215	hypothetical protein ZEAMMB73_669467	Unknown function	-	no IPS match
GRMZM2G024175	0.0449794	3.49896	6.28152	3.26e-07	0	7.06398	9999999	2.29e-08	hypothetical protein ZEAMMB73_684858	Unknown function	0	tmhmm (TMHMM)
GRMZM2G144671	0	1.52924	9999999	1.29e-10	0	5.67839	9999999	2.18e-09	hypothetical protein ZEAMMB73_724211	Unknown function	0	SignalP-NN(euk) (SIGNALP), tmhmm (TMHMM)
GRMZM2G006985	33.9196	11.2152	-1.59667	0.0155255	56.0262	10.6267	-2.39841	2.78e-06	hypothetical protein ZEAMMB73_758960	Unknown function	0	no IPS match
GRMZM2G169535	0	0.743368	9999999	5.72e-06	0	36.3225	9999999	7.07e-11	hypothetical protein ZEAMMB73_824363	Unknown function	0	no IPS match
GRMZM2G589713	0	0.871683	9999999	3.16e-06	0	4.19325	9999999	0.00345431	hypothetical protein ZEAMMB73_841250	Unknown function	0	no IPS match
GRMZM2G051912	0.312963	1.23959	1.9858	0.00282297	0.167867	1.38183	3.04119	0.0255699	hypothetical protein ZEAMMB73_847781	Unknown function	-	no IPS match
AC195135.3_FG002	0	1.313	9999999	0.000881342	0.94389	6.07989	2.68735	0.000865735	hypothetical protein ZEAMMB73_868751	Unknown function	0	no IPS match
GRMZM2G137369	1.35414	0.597022	-1.18151	0.0242693	1.78445	0	-9999999	0.000470628	hypothetical protein ZEAMMB73_906786	Unknown function	0	PS51257 (PROFILE), SignalP-NN(euk) (SIGNALP), tmhmm (TMHMM)
GRMZM2G122028	1.50987	6.84021	2.17961	2.87e-07	0.808725	4.13633	2.35463	0.00690543	hypothetical protein ZEAMMB73_950593	Unknown function	-	IPR012442
GRMZM2G174615	0.228669	1.12847	2.30304	7.58e-06	0.184994	2.74593	3.89175	0.000745568	hypothetical protein ZEAMMB73_971070	Unknown function	-	IPR026961; tmhmm (TMHMM)
GRMZM2G160515	0.0329229	2.47159	6.23021	4.81e-11	0.157869	17.2924	6.77527	1.09e-05	hypothetical protein ZEAMMB73_971313	Unknown function	0	no IPS match
GRMZM2G354335	190.179	57.9257	-1.71508	0.000155547	139.244	18.1885	-2.93652	1.39e-10	maternally expressed gene1	Unknown function	-	no IPS match
GRMZM2G175912	42.2861	6.35205	-2.73489	0.000216647	66.0477	7.01023	-3.23597	4.09e-13	maternally expressed gene1	Unknown function	-	SignalP-NN(euk) (SIGNALP), tmhmm (TMHMM)
GRMZM2G094054	185.757	63.1108	-1.55746	0.0043996	211.453	44.9393	-2.23429	1.53e-07	meg6	Unknown function	-	no IPS match
GRMZM2G151015	0.164837	0.575868	1.80469	2.07e-18	0.798901	2.45033	1.61689	0.00200661	transferring glycosyl groups	Unknown function	-	G3DSA:3.90.550.10 (GENE3D), PTHR32116 (PANTHER), PTHR32116:SF9 (PANTHER), SSF53448 (SUPERFAMILY)
GRMZM2G129954	4.59486	1.08448	-2.08302	2.58e-12	5.82447	1.97282	-1.56186	0.00186973	two-component response regulator expressed	Unknown function	-	IPR001789; IPR011006; G3DSA:3.40.50.2300 (GENE3D), PTHR26402 (PANTHER), PTHR26402:SF256 (PANTHER), SignalP-NN(euk) (SIGNALP)
GRMZM5G862540	14.8291	36.5096	1.29984	0.000391304	19.5564	57.6162	1.55883	0.000148559	udp-glucose 6- expressed	Unknown function	EC:1.1.1.22	0
GRMZM2G109175	0.142139	1.39171	3.29149	5.1e-10	0.547116	6.16345	3.49382	7.15e-05	uncharacterized loc101206709	Unknown function	0	no IPS match
GRMZM2G022368	0.54028	3.80423	2.81583	0.00850814	0.567205	7.58825	3.74182	0.00097748	uncharacterized loc101207995	Unknown function	-	no IPS match
GRMZM2G109668	8.5323	17.0782	1.00115	1.39e-06	11.4661	30.224	1.39831	0.0279458	uncharacterized loc101209674 isoform 1	Unknown function	-	no IPS match
GRMZM5G863146	0.513477	1.85778	1.85521	0.00605968	0.416438	6.47347	3.95837	0.00106265	uncharacterized loc101216222	Unknown function	-	IPR006747; PTHR31168 (PANTHER), SignalP-NN(euk) (SIGNALP), tmhmm (TMHMM)
GRMZM2G129879	1.93483	4.12228	1.09123	7.73e-05	1.07381	5.7492	2.42062	6.63e-05	uncharacterized loc101216261	Unknown function	0	IPR007650
GRMZM2G023683	0.0496899	2.2949	5.52933	3.48e-15	0.0706635	1.87506	4.72983	0.00722026	uncharacterized loc101216872	Unknown function	-	IPR025322
GRMZM2G015844	2.91578	13.8335	2.24621	2.23e-09	1.94987	24.2857	3.63866	1.13e-09	uncharacterized membrane protein at3g27390-like	Unknown function	-	SignalP-NN(euk) (SIGNALP), tmhmm (TMHMM)
AC233851.1_FG010	0.341502	4.59998	3.75166	4.03e-06	0.782449	9.2592	3.56482	2.02e-08	uncharacterized protein LOC100191569	Unknown function	0	IPR025322
GRMZM2G045098	6.22717	2.01484	-1.62791	3.48e-06	2.90971	0.128682	-4.49899	0.0467251	uncharacterized protein LOC100272588	Unknown function	0	no IPS match
GRMZM2G412986	1.29355	8.08878	2.64458	1.86e-06	1.49635	14.2571	3.25216	9.42e-06	uncharacterized protein LOC100273057	Unknown function	-	IPR007657; PTHR20961 (PANTHER), PTHR20961:SF0 (PANTHER)
GRMZM2G092146	4.9251	26.5743	2.43181	1.27e-12	2.13785	20.5713	3.2664	1.53e-07	uncharacterized protein LOC100275352	Unknown function	0	SignalP-NN(euk) (SIGNALP)
GRMZM2G428216	15.8181	58.0738	1.87631	8.35e-05	7.94821	61.9707	2.96289	6.42e-05	uncharacterized protein LOC100276732	Unknown function	0	no IPS match
GRMZM2G094510	1.40791	78.716	5.80503	3.82e-14	1.42852	71.7301	5.64999	0.00578797	uncharacterized protein LOC100278059	Unknown function	-	no IPS match
GRMZM2G017670	0.81029	1.92869	1.25111	0.00078619	0.444738	11.2874	4.66561	1.3e-09	uncharacterized protein LOC100278634	Unknown function	0	no IPS match
GRMZM2G001375	0.794169	8.43588	3.40902	1.33e-06	0.542478	10.9665	4.33739	4.29e-05	uncharacterized protein LOC100278795	Unknown function	0	no IPS match
GRMZM2G136771	24.0159	8.91362	-1.4299	0.00955705	33.9477	5.92599	-2.51819	0.0006773	uncharacterized protein LOC100279046 precursor	Unknown function	0	SignalP-NN(euk) (SIGNALP), tmhmm (TMHMM)
GRMZM2G009335	17.2649	44.4983	1.36591	1.13e-07	28.3277	74.7594	1.40004	0.0101353	uncharacterized protein LOC100303793	Unknown function	-	0
GRMZM2G010702	0.0776806	3.75727	5.59599	2.59e-18	0.494339	9.89752	4.3235	0.00386081	uncharacterized protein LOC100382154	Unknown function	0	tmhmm (TMHMM)
GRMZM2G001200	0.341909	1.38479	2.01798	5.44e-06	0.173732	1.8627	3.42246	0.0132406	uncharacterized protein LOC100382872	Unknown function	-	IPR025322
GRMZM2G323943	0.0469125	2.54532	5.76173	8.4e-20	0.0875288	4.24059	5.59836	5.46e-06	uncharacterized protein LOC100383124	Unknown function	0	SignalP-NN(euk) (SIGNALP), tmhmm (TMHMM)
GRMZM2G325693	0.394624	29.995	6.2481	6.43e-16	0.365523	18.5345	5.66411	1.82e-16	uncharacterized protein LOC100384236	Unknown function	0	SignalP-NN(euk) (SIGNALP), tmhmm (TMHMM)
GRMZM2G176057	1.99281	5.41874	1.44316	0.00515933	1.11654	0	-9999999	0.0469983	uncharacterized protein LOC100384561	Unknown function	0	no IPS match
GRMZM2G027962	3.65087	21.6942	2.571	0.0302072	2.10878	0	-9999999	0.0303525	uncharacterized protein LOC100502316	Unknown function	0	no IPS match
GRMZM2G334574	0.338761	1.11404	1.71746	1.17e-05	0.177399	2.23278	3.65377	0.000389102	unknow protein	Unknown function	0	no IPS match
GRMZM2G477063	0.0192117	1.38768	6.17454	6.22e-10	0.0500323	3.63036	6.18111	6.87e-08	unknown	Unknown function	0	no IPS match
GRMZM2G164781	0.0393889	0.390447	3.30927	0.0426773	0.198753	3.18549	4.00247	0.000333026	unknown	Unknown function	-	IPR007493
GRMZM2G413135	0	0.279138	9999999	6.32e-10	0	0.612635	9999999	0.000457707	upf0392 protein rcom_0530710-like	Unknown function	-	IPR006311; IPR008166; SignalP-NN(euk) (SIGNALP), tmhmm (TMHMM)
GRMZM2G018707	0.271675	0.798797	1.55594	0.00541716	0.482438	4.1424	3.10205	3.16e-05	upf0481 protein at3g47200-like	Unknown function	0	IPR004158; PTHR31549 (PANTHER), tmhmm (TMHMM)
GRMZM2G420715	0.0641909	1.53822	4.58275	8.09e-12	0.202431	10.1019	5.64104	3.46e-13	vq motif family protein	Unknown function	0	no IPS match
GRMZM2G118172	0.812212	6.70562	3.04544	1.21e-16	0.572878	11.7235	4.35503	9.85e-07	vq motif family protein	Unknown function	0	IPR008889
GRMZM2G333049	2.10972	10.5295	2.31932	2.82e-15	0.964651	11.3532	3.55695	5.5e-07	vq motif family protein	Unknown function	0	no IPS match
GRMZM2G138370	0.0680514	3.95812	5.86205	1.6e-08	0.152402	6.88949	5.49844	2.24e-08	vq motif family protein	Unknown function	0	no IPS match
GRMZM2G059064	0.261903	13.75	5.71425	9.68e-32	0	8.25616	9999999	0.00296608	vq motif family protein	Unknown function	0	no IPS match
AC207043.3_FG002	0.637902	3.38454	2.40755	2.92e-10	0.480468	10.6829	4.47472	9.03e-14	vq motif family protein	Unknown function	0	IPR008889
AC194056.3_FG008	0.345965	6.01864	4.12074	2.12e-13	0	16.0434	9999999	0.0166844	vq motif-containing protein	Unknown function	0	IPR008889
AC197764.4_FG003	0.120045	9.04273	6.23511	6.05e-11	0.882005	16.1075	4.1908	3.24e-05	zim motif family expressed	Unknown function	-	IPR010399; IPR018467
AC210050.3_FG006	0.44059	0.170295	-1.3714	0.00817453	0.277284	0.00872481	-4.9901	0.0233581	#N/A	Unknown function	#N/A	#N/A
GRMZM2G148387	24.7328	63.3902	1.35784	0.00175836	24.5722	103.227	2.07072	6.08e-07	#NAME?	Unknown function	-	IPR002109; IPR011767; IPR011899; IPR012336; IPR014025; PTHR10168 (PANTHER)

## Sheet: CO441 specific modulated genes
Expression levels and annotation results of differentially expressed genes specific CO441 genotype.
Differentially expressed genes (1,222 genes) specific to CO441 genotype after F. verticillioides inoculation showing statistically significant differential expression, with a False Discovery Rate (FDR) < 5% (Column A). Expression values of maize genes, calculated as fragments per kilobase of transcript per million fragments mapped (FPKM), in control (CTRL) and F. verticillioides inoculated (INOC)…
ZM_gene_id	FPKM_CTRL CO354	FPKM_INOC CO354	logFC(INOC CO354/CTRL CO354)	padj CO354	FPKM_CTRL CO441	FPKM_INOC CO441	logFC(INOC CO441/CTRL CO441)	padj CO441	Seq. Description	Functional Category	Enzyme Codes	InterProScan
GRMZM5G844225	15.3433	12.3365	-0.314682	0.118843	11.3747	2.17544	-2.38645	0.0263387	125 kda kinesin-related	Cell component	-	IPR001752; PTHR24115 (PANTHER), PTHR24115:SF127 (PANTHER), SSF52540 (SUPERFAMILY)
GRMZM2G501086	39.0681	21.6534	-0.851398	1	10.1212	0.98882	-3.35552	0.038148	65-kda microtubule-associated protein 3-like	Cell component	-	no IPS match
GRMZM2G030284	4.66412	4.10025	-0.185895	0.100744	5.01845	1.12569	-2.15643	0.00185093	65-kda microtubule-associated protein 3-like	Cell component	-	no IPS match
GRMZM2G057882	9.0187	8.37293	-0.107187	0.542216	8.08969	0.209247	-5.27281	0.0237532	65-kda microtubule-associated protein 3-like	Cell component	-	PTHR11373 (PANTHER), PTHR11373:SF10 (PANTHER)
GRMZM2G473521	23.1936	18.5104	-0.325394	0.034354	21.6355	0.625509	-5.11222	0.0165173	65-kda microtubule-associated protein 3-like	Cell component	-	IPR007145; PTHR19321:SF0 (PANTHER)
GRMZM2G359929	0.560714	0.501588	-0.160762	0.924482	0.416165	0.996016	1.25901	0.0197216	65-kda microtubule-associated protein 7-like	Cell component	-	IPR007145; PTHR19321:SF0 (PANTHER)
GRMZM2G342493	0.00182339	0.0543919	4.8987	0.999397	5.20362	23.8319	2.1953	0.00571822	alpha-tubulin	Cell component	-	no IPS match
GRMZM2G108766	32.211	25.3596	-0.345021	0.212124	25.5893	10.6343	-1.26682	0.00708367	beta-4 tubulin	Cell component	-	no IPS match
GRMZM5G858165	2.3717	3.57246	0.590997	0.0197799	3.04315	12.4267	2.0298	0.000995062	cenp-e-like kinetochore protein	Cell component	0	IPR009053
GRMZM2G112077	2.57813	3.04102	0.238231	0.316958	1.71022	0.0268598	-5.99259	0.0280122	cox assembly mitochondrial protein 2 homolog	Cell component	0	no IPS match
GRMZM2G112069	2.57813	3.04102	0.238231	0.316958	1.71022	0.0268598	-5.99259	0.0280122	cox assembly mitochondrial protein 2 homolog	Cell component	0	no IPS match
GRMZM2G176047	2.65682	1.97622	-0.426956	0.155784	2.5333	0.906798	-1.48216	0.015617	di-glucose binding protein with kinesin motor domain	Cell component	EC:3.6.4.5	IPR001752; IPR027325; PTHR24115 (PANTHER), SSF52540 (SUPERFAMILY)
GRMZM2G140302	2.54077	0.925698	-1.45665	0.067188	4.20583	0.243204	-4.11215	0.0302	esr3_maize ame: full=clavata3 esr -related protein esr3 ame: full=embryo surrounding region protein 3 contains: ame: full=esr3p flags: precursor	Cell component	-	no IPS match
GRMZM5G832772	31.2216	44.2835	0.504225	0.00739028	33.4541	8.17306	-2.03323	0.00324181	gamma-tubulin complex component 3 homolog	Cell component	-	PTHR24223 (PANTHER), PTHR24223:SF106 (PANTHER)
GRMZM5G863076	6.92928	9.7753	0.496436	0.0373964	4.51135	0	-9999999	0.0256452	integral membrane family protein	Cell component	-	no IPS match
GRMZM5G882078	0.385641	0.57109	0.566459	0.66117	0.688676	1.42668	1.05076	0.0348181	integrin-linked protein kinase-like protein	Cell component	EC:2.7.11.0	IPR002110; IPR020683; PTHR23257 (PANTHER), PTHR23257:SF89 (PANTHER)
GRMZM2G114861	4.38771	4.16023	-0.0768067	1	5.19663	1.86252	-1.48032	0.0429606	kinesin 5	Cell component	EC:3.6.4.5; EC:3.6.1.3	no IPS match
GRMZM2G124883	18.6172	13.314	-0.483689	0.00567357	15.3047	7.30909	-1.06621	0.0171887	kinesin heavy chain	Cell component	-	IPR001715; IPR001752; PTHR24115 (PANTHER), PTHR24115:SF184 (PANTHER), SSF52540 (SUPERFAMILY)
GRMZM2G015395	0.945656	0.748719	-0.336891	0.133912	1.32141	4.56811	1.78952	0.000696691	kinesin heavy chain	Cell component	-	IPR001752; PTHR24115 (PANTHER), PTHR24115:SF79 (PANTHER), SSF52540 (SUPERFAMILY)
GRMZM2G138548	18.6172	13.314	-0.483689	0.00567357	15.3047	7.30909	-1.06621	0.0171887	kinesin heavy chain	Cell component	-	IPR001715 (G3DSA:1.10.418.GENE3D); PTHR18959 (PANTHER), PTHR18959:SF7 (PANTHER), tmhmm (TMHMM)
GRMZM2G026560	4.3921	3.66631	-0.260582	0.123218	6.04191	2.66462	-1.18107	0.0192458	kinesin-like protein	Cell component	-	IPR001752; IPR019821; PTHR24115 (PANTHER), PTHR24115:SF155 (PANTHER), SSF52540 (SUPERFAMILY)
GRMZM2G077842	0.84456	0.492241	-0.778836	0.104902	1.67593	0.482416	-1.79662	0.00946363	kinesin-like protein kif15	Cell component	-	IPR001752; IPR019821; PTHR24115 (PANTHER), PTHR24115:SF103 (PANTHER), SSF52540 (SUPERFAMILY)
AC214448.3_FG007	15.1083	27.2757	0.852273	1.15e-08	19.0359	41.188	1.1135	0.0216716	lung seven transmembrane receptor family protein	Cell component	-	IPR009637; PTHR21229:SF2 (PANTHER)
GRMZM2G050159	2.64333	5.50575	1.05858	0.181369	5.1977	16.1657	1.63699	0.000130694	membrane protein	Cell component	-	IPR004877; IPR005018; IPR006593; IPR017214; PTHR23130 (PANTHER), PTHR23130:SF19 (PANTHER), SignalP-NN(euk) (SIGNALP), tmhmm (TMHMM)
GRMZM2G111406	0.0155827	0.0034681	-2.16772	1	2.01962	8.21341	2.02389	0.0299685	mini-chromosome maintenance complex protein family	Cell component	0	no IPS match
GRMZM2G059353	216.313	130.571	-0.728285	1.08e-08	215.556	99.9426	-1.10889	0.0321564	non-green plastid inner envelope membrane protein	Cell component	-	IPR005349; tmhmm (TMHMM)
GRMZM2G002062	0	0	0	NA	0.882891	3.5511	2.00796	0.00237514	nuclear pore complex protein nup155-like	Cell component	-	no IPS match
AC205725.3_FG010	16.4455	19.1308	0.218202	0.0580457	12.9901	0.33779	-5.26514	0.00735396	nucleolar complex protein 2 homolog	Cell component	-	PTHR10426 (PANTHER), PTHR10426:SF5 (PANTHER), SignalP-NN(euk) (SIGNALP)
GRMZM2G124473	0.372441	0.807643	1.1167	0.0853659	0.769634	3.10068	2.01034	0.0168658	probable plastid-lipid-associated protein chloroplastic-like	Cell component	-	IPR006843; PTHR31906 (PANTHER), PTHR31906:SF0 (PANTHER)
GRMZM5G800915	0.0730003	0.0533851	-0.451465	0.655855	0.374958	1.75384	2.22572	0.00318945	protein bre	Cell component	-	IPR001752; IPR009367; PTHR15189 (PANTHER), PTHR15189:SF2 (PANTHER), SSF52540 (SUPERFAMILY)
GRMZM2G420789	18.0101	13.2395	-0.443956	0.00578512	29.0679	12.8804	-1.17425	0.0145405	protein strawberry notch-like	Cell component	-	IPR026741; PTHR12706:SF0 (PANTHER), PF13872 (PFAM), SSF52540 (SUPERFAMILY)
GRMZM2G339545	18.0101	13.2395	-0.443956	0.00578512	29.0679	12.8804	-1.17425	0.0145405	protein strawberry notch-like	Cell component	0	IPR026741 (PANTHER); PTHR12706:SF0 (PANTHER), PF13872 (PFAM)
GRMZM2G047372	5.81528	10.1615	0.805186	1.31e-05	5.70627	14.3987	1.33531	0.0421255	transmembrane and coiled-coil domains protein 1-like	Cell component	-	no IPS match
GRMZM2G462387	1.29956	0.802162	-0.696055	0.744738	2.97584	0	-9999999	0.0148136	transmembrane clptm1 family protein	Cell component	-	tmhmm (TMHMM)
GRMZM2G060742	0.928154	0.744386	-0.318313	0.391093	0.75674	3.5717	2.23874	0.000602182	transmembrane expressed	Cell component	-	IPR004680; PTHR10283 (PANTHER), PTHR10283:SF40 (PANTHER), SignalP-NN(euk) (SIGNALP), tmhmm (TMHMM)
GRMZM2G071688	6.48565	8.94884	0.464451	0.00163376	11.1106	26.7063	1.26524	0.00412229	transmembrane protein 184c-like	Cell component	-	IPR005178; PTHR23423:SF2 (PANTHER), SignalP-NN(euk) (SIGNALP), tmhmm (TMHMM)
GRMZM2G163307	3.38995	5.9236	0.80521	1.08e-06	5.65303	22.0553	1.96403	6.26e-06	transmembrane protein 19-like	Cell component	-	no IPS match
GRMZM2G123273	0	0	0	NA	0.609741	3.596	2.56013	0.0241927	transmembrane protein 87a-like	Cell component	-	no IPS match
GRMZM2G096092	7.12702	8.01555	0.169501	0.328145	33.4541	8.17306	-2.03323	0.00324181	tubulin gamma complex-associated protein	Cell component	-	no IPS match
GRMZM2G113053	5.45356	5.74132	0.0741849	0.476869	5.94591	0	-9999999	0.0216888	tubulin-specific chaperone d-like	Cell component	-	no IPS match
GRMZM2G083091	4.84009	7.24928	0.582805	0.0704365	5.13417	14.6459	1.5123	0.0144102	upf0136 membrane protein at2g26240-like	Cell component	-	tmhmm (TMHMM)
AC219190.3_FG002	2.64629	2.42362	-0.126805	1	0.953901	5.26231	2.46378	0.00475813	alpha-expansin 20	Cell wall	-	IPR002963; IPR007112; IPR007118; IPR009009; IPR014733; PTHR31867 (PANTHER), PTHR31867:SF0 (PANTHER), SignalP-NN(euk) (SIGNALP), tmhmm (TMHMM)
GRMZM2G120962	0.00585681	0.68761	6.87533	0.0535467	0	1.03131	9999999	0.00238624	beta-d-glucosidase precursor	Cell wall	EC:3.2.1.21	IPR001360; IPR013781; IPR017853; IPR018120
GRMZM2G414621	2.4396	5.31577	1.12363	NA	2.10155	7.62777	1.85981	0.0269193	hydroxyproline-rich glyco protein	Cell wall	0	PTHR31700 (PANTHER), PTHR31700:SF0 (PANTHER), tmhmm (TMHMM)
GRMZM2G156365	9.43776	6.52863	-0.531665	0.0920344	9.72784	3.41351	-1.51086	0.0295153	pectinacetylesterase protein	Cell wall	-	IPR004963; PTHR21562:SF1 (PANTHER)
GRMZM2G380284	0.0252517	0.389552	3.94736	0.0654006	0	2.20478	9999999	0.00891337	pectinesterase inhibitor domain containing protein precursor	Cell wall	EC:3.1.1.11	IPR006501; SignalP-NN(euk) (SIGNALP)
GRMZM2G359305	0	0	0	NA	1.46413	3.21494	1.13475	0.0176445	probable pectate lyase 15-like	Cell wall	-	IPR002022; IPR011050; IPR012334; PTHR31683 (PANTHER), PTHR31683:SF0 (PANTHER), tmhmm (TMHMM)
GRMZM2G301287	0	0	0	NA	2.0375	15.6581	2.94204	0.0418533	probable pectate lyase 15-like	Cell wall	-	IPR002014; IPR002022; IPR008942; IPR011050; IPR012334; PTHR31683 (PANTHER)
GRMZM2G043943	4.83648	4.45242	-0.119367	1	5.525	16.9795	1.61974	0.0227781	probable pectinesterase 53-like	Cell wall	EC:3.1.1.11	IPR011050; IPR012334; PTHR31321 (PANTHER), PTHR31321:SF0 (PANTHER), SignalP-NN(euk) (SIGNALP), tmhmm (TMHMM)
GRMZM2G046618	1.49843	2.16474	0.530736	0.148889	0.60455	2.60254	2.10599	0.0193316	probable pectinesterase pectinesterase inhibitor 12-like	Cell wall	EC:3.1.1.11	IPR000070; IPR006501; IPR011050; IPR012334; PTHR31707 (PANTHER), PTHR31707:SF0 (PANTHER), SignalP-NN(euk) (SIGNALP)
GRMZM2G135763	6.25843	6.54393	0.0643581	0.967406	7.03005	14.9891	1.09231	0.0379756	probable polygalacturonase-like	Cell wall	EC:3.2.1.15	IPR000743; IPR006626; IPR011050; IPR012334; PTHR31339 (PANTHER), PTHR31339:SF0 (PANTHER), SignalP-NN(euk) (SIGNALP), tmhmm (TMHMM)
AC226373.2_FG006	0	0	0	NA	2.22189	11.0072	2.30859	0.00512235	probable polygalacturonase-like	Cell wall	EC:3.2.1.15	no IPS match
GRMZM2G059845	8.93284	15.676	0.811369	0.00017417	6.45391	21.0569	1.70605	0.000387619	secondary cell wall-related glycosyltransferase family 47	Cell wall	-	IPR004263; PTHR11062 (PANTHER), SignalP-NN(euk) (SIGNALP), tmhmm (TMHMM)
GRMZM2G448710	0.247557	0.965041	1.96283	NA	0.171569	2.41337	3.81418	0.000148839	wak receptor-like protein kinase family protein	Cell wall	-	IPR025287 (PFAM); PTHR26393 (PANTHER), PTHR26393:SF66 (PANTHER), PF14380 (PFAM), SignalP-NN(euk) (SIGNALP)
GRMZM2G041544	1.62042	2.33845	0.529183	0.0155739	1.24357	0.103226	-3.59061	0.0385158	wall-associated receptor protein kinase family protein	Cell wall	EC:2.7.11.0; EC:2.7.10.0	IPR000719; IPR002290; IPR008271; IPR011009; IPR013320; IPR017441; IPR020635; G3DSA:1.10.510.10 (GENE3D), G3DSA:3.30.200.20 (GENE3D), PTHR24420 (PANTHER), PTHR24420:SF99 (PANTHER), tmhmm (TMHMM)
GRMZM2G060837	3.56805	6.17882	0.792197	0.0350674	2.08839	5.71042	1.45121	0.0245178	xyloglucan endo- -beta-d-glucanase	Cell wall	EC:2.4.1.207; EC:3.2.1.0	IPR000757; IPR008985; IPR010713; IPR013320; PTHR31062 (PANTHER)
GRMZM2G056875	0	0.0787436	9999999	0.0229003	0.0319304	0.545216	4.09382	0.00196011	prolin-rich extensin-like receptor protein kinase family protein	Cell wall	EC:2.7.11.0; EC:2.7.10.0	IPR000719; IPR001245; IPR002290; IPR008271; IPR011009; IPR017441; IPR020635; G3DSA:1.10.510.10 (GENE3D), G3DSA:3.30.200.20 (GENE3D), PTHR24420 (PANTHER), PTHR24420:SF66 (PANTHER), tmhmm (TMHMM)
GRMZM2G458095	0.684216	1.20755	0.81956	0.0253026	1.64546	6.46283	1.97368	0.000530533	aaa-type atpase	Electr./energy	EC:3.6.1.15	IPR003959; IPR025753; G3DSA:3.40.50.300 (GENE3D), PTHR23070 (PANTHER), PTHR23070:SF1 (PANTHER), SSF52540 (SUPERFAMILY)
GRMZM2G438659	127.819	186.596	0.545815	NA	42.455	0	-9999999	0.00276583	aaa-type atpase family protein	Electr./energy	EC:2.7.7.49; EC:3.6.1.3; EC:2.7.6.2	no IPS match
GRMZM2G533370	20.8008	20.0264	-0.0547372	1	15.4453	0.0829623	-7.54049	0.00207782	aaa-type atpase family protein	Electr./energy	EC:3.6.4.3	no IPS match
GRMZM2G402088	4.44474	3.49055	-0.348644	0.0703804	6.12747	2.40046	-1.35198	0.026643	aaa-type atpase family protein	Electr./energy	EC:3.6.1.3	IPR003593; IPR003959; IPR003960; G3DSA:1.10.8.60 (GENE3D), G3DSA:3.40.50.300 (GENE3D), PTHR23069 (PANTHER), PTHR23069:SF0 (PANTHER), PF13771 (PFAM), SSF52540 (SUPERFAMILY)
GRMZM2G364988	17.3755	18.6691	0.103597	0.894751	17.8621	4.00775	-2.15604	0.0105754	aconitate cytoplasmic-like	Electr./energy	EC:4.2.1.3	IPR001030; IPR015931; IPR015934; IPR015937
GRMZM2G009808	10.3836	16.6902	0.684688	0.108529	18.6982	51.2107	1.45355	0.0291716	aconitate cytoplasmic-like	Electr./energy	EC:4.2.1.3	IPR000573; IPR001030; IPR006249; IPR015928; IPR015931; IPR015932; IPR015934; IPR015937; IPR018136
GRMZM2G005545	0.0290517	0.0538117	0.889298	1	0.495766	3.89155	2.97261	0.00264431	aconitate hydratase	Electr./energy	EC:4.2.1.3	IPR000573; IPR015928; IPR015934; IPR015937
GRMZM5G897073	11.0434	7.79676	-0.502236	0.303305	8.16562	0.216003	-5.24044	0.0026586	atp binding	Electr./energy	-	no IPS match
GRMZM2G302913	8.02258	7.36504	-0.123372	0.373315	12.2115	5.1434	-1.24745	0.014076	atp binding	Electr./energy	-	IPR019448; PTHR32484 (PANTHER), PTHR32484:SF0 (PANTHER)
GRMZM2G053324	0.356472	0.382775	0.102707	1	1.74527	4.89123	1.48675	0.0137473	atp binding	Electr./energy	0	no IPS match
GRMZM5G839416	0.305485	0.0963924	-1.66411	0.07695	1.67593	0.482416	-1.79662	0.00946363	atp binding	Electr./energy	-	IPR001752 (PRINTS); IPR019821 (PROSITE); IPR027417 (SUPERFAMILY); IPR027640 (PANTHER); PTHR24115:SF103 (PANTHER)
GRMZM5G817395	3.19326	1.89567	-0.752322	9.84e-05	3.28823	1.44414	-1.18711	0.0389579	atp binding microtubule motor	Electr./energy	EC:3.6.4.5	IPR001752; IPR019821; IPR027325; PTHR24115 (PANTHER), SSF52540 (SUPERFAMILY)
GRMZM2G589349	3.8412	3.5181	-0.126763	1	2.72786	0	-9999999	0.0153179	atp binding protein	Electr./energy	EC:2.7.11.0	no IPS match
GRMZM2G149952	10.8631	13.386	0.301291	0.0474448	15.5552	43.2777	1.47623	0.00102805	atp sulfurylase	Electr./energy	EC:2.7.7.4	IPR002650; IPR014729; IPR015947; IPR024951; IPR025980; G3DSA:3.10.400.10 (GENE3D), PTHR24799 (PANTHER), PTHR24799:SF1 (PANTHER), SSF52374 (SUPERFAMILY)
GRMZM2G321023	0.0520678	0.186896	1.84377	1	0.447791	0.0645187	-2.79504	0.0104796	atp synthase subunit-like protein	Electr./energy	0	IPR004252
GRMZM2G054892	3.8434	5.85998	0.608515	0.140838	2.18472	0.105674	-4.36976	0.00433646	atp-citrate synthase	Electr./energy	-	no IPS match
GRMZM2G107082	22.5218	40.2826	0.838832	0.00111086	27.0087	99.0324	1.87448	6.39e-05	atp-citrate synthase alpha chain protein 2-like	Electr./energy	EC:6.2.1.5	no IPS match
GRMZM2G132265	0	0.0705456	9999999	1	0.317538	0.832177	1.38996	0.00881736	atp-dependent clp protease atp-binding subunit precursor	Electr./energy	EC:3.6.1.15	no IPS match
GRMZM2G066514	2.71505	2.76053	0.0239679	NA	1.55071	0.0993342	-3.96449	0.00885662	atp-dependent dna helicase q-like 1-like	Electr./energy	-	no IPS match
GRMZM5G893912	0.259588	0.34636	0.416051	0.991652	0.215995	2.88461	3.73931	0.000460458	cell division protein aaa atpase family	Electr./energy	EC:3.6.1.15	IPR003593; IPR003959; IPR003960; IPR014015; IPR025753; G3DSA:3.40.50.300 (GENE3D), PTHR23070 (PANTHER), PTHR23070:SF1 (PANTHER), SSF52540 (SUPERFAMILY)
GRMZM2G008864	8.00481	7.72304	-0.051698	1	7.76523	0	-9999999	0.00735789	electron transfer flavoprotein subunit mitochondrial-like	Electr./energy	-	IPR000049; IPR012255; IPR014729; IPR014730; PTHR21294:SF0 (PANTHER), SSF52402 (SUPERFAMILY)
GRMZM2G023254	4.60869	4.91112	0.0916969	1	7.76523	0	-9999999	0.00735789	electron transfer flavoprotein subunit mitochondrial-like	Electr./energy	-	IPR000049 (PROSITE); IPR012255 (PANTHER); IPR014729 (G3DSA:3.40.50.GENE3D); PTHR21294:SF0 (PANTHER), SSF52402 (SUPERFAMILY)
GRMZM2G043983	19.8071	21.3389	0.107468	0.299158	22.3341	10.1954	-1.13133	0.0285965	mitochondrial import receptor subunit tom40	Electr./energy	-	IPR023614; IPR027246; PTHR10802 (PANTHER), PTHR10802:SF2 (PANTHER)
GRMZM2G029141	1.98009	3.33798	0.753407	0.147919	0.866945	0.342971	-1.33785	0.0486694	mitochondrial inner membrane protease subunit 2	Electr./energy	-	IPR000223; IPR011056; IPR015927; IPR019759; tmhmm (TMHMM)
GRMZM2G514583	0	0	0	NA	0.432811	7.14625	4.04538	0.0301618	mitochondrial nadh ubiquinone oxidoreductase 13kd-like subunit	Electr./energy	-	no IPS match
GRMZM2G008464	1.05119	2.8905	1.45929	0.178113	12.8953	39.9169	1.63016	0.0418672	nadh dehydrogenase	Electr./energy	EC:1.6.5.0	no IPS match
GRMZM5G851051	3.88572	5.61808	0.531894	0.264809	1.34271	0.119366	-3.49169	0.0220967	nadh dehydrogenase subunit	Electr./energy	EC:1.6.5.0	no IPS match
GRMZM2G422581	0.777236	1.22017	0.650656	0.452256	5.19329	12.6811	1.28796	0.0477686	nadh-cytochrome b5 reductase family protein	Electr./energy	EC:1.6.2.2	IPR001128; IPR001433; G3DSA:3.40.50.80 (GENE3D), PTHR19370 (PANTHER), PTHR19370:SF12 (PANTHER), SSF52343 (SUPERFAMILY)
GRMZM2G159724	11.6252	19.4922	0.745642	0.0117902	15.8696	60.7189	1.93588	5.33e-05	nadp-dependent malic enzyme-like	Electr./energy	EC:1.1.1.40; EC:1.1.1.38	IPR001891; IPR012301; IPR012302; IPR015884; IPR016040; PTHR23406 (PANTHER), PTHR23406:SF2 (PANTHER), SSF51735 (SUPERFAMILY), SSF53223 (SUPERFAMILY)
GRMZM2G118770	13.2253	19.3745	0.550864	3.86e-05	14.4051	37.6513	1.38612	0.00897439	nadp-dependent malic enzyme-like	Electr./energy	EC:1.1.1.38; EC:1.1.1.40	IPR001891; IPR012301; IPR012302; IPR015884; IPR016040; PTHR23406 (PANTHER), PTHR23406:SF2 (PANTHER), SSF51735 (SUPERFAMILY), SSF53223 (SUPERFAMILY)
GRMZM2G096653	1.56e-06	0.000112629	6.17028	NA	1.33148	7.37848	2.47029	0.0131164	nadp-dependent oxidoreductase p1	Electr./energy	-	IPR011032; G3DSA:3.90.180.10 (GENE3D)
GRMZM2G082821	0.0195644	0.0420728	1.10466	0.880131	1.85274	6.08326	1.71519	0.0193192	plasma membrane h+-atpase	Electr./energy	0	no IPS match
GRMZM2G064473	22.3533	28.5899	0.355022	0.00443288	32.9931	77.0843	1.22427	0.000823151	plastidic atp adp-transporter	Electr./energy	-	IPR004667; PTHR31187 (PANTHER), PTHR31187:SF0 (PANTHER), tmhmm (TMHMM)
GRMZM2G041418	0.0312055	0.0845758	1.43844	0.297661	0.0238352	0.609726	4.67699	0.00443211	probable nadh dehydrogenase-like	Electr./energy	EC:1.6.5.3	no IPS match
GRMZM2G331417	4.5165	5.7467	0.347527	0.0397495	5.18111	1.25884	-2.04117	0.0185507	vacuolar atp synthase 16 kda proteolipid subunit	Electr./energy	-	IPR000245 (PRINTS); IPR011555 (TIGRFAMs); G3DSA:1.20.120.610 (GENE3D), PTHR10263 (PANTHER), PTHR10263:SF2 (PANTHER), SignalP-NN(euk) (SIGNALP), tmhmm (TMHMM)
GRMZM5G878139	48.6738	49.812	0.0333474	0.998777	28.7123	8.54073	-1.74924	0.03843	1-acyl-sn-glycerol-3-phosphate acyltransferase pls1	Metabolic process	EC:2.3.1.51	SignalP-NN(euk) (SIGNALP)
GRMZM2G111082	0.913946	1.14289	0.322509	NA	1.20278	0	-9999999	0.0164195	1-aminocyclopropane-1-carboxylate oxidase 1-like	Metabolic process	EC:1.14.17.4; EC:1.14.11.0	no IPS match
GRMZM2G054361	0.0683466	0.175439	1.36003	0.278057	0.427163	1.61412	1.91789	0.0407381	1-aminocyclopropane-1-carboxylate synthase	Metabolic process	EC:2.6.1.0; EC:4.4.1.14	IPR004838; IPR004839; IPR015421; IPR015422; IPR015424; PR00753 (PRINTS), PTHR11751 (PANTHER), PTHR11751:SF26 (PANTHER)
GRMZM2G122591	10.831	10.9725	0.0187236	0.940746	6.34388	0.347909	-4.18858	0.0105795	2-hydroxyacyl- lyase-like	Metabolic process	EC:4.1.1.1	no IPS match
GRMZM2G317346	2.57968	3.48728	0.434908	1	25.1773	6.2695	-2.0057	0.01374	2-isopropylmalate synthase b	Metabolic process	EC:2.3.3.13	IPR013785; PTHR10277 (PANTHER), PTHR10277:SF9 (PANTHER)
GRMZM2G066426	0.0531432	0.0702287	0.402175	1	0.0497134	0.298304	2.58508	0.0481638	2-succinylbenzoate-- chloroplastic peroxisomal-like	Metabolic process	EC:6.2.1.26	no IPS match
GRMZM2G108714	6.41409	14.1792	1.14446	NA	4.92401	14.0835	1.51609	0.0033255	3 -n-debenzoyl-2 -deoxytaxol n-benzoyltransferase-like	Metabolic process	EC:2.3.1.0	IPR003480; IPR023213; PTHR31782 (PANTHER), PTHR31782:SF0 (PANTHER)
GRMZM2G146057	0.0748714	0.0582085	-0.363184	NA	14.4808	39.0708	1.43194	0.044275	3beta-hydroxysteroid-dehydrogenase decarboxylase isoform 2	Metabolic process	EC:1.1.1.145; EC:1.1.1.170	IPR003388; tmhmm (TMHMM)
GRMZM2G006620	4.51778	6.0513	0.421633	0.286582	3.1151	0.0309549	-6.65297	0.0434803	3-hydroxyisobutyrate dehydrogenase	Metabolic process	EC:1.1.1.0	IPR008927; IPR013328; IPR015815; PTHR22981:SF7 (PANTHER), tmhmm (TMHMM)
GRMZM2G094428	2.22903	3.90648	0.809455	0.00557904	2.61082	7.26628	1.47672	0.00390202	3-n-debenzoyl-2-deoxytaxol n-benzoyltransferase	Metabolic process	EC:2.3.1.0	no IPS match
AC196437.3_FG001	0.0797665	0.0919251	0.204675	0.986471	0.816294	2.15122	1.39799	0.00178907	40s ribosomal protein s24	Metabolic process	-	IPR001976; IPR012677; tmhmm (TMHMM)
GRMZM2G542753	0.0132151	0.0126876	-0.0587718	0.844373	0.780643	1.98467	1.34616	0.0454528	40s ribosomal protein s4	Metabolic process	-	IPR000876; IPR013845; PTHR11581:SF0 (PANTHER)
GRMZM2G101903	0.160992	0.241544	0.585296	1	0.49492	0.0790403	-2.64653	0.0495021	40s ribosomal protein s4	Metabolic process	-	no IPS match
GRMZM2G027059	0	0.387567	9999999	0.0548513	13.1444	94.0528	2.83902	6.34e-10	4-hydroxy-3-methylbut-2-enyl diphosphate reductase	Metabolic process	EC:1.17.1.2	IPR003451; PTHR31619 (PANTHER), PTHR31619:SF0 (PANTHER)
GRMZM2G167924	22.0583	27.5475	0.320597	0.00157493	21.1056	0.0947604	-7.79913	0.000269885	5-azacytidine resistance expressed	Metabolic process	-	no IPS match
GRMZM2G005291	263.912	567.769	1.10525	0.34737	1.16692	0.312381	-1.90133	0.0163211	5-azacytidine resistance expressed	Metabolic process	-	PTHR13301 (PANTHER), PTHR13301:SF21 (PANTHER)
GRMZM2G043259	0.130857	0.158358	0.27519	1	1.41149	5.33052	1.91706	0.011346	60 ribosomal protein l14	Metabolic process	-	no IPS match
GRMZM2G015432	19.6983	21.6971	0.13943	0.419072	14.1194	1.11546	-3.66197	0.00126563	60s ribosomal protein l11-1	Metabolic process	-	no IPS match
GRMZM2G493312	1.46e-05	2.57e-05	0.817981	NA	4.35374	12.2666	1.49441	0.00653203	60s ribosomal protein l23	Metabolic process	EC:2.4.1.0	SignalP-NN(euk) (SIGNALP)
GRMZM2G579382	0	0	0	NA	10.0882	20.2295	1.00378	0.00560198	60s ribosomal protein l23	Metabolic process	EC:2.4.1.0	SignalP-NN(euk) (SIGNALP)
GRMZM2G410275	1.32742	0.0503659	-4.72003	NA	1.59045	0	-9999999	0.0149764	60s ribosomal protein l24	Metabolic process	-	SignalP-NN(euk) (SIGNALP), tmhmm (TMHMM)
GRMZM2G009442	6.70181	7.44639	0.151991	NA	6.38366	0.327069	-4.28672	0.0143246	60s ribosomal protein l37	Metabolic process	-	SignalP-NN(euk) (SIGNALP), tmhmm (TMHMM)
GRMZM2G077571	4.88809	5.75302	0.235047	0.48289	13.4543	0	-9999999	0.00155671	60s ribosomal protein l38	Metabolic process	-	SignalP-NN(euk) (SIGNALP), tmhmm (TMHMM)
GRMZM2G122008	1.0532	1.38113	0.391072	0.216986	2.12913	0.0189309	-6.81338	0.0254953	60s ribosomal protein l38	Metabolic process	-	IPR022796; IPR023329; tmhmm (TMHMM)
GRMZM2G344279	0.00259162	0.00451134	0.7997	NA	19.0105	62.3189	1.71287	0.0445414	60s ribosomal protein l7-1	Metabolic process	-	IPR012988; IPR016082; PTHR11524 (PANTHER)
GRMZM2G145715	23.1578	35.6733	0.623348	0.0140687	29.3384	65.2828	1.15391	0.0247467	6-phosphogluconate dehydrogenase	Metabolic process	EC:1.1.1.44	IPR006113; IPR006114; IPR006115; IPR008927; IPR012284; IPR013328; IPR016040; PR00076 (PRINTS), PTHR11811 (PANTHER), SignalP-NN(euk) (SIGNALP), SSF51735 (SUPERFAMILY)
GRMZM2G127798	52.2572	55.9362	0.098153	1	60.9524	142.089	1.22104	0.00097265	6-phosphogluconate dehydrogenase	Metabolic process	EC:1.1.1.44	no IPS match
GRMZM2G090505	52.122	31.6773	-0.718443	0.303617	31.024	1.11024	-4.80444	0.0258926	aba-induced protein	Metabolic process	-	IPR002048; IPR007736; IPR011992; PTHR31495 (PANTHER), PTHR31495:SF0 (PANTHER), SignalP-NN(euk) (SIGNALP)
GRMZM2G164308	37.3541	38.5685	0.0461536	0.895519	57.4449	144.636	1.33218	0.0203976	aba-induced protein	Metabolic process	-	IPR007736; PTHR31495 (PANTHER), PTHR31495:SF0 (PANTHER)
GRMZM2G066142	3.04868	5.78373	0.923814	0.000464782	1.06567	11.0138	3.36947	9.51e-09	agmatine coumaroyltransferase	Metabolic process	EC:2.3.1.0	no IPS match
GRMZM2G066049	5.84505	7.63262	0.384962	0.407323	2.12873	17.0942	3.00544	4.6e-08	agmatine coumaroyltransferase	Metabolic process	EC:2.3.1.0	IPR003480; IPR023213; PTHR31012 (PANTHER)
GRMZM2G030571	1.04576	1.66396	0.67007	0.159274	0.889114	2.23789	1.3317	0.0442491	alanine--glyoxylate aminotransferase 2 homolog mitochondrial-like	Metabolic process	EC:2.6.1.44	IPR005814; IPR015421; IPR015422; IPR015424; PIRSF000521 (PIR), PTHR11986:SF23 (PANTHER), SignalP-NN(euk) (SIGNALP)
GRMZM2G380438	0	0	0	NA	0.198086	5.50012	4.79526	9.33e-07	aldehyde dehydrogenase family 2 member c4-like	Metabolic process	EC:1.2.1.68	IPR015590; IPR016161; IPR016162; PTHR11699 (PANTHER), PTHR11699:SF46 (PANTHER)
GRMZM2G407949	0	0	0	NA	0.0613362	2.56038	5.38348	0.000625758	aldehyde dehydrogenase family 2 member c4-like	Metabolic process	EC:1.2.1.68	IPR015590; IPR016160; IPR016161; IPR016162; IPR016163; PTHR11699 (PANTHER), PTHR11699:SF46 (PANTHER), SignalP-NN(euk) (SIGNALP)
GRMZM2G016236	2.14244	1.88208	-0.186925	0.230301	1.64416	4.1281	1.32813	0.0118703	aldo keto reductase family-like protein	Metabolic process	-	IPR001395; IPR018170; IPR023210; PTHR11732:SF94 (PANTHER)
GRMZM2G169943	23.9121	36.5243	0.611114	0.00043183	23.0303	59.6226	1.37233	0.013802	aldose reductase	Metabolic process	EC:1.1.1.21	IPR001395 (PANTHER); IPR018170 (PROSITE); IPR020471 (PRINTS); IPR023210 (G3DSA:3.20.20.GENE3D); PTHR11732:SF34 (PANTHER)
GRMZM2G080940	15.7678	27.2029	0.786778	7.68e-09	15.7619	36.665	1.21797	0.0161659	alpha beta-hydrolase domain-containing protein	Metabolic process	-	G3DSA:3.40.50.1820 (GENE3D), tmhmm (TMHMM), SSF53474 (SUPERFAMILY)
GRMZM2G029243	2.11382	4.19384	0.988421	2.75e-11	6.54527	21.6392	1.72512	0.00241819	alpha-glucosidase -like	Metabolic process	EC:3.2.1.20	IPR000322; IPR011013; IPR017853; PTHR22762:SF5 (PANTHER), SSF51011 (SUPERFAMILY)
GRMZM2G088601	0.428612	0.461162	0.1056	1	4.0111	9.03006	1.17074	0.0360398	amine oxidase	Metabolic process	EC:1.14.99.30	no IPS match
GRMZM2G089102	1.37194	4.28048	1.64156	NA	1.38742	9.45413	2.76854	4.31e-08	amino acid binding	Metabolic process	-	IPR002912; G3DSA:3.30.70.260 (GENE3D), PTHR31096 (PANTHER), PTHR31096:SF0 (PANTHER), SSF55021 (SUPERFAMILY)
AC197064.3_FG001	0.304837	0.446133	0.549436	1	0.4821	6.38653	3.72763	0.035023	amino acid binding	Metabolic process	-	PTHR31096 (PANTHER), PTHR31096:SF0 (PANTHER), SSF55021 (SUPERFAMILY)
GRMZM2G060866	0.0154779	0.116105	2.90715	0.276696	0.679145	12.3678	4.18673	8.43e-24	anther-specific proline-rich protein apg precursor	Metabolic process	-	IPR001087; IPR013831; PTHR22835 (PANTHER), PTHR22835:SF39 (PANTHER)
GRMZM2G060986	1.03004	0.794959	-0.373744	NA	3.03366	9.32963	1.62076	5.51e-06	ap-2 complex subunit alpha-2-like	Metabolic process	-	IPR011989; PTHR22780 (PANTHER), PTHR22780:SF4 (PANTHER)
GRMZM2G006762	0.764656	0.787001	0.0415544	1	0.996674	0.035904	-4.79491	0.0461612	apyrase family protein	Metabolic process	-	no IPS match
GRMZM2G396553	9.36542	11.744	0.326514	0.223462	5.13282	14.626	1.51071	0.00250408	arginine decarboxylase	Metabolic process	EC:4.1.1.19	IPR000183; IPR002985; IPR009006; IPR022643; IPR022644; IPR022653; G3DSA:3.20.20.10 (GENE3D), PTHR11482 (PANTHER), SSF51419 (SUPERFAMILY)
GRMZM2G033799	13.8909	18.1178	0.383271	0.0706436	16.3372	36.982	1.17866	0.00651356	aspartate aminotransferase	Metabolic process	EC:2.6.1.79; EC:2.6.1.78	IPR004838; IPR004839; IPR015421; IPR015422; IPR015424; PTHR11751 (PANTHER), PTHR11751:SF35 (PANTHER)
GRMZM2G150059	0.0202078	0.132356	2.71144	0.209157	0.1138	0.715649	2.65276	0.00354287	aspartic proteinase nepenthesin-1-like	Metabolic process	EC:3.4.23.0	IPR001461; IPR021109; PTHR13683:SF98 (PANTHER), tmhmm (TMHMM)
GRMZM2G161335	16.6768	27.284	0.710217	0.000741187	15.9875	36.1282	1.17618	0.0211594	benzoxazinone:udp-glc glucosyltransferase	Metabolic process	-	IPR002213; G3DSA:3.40.50.2000 (GENE3D), PTHR11926:SF15 (PANTHER), SSF53756 (SUPERFAMILY)
GRMZM2G127123	11.0672	11.984	0.114823	1	10.6534	30.878	1.53527	0.00425513	beta-galactosidase expressed	Metabolic process	EC:3.2.1.23	IPR000922
GRMZM2G400197	0.00832861	0.00776341	-0.101386	1	0.658898	3.49877	2.40872	0.017403	beta-galactosidase precursor	Metabolic process	EC:3.2.1.23	IPR001944; IPR004813; PTHR23421:SF2 (PANTHER), tmhmm (TMHMM)
GRMZM2G121514	10.5857	17.5907	0.732703	0.000452449	36.2593	80.8773	1.15738	0.00750875	beta-hexosaminidase subunit b2-like	Metabolic process	EC:3.2.1.52	IPR013781; IPR015883; IPR017853; IPR025705; PTHR22600 (PANTHER)
GRMZM2G376416	9.71847	7.62701	-0.349612	0.27509	7.84587	26.6941	1.76652	0.000607494	bgl31_orysj ame: full=beta-glucosidase 31 short=os9bglu31 flags: precursor	Metabolic process	EC:3.2.1.0	no IPS match
GRMZM5G807267	3.0285	3.93451	0.37758	0.597731	5.24639	12.9053	1.29857	0.027324	bifunctional monodehydroascorbate reductase and carbonic anhydrase nectarin-3-like	Metabolic process	EC:3.6.3.0; EC:4.2.1.1	no IPS match
AC205703.4_FG006	12.6015	19.2823	0.613679	3.27e-05	8.21618	19.8636	1.27359	0.0256452	b-keto acyl reductase	Metabolic process	EC:1.1.1.36; EC:1.1.1.62	IPR002198; IPR002347; IPR016040; PTHR24316 (PANTHER), PTHR24316:SF68 (PANTHER), SignalP-NN(euk) (SIGNALP), tmhmm (TMHMM), SSF51735 (SUPERFAMILY)
GRMZM2G113191	0.248859	0.224892	-0.146098	0.936934	0.288645	42.6629	7.20754	6.41e-18	carbonic anhydrase precursor	Metabolic process	EC:4.2.1.1	SignalP-NN(euk) (SIGNALP)
GRMZM5G842645	0.530694	0.508121	-0.0627067	1	0.358258	1.44966	2.01664	0.00149062	carboxy-lyase	Metabolic process	-	IPR005269; G3DSA:3.40.50.450 (GENE3D), PTHR31223 (PANTHER), SSF102405 (SUPERFAMILY)
GRMZM2G170812	2.06353	2.05224	-0.00791507	1	12.1484	31.8959	1.39261	0.0182507	catalytic coenzyme binding protein	Metabolic process	EC:1.1.1.145	IPR016040; PTHR10366 (PANTHER), PTHR10366:SF95 (PANTHER), PF13460 (PFAM), SSF51735 (SUPERFAMILY)
GRMZM2G066636	31.901	23.0583	-0.468314	6.85e-05	21.599	2.24875	-3.26377	0.0143211	catalytic hydrolase	Metabolic process	-	IPR006402; IPR010237; IPR023214; PTHR12725 (PANTHER), PTHR12725:SF12 (PANTHER)
GRMZM2G151992	3.22351	5.32707	0.724709	0.011741	1.54696	5.85395	1.91997	0.0202924	catalytic hydrolase	Metabolic process	-	no IPS match
AC191251.3_FG005	6.448	5.53832	-0.219405	0.449803	7.6079	3.48098	-1.128	0.0452894	cell differentiation protein	Metabolic process	-	no IPS match
GRMZM2G078389	0	0	0	NA	0.4293	3.16931	2.88411	0.00293604	cell division control partial	Metabolic process	EC:3.6.1.15	IPR003338; IPR005938; IPR009010; G3DSA:3.10.330.10 (GENE3D), PTHR23077 (PANTHER), SignalP-NN(euk) (SIGNALP), tmhmm (TMHMM), SSF54585 (SUPERFAMILY)
GRMZM2G128605	0.000117766	5.96e-05	-0.982253	NA	5.12897	20.071	1.96837	0.000292245	cell division control protein	Metabolic process	EC:3.6.4.3	IPR003593; IPR003959; IPR005938; G3DSA:3.40.50.300 (GENE3D), PTHR23077 (PANTHER), SignalP-NN(euk) (SIGNALP), SSF52540 (SUPERFAMILY)
GRMZM2G047851	0.711081	1.13487	0.674437	0.599797	0.579685	2.81772	2.28119	0.0370138	cell division control protein 6 homolog	Metabolic process	EC:3.6.1.15	no IPS match
GRMZM2G119689	58.4777	25.2043	-1.21421	0.0507146	49.4098	6.84453	-2.85177	3.37e-06	cell wall invertase	Metabolic process	EC:3.2.1.7; EC:3.2.1.26; EC:3.2.1.48; EC:3.2.1.65	IPR001362; IPR008985; IPR013148; IPR013189; IPR023296; G3DSA:2.60.120.560 (GENE3D), PTHR31953 (PANTHER), PTHR31953:SF0 (PANTHER), SignalP-NN(euk) (SIGNALP)
GRMZM2G004908	21.4524	15.9133	-0.430905	0.174351	9.69868	4.06812	-1.25343	0.0346124	cgs1 mrna stability	Metabolic process	-	IPR002083; IPR008974; G3DSA:2.60.210.10 (GENE3D), PTHR24007 (PANTHER), PTHR24007:SF2 (PANTHER)
GRMZM2G344513	0.253096	0.27157	0.101642	1	2.51088	7.11103	1.50187	0.0495021	chaperone protein chloroplastic-like	Metabolic process	-	SignalP-NN(euk) (SIGNALP)
GRMZM5G896496	31.8376	36.9463	0.214695	NA	25.6645	0.122376	-7.71231	1.2e-05	chaperone protein chloroplastic-like	Metabolic process	-	no IPS match
GRMZM2G070475	29.9007	50.6211	0.759558	6.89e-10	36.4295	15.2358	-1.25764	0.0430592	chaperone protein dnaj	Metabolic process	-	no IPS match
GRMZM2G090689	0.178479	0.167971	-0.0875429	1	3.30794	9.35351	1.49957	0.00171788	chaperone protein dnaj 6-like	Metabolic process	-	PTHR24078 (PANTHER), PTHR24078:SF16 (PANTHER)
GRMZM2G039089	4.67322	7.81669	0.742141	0.00213353	5.60818	12.6037	1.16824	0.0473541	chaperone protein dnaj-related-like	Metabolic process	-	tmhmm (TMHMM)
GRMZM2G110597	#N/A	#N/A	#N/A	#N/A	2.39998	10.4848	2.1272	0.009029	chloroplastic group iia intron splicing facilitator chloroplastic-like	Metabolic process	0	no IPS match
GRMZM2G063851	38.424	66.6283	0.794126	0.000108394	47.5925	118.784	1.31953	0.0252776	citrate synthase	Metabolic process	EC:2.3.3.1	no IPS match
GRMZM2G144997	4.59883	8.60768	0.904356	0.0347815	9.59106	35.4338	1.88536	0.000377979	-class molecular chaperone with c-terminal zn finger domain	Metabolic process	-	IPR001623; IPR018253; PTHR24077 (PANTHER), PTHR24077:SF15 (PANTHER)
GRMZM2G118104	2.97189	4.98476	0.746144	0.000230568	1.36888	4.56966	1.73909	0.0112635	cleavage and polyadenylation specificity factor subunit 5-like	Metabolic process	-	IPR016706; PTHR13047:SF0 (PANTHER), SignalP-NN(euk) (SIGNALP)
GRMZM2G139870	0.106848	0.364147	1.76896	NA	0.39391	0	-9999999	0.0219541	cryptochrome 1-like partial	Metabolic process	-	no IPS match
GRMZM2G141693	0.0092546	0	-9999999	0.973427	2.13646	4.43158	1.0526	0.0421474	c-terminal domain phosphatase-like protein	Metabolic process	-	no IPS match
GRMZM2G081653	48.6148	36.895	-0.39797	0.0343786	57.9438	21.542	-1.4275	0.033439	cysteine sulfinate desulfinase cysteine desulfurase and related enzymes	Metabolic process	-	PTHR32183 (PANTHER), PTHR32183:SF0 (PANTHER), SSF102405 (SUPERFAMILY)
GRMZM2G397402	1.80864	3.46941	0.939787	1.52e-05	1.96497	7.31399	1.89615	0.000968556	cytochrome p450	Metabolic process	-	no IPS match
GRMZM2G029948	8.14538	8.55909	0.0714753	0.76152	7.24548	0.271908	-4.73589	0.0155347	cytochrome p450 cyp727a4	Metabolic process	-	IPR001128; IPR002401; IPR017972; PTHR24305 (PANTHER), PTHR24305:SF5 (PANTHER)
GRMZM2G171118	0.0694917	0.173707	1.32174	0.32292	0.0584779	3.10836	5.73212	5.51e-07	cytochrome p450 family expressed	Metabolic process	-	IPR001128; IPR002401; IPR017972; PTHR25943 (PANTHER), PTHR25943:SF61 (PANTHER), SignalP-NN(euk) (SIGNALP), tmhmm (TMHMM)
GRMZM5G851862	4.50665	8.58963	0.93054	3.11e-07	3.08701	9.20277	1.57586	0.0335239	cytochrome p450 family expressed	Metabolic process	-	IPR001128; IPR002401; IPR017972; PTHR24298 (PANTHER)
GRMZM2G053042	87.7237	87.6921	-0.000520464	1	73.4211	0.111788	-9.35929	0.000137243	cytochrome p450 reductase	Metabolic process	EC:1.6.2.4	SignalP-NN(euk) (SIGNALP)
GRMZM2G135536	2.83777	3.75574	0.404337	0.393599	1.70123	8.41686	2.30671	0.000182664	cytochrome p450 superfamily protein	Metabolic process	-	IPR001128; IPR002401; IPR017972; PTHR24298 (PANTHER)
GRMZM2G073814	4.74592	4.30337	-0.14122	1	5.05915	11.3323	1.16348	0.0167603	d-3-phosphoglycerate chloroplastic-like	Metabolic process	EC:1.1.1.95	IPR002912; IPR006139; IPR006140; IPR006236; IPR015878; IPR016040; G3DSA:3.30.1330.90 (GENE3D), G3DSA:3.30.70.260 (GENE3D), PTHR10996 (PANTHER), SSF143548 (SUPERFAMILY), SSF51735 (SUPERFAMILY), SSF52283 (SUPERFAMILY), SSF55021 (SUPERFAMILY)
AC198749.3_FG004	171.965	191.652	0.156375	0.990136	15.5131	0.485421	-4.9981	0.0407969	dcup1_orysj ame: full=uroporphyrinogen decarboxylase chloroplastic short=upd1 short=uro-d1 flags: precursor	Metabolic process	EC:4.1.1.0	IPR001852; PTHR31829 (PANTHER), PTHR31829:SF0 (PANTHER)
GRMZM2G034811	4.50958	5.3729	0.252709	0.754802	5.36354	0.121204	-5.46768	0.000160131	dead-box atp-dependent rna helicase 14	Metabolic process	-	SignalP-NN(euk) (SIGNALP)
GRMZM2G407382	2.9506	3.16766	0.102408	1	4.05378	0.302426	-3.74461	0.000159329	dead-box atp-dependent rna helicase 53-like	Metabolic process	-	IPR011545; G3DSA:3.40.50.300 (GENE3D), PTHR24031 (PANTHER), PTHR24031:SF107 (PANTHER), SSF52540 (SUPERFAMILY)
GRMZM2G153627	1.01221	1.3503	0.415771	1	15.3963	32.9087	1.09589	0.0363275	dicer-like protein	Metabolic process	-	PTHR14950 (PANTHER), PTHR14950:SF4 (PANTHER)
GRMZM2G091187	2.31438	2.56715	0.149542	0.491389	2.51616	0.957157	-1.3944	0.0341969	diphosphomevalonate decarboxylase	Metabolic process	EC:4.1.1.33	IPR005935; IPR006204; IPR014721; IPR020568; PTHR10977:SF2 (PANTHER)
GRMZM5G868679	7.31728	10.9955	0.587539	0.0126436	8.04631	21.3231	1.40602	0.00877647	diphosphonucleotide phosphatase expressed	Metabolic process	EC:3.1.3.2	tmhmm (TMHMM)
GRMZM2G356142	12.7279	8.59353	-0.566674	0.113523	16.9106	6.63613	-1.34952	0.0470333	dna damage-binding protein 1a	Metabolic process	-	PTHR10644 (PANTHER), PTHR10644:SF3 (PANTHER)
GRMZM2G147532	20.2685	32.367	0.675281	0.0734068	14.7951	0.199752	-6.21077	0.0174293	dna polymerase iii subunit gamma tau	Metabolic process	EC:2.7.7.7; EC:3.6.1.15	no IPS match
GRMZM2G061023	30.37	36.7933	0.276794	0.362229	26.0043	11.6783	-1.15492	0.0144102	dna repair endonuclease uvh1-like	Metabolic process	EC:5.2.1.8	no IPS match
AC197555.3_FG008	13.5325	11.2732	-0.263524	0.405292	8.32746	0	-9999999	0.000983307	dna-damage-repair toleration protein drt102	Metabolic process	-	no IPS match
GRMZM2G367023	7.33323	4.65201	-0.656594	0.0459752	15.7656	6.13584	-1.36145	0.0147153	dnaj homolog subfamily c member 13-like	Metabolic process	-	PTHR24078 (PANTHER), PTHR24078:SF25 (PANTHER)
GRMZM2G042133	0.0516839	0.0344532	-0.585074	1	61.0884	162.505	1.41151	0.0336026	dnaj protein homolog	Metabolic process	-	IPR001305; IPR001623; IPR002939; IPR008971; IPR018253; IPR025476; G3DSA:2.60.260.20 (GENE3D), PTHR24076 (PANTHER), PTHR24076:SF1 (PANTHER)
GRMZM2G153096	1.95864	3.08347	0.654702	0.000832398	1.65634	0.223722	-2.88821	0.0181106	dnak-type molecular chaperone precursor	Metabolic process	-	IPR013126; G3DSA:3.30.30.30 (GENE3D), G3DSA:3.30.420.40 (GENE3D), PTHR19375 (PANTHER), PTHR19375:SF1 (PANTHER), SSF53067 (SUPERFAMILY)
GRMZM2G382774	0.814954	1.22338	0.586078	0.973906	14.5077	35.2096	1.27915	0.0391464	early flowering 4 protein	Metabolic process	0	SignalP-NN(euk) (SIGNALP)
GRMZM2G001631	7.63036	8.46618	0.14996	0.979151	15.3963	32.9087	1.09589	0.0363275	endoribonuclease dicer homolog 2a-like isoform x1	Metabolic process	EC:3.1.26.3	tmhmm (TMHMM)
GRMZM2G018793	0.449001	0.580068	0.369505	0.788824	0.787046	4.23544	2.42799	9.08e-05	epoxide hydrolase 2	Metabolic process	EC:3.3.2.10	IPR000639; G3DSA:3.40.50.1820 (GENE3D), PTHR10992 (PANTHER), PTHR10992:SF279 (PANTHER), PF12697 (PFAM), SSF53474 (SUPERFAMILY)
GRMZM2G047951	0.441676	0.566998	0.360354	0.909399	1.81904	0.107873	-4.07578	0.0424812	esterase lipase thioesterase	Metabolic process	-	no IPS match
GRMZM5G842134	0.0165885	0.0502476	1.59887	1	1.81904	0.107873	-4.07578	0.0424812	esterase lipase thioesterase	Metabolic process	0	SignalP-NN(euk) (SIGNALP), tmhmm (TMHMM)
GRMZM2G028010	0	0.0396028	9999999	0.134351	0	1.53099	9999999	2.22e-06	fad synthetase	Metabolic process	-	IPR002500; IPR014729; PTHR23293 (PANTHER), PTHR23293:SF0 (PANTHER), SSF52402 (SUPERFAMILY)
GRMZM2G110330	0	0	0	NA	0.307342	1.54046	2.32544	0.0454878	f-box domain containing protein	Metabolic process	-	IPR001810; G3DSA:1.20.1280.50 (GENE3D), PTHR31111 (PANTHER)
GRMZM2G029039	2.59591	5.18947	0.999344	0.242329	3.17394	7.67874	1.27459	0.0326247	f-box family protein	Metabolic process	-	IPR006652; IPR015916; PTHR24413 (PANTHER), PTHR24413:SF45 (PANTHER), SSF117281 (SUPERFAMILY)
GRMZM2G004188	13.2226	12.259	-0.109169	0.881415	9.62479	4.1054	-1.22923	0.0247186	flap endonuclease gen-like 1-like	Metabolic process	-	IPR006084; IPR006085; IPR006086; IPR020045; G3DSA:1.10.150.20 (GENE3D), G3DSA:3.40.50.1010 (GENE3D), PTHR11081:SF18 (PANTHER), SSF88723 (SUPERFAMILY)
GRMZM2G091819	180.095	166.136	-0.116388	0.730703	162.383	41.997	-1.95104	0.0263387	flavin-containing monooxygenase yucca10-like	Metabolic process	EC:1.14.13.8	IPR013027; PR00411 (PRINTS), G3DSA:3.50.50.60 (GENE3D), PTHR23023 (PANTHER), PTHR23023:SF5 (PANTHER), PF13738 (PFAM), PS51257 (PROFILE), SignalP-NN(euk) (SIGNALP), SSF51905 (SUPERFAMILY)
GRMZM2G046532	1891.01	1742.95	-0.117625	0.788338	4133.17	1478.55	-1.48306	0.00621095	flower-specific gamma-thionin precursor	Metabolic process	-	no IPS match
GRMZM5G869779	2.30267	2.28151	-0.01332	1	2.65788	5.75483	1.1145	0.0339091	folylpolyglutamate synthase	Metabolic process	EC:6.3.2.17	IPR001645; IPR004101; IPR013221; IPR018109; IPR023600; PTHR11136:SF0 (PANTHER)
GRMZM2G135633	7.14489	6.75553	-0.0808421	0.822247	8.82637	0	-9999999	0.00159865	formamidase-like isoform 1	Metabolic process	EC:3.5.1.0	SignalP-NN(euk) (SIGNALP), tmhmm (TMHMM)
GRMZM2G419157	0	0	0	NA	1.11883	3.07235	1.45735	8.42e-07	galactose-1-phosphate uridylyltransferase	Metabolic process	EC:2.7.7.10; EC:2.7.7.12	no IPS match
GRMZM2G151896	0	0.0592634	9999999	0.850638	1.34687	7.09446	2.39708	0.0255955	galactosyl transferase-like partial	Metabolic process	-	SignalP-NN(euk) (SIGNALP), tmhmm (TMHMM)
GRMZM2G479249	3.63685	6.61506	0.863065	0.00205552	2.7129	7.96072	1.55306	0.0328546	gamma-glutamylcyclotransferase at3g02910-like	Metabolic process	-	IPR009288; IPR013024; PTHR12510 (PANTHER), SSF110857 (SUPERFAMILY)
GRMZM2G010097	51.9022	29.5357	-0.813333	0.0269003	55.8484	17.2239	-1.6971	5.57e-05	gamma-thionins family protein	Metabolic process	-	IPR003614; IPR008176; G3DSA:3.30.30.10 (GENE3D), SSF57095 (SUPERFAMILY)
GRMZM2G166234	6.38372	4.10174	-0.638162	0.059417	8.26869	3.1257	-1.40348	0.00293818	gdsl esterase lipase at1g28600-like	Metabolic process	-	IPR001087; IPR013831; PTHR22835 (PANTHER), PTHR22835:SF39 (PANTHER), SignalP-NN(euk) (SIGNALP), tmhmm (TMHMM)
GRMZM2G087150	16.1934	10.0156	-0.693151	0.0216817	14.6233	5.04314	-1.53588	0.0361716	gdsl esterase lipase at1g28600-like	Metabolic process	-	no IPS match
GRMZM2G022679	0.125015	0.331019	1.40482	0.162878	0.318805	2.34228	2.87717	0.00197982	gibberellin 2-oxidase	Metabolic process	-	no IPS match
GRMZM2G061695	0.654993	1.17979	0.848981	0.0109984	0.89022	2.83162	1.66939	0.0169651	gibberellin responsive1	Metabolic process	0	no IPS match
GRMZM2G005849	3.80019	5.90216	0.635172	3.42e-05	7.33105	19.771	1.4313	0.0162761	glucosamine-fructose-6-phosphate aminotransferase	Metabolic process	EC:2.6.1.16	no IPS match
GRMZM2G177077	10.3066	11.3718	0.141886	0.512073	17.6642	40.0506	1.181	0.00296622	glucose-6-phosphate 1-dehydrogenase	Metabolic process	EC:1.1.1.49	IPR001282; IPR016040; IPR019796; IPR022674; IPR022675; G3DSA:3.30.360.10 (GENE3D), PTHR23429:SF0 (PANTHER), SSF51735 (SUPERFAMILY), SSF55347 (SUPERFAMILY)
GRMZM2G130230	8.88072	11.94	0.427056	0.204032	9.33817	25.7074	1.46097	0.00767963	glucose-6-phosphate dehydrogenase	Metabolic process	EC:1.1.1.49	IPR001282; IPR022675; G3DSA:3.30.360.10 (GENE3D), PTHR23429:SF0 (PANTHER), SSF55347 (SUPERFAMILY)
AC204688.3_FG002	5.9761	15.8803	1.40996	NA	2.63363	0	-9999999	0.0486694	glyceraldehyde-3-phosphate dehydrogenase	Metabolic process	EC:1.2.1.12	no IPS match
GRMZM2G398538	3.40871	5.65865	0.731233	NA	2.60907	0	-9999999	0.00610758	glyceraldehyde-3-phosphate dehydrogenase	Metabolic process	EC:1.2.1.12	no IPS match
GRMZM5G828987	0.930403	1.49771	0.686827	0.0045419	7.47364	27.3926	1.8739	0.00055708	glycosyl hydrolase family 1 expressed	Metabolic process	EC:3.2.1.0	IPR001360; IPR013781; IPR017853; IPR018120; SignalP-NN(euk) (SIGNALP)
GRMZM2G108032	27.4119	14.0096	-0.968385	9.44e-05	19.134	3.47443	-2.46129	0.00120249	glycosyl hydrolase family 10 expressed	Metabolic process	EC:3.2.1.0	SignalP-NN(euk) (SIGNALP), tmhmm (TMHMM)
GRMZM2G049077	6.40374	11.4702	0.8409	3.42e-08	6.39376	18.8125	1.55695	0.00433919	heavy metal-associated domain containing expressed	Metabolic process	-	G3DSA:3.30.70.100 (GENE3D), PTHR22814 (PANTHER), PTHR22814:SF67 (PANTHER)
GRMZM2G125823	1.36642	0.923452	-0.56529	0.36952	1.68328	0	-9999999	0.0112892	heparanase-like protein 3-like	Metabolic process	-	no IPS match
GRMZM2G148167	4.59865	2.87919	-0.675546	0.000408375	3.00079	7.24169	1.27098	0.00960023	heparanase-like protein 3-like	Metabolic process	-	no IPS match
GRMZM2G565846	9.92685	8.78778	-0.175836	0.839722	11.3051	0.256735	-5.46055	0.0271194	histone acetyltransferase	Metabolic process	EC:2.3.1.48	PTHR13808 (PANTHER)
GRMZM5G842990	2.27537	2.61397	0.20014	0.845159	6.42752	1.30913	-2.29566	0.0356306	histone deacetylase 2b	Metabolic process	-	no IPS match
AC216889.3_FG008	0	0	0	NA	0.525737	2.8585	2.44285	0.0232686	histone h2a	Metabolic process	-	tmhmm (TMHMM)
GRMZM2G442555	3.29752	3.63701	0.141372	0.975395	1.82104	11.1285	2.61142	0.00038097	histone h2b	Metabolic process	-	tmhmm (TMHMM)
GRMZM2G432977	0.234558	0.180372	-0.378971	0.802819	0.941305	0.0801705	-3.55352	0.00013927	histone-lysine n-methyltransferase atx4-like	Metabolic process	-	SignalP-NN(euk) (SIGNALP)
GRMZM2G320305	3.23983	2.99175	-0.114932	0.881241	3.10651	1.2511	-1.3121	0.0439129	hydrolase-like protein	Metabolic process	-	SignalP-NN(euk) (SIGNALP)
GRMZM2G006119	33.457	53.0048	0.663815	6.6e-07	15.4979	47.6637	1.62082	0.000927975	hydroxysteroid 11-beta-dehydrogenase 1-like	Metabolic process	-	IPR002198; IPR002347; IPR016040; PTHR24322 (PANTHER), PTHR24322:SF31 (PANTHER), SSF51735 (SUPERFAMILY)
AC217358.3_FG007	0.078128	0.0891085	0.189723	1	3.56663	35.4206	3.31196	4.88e-13	hydroxysteroid 11-beta-dehydrogenase 1-like protein	Metabolic process	-	no IPS match
GRMZM2G110369	33.4393	24.4638	-0.450893	0.487524	38.3166	8.0972	-2.24247	0.0253752	hyoscyamine 6-dioxygenase	Metabolic process	EC:1.13.11.0; EC:1.14.11.24	IPR005123; G3DSA:2.60.120.330 (GENE3D), PTHR10209 (PANTHER), PTHR10209:SF41 (PANTHER), SSF51197 (SUPERFAMILY)
GRMZM2G016958	73.9404	60.9062	-0.279773	0.162973	128.328	365.38	1.50956	0.00220399	iaa amidohydrolase	Metabolic process	-	IPR002933; IPR011650; IPR017439; G3DSA:3.30.70.360 (GENE3D), G3DSA:3.40.630.10 (GENE3D), PTHR32404 (PANTHER), PTHR32404:SF0 (PANTHER), SSF53187 (SUPERFAMILY)
GRMZM2G046163	0.242684	0.358346	0.562277	1	0.15755	1.78103	3.49883	0.000532193	indole-3-glycerol phosphate lyase	Metabolic process	EC:4.2.1.20; EC:4.1.2.8	IPR002028; IPR011060; IPR013785; IPR018204; PTHR10314 (PANTHER), PTHR10314:SF4 (PANTHER)
GRMZM2G015892	0.0444965	0.146956	1.72362	0.563598	0.15755	1.78103	3.49883	0.000532193	indole synthase	Metabolic process	EC:4.2.1.20; EC:4.1.2.8	IPR002028 (PFAM); IPR011060 (SUPERFAMILY); IPR013785 (G3DSA:3.20.20.GENE3D); IPR018204 (PROSITE); PTHR10314 (PANTHER), PTHR10314:SF4 (PANTHER)
AC213612.3_FG002	0	0	0	0.927952	7.59432	26.9966	1.82979	0.0394255	indole-3-acetic acid-amido synthetase -like	Metabolic process	0	no IPS match
GRMZM2G040311	0.0149474	0.0774618	2.37359	0.86573	0.0515023	0.448728	3.12313	0.012615	invertase inhibitor-like	Metabolic process	EC:3.1.1.11	SignalP-NN(euk) (SIGNALP)
GRMZM2G147882	21.8762	25.7494	0.235177	0.134954	29.1926	72.4231	1.31085	0.00426308	iron ion binding protein	Metabolic process	EC:1.14.11.0	IPR002283; IPR005123; IPR026992; G3DSA:2.60.120.330 (GENE3D), PTHR10209 (PANTHER), PTHR10209:SF55 (PANTHER), SSF51197 (SUPERFAMILY)
GRMZM2G025366	8.97253	16.0892	0.842505	0.0097144	6.47494	20.6361	1.67223	0.00334813	isocitrate dehydrogenase	Metabolic process	EC:1.1.1.41	IPR001804; IPR004434; IPR024084; PTHR11835:SF1 (PANTHER), SSF53659 (SUPERFAMILY)
GRMZM2G056369	35.0274	60.0276	0.777143	0.100022	20.6161	47.0095	1.18918	0.0267973	isocitrate lyase	Metabolic process	EC:4.1.3.1	IPR000918; IPR006254; IPR015813; IPR018523; PTHR21631 (PANTHER)
GRMZM2G028110	6.09438	7.85297	0.365759	0.126631	4.67592	16.0893	1.78278	0.000684131	lactoylglutathione lyase	Metabolic process	-	IPR025870; G3DSA:3.10.180.10 (GENE3D), PTHR10374 (PANTHER), PTHR10374:SF0 (PANTHER), SSF54593 (SUPERFAMILY)
GRMZM2G133275	47.3548	58.7818	0.311858	0.319695	16.3866	68.6534	2.06681	6.06e-06	lactoylglutathione lyase	Metabolic process	EC:4.4.1.5	SignalP-NN(euk) (SIGNALP)
GRMZM2G172574	45.2571	82.3437	0.863514	2.03e-08	30.8694	289.194	3.22779	0.00124552	lactoylglutathione lyase family protein	Metabolic process	-	no IPS match
GRMZM2G101875	11.574	6.77186	-0.773265	0.258364	14.24	5.70068	-1.32074	0.00220094	long chain acyl- synthetase 1-like	Metabolic process	EC:6.2.1.3	IPR000873; G3DSA:3.40.50.980 (GENE3D), PTHR24096 (PANTHER), SSF56801 (SUPERFAMILY)
GRMZM2G118286	6.78467	7.41723	0.128602	0.744447	14.7396	34.2075	1.21462	0.000715758	long chain acyl- synthetase chloroplastic-like	Metabolic process	EC:6.2.1.3	tmhmm (TMHMM)
GRMZM2G332752	0.0152526	0.0487121	1.67523	NA	3.3872	8.03909	1.24694	0.0128893	low molecular weight protein-tyrosine-phosphatase slr0328	Metabolic process	EC:3.1.3.48	IPR000106; IPR017867; IPR023485; G3DSA:3.40.50.270 (GENE3D), PTHR11717:SF7 (PANTHER)
GRMZM2G146809	3.02329	2.81624	-0.102346	1	1.56154	6.18767	1.98643	0.00842473	low-molecular-weight cysteine-rich protein lcr69 precursor	Metabolic process	-	no IPS match
GRMZM2G172369	33.1555	44.4876	0.424154	0.190517	44.5677	95.7065	1.10262	0.0435533	lysosomal alpha-mannosidase-like	Metabolic process	EC:3.2.1.24	no IPS match
GRMZM2G339836	5.04342	4.06198	-0.312217	NA	3.00862	0.148713	-4.3385	0.00423846	mac perforin domain containing protein	Metabolic process	EC:2.1.1.0	no IPS match
GRMZM2G048175	5.0786	6.91208	0.444688	0.102428	3.1526	11.1956	1.82831	0.000950741	major pollen allergen-like	Metabolic process	-	IPR006041; PR01217 (PRINTS)
GRMZM2G141320	2.94519	1.46826	-1.00425	0.599243	2.47351	0.43342	-2.51272	0.00758488	mgdg synthase type a	Metabolic process	EC:2.4.1.46	no IPS match
GRMZM2G387804	0	0	0	1	1.29168	3.33375	1.3679	0.0474041	minor allergen alt	Metabolic process	-	no IPS match
GRMZM2G528571	2.18233	2.69435	0.304063	0.0733442	1.98877	0.321832	-2.6275	0.0479009	mitochondrial ribosomal protein l37	Metabolic process	-	no IPS match
GRMZM2G068336	0.00129454	0.00049875	-1.37605	NA	0.493208	3.74481	2.92462	6.58e-05	mitochondrial-processing peptidase subunit alpha	Metabolic process	EC:3.4.24.0	IPR007863 (PFAM); IPR011237 (G3DSA:3.30.830.GENE3D); IPR011249 (SUPERFAMILY); IPR011765 (PFAM); PTHR11851 (PANTHER), PTHR11851:SF49 (PANTHER)
GRMZM2G178892	6.27168	9.239	0.558884	0.00567394	8.56523	18.7004	1.1265	0.00662603	monogalactosyldiacylglycerol synthase chloroplastic-like	Metabolic process	EC:2.4.1.46	IPR007235; IPR009695; G3DSA:3.40.50.2000 (GENE3D), PTHR21015 (PANTHER), PTHR21015:SF21 (PANTHER), SSF53756 (SUPERFAMILY)
GRMZM5G863645	0.757357	1.14354	0.59446	0.103171	3.46672	15.0313	2.11633	4.93e-08	monoglyceride lipase-like	Metabolic process	-	SignalP-NN(euk) (SIGNALP), tmhmm (TMHMM)
GRMZM2G477743	4.99749	8.98935	0.847013	3.64e-09	4.73159	12.6838	1.42259	0.0118272	monoglyceride lipase-like	Metabolic process	-	IPR022742; G3DSA:3.40.50.1820 (GENE3D), PTHR11614 (PANTHER), PTHR11614:SF20 (PANTHER), SSF53474 (SUPERFAMILY)
GRMZM2G035131	5.34993	8.42271	0.654763	2.41e-06	5.65172	18.2584	1.6918	0.00116191	monoglyceride lipase-like	Metabolic process	EC:3.1.1.23	SignalP-NN(euk) (SIGNALP)
GRMZM2G055278	1.8259	2.67101	0.548778	0.197659	1.55956	0.112989	-3.78688	0.0172147	mrna cap guanine-n7 methyltransferase 2	Metabolic process	EC:2.1.1.0	G3DSA:3.40.50.150 (GENE3D), PTHR12189 (PANTHER)
GRMZM2G082296	15.2163	11.8295	-0.363235	0.665894	10.2753	1.02075	-3.33149	0.0334878	mrna cap guanine-n7 methyltransferase 2-like	Metabolic process	EC:2.1.1.0	IPR004971; G3DSA:3.40.50.150 (GENE3D), PTHR12189 (PANTHER), SignalP-NN(euk) (SIGNALP), SSF53335 (SUPERFAMILY)
GRMZM5G896883	9.59605	8.79641	-0.125525	0.833301	6.94874	0.131707	-5.72134	0.0139293	mta sah nucleosidase	Metabolic process	EC:3.2.2.16	IPR000845; IPR018017; G3DSA:3.40.50.1580 (GENE3D), PTHR21234:SF5 (PANTHER), SSF53167 (SUPERFAMILY)
GRMZM2G179349	0	0	0	NA	0	2.10717	9999999	0.00328026	mtn3-like protein	Metabolic process	-	no IPS match
GRMZM2G399311	0	0.012702	9999999	0.873131	17.8399	53.9085	1.59541	0.0239774	mynd finger family expressed	Metabolic process	-	no IPS match
GRMZM2G036759	0.00230203	0.00226776	-0.0216377	NA	1.69071	5.32621	1.65548	0.0360963	nadp-specific isocitrate dehydrogenase	Metabolic process	EC:1.1.1.42	IPR004790; IPR024084; SSF53659 (SUPERFAMILY)
GRMZM2G122595	12.8112	13.9567	0.123558	0.463872	15.9025	0.959544	-4.05076	0.00692156	neutral ceramidase-like	Metabolic process	EC:3.5.1.23	IPR006823; SignalP-NN(euk) (SIGNALP), tmhmm (TMHMM)
GRMZM2G131954	13.7335	8.22871	-0.738958	0.841765	11.0445	0.294679	-5.22803	0.00488191	neutral ceramidase-like	Metabolic process	EC:3.5.1.23	IPR006823
GRMZM2G412604	6.29376	10.9545	0.79953	1.64e-09	8.18691	17.0505	1.05842	0.0427298	nicotianamine aminotransferase	Metabolic process	EC:2.6.1.80; EC:4.4.1.14	IPR004839; IPR005958; IPR015421; IPR015422; IPR015424; IPR021178; PR00753 (PRINTS), PTHR11751 (PANTHER), PTHR11751:SF28 (PANTHER)
GRMZM2G457705	13.8241	11.0129	-0.327989	0.378169	25.4409	0.718889	-5.14524	0.000126879	nodulin-like protein	Metabolic process	-	no IPS match
GRMZM2G370510	1.06324	1.92949	0.859746	0.000818445	1.339	5.94508	2.15054	0.00837278	nodulin-like protein	Metabolic process	-	no IPS match
GRMZM2G030013	0.330855	0.153667	-1.1064	0.408546	0.91726	2.60325	1.50491	0.020154	nucleic acid binding protein	Metabolic process	-	IPR004087; IPR004088; G3DSA:3.30.1370.10 (GENE3D), PTHR10288 (PANTHER), PTHR10288:SF53 (PANTHER), SSF54791 (SUPERFAMILY)
GRMZM5G853245	3.83341	3.73054	-0.0392435	1	8.96393	24.5778	1.45515	0.00354841	nucleic acid binding protein	Metabolic process	-	no IPS match
GRMZM2G410152	139.183	168.661	0.277138	0.569187	36.7711	127.454	1.79334	0.00112201	oleosin zm-ii	Metabolic process	-	no IPS match
GRMZM2G417382	0.362625	0.142763	-1.34486	0.135889	0.520038	0.0577095	-3.17174	0.0369021	omega-hydroxypalmitate o-feruloyl transferase-like	Metabolic process	-	IPR003480; IPR023213; PTHR31642 (PANTHER), PTHR31642:SF0 (PANTHER)
GRMZM2G349547	0	3.33e-05	9999999	NA	4.75289	14.9612	1.65434	0.00173265	ornithine carbamoyltransferase	Metabolic process	EC:2.1.3.3	no IPS match
GRMZM2G412207	0.461055	0.646473	0.48765	0.650148	0.709965	1.48823	1.06778	0.0310311	pectate lyase	Metabolic process	EC:4.2.2.2	no IPS match
GRMZM2G439389	0.0424544	0.071783	0.757727	1	0.984491	0.103599	-3.24837	0.00553674	peptidase c48 domain family protein	Metabolic process	EC:5.3.1.1	IPR000652; IPR003653; IPR013785; IPR020861; G3DSA:3.30.310.130 (GENE3D), G3DSA:3.90.550.10 (GENE3D), SSF53448 (SUPERFAMILY), SSF54001 (SUPERFAMILY)
GRMZM2G472674	8.69e-05	0.0152293	7.45397	1	1.29206	4.29595	1.7333	0.00123825	peptidase m48 family protein	Metabolic process	EC:3.4.24.0	IPR001915; IPR002885; G3DSA:3.30.2010.10 (GENE3D), PTHR15189 (PANTHER), PTHR15189:SF2 (PANTHER), SignalP-NN(euk) (SIGNALP)
GRMZM2G063244	0.970195	0.94513	-0.0377631	NA	1.41254	4.00874	1.50486	0.0107382	peptidyl-prolyl cis-trans isomerase	Metabolic process	EC:5.2.1.8	IPR002130; IPR020892; G3DSA:2.40.100.10 (GENE3D), PTHR11071 (PANTHER)
GRMZM2G469955	3.04217	1.68133	-0.855493	0.00325333	3.55668	0	-9999999	0.00222305	peptidyl-prolyl cis-trans isomerase	Metabolic process	EC:5.2.1.8	no IPS match
GRMZM2G495613	6.37947	5.6893	-0.165184	0.820337	4.30689	1.31149	-1.71544	0.0304117	peptidyl-prolyl cis-trans isomerase family protein	Metabolic process	0	no IPS match
GRMZM2G147724	5.93701	6.17065	0.0556857	1	5.73846	19.1128	1.7358	0.00589113	phosphatidylinositol:ceramide inositolphosphotransferase 2-like	Metabolic process	-	no IPS match
GRMZM2G025975	14.6039	18.7689	0.361991	0.00263263	13.7965	0.0523908	-8.04077	5.17e-05	phosphatidylserine synthase 2	Metabolic process	-	no IPS match
GRMZM2G178074	6.78679	3.66277	-0.889796	0.000944454	4.25822	10.2293	1.26438	0.0360881	phosphoenolpyruvate carboxylase kinase 1	Metabolic process	EC:2.7.11.0	no IPS match
GRMZM2G128651	8.7596	9.53374	0.122177	0.530731	9.22227	23.3833	1.34228	0.0416981	phosphoglycerate mutase-like protein	Metabolic process	0	G3DSA:3.40.50.1240 (GENE3D), SSF53254 (SUPERFAMILY)
GRMZM2G140811	35.3486	35.0594	-0.0118501	0.991649	38.1454	17.2109	-1.14819	0.00355377	phospholipase d	Metabolic process	EC:3.1.4.4	IPR000008; IPR008973; IPR015679; IPR018029; G3DSA:2.60.40.150 (GENE3D), PTHR18896:SF13 (PANTHER), SSF56024 (SUPERFAMILY)
GRMZM2G145944	1.56362	2.1121	0.433789	0.0443078	1.01018	0.0511794	-4.3029	0.0144762	phospholipase d	Metabolic process	EC:3.1.4.4	IPR000008; IPR001736; IPR008973; IPR011402; IPR015679; IPR018029; IPR024632; G3DSA:2.60.40.150 (GENE3D), G3DSA:3.30.870.10 (GENE3D), PTHR18896:SF13 (PANTHER), SSF56024 (SUPERFAMILY)
GRMZM2G088664	1.97285	1.44769	-0.446527	0.447664	1.26698	0	-9999999	0.000607494	phosphomethylpyrimidine kinase thiamin-phosphate pyrophosphorylase	Metabolic process	EC:2.7.1.49; EC:2.5.1.3; EC:2.7.4.7	IPR013749; IPR013785; G3DSA:3.40.1190.20 (GENE3D), PTHR20858 (PANTHER), PTHR20858:SF3 (PANTHER), SSF53613 (SUPERFAMILY)
GRMZM2G008209	10.8005	9.78029	-0.143153	0.87794	10.0668	31.0017	1.62274	0.00040929	phosphopantothenate--cysteine ligase	Metabolic process	EC:6.3.2.5	IPR007085; PTHR12290 (PANTHER), PTHR12290:SF2 (PANTHER)
GRMZM2G137176	12.4276	10.1845	-0.287175	0.776849	7.68518	0.093299	-6.36407	0.000689585	phytoene synthase	Metabolic process	-	IPR002060; IPR008949; PTHR21181 (PANTHER), PTHR21181:SF4 (PANTHER)
GRMZM2G044057	49.4401	70.7084	0.5162	0.0508094	56.7355	0.617253	-6.52224	0.015392	pifa transposase	Metabolic process	0	no IPS match
GRMZM2G044438	0.20671	0.1614	-0.356964	0.361968	3.98181	0	-9999999	0.0172656	pifa transposase	Metabolic process	0	SignalP-NN(euk) (SIGNALP)
GRMZM2G109286	0.835389	1.43838	0.783928	0.00996418	0.932802	2.58421	1.47008	0.00346999	pi-plc x domain-containing protein at5g67130-like	Metabolic process	-	no IPS match
GRMZM5G860335	0.0142426	0.067272	2.23979	0.900318	1.75806	3.52792	1.00484	0.000281928	probable allantoinase 1-like	Metabolic process	EC:3.5.2.5	G3DSA:3.20.20.140 (GENE3D), PTHR11647 (PANTHER), PTHR11647:SF4 (PANTHER), PF13147 (PFAM), SSF51556 (SUPERFAMILY)
GRMZM2G431006	16.2289	15.6227	-0.0549195	1	2.22841	0.582743	-1.93508	0.00684999	probable beta- -galactosyltransferase 2-like	Metabolic process	EC:2.4.1.134	no IPS match
GRMZM2G119265	7.01042	4.84007	-0.534472	0.00163132	5.43201	2.04688	-1.40806	0.0368099	probable beta- -galactosyltransferase 8-like	Metabolic process	EC:2.4.1.134	IPR002659; IPR025298; PTHR11214:SF65 (PANTHER)
GRMZM2G001938	1.22148	1.44134	0.238782	0.571433	0.670674	3.22747	2.26672	0.0384751	probable glycosyltransferase at5g03795-like	Metabolic process	-	IPR004263; PTHR11062 (PANTHER), PTHR11062:SF11 (PANTHER), SignalP-NN(euk) (SIGNALP), tmhmm (TMHMM)
GRMZM2G366607	23.037	26.2537	0.188571	0.982556	13.9454	4.4563	-1.64587	0.040397	probable inactive purple acid phosphatase 16-like	Metabolic process	EC:3.1.3.2	no IPS match
GRMZM2G091276	0.958016	1.27127	0.408144	0.770371	1.48044	3.82894	1.37092	0.0198903	probable indole-3-acetic acid-amido synthetase -like	Metabolic process	-	no IPS match
GRMZM2G081016	0	0	0	NA	0.291663	0.655025	1.16725	0.0232518	probable polyamine oxidase 2-like	Metabolic process	EC:1.4.3.21; EC:1.5.3.11; EC:2.1.1.0	IPR009856; SignalP-NN(euk) (SIGNALP)
AC208201.3_FG002	4.54576	8.13147	0.838996	0.0430899	2.58353	6.27935	1.28127	0.00920273	probable protein phosphatase 2c 25-like	Metabolic process	-	IPR000222; IPR001932; IPR015655; PTHR13832:SF117 (PANTHER)
GRMZM2G377904	27.8324	23.9747	-0.215252	0.791479	7.67089	19.4423	1.34173	0.00378938	probable protein phosphatase 2c 63-like	Metabolic process	-	IPR000222; IPR001932; IPR015655; PTHR13832:SF97 (PANTHER), SignalP-NN(euk) (SIGNALP)
GRMZM2G094535	3.09555	2.18732	-0.501036	0.68608	1.61959	0.333863	-2.2783	0.00250408	protein lurp-one-related 12- partial	Metabolic process	-	no IPS match
GRMZM2G311187	0.374811	0.592298	0.660159	0.292325	0.801278	9.54802	3.57483	5.02e-06	protein phosphatase	Metabolic process	-	IPR001932; IPR015655; PTHR13832:SF188 (PANTHER)
GRMZM2G155991	16.3249	31.708	0.957771	NA	16.6111	40.4516	1.28405	0.0322048	protein phosphatase 2c	Metabolic process	EC:3.1.3.16	IPR001932; IPR015655; PTHR13832:SF188 (PANTHER)
GRMZM2G034442	2.57947	1.8529	-0.47729	0.0145119	2.16323	0.0124148	-7.44499	0.00378542	protein phosphatase 2c 29-like	Metabolic process	-	no IPS match
GRMZM2G045452	2.73039	2.03693	-0.422709	0.74062	2.35397	0.112301	-4.38966	0.00999145	protein phosphatase 2c family protein	Metabolic process	-	no IPS match
GRMZM5G881649	1.83169	1.90669	0.0578904	0.0259946	2.67537	11.0271	2.04324	0.0075684	purple acid phosphatase	Metabolic process	EC:3.1.3.2	no IPS match
GRMZM2G123371	3.8222	0.707905	-2.43277	NA	19.725	0.414197	-5.57356	0.0229762	pyrophosphate--fructose 6-phosphate 1-phosphotransferase alpha subunit	Metabolic process	EC:2.7.1.11; EC:2.7.1.90	IPR000023; PTHR13697 (PANTHER)
GRMZM2G003883	19.6715	36.8166	0.904247	0.00652167	25.1045	72.2663	1.52538	0.000415105	pyruvate kinase	Metabolic process	EC:2.7.1.40	no IPS match
GRMZM2G174396	0.80667	1.60844	0.995615	9.5e-07	0.535171	6.05987	3.50122	1.25e-11	ramosa 3-like protein	Metabolic process	EC:3.1.3.12	IPR003337; IPR023214; PTHR10788 (PANTHER), SignalP-NN(euk) (SIGNALP)
GRMZM2G036705	4.10658	4.07314	-0.011797	1	16.3282	0.140802	-6.85755	0.0160964	regulator of telomere elongation helicase 1	Metabolic process	-	SignalP-NN(euk) (SIGNALP), tmhmm (TMHMM)
GRMZM2G058862	17.2127	18.0046	0.0648943	1	8.48009	0.712421	-3.57328	0.0382395	related dnase	Metabolic process	EC:3.1.21.0	IPR001130; IPR018228; G3DSA:3.20.20.140 (GENE3D), PTHR10060:SF1 (PANTHER), SignalP-NN(euk) (SIGNALP), tmhmm (TMHMM), SSF51556 (SUPERFAMILY)
GRMZM2G009605	0.046155	0.0384453	-0.26368	1	0.829251	2.70943	1.70811	0.0326247	retrotransposon expressed	Metabolic process	0	no IPS match
AC196193.3_FG003	13.5847	19.0769	0.489846	0.000157436	12.7784	0.687552	-4.21609	0.0419806	retrotransposon protein	Metabolic process	0	IPR012340; IPR013955; PTHR23273 (PANTHER)
GRMZM2G076348	5.2279	7.19431	0.460624	0.172429	8.05564	36.0078	2.16024	0.0113869	retrotransposon protein ty1-copia subclass	Metabolic process	-	no IPS match
GRMZM2G009196	8.51429	5.34709	-0.671134	0.00306473	4.64132	1.15813	-2.00273	0.0169521	riboflavin synthase alpha chain	Metabolic process	EC:2.5.1.9	IPR001783; IPR017938; IPR023366; IPR026017
AC194069.3_FG003	17.7226	18.6906	0.0767257	0.661165	14.7036	0.558484	-4.71851	0.0073552	ribosomal protein s4 family protein	Metabolic process	-	no IPS match
GRMZM2G158584	18.7361	26.617	0.506524	0.00278447	9.94914	0.368572	-4.75455	0.000217341	ribosomal protein s4 family protein	Metabolic process	-	no IPS match
GRMZM2G304364	0.094468	0.0528655	-0.8375	1	1.47213	5.30893	1.85051	0.0177521	ribosomal protein s4 family protein	Metabolic process	-	no IPS match
GRMZM2G018022	60.0692	60.1652	0.00230552	1	52.5548	2.08856	-4.65324	0.0173593	ribosomal protein s4 family protein	Metabolic process	EC:2.7.7.9	PTHR12549 (PANTHER), PTHR12549:SF1 (PANTHER)
GRMZM5G839920	20.1498	19.5163	-0.0460859	1	12.402	1.84486	-2.74899	0.0339091	ribosomal protein s4 family protein	Metabolic process	-	no IPS match
GRMZM2G176641	1.2632	1.44152	0.190507	0.474587	8.98948	0.294661	-4.93111	0.0427289	ribosomal protein s4 family protein	Metabolic process	-	IPR000876; IPR005824; IPR013845; PTHR11581:SF0 (PANTHER), SignalP-NN(euk) (SIGNALP), tmhmm (TMHMM)
GRMZM2G180903	1.24418	1.11742	-0.155014	1	1.69188	0.530418	-1.67343	0.007453	ribosomal protein s4 family protein	Metabolic process	-	tmhmm (TMHMM)
GRMZM2G005640	26.124	26.4641	0.0186565	1	16.6571	0.306488	-5.76416	0.00175574	ribosomal protein s4 family protein	Metabolic process	-	no IPS match
GRMZM2G319928	0	0	0	1	1.29407	4.16494	1.68637	0.0214025	ribosome production factor	Metabolic process	-	tmhmm (TMHMM)
GRMZM2G362722	1.61052	1.32458	-0.281997	0.793801	1.29407	4.16494	1.68637	0.0214025	ribosome production factor 1-like	Metabolic process	-	tmhmm (TMHMM)
GRMZM2G119705	0.554857	3.75292	2.75783	0.0965136	0.244304	11.5066	5.55764	3.2e-09	ribosome-inactivating protein	Metabolic process	EC:3.2.2.22	IPR001574; IPR016138; IPR017989; SignalP-NN(euk) (SIGNALP)
GRMZM2G429533	2.61878	3.6162	0.465581	0.365084	11.1901	57.1446	2.3524	1.6e-05	ripening-related protein 6-like	Metabolic process	-	IPR009009; IPR014733; SignalP-NN(euk) (SIGNALP), tmhmm (TMHMM)
GRMZM2G047957	10.7012	10.1681	-0.0737227	1	7.79839	1.937	-2.00935	0.0466095	rna binding	Metabolic process	-	IPR006867; IPR019587; IPR023393; PTHR31213 (PANTHER), PTHR31213:SF0 (PANTHER), SSF55961 (SUPERFAMILY)
GRMZM2G350819	2.7312	2.07844	-0.39403	0.0838698	2.98613	0	-9999999	0.023282	rna polymerase ii subunit b1 ctd phosphatase rpap2 homolog	Metabolic process	-	IPR007308; SignalP-NN(euk) (SIGNALP)
AC215311.3_FG002	3.05779	2.82485	-0.114317	0.761896	1.86845	0	-9999999	0.0125949	rna recognition motif-containing protein	Metabolic process	-	IPR000504; IPR012677; IPR023329; PTHR24011 (PANTHER), PTHR24011:SF87 (PANTHER), SignalP-NN(euk) (SIGNALP), SSF54928 (SUPERFAMILY)
GRMZM2G170632	31.2725	26.8634	-0.219251	0.487718	39.0226	18.1424	-1.10494	0.0136817	rna-binding protein	Metabolic process	-	IPR003604; IPR014898; PTHR13100 (PANTHER), PTHR13100:SF4 (PANTHER), PF12874 (PFAM), SSF57667 (SUPERFAMILY)
GRMZM2G125821	36.8849	28.4439	-0.37491	0.0901643	2.3131	0	-9999999	0.0451866	rna-binding protein 25	Metabolic process	-	IPR000504; IPR012677; PTHR24012 (PANTHER), SSF54928 (SUPERFAMILY)
GRMZM2G003377	6.45322	5.40789	-0.254954	1	10.3491	0.147867	-6.12907	0.0147383	rna-binding protein 25	Metabolic process	-	IPR012677; PTHR24011 (PANTHER), SSF54928 (SUPERFAMILY)
GRMZM2G175541	0.500289	0.480941	-0.056902	0.62766	5.7626	17.6797	1.6173	0.0113869	rna-binding protein rbp37	Metabolic process	0	SignalP-NN(euk) (SIGNALP), tmhmm (TMHMM)
AC212227.3_FG006	18.5544	13.7717	-0.430063	0.00909065	17.0299	5.11321	-1.73577	0.000387565	rrna 2 -o-methyltransferase fibrillarin 1-like	Metabolic process	0	no IPS match
GRMZM2G125635	51.4991	55.9869	0.120539	1	85.7228	182.076	1.08679	0.0100076	s-adenosylmethionine decarboxylase	Metabolic process	EC:4.1.1.50	IPR001985; IPR016067; IPR018166; IPR018167; PTHR11570:SF0 (PANTHER)
GRMZM2G461159	5.83052	6.93567	0.250411	0.575256	5.14307	23.4227	2.18721	1.68e-05	s-adenosylmethionine decarboxylase	Metabolic process	EC:4.1.1.50	IPR001985; IPR016067; IPR018166; IPR018167; PTHR11570:SF0 (PANTHER)
GRMZM2G117198	57.9471	105.203	0.860368	3.98e-07	66.174	135.761	1.03673	0.0120948	s-adenosylmethionine synthetase	Metabolic process	EC:2.5.1.6	tmhmm (TMHMM)
AC199526.5_FG002	114.993	190.537	0.728524	5.12e-05	98.4168	205.808	1.06432	0.0262966	s-adenosylmethionine synthetase 1	Metabolic process	EC:2.5.1.6	no IPS match
GRMZM2G054123	26.3253	50.4009	0.937	8.71e-06	38.6785	101.668	1.39426	6.9e-05	s-adenosylmethionine synthetase 1	Metabolic process	EC:2.5.1.6	IPR002133; IPR022628; IPR022629; IPR022630; IPR022631; IPR022636; G3DSA:3.30.300.10 (GENE3D), PTHR11964:SF0 (PANTHER)
GRMZM2G473960	31.3842	23.6876	-0.405902	0.530925	10.1195	100.658	3.31425	4.52e-11	seed maturation protein	Metabolic process	-	IPR005513
GRMZM2G448627	13.4081	8.08849	-0.729167	0.536781	2.61051	30.7005	3.55586	2.42e-09	seed maturation protein	Metabolic process	-	no IPS match
GRMZM2G073044	4.19513	7.9018	0.913467	0.0150372	7.36304	20.2978	1.46295	0.000334196	seed specific protein bn15d17a	Metabolic process	0	IPR004883; PTHR31304 (PANTHER)
GRMZM2G073908	4.22562	1.66895	-1.34023	0.111007	4.62605	0.356933	-3.69606	6.21e-14	serine carboxypeptidase 1 precursor	Metabolic process	EC:3.4.16.0	IPR001563; IPR018202; G3DSA:3.40.50.1820 (GENE3D), PTHR11802:SF7 (PANTHER), SSF53474 (SUPERFAMILY)
GRMZM2G118241	4.3535	6.01569	0.466555	0.0496208	4.02291	9.92251	1.30246	0.0411578	serine carboxypeptidase 1-like	Metabolic process	EC:3.4.16.0	IPR001563; IPR018202; G3DSA:3.40.50.1820 (GENE3D), PTHR11802:SF7 (PANTHER), SignalP-NN(euk) (SIGNALP), tmhmm (TMHMM), SSF53474 (SUPERFAMILY)
GRMZM2G020146	33.1851	59.7518	0.848447	1.35e-11	31.4956	70.9748	1.17216	0.0105555	serine carboxypeptidase iii precursor	Metabolic process	EC:3.4.16.0	no IPS match
GRMZM2G075676	2.08296	4.13241	0.988348	1.15e-06	2.79326	8.04896	1.52685	0.000226348	serine carboxypeptidase-like 19-like	Metabolic process	EC:3.4.16.0	IPR001563; G3DSA:3.40.50.1820 (GENE3D), PTHR11802:SF7 (PANTHER), SSF53474 (SUPERFAMILY)
GRMZM2G022659	1.98817	4.44109	1.15947	0.594338	0	0.488938	9999999	0.00313165	serine carboxypeptidase-like 33-like	Metabolic process	EC:3.4.16.0	IPR001563; IPR018202; G3DSA:3.40.50.1820 (GENE3D), PTHR11802:SF8 (PANTHER), SSF53474 (SUPERFAMILY)
GRMZM2G130432	5.92652	11.5791	0.966265	0.0305598	8.0126	22.2467	1.47325	0.00505015	serine esterase domain-containing protein	Metabolic process	0	IPR007751; G3DSA:3.40.50.1820 (GENE3D), PTHR12482 (PANTHER), SSF53474 (SUPERFAMILY)
GRMZM2G144985	17.7379	27.0417	0.608353	7.77e-07	18.5133	37.9379	1.03508	0.0239748	serine palmitoyltransferase	Metabolic process	EC:2.3.1.50	IPR004839; IPR015421; IPR015424; PTHR13693 (PANTHER), PTHR13693:SF2 (PANTHER)
GRMZM2G000739	4.77615	7.59996	0.670145	8.39e-06	7.31809	20.2144	1.46585	0.00217898	siroheme synthase-like	Metabolic process	EC:1.3.1.76; EC:2.1.1.0	IPR000878; IPR003043; IPR014777; PTHR21091 (PANTHER), PTHR21091:SF16 (PANTHER)
GRMZM2G105604	1.0775	1.98848	0.883977	0.00674008	0.973549	3.84364	1.98115	0.00436403	siroheme synthase-like	Metabolic process	EC:1.3.1.76; EC:2.1.1.107	no IPS match
GRMZM2G112728	2.08972	1.72271	-0.278634	0.863972	7.71758	19.2061	1.31534	0.00770143	solanesyl diphosphate synthase 1	Metabolic process	EC:1.14.13.0; EC:2.4.1.14; EC:2.5.1.11	tmhmm (TMHMM)
GRMZM2G026470	27.0699	54.1757	1.00096	0.0508929	14.4191	34.9821	1.27864	0.00438646	soluble inorganic pyrophosphatase	Metabolic process	EC:3.6.1.1	PS51257 (PROFILE)
GRMZM2G046117	36.4357	49.9313	0.454594	0.0054653	19.1174	0.0264846	-9.49552	4.44e-05	soluble starch synthase ii-3	Metabolic process	EC:2.4.1.21	no IPS match
GRMZM2G064163	16.4738	28.0971	0.770242	1.54e-07	22.2478	72.6935	1.70816	0.00553674	spermidine synthase	Metabolic process	EC:2.5.1.16	IPR001045; G3DSA:3.40.50.150 (GENE3D), PTHR11558:SF11 (PANTHER), SSF53335 (SUPERFAMILY)
AC195172.3_FG001	8.85052	10.4017	0.23298	1	10.2749	0.912907	-3.49251	0.0113646	starch binding domain containing protein	Metabolic process	-	no IPS match
GRMZM2G074462	12.4294	11.5827	-0.101784	0.484929	9.99897	0.754469	-3.72824	0.0389124	starch binding domain containing protein	Metabolic process	-	tmhmm (TMHMM)
GRMZM2G128114	14.3176	12.0086	-0.253722	0.439028	22.7058	55.5926	1.29183	0.0227781	succinate semialdehyde dehydrogenase	Metabolic process	EC:1.2.1.24	no IPS match
GRMZM5G864815	1.45544	2.01737	0.471025	0.73883	1.6864	7.23154	2.10035	0.00286833	thiamin pyrophosphokinase 1	Metabolic process	EC:2.7.6.2	IPR006282; IPR007371; IPR007373; IPR016966; PTHR13622 (PANTHER), PTHR13622:SF1 (PANTHER)
GRMZM2G371795	2.06371	2.01854	-0.0319272	0.874454	7.8908	19.02	1.26927	0.0434803	threonine endopeptidase	Metabolic process	-	no IPS match
GRMZM2G023952	0.0648584	0.0452784	-0.518469	1	0.136988	0.906116	2.72565	0.007453	thromboxane-a synthase-like	Metabolic process	-	no IPS match
GRMZM2G497438	4.27226	3.73915	-0.192289	0.639641	1.29892	0.303904	-2.09563	0.027061	acyl-acp thioesterase family protein	Metabolic process	EC:2.4.2.7	no IPS match
GRMZM2G126285	0.101896	0.0229614	-2.14982	0.423731	0.110079	2.22395	4.33652	4.95e-06	alcohol dehydrogenase superfamily protein	Metabolic process	-	SignalP-NN(euk) (SIGNALP)
GRMZM2G347708	0.0225779	0.107683	2.25381	0.999397	0.139272	1.40765	3.33732	0.0333795	beta-amylase	Metabolic process	EC:3.2.1.2	SignalP-NN(euk) (SIGNALP)
GRMZM2G081833	4.99595	3.26326	-0.614445	0.00121257	2.93766	0.195368	-3.9104	0.010172	cytochrome p450 superfamily protein	Metabolic process	0	no IPS match
GRMZM2G139467	0.166628	0.15182	-0.13427	1	0.806937	4.5783	2.50428	3.47e-05	cytochrome p450 superfamily protein	Metabolic process	-	IPR001128; IPR002401; IPR017972; PTHR24298 (PANTHER), PTHR24298:SF0 (PANTHER), SignalP-NN(euk) (SIGNALP), tmhmm (TMHMM)
GRMZM2G009232	0.223144	0.431584	0.951666	0.00668729	0.116138	0.519488	2.16125	0.035459	cytochrome p450 superfamily protein	Metabolic process	-	IPR001128; IPR002401; IPR017972; PTHR24298 (PANTHER), SignalP-NN(euk) (SIGNALP), tmhmm (TMHMM)
GRMZM2G011654	2.88816	3.04001	0.0739248	1	3.61743	0.2151	-4.07189	0.00379176	dihydroorotase isoform 1	Metabolic process	EC:3.5.2.3; EC:1.13.12.16	no IPS match
GRMZM2G107893	1.08466	0.951779	-0.188543	1	4.86543	0.120805	-5.33181	0.0436937	eukaryotic translation initiation factor 3e subunit family protein	Metabolic process	-	IPR011990; PTHR10317 (PANTHER), PF13371 (PFAM)
GRMZM2G094083	23.7779	23.4224	-0.021733	1	17.7344	0.333683	-5.73193	0.000217825	eukaryotic translation initiation factor 3e subunit family protein	Metabolic process	-	tmhmm (TMHMM)
GRMZM2G039046	3.46495	3.13365	-0.14499	0.642991	3.77963	0.0704169	-5.74618	0.0349808	eukaryotic translation initiation factor 3e subunit family protein	Metabolic process	-	no IPS match
GRMZM2G457173	46.5867	40.9285	-0.186813	0.788374	7.16239	0.21617	-5.0502	0.00555153	eukaryotic translation initiation factor 3e subunit family protein	Metabolic process	-	PTHR10317 (PANTHER)
AC233883.1_FG004	0	0	0	NA	0.113867	0.567766	2.31794	0.0121153	galactose-1-phosphate uridylyltransferase	Metabolic process	EC:2.7.7.12	SignalP-NN(euk) (SIGNALP)
GRMZM2G074094	0.454993	0.553817	0.283567	0.312332	0.332195	1.82704	2.45941	0.0279793	histone-lysine n-methyltransferase family protein	Metabolic process	EC:2.1.1.43	IPR001214; IPR003105; IPR003606; IPR007728; IPR025794; G3DSA:2.170.270.10 (GENE3D), PTHR22884 (PANTHER), PTHR22884:SF96 (PANTHER), SSF82199 (SUPERFAMILY)
GRMZM2G507091	0.00173685	0.129425	6.2195	0.739725	1.6347	0.390025	-2.06739	0.0126275	peptidyl-prolyl cis-trans isomerase family protein	Metabolic process	0	no IPS match
GRMZM2G315127	5.82473	8.23218	0.499084	0.000194472	7.69026	19.3835	1.33372	0.00183939	peptidyl-prolyl cis-trans isomerase family protein	Metabolic process	0	no IPS match
GRMZM2G043336	1.12158	2.74069	1.28901	0.0532255	0.439173	3.94884	3.16857	0.000684525	phytase	Metabolic process	-	tmhmm (TMHMM)
GRMZM2G176474	43.0768	31.7004	-0.442409	0.131413	15.604	0.920009	-4.08412	0.0284751	ribose-5-phosphate isomerase	Metabolic process	0	tmhmm (TMHMM)
GRMZM2G024697	2.26454	2.95572	0.384289	0.125575	3.55035	0.0367552	-6.59387	0.00188541	rna recognition motif containing family protein	Metabolic process	0	no IPS match
GRMZM2G470452	0	0.0107083	9999999	1	0.0929065	0.88007	3.24377	0.0106659	serine threonine protein phosphatase superfamily protein	Metabolic process	EC:3.1.3.16	IPR004843; IPR006186; G3DSA:3.60.21.10 (GENE3D), PTHR11668 (PANTHER), PTHR11668:SF111 (PANTHER), SignalP-NN(euk) (SIGNALP), SSF56300 (SUPERFAMILY)
GRMZM2G113633	0.25964	0.366959	0.499105	0.785238	1.59323	0	-9999999	0.0292066	serine threonine protein phosphatase superfamily protein	Metabolic process	-	G3DSA:3.60.21.10 (GENE3D), PTHR11668 (PANTHER), PTHR11668:SF7 (PANTHER)
GRMZM5G871471	50.2544	51.5039	0.0354343	0.839348	48.2225	5.23135	-3.20445	0.0186667	threonine aldolase family protein	Metabolic process	EC:4.1.2.5	no IPS match
GRMZM2G701288	0.000123891	0.000153249	0.306807	1	1.92696	12.1259	2.6537	0.0161613	threonine aldolase family protein	Metabolic process	EC:4.1.2.5	IPR001597; IPR011009; IPR013845; IPR015421; IPR015424; IPR017441; G3DSA:3.30.200.20 (GENE3D), PTHR10289 (PANTHER), PTHR10289:SF0 (PANTHER), SignalP-NN(euk) (SIGNALP)
AC212859.3_FG003	15.2462	15.3089	0.00591992	0.0426146	23.9611	0.149038	-7.32887	0.010378	trehalose phosphatase synthase family protein	Metabolic process	0	PTHR24420 (PANTHER), PTHR24420:SF340 (PANTHER), SignalP-NN(euk) (SIGNALP), tmhmm (TMHMM)
GRMZM2G045005	29.2755	24.8135	-0.238565	0.0792933	25.4856	11.7834	-1.11293	0.0301752	transglutaminase	Metabolic process	EC:2.3.2.13	no IPS match
GRMZM2G174168	14.7123	13.6579	-0.107282	0.813417	6.89821	0.0512885	-7.07144	0.00747433	transposon en spm sub-class	Metabolic process	0	IPR024752; IPR026103
GRMZM2G014979	4.18588	6.96101	0.733767	2.21e-05	4.98229	0	-9999999	0.00612666	transposon en spm sub-class	Metabolic process	0	no IPS match
GRMZM2G428730	10.9593	13.4784	0.298488	0.630471	15.5962	0.312437	-5.64149	0.0273077	transposon mutator sub- expressed	Metabolic process	0	no IPS match
GRMZM2G042548	3.81736	3.32789	-0.197967	0.606939	2.61581	0	-9999999	0.0026586	transposon ping pong snoopy sub-class	Metabolic process	0	PF14303 (PFAM)
GRMZM2G062091	4.02276	2.12218	-0.922639	0.111007	1.87038	0	-9999999	0.00491807	transposon protein	Metabolic process	-	no IPS match
GRMZM2G177182	29.4553	27.9752	-0.0743782	0.143029	29.0312	0	-9999999	0.000238419	transposon protein en spm sub-class	Metabolic process	0	no IPS match
GRMZM2G370275	0.0181825	0.0154681	-0.23326	NA	5.33017	15.1394	1.50605	0.00516341	triosephosphate cytosolic	Metabolic process	EC:5.3.1.1	no IPS match
GRMZM2G152258	1.13066	1.35639	0.262606	0.743092	1.42506	8.07974	2.50329	0.00713665	tropinone reductase 2	Metabolic process	-	IPR002198; IPR002347; IPR016040; IPR020904; PTHR24310 (PANTHER), PTHR24310:SF11 (PANTHER), PF13561 (PFAM), SSF51735 (SUPERFAMILY)
GRMZM2G043191	9.58921	17.8454	0.896066	0.00436739	45.1129	167.905	1.89603	0.00950555	type i inositol- -trisphosphate 5-phosphatase 11-like	Metabolic process	EC:3.1.3.36	IPR000300; IPR005135; G3DSA:3.60.10.10 (GENE3D), PTHR11200 (PANTHER), PTHR11200:SF17 (PANTHER)
AC149475.2_FG007	4.45732	4.94826	0.150747	0.0361837	5.17	18.7648	1.8598	0.00398847	tyramine n-feruloyltransferase 4 11-like	Metabolic process	-	IPR000182; IPR016181; PTHR10545 (PANTHER), PTHR10545:SF13 (PANTHER)
GRMZM2G134389	11.8875	10.8691	-0.129215	0.578693	13.929	32.9169	1.24073	0.0124212	tyrosine specific protein phosphatase family protein	Metabolic process	EC:3.1.3.48	IPR004861; IPR016130; IPR020428; G3DSA:3.90.190.10 (GENE3D), PTHR31126 (PANTHER), PTHR31126:SF0 (PANTHER), SSF52799 (SUPERFAMILY)
GRMZM2G070315	1.49363	2.69447	0.85118	0.006179	2.0813	6.43573	1.62862	0.013403	tyrosine specific protein phosphatase family protein	Metabolic process	EC:3.1.3.48	IPR004861; IPR020428; G3DSA:3.90.190.10 (GENE3D), PTHR31126 (PANTHER), PTHR31126:SF0 (PANTHER), SSF52799 (SUPERFAMILY)
GRMZM2G037422	1.70051	3.10601	0.869093	0.000240283	1.68568	5.004	1.56975	0.017403	u-box domain-containing protein 43-like	Metabolic process	-	IPR000225; IPR011989; IPR016024; PTHR23315 (PANTHER), PTHR23315:SF37 (PANTHER)
AC183315.4_FG006	87.4096	273.971	1.64816	0.570581	0.850949	3.47698	2.03069	0.0371756	u-box domain-containing protein 4-like	Metabolic process	-	IPR011989; IPR016024; PTHR23315 (PANTHER), PTHR23315:SF38 (PANTHER)
GRMZM2G042179	4.02977	6.38242	0.663404	0.000113208	2.39807	5.89162	1.29679	0.0249633	udp-glucuronate 4-epimerase 1-like	Metabolic process	EC:5.1.3.12; EC:5.1.3.6	tmhmm (TMHMM)
GRMZM2G072939	43.187	34.3175	-0.331651	0.0310734	32.8545	13.8396	-1.24729	0.0277878	ulp1 protease	Metabolic process	-	IPR003653; G3DSA:3.30.310.130 (GENE3D), PTHR12606 (PANTHER), PTHR12606:SF0 (PANTHER), SSF54001 (SUPERFAMILY)
AC208439.3_FG002	7.76168	9.4505	0.284021	0.362205	9.11551	0	-9999999	0.00269418	uridine kinase-like protein chloroplastic-like	Metabolic process	0	no IPS match
GRMZM2G032619	10.4442	11.2789	0.11093	1	0.956559	5.30907	2.47253	0.0205654	with no lysine kinase	Metabolic process	EC:2.7.11.0; EC:2.7.10.0	IPR000719; IPR002290; IPR008271; IPR011009; IPR020635; G3DSA:1.10.510.10 (GENE3D), G3DSA:3.10.20.90 (GENE3D), G3DSA:3.30.200.20 (GENE3D), PTHR13902 (PANTHER), PTHR13902:SF12 (PANTHER)
GRMZM2G470010	0	0.0690029	9999999	0.260487	0	3.73373	9999999	5.49e-13	xyloglucan fucosyltransferase	Metabolic process	EC:2.4.1.69	IPR004938; PTHR31889 (PANTHER), tmhmm (TMHMM)
GRMZM2G015983	5.30594	7.78886	0.553805	0.0150161	5.68799	12.5119	1.13731	0.0354247	xyloglucan fucosyltransferase	Metabolic process	EC:2.4.1.69	no IPS match
GRMZM2G129064	0	0.099045	9999999	0.0226279	0.0461268	0.289363	2.6492	0.0440589	pollen-specific protein ntp303 precursor	Metabolic process	-	IPR001117; IPR008972; IPR011706; IPR011707; PTHR11709 (PANTHER), PTHR11709:SF27 (PANTHER)
GRMZM2G040121	17.8966	14.8825	-0.266068	0.0883742	13.2792	5.44012	-1.28746	0.0331717	abscisic acid-induced protein - rice	Miscellanea	-	no IPS match
GRMZM2G125034	2.34146	4.43272	0.920784	0.00156174	1.60661	4.75828	1.56642	0.0155389	arm repeat protein	Miscellanea	EC:6.3.2.19	IPR000225; IPR003613; IPR011989; IPR013083; IPR016024; PTHR22849 (PANTHER), tmhmm (TMHMM), SSF57850 (SUPERFAMILY)
GRMZM2G066202	0.020707	0.0932633	2.17119	0.758665	0	0.908755	9999999	0.0417004	auxin-induced in root cultures protein 12-like	Miscellanea	-	IPR005018; IPR017214; PTHR31990 (PANTHER), SignalP-NN(euk) (SIGNALP), tmhmm (TMHMM)
GRMZM2G125731	0.0941815	0.0753806	-0.321251	1	0.687489	2.88184	2.06758	0.00146237	auxin-induced protein 5ng4-like	Miscellanea	-	PTHR31218 (PANTHER)
GRMZM2G114751	5.56661	4.5048	-0.305335	0.359265	4.03005	1.416	-1.50898	0.0168924	auxin-induced protein 5ng4-like	Miscellanea	-	IPR000620; PTHR31218 (PANTHER), tmhmm (TMHMM), SSF103481 (SUPERFAMILY)
GRMZM2G160175	1.46097	2.18188	0.578639	0.000162818	0.52364	4.36132	3.05812	1.06e-06	auxin-induced protein 5ng4-like	Miscellanea	-	IPR000620; PTHR31218 (PANTHER), tmhmm (TMHMM), SSF103481 (SUPERFAMILY)
GRMZM2G043338	19.711	17.5482	-0.167675	0.727839	18.9659	41.3228	1.12353	0.0406594	auxin-repressed protein	Miscellanea	0	no IPS match
GRMZM2G027665	0.0440244	0.686945	3.96382	NA	0.235943	1.21346	2.36262	0.00571866	c2 and gram domain-containing protein at1g03370-like	Miscellanea	-	IPR000008; IPR004182; IPR008973; IPR018029; G3DSA:2.60.40.150 (GENE3D), PTHR16122 (PANTHER), PTHR16122:SF15 (PANTHER)
GRMZM2G005195	0.694726	1.21775	0.809707	0.00550636	0.903976	3.25287	1.84736	0.00351086	c2 and gram domain-containing protein at1g03370-like	Miscellanea	-	IPR000008; IPR004182; IPR008973; IPR018029; IPR020477; G3DSA:2.60.40.150 (GENE3D), PTHR16122 (PANTHER), PTHR16122:SF15 (PANTHER)
GRMZM2G173615	4.64134	19.0112	2.03424	NA	2.07576	17.5149	3.07687	7.81e-06	cadmium tolerant 1	Miscellanea	-	no IPS match
GRMZM2G139797	135.526	197.275	0.541634	1.64e-06	90.6843	294.015	1.69697	0.000113748	caleosin 1	Miscellanea	EC:1.14.99.3; EC:1.13.11.12	no IPS match
GRMZM2G009735	6.37191	9.83118	0.625638	0.103062	3.18733	10.8723	1.77024	0.0294304	cbs domain-containing protein cbsx5-like	Miscellanea	0	no IPS match
GRMZM2G350225	15.8338	29.5348	0.899408	3.95e-09	14.498	43.0295	1.56948	0.000907367	cbs domain-containing protein cbsx5-like	Miscellanea	-	IPR000644; G3DSA:3.10.580.10 (GENE3D), SSF54631 (SUPERFAMILY)
GRMZM2G030324	1.14153	1.83596	0.685559	0.0854019	2.06631	0	-9999999	0.0231634	class iii hd-zip protein expressed	Miscellanea	-	SignalP-NN(euk) (SIGNALP), tmhmm (TMHMM)
GRMZM2G388155	0.016956	0	-9999999	1	14.3598	46.6914	1.70113	0.0418543	classes i and ii family expressed	Miscellanea	-	no IPS match
AC233879.1_FG004	5.74938	3.69765	-0.636798	0.0182942	3.31354	0.0404403	-6.35644	0.00230502	clathrin binding protein	Miscellanea	0	no IPS match
GRMZM2G018800	9.94095	7.94059	-0.324136	0.112361	9.35928	0.491146	-4.25217	0.0223502	clip-associating protein 1-like	Miscellanea	-	IPR000357; IPR011989; IPR016024; IPR021133; PTHR21567 (PANTHER), PTHR21567:SF14 (PANTHER)
GRMZM5G812525	0	0.0233474	9999999	0.520855	7.56774	31.9594	2.07831	1.13e-06	coatomer beta subunit family protein	Miscellanea	-	IPR001680; IPR015943; IPR017986; IPR019775; PTHR19876 (PANTHER)
GRMZM2G419984	4.18318	4.15075	-0.0112261	1	14.3858	0.451314	-4.99437	0.0113657	coatomer beta subunit family protein	Miscellanea	-	IPR001680; IPR003594; IPR015943; IPR017986; IPR019805; IPR020472; IPR020575; PTHR19876 (PANTHER), PTHR19876:SF2 (PANTHER)
GRMZM2G019430	1.0265	0.625218	-0.715301	0.945081	1.30809	0.124397	-3.39443	0.0485678	coiled-coil domain-containing protein 132-like	Miscellanea	-	IPR019514; PTHR13258 (PANTHER)
GRMZM2G055898	24.4293	39.5115	0.693661	0.224183	19.6645	5.55439	-1.82389	8.45e-05	coiled-coil domain-containing protein 25	Miscellanea	-	no IPS match
GRMZM2G166977	4.60047	4.0116	-0.197605	NA	11.3693	0.0735753	-7.27171	0.013338	coiled-coil domain-containing protein 94 homolog	Miscellanea	0	no IPS match
GRMZM2G546369	17.7589	9.1002	-0.964575	0.571689	4.3864	0.0504433	-6.44223	0.0207987	cyclin delta-2	Miscellanea	0	IPR006671; IPR013763; PTHR10177 (PANTHER), PTHR10177:SF76 (PANTHER)
GRMZM2G113436	0	0	0	NA	8.90631	22.0259	1.3063	0.00105513	cyclin superfamily	Miscellanea	-	no IPS match
GRMZM2G462118	33.6371	35.3904	0.0733038	NA	1.63734	5.21312	1.67079	0.0357136	cyclin-t1 family protein	Miscellanea	-	no IPS match
GRMZM2G341010	6.08463	5.57151	-0.127101	1	7.35604	1.73383	-2.08497	0.00126317	cycloartenol synthase	Miscellanea	EC:5.4.99.8	IPR001330; IPR002365; IPR008930; IPR018333; G3DSA:1.50.10.20 (GENE3D), PTHR32548 (PANTHER), PTHR32548:SF6 (PANTHER), PF13243 (PFAM), tmhmm (TMHMM)
GRMZM5G874583	0	0	0	NA	1.64035	4.19672	1.35526	0.0334878	cycloartenol synthase	Miscellanea	-	no IPS match
GRMZM2G326111	737.075	458.05	-0.686305	0.073192	672.997	281.807	-1.25589	0.0179053	cyclophilin 1	Miscellanea	EC:5.2.1.8	no IPS match
GRMZM2G085568	1.6957	1.92616	0.183849	0.551306	2.77402	6.31387	1.18655	0.031115	dentin sialophospho	Miscellanea	-	no IPS match
GRMZM5G803565	7.16655	12.2541	0.773909	0.00285139	7.32031	22.0208	1.58889	0.000741269	duf1421 domain family protein	Miscellanea	0	IPR010820; PTHR31805 (PANTHER), PTHR31805:SF0 (PANTHER)
GRMZM2G050684	4.72875	9.30169	0.976033	6.66e-14	6.64509	15.0973	1.18393	0.0462026	duf21 domain-containing protein at2g14520-like	Miscellanea	-	PTHR12064 (PANTHER), PTHR12064:SF2 (PANTHER)
GRMZM2G040833	0.000246481	0.000300245	0.284663	NA	1.20692	5.54708	2.20039	0.0228762	duf231 domain containing family protein	Miscellanea	0	IPR026057 (PFAM); PTHR32285 (PANTHER), PTHR32285:SF0 (PANTHER)
AC213621.5_FG002	3.23973	3.58958	0.147944	0.969862	5.08411	1.80328	-1.49537	0.0375053	duf246 domain-containing protein at1g04910-like	Miscellanea	0	IPR000782; PTHR32382 (PANTHER), PTHR32382:SF2 (PANTHER), SignalP-NN(euk) (SIGNALP), tmhmm (TMHMM)
GRMZM2G017533	0.007607	0.029986	1.97889	0.613321	0	0.467225	9999999	0.033439	duf604-domain containing glycosyltransferase-related family protein	Miscellanea	0	IPR006740; PTHR10811 (PANTHER), PTHR10811:SF5 (PANTHER), SignalP-NN(euk) (SIGNALP), tmhmm (TMHMM)
GRMZM5G869403	4.31518	4.60782	0.0946635	1	5.42735	13.9344	1.36033	0.00608545	exocyst complex component 7-like	Miscellanea	-	IPR004140; IPR016159; PTHR12542:SF7 (PANTHER)
GRMZM2G322925	1.97798	2.19145	0.147857	NA	1.47418	0.107755	-3.77409	0.0477507	fanconi anemia group m protein	Miscellanea	-	IPR006935; IPR014001; G3DSA:3.40.50.300 (GENE3D), PTHR14025 (PANTHER), PTHR14025:SF5 (PANTHER), SSF52540 (SUPERFAMILY)
GRMZM2G036411	0	0.041773	9999999	1	0	4.51818	9999999	0.0469983	fiddlehead-like protein	Miscellanea	EC:2.3.1.0	IPR013601; IPR016038; IPR016039; PTHR31561 (PANTHER), tmhmm (TMHMM)
GRMZM2G333980	1.15768	2.43217	1.07101	0.652301	3.26899	17.7438	2.4404	2.1e-07	floral organ regulator partial	Miscellanea	-	IPR001611; IPR003591; IPR013210; IPR025875; PR00019 (PRINTS), G3DSA:3.80.10.10 (GENE3D), PTHR24420 (PANTHER), PTHR24420:SF105 (PANTHER), SignalP-NN(euk) (SIGNALP), SSF52058 (SUPERFAMILY)
GRMZM2G057247	4.50728	5.39572	0.259559	0.243183	3.90897	8.69131	1.15278	0.0430173	formin homology domain-containing protein	Miscellanea	-	IPR015425; PTHR23213 (PANTHER), SignalP-NN(euk) (SIGNALP), tmhmm (TMHMM)
GRMZM5G864498	0.833482	1.16853	0.487476	0.121396	0.621437	1.58501	1.35081	0.023282	formin-like protein 5	Miscellanea	-	IPR015425; PTHR23213 (PANTHER)
GRMZM2G050917	0	0	0	NA	3.77715	13.5261	1.84038	0.00627158	g1-like7 protein	Miscellanea	-	IPR006936; PTHR31165 (PANTHER)
GRMZM2G026703	51.1599	100.056	0.967719	0.000106903	51.2692	1532.19	4.90136	1.45e-11	globulin-1 s allele precursor	Miscellanea	-	IPR006045; IPR011051; IPR014710; SignalP-NN(euk) (SIGNALP), tmhmm (TMHMM)
AC186512.3_FG007	32.3969	39.2753	0.277768	0.0544341	22.5719	0.269185	-6.38979	0.000787809	growth regulator like protein	Miscellanea	-	no IPS match
GRMZM5G828718	5.13e-06	0.00971647	10.8867	1	1.15764	4.27192	1.8837	0.0175041	hat family dimerisation domain containing protein	Miscellanea	-	IPR001680; IPR008906; IPR012337; IPR015943; IPR017986; IPR019775; IPR020472; PTHR19879 (PANTHER), PTHR19879:SF0 (PANTHER)
GRMZM2G078178	0.340396	0.325296	-0.0654614	NA	5.09799	1.5972	-1.67438	0.033533	ice binding	Miscellanea	-	no IPS match
GRMZM2G434514	20.9777	11.4188	-0.877448	2.5e-05	12.395	0	-9999999	0.00873457	lysm domain containing protein	Miscellanea	-	no IPS match
GRMZM5G802403	5.09058	4.90653	-0.0531278	0.547462	4.51768	0.0759212	-5.89494	0.00163921	myosin-like protein	Miscellanea	0	no IPS match
GRMZM5G871407	0	0	0	NA	13.5354	35.777	1.40229	0.0375053	pentatricopeptide repeat10	Miscellanea	-	IPR000007 (G3DSA:3.20.90.GENE3D); IPR025659 (SUPERFAMILY); PTHR16517 (PANTHER), PTHR16517:SF7 (PANTHER)
GRMZM2G172774	0	0	0	NA	2.53084	7.08759	1.48568	0.0434803	receptor like protein 44	Miscellanea	0	no IPS match
GRMZM2G078995	5.32492	5.70712	0.100005	0.887317	4.94078	1.41198	-1.80702	0.0217024	pentatricopeptide repeat-containing protein	Miscellanea	-	IPR002885; IPR011990; PTHR24015 (PANTHER), PTHR24015:SF0 (PANTHER), SSF48452 (SUPERFAMILY), SSF81901 (SUPERFAMILY)
GRMZM2G335000	9.04876	7.14524	-0.340737	0.228618	7.26735	0.125495	-5.85572	0.0175498	pentatricopeptide repeat-containing protein at4g20090-like	Miscellanea	-	IPR002885; PTHR24015 (PANTHER), PTHR24015:SF0 (PANTHER)
GRMZM2G135430	1.36586	1.4845	0.12017	0.297204	1.96562	0.869898	-1.17607	0.0341684	pentatricopeptide repeat-containing protein mitochondrial-like	Miscellanea	-	IPR002885 (PFAM); IPR011990 (G3DSA:1.25.40.GENE3D); PTHR24015 (PANTHER), PTHR24015:SF168 (PANTHER)
GRMZM2G588618	0.000972033	0	-9999999	NA	0.538101	2.78011	2.36919	0.00639749	phd finger protein	Miscellanea	EC:6.5.1.1	IPR012308; SignalP-NN(euk) (SIGNALP)
GRMZM2G172001	59.4365	49.9881	-0.249764	NA	34.8824	16.7093	-1.06185	0.0247826	phd finger protein	Miscellanea	-	IPR021998; PTHR12321 (PANTHER), PTHR12321:SF12 (PANTHER), tmhmm (TMHMM)
GRMZM2G403039	2.73014	4.15711	0.606606	NA	3.02867	0.376976	-3.00614	1.62e-07	pleckstrin homology domain-containing	Miscellanea	-	IPR000198 (G3DSA:1.10.555.GENE3D); IPR008936 (SUPERFAMILY); SignalP-NN(euk) (SIGNALP)
GRMZM2G091487	0.963177	1.62352	0.753251	0.141321	2.35655	8.36859	1.82831	0.00221148	protein phloem protein 2-like a10-like	Miscellanea	-	PTHR21477 (PANTHER), PTHR21477:SF2 (PANTHER)
GRMZM2G418206	18.2621	20.9317	0.196834	1	8.34369	1.20047	-2.79709	0.032284	retroelement protein	Miscellanea	0	tmhmm (TMHMM)
GRMZM2G140567	0	0	0	NA	0.868351	4.01362	2.20855	2.18e-06	retroelement protein	Miscellanea	0	SignalP-NN(euk) (SIGNALP), tmhmm (TMHMM)
GRMZM5G806784	5.16172	8.46829	0.71422	1.1e-05	5.89162	29.7504	2.33617	0.00219773	snare associated golgi protein	Miscellanea	-	no IPS match
GRMZM2G467242	5.40322	6.0832	0.171013	0.139887	1.89716	0	-9999999	0.0219541	synaptic glycoprotein sc2	Miscellanea	-	SignalP-NN(euk) (SIGNALP), tmhmm (TMHMM)
GRMZM5G811095	2.40051	4.31006	0.844365	9.7e-06	1.37216	4.89848	1.83589	0.0060634	synaptic vesicle 2-related protein	Miscellanea	-	IPR005828; IPR016196; IPR020846; G3DSA:1.20.1250.20 (GENE3D), PTHR24064 (PANTHER), PTHR24064:SF114 (PANTHER)
GRMZM2G100473	3.44699	2.54659	-0.436772	0.251099	2.48849	1.10395	-1.17259	0.0247	targeting protein for xklp2 containing expressed	Miscellanea	-	IPR009675; IPR027329; PTHR14326:SF13 (PANTHER)
GRMZM2G066546	544.314	328.409	-0.728946	0.0341476	852.661	168.118	-2.3425	0.0419395	bet1 protein precursor	Miscellanea	0	no IPS match
GRMZM2G172320	3.85534	2.88046	-0.420561	0.431714	2.66571	0.341471	-2.96469	0.0125502	keratin-associated protein 5-4	Miscellanea	-	IPR015898
GRMZM2G164136	25.8887	24.4714	-0.0812254	0.433721	27.4077	11.1942	-1.29183	0.01614	t-snare	Miscellanea	0	PTHR10918 (PANTHER), PTHR10918:SF8 (PANTHER)
GRMZM2G425647	0.627254	0.533836	-0.232654	0.916548	3.07314	1.31473	-1.22494	0.0253576	chlorophyll a expressed	Photosynthesis	EC:1.13.12.14	IPR002885; IPR011990; IPR015881; IPR017941; PTHR21266 (PANTHER), PTHR21266:SF19 (PANTHER)
GRMZM2G171390	1.12649	0.753476	-0.5802	0.0350423	1.2576	3.16592	1.33195	0.0304402	chlorophyllide a oxygenase	Photosynthesis	EC:1.13.12.14	IPR015881; IPR017941; PTHR21266 (PANTHER), PTHR21266:SF19 (PANTHER)
GRMZM5G842965	0	0.141834	9999999	0.767121	1.84504	52.8587	4.84042	5.56e-17	negatively light-regulated protein	Photosynthesis	0	no IPS match
GRMZM2G398809	16.1266	17.1459	0.0884197	0.13297	14.1873	0.0615908	-7.84767	6.71e-05	rubisco subunit binding-protein beta subunit	Photosynthesis	0	PTHR12357 (PANTHER), PTHR12357:SF6 (PANTHER)
AC207392.3_FG001	0.704125	0.593714	-0.246063	1	0.695276	0.118361	-2.55439	0.00804685	carboxyl-terminal proteinase	Proteolysis	-	IPR004314; PTHR31589 (PANTHER)
GRMZM2G098460	2.51845	4.46862	0.827294	0.00723172	2.13932	7.98622	1.90036	0.0434258	drought-induced protein 1	Proteolysis	-	tmhmm (TMHMM)
GRMZM2G030945	0.0672062	0.0608715	-0.142826	1	0.455416	1.72658	1.92267	0.00122004	drought-induced protein rdi	Proteolysis	-	IPR004837; PTHR10891 (PANTHER), PTHR10891:SF372 (PANTHER), SignalP-NN(euk) (SIGNALP), tmhmm (TMHMM)
GRMZM2G330698	0.247556	0.344647	0.477364	0.847814	0.455416	1.72658	1.92267	0.00122004	drought-induced protein rdi	Proteolysis	-	SignalP-NN(euk) (SIGNALP), tmhmm (TMHMM)
GRMZM2G065893	16.9701	28.4936	0.74764	5.63e-07	17.3275	35.6927	1.04257	0.0381621	e3 ubiquitin-protein ligase rglg2-like	Proteolysis	EC:6.3.2.19	IPR001841; IPR002035; IPR010734; IPR013083; PTHR10857 (PANTHER), PF13920 (PFAM), SSF53300 (SUPERFAMILY), SSF57850 (SUPERFAMILY)
AC213654.3_FG001	47.9307	44.8578	-0.0955891	0.736588	45.8233	22.459	-1.02879	0.0297448	e3 ubiquitin-protein ligase ring1-like	Proteolysis	-	SignalP-NN(euk) (SIGNALP), tmhmm (TMHMM)
GRMZM2G173390	73.1262	68.437	-0.095611	1	25.7379	0.196483	-7.03334	0.00232507	e3 ubiquitin-protein ligase synoviolin-like	Proteolysis	-	no IPS match
GRMZM2G110220	0.175377	0.540146	1.62289	0.0578748	0.0579757	3.56666	5.94298	2.29e-05	metalloendoproteinase 1-like	Proteolysis	EC:3.4.24.0	IPR001818; IPR002477; IPR006026; IPR021190; IPR024079; PTHR10201 (PANTHER), PTHR10201:SF15 (PANTHER), SignalP-NN(euk) (SIGNALP), SSF55486 (SUPERFAMILY)
GRMZM2G168829	8.73909	6.34723	-0.461356	0.0209961	5.75514	0.264756	-4.44212	0.0301752	polyubiquitin	Proteolysis	-	no IPS match
GRMZM2G437435	0.998454	0.167013	-2.57973	0.306716	0.484331	0	-9999999	0.0337756	subtilisin-like protease-like	Proteolysis	EC:3.4.21.0	IPR000209; IPR010259; IPR015500; IPR023827; PTHR10795:SF17 (PANTHER), SignalP-NN(euk) (SIGNALP)
AC202707.3_FG002	5.08762	3.53432	-0.525559	0.210309	2.8588	0.553318	-2.36923	0.00115109	ubiquitin carboxyl-terminal hydrolase isozyme l5-like	Proteolysis	EC:3.1.2.15	IPR001578; PTHR10589:SF16 (PANTHER), SSF54001 (SUPERFAMILY)
GRMZM2G016212	17.8957	17.7917	-0.00840754	1	23.9011	0.872274	-4.77615	0.0206097	ubiquitin-protein ligase zinc ion binding protein	Proteolysis	-	PF13398 (PFAM), tmhmm (TMHMM)
GRMZM2G358663	2.8533	2.51228	-0.183637	0.856819	1.77065	0	-9999999	0.0177408	ac027037_5 hypersensitive reaction and pathogenicity protein	Resistance	0	no IPS match
GRMZM2G088795	0	0.271796	9999999	NA	0.287345	72.6538	7.98211	9.12e-49	acc oxidase	Resistance	EC:1.14.11.0	IPR005123; G3DSA:2.60.120.330 (GENE3D), PTHR10209 (PANTHER), PTHR10209:SF55 (PANTHER), SSF51197 (SUPERFAMILY)
GRMZM2G166639	0.43458	21.7329	5.64412	NA	0.287345	72.6538	7.98211	9.12e-49	acc oxidase	Resistance	EC:1.14.17.4; EC:1.14.11.0	no IPS match
GRMZM2G057067	0.426226	0.774293	0.861263	0.661227	6.1563	17.295	1.49022	0.000905033	aux iaa protein	Resistance	-	IPR003311; IPR011525; PTHR31211 (PANTHER), PTHR31211:SF0 (PANTHER), SSF54277 (SUPERFAMILY)
GRMZM2G035405	5.34575	5.27415	-0.0194555	1	13.5999	31.1158	1.19405	0.0129038	auxin response factor 6-like	Resistance	-	SignalP-NN(euk) (SIGNALP), tmhmm (TMHMM)
GRMZM2G169820	6.41661	12.2184	0.929169	9.81e-05	8.73214	24.1319	1.46653	0.00235752	auxin response factor 7a	Resistance	-	IPR003311; IPR003340; IPR010525; IPR011525; IPR015300; PTHR31384 (PANTHER), SSF54277 (SUPERFAMILY)
GRMZM2G074427	1.33114	1.3287	-0.00264581	0.888513	3.67677	8.80956	1.26063	0.0412517	auxin-responsive aux iaa family protein	Resistance	-	IPR003311; IPR011525; PTHR31211 (PANTHER), PTHR31211:SF0 (PANTHER), SSF54277 (SUPERFAMILY)
GRMZM2G060884	5.18851	4.29187	-0.273713	0.3557	8.16146	2.30547	-1.82377	0.0118361	bacterial blight-resistance protein xa1	Resistance	-	IPR000767; IPR002182; G3DSA:3.40.50.300 (GENE3D), PTHR23155 (PANTHER), PTHR23155:SF98 (PANTHER), SSF52540 (SUPERFAMILY)
GRMZM2G321153	0.31497	0.51946	0.721799	0.232881	0.740699	1.82514	1.30105	0.0403111	barley stem rust resistance protein	Resistance	EC:2.7.11.0; EC:2.7.10.0	IPR000719; IPR002290; IPR008271; IPR011009; IPR017441; IPR020635; G3DSA:1.10.510.10 (GENE3D), G3DSA:3.30.200.20 (GENE3D), PTHR24420 (PANTHER), PTHR24420:SF326 (PANTHER)
GRMZM2G027472	19.7005	17.9986	-0.130347	0.944281	35.3306	9.01517	-1.97049	0.00135107	basal layer antifungal peptide	Resistance	0	IPR009540; SignalP-NN(euk) (SIGNALP), tmhmm (TMHMM)
AC208221.3_FG002	0	0.0203206	9999999	1	0.32536	72.6563	7.80291	0.00675922	bowman birk trypsin inhibitor	Resistance	-	IPR000877
GRMZM2G050768	0	0.020791	9999999	1	0.102208	21.9759	7.74827	8.23e-21	bowman-birk type trypsin inhibitor	Resistance	-	no IPS match
GRMZM2G114552	157.014	277.391	0.821025	8.71e-11	64.7355	374.297	2.53155	3.93e-11	bowman-birk type trypsin inhibitor-like	Resistance	-	no IPS match
AC217401.3_FG003	12.2863	16.964	0.465429	0.0012312	21.3831	46.29	1.11423	0.00837624	brassinosteroid insensitive 1-associated receptor kinase 1 precursor	Resistance	EC:2.7.11.0; EC:2.7.10.0	IPR000719; IPR002290; IPR008271; IPR011009; IPR013210; IPR013320; IPR017441; IPR020635; G3DSA:1.10.510.10 (GENE3D), G3DSA:3.30.200.20 (GENE3D), G3DSA:3.80.10.10 (GENE3D), PTHR24420 (PANTHER), PTHR24420:SF337 (PANTHER), SignalP-NN(euk) (SIGNALP), tmhmm (TMHMM), SSF52058 (SUPERFAMILY)
GRMZM2G098697	1.30555	2.44042	0.902467	0.000105337	1.53295	0	-9999999	0.00553674	cc-nbs-lrr resistance protein mla13	Resistance	-	IPR000767; IPR002182; G3DSA:3.40.50.300 (GENE3D), G3DSA:3.80.10.10 (GENE3D), PTHR23155 (PANTHER), PTHR23155:SF167 (PANTHER), SSF52058 (SUPERFAMILY), SSF52540 (SUPERFAMILY)
GRMZM2G052175	0	0.203554	9999999	1	0.104788	106.102	9.98377	1.01e-11	chitinase	Resistance	EC:3.2.1.14	IPR000726; IPR016283; IPR023346; G3DSA:1.10.530.10 (GENE3D), G3DSA:3.30.20.10 (GENE3D), PTHR22595 (PANTHER), PTHR22595:SF17 (PANTHER), SignalP-NN(euk) (SIGNALP)
AC209019.3_FG003	4.24037	4.03906	-0.07017	NA	4.92581	0.305923	-4.00912	0.0137706	class iii acidic chitinase	Resistance	EC:3.2.1.0	SignalP-NN(euk) (SIGNALP), tmhmm (TMHMM)
GRMZM2G154231	0	0.061192	9999999	0.689977	0	2.37269	9999999	2.69e-09	disease resistance protein at3g14460-like	Resistance	0	G3DSA:3.80.10.10 (GENE3D), SSF52058 (SUPERFAMILY)
GRMZM2G091672	1.93419	3.0602	0.661901	0.00414289	0.542563	2.65468	2.29068	0.00035942	disease resistance protein rpm1-like	Resistance	-	IPR000767; IPR002182; G3DSA:3.40.50.300 (GENE3D), G3DSA:3.80.10.10 (GENE3D), PTHR23155 (PANTHER), PTHR23155:SF165 (PANTHER), SignalP-NN(euk) (SIGNALP), SSF52058 (SUPERFAMILY), SSF52540 (SUPERFAMILY)
GRMZM2G020980	2.74386	2.89917	0.0794325	1	5.35586	0.204067	-4.714	0.0305726	disease resistance protein rpm1-like	Resistance	-	IPR000767; IPR002182; G3DSA:3.40.50.300 (GENE3D), PTHR23155 (PANTHER), PTHR23155:SF174 (PANTHER), SignalP-NN(euk) (SIGNALP), SSF52540 (SUPERFAMILY)
GRMZM2G014854	46.733	65.7806	0.493221	0.000339268	25.5321	0	-9999999	7.3e-05	erwinia induced protein 2	Resistance	-	IPR008417
GRMZM2G318689	0.87711	1.19794	0.449726	0.304638	0.67725	2.33516	1.78576	0.00412897	ethylene receptor	Resistance	EC:2.7.13.3	IPR003018; tmhmm (TMHMM)
GRMZM2G077008	3.4231	6.75696	0.981069	1.94e-09	2.08738	8.91434	2.09443	7.58e-07	ethylene receptor	Resistance	-	IPR003018; IPR011006; G3DSA:3.40.50.2300 (GENE3D), tmhmm (TMHMM)
GRMZM2G059799	15.7704	31.2369	0.986032	1.18e-08	19.0611	49.5948	1.37956	0.000142621	ethylene-responsive protein	Resistance	-	SignalP-NN(euk) (SIGNALP)
GRMZM2G068967	2.92342	3.85795	0.400176	0.284863	1.75971	8.18365	2.21741	0.0154048	ethylene-responsive transcription factor 4	Resistance	-	IPR001471; IPR016177; PTHR31677 (PANTHER)
GRMZM2G176798	0.0143505	0.030006	1.06415	NA	0	150.861	9999999	3.66e-05	germin-like protein 12-2-like isoform x1	Resistance	-	IPR001929 (PRINTS); IPR006045 (PFAM); IPR011051 (SUPERFAMILY); IPR014710 (G3DSA:2.60.120.GENE3D); IPR019780 (PROSITE); PTHR31238 (PANTHER)
GRMZM2G115491	5.15627	7.87028	0.610087	0.0116339	3.92384	18.7909	2.2597	0.00010426	germin-like protein subfamily 3 member 2-like	Resistance	-	SignalP-NN(euk) (SIGNALP)
GRMZM2G005082	1.43243	2.51346	0.811208	0.220844	25.3238	12.5354	-1.01449	0.0351569	glucan endo- -beta-glucosidase 13-like	Resistance	EC:3.2.1.39	IPR000490; IPR012946; IPR013781; IPR017853; PTHR32227 (PANTHER), PTHR32227:SF0 (PANTHER)
GRMZM2G061910	0.304443	0.419593	0.462819	0.927985	0.321554	2.91702	3.18137	0.0207281	harpin-induced 1	Resistance	-	IPR004864; PTHR31852 (PANTHER), PTHR31852:SF0 (PANTHER)
GRMZM2G128421	0.862286	1.2859	0.576537	0.206494	0.765001	1.77343	1.21301	0.0340935	iaa12 - auxin-responsive aux iaa family member	Resistance	-	tmhmm (TMHMM)
GRMZM2G138268	7.1305	7.66441	0.104172	1	7.44329	16.5676	1.15436	0.0259636	iaa30 - auxin-responsive aux iaa family member	Resistance	-	tmhmm (TMHMM)
GRMZM2G314769	7.07639	4.77885	-0.566349	0.571062	5.38144	1.30583	-2.04302	0.0118703	jasmonate-induced protein	Resistance	-	no IPS match
GRMZM2G025959	135.359	202.292	0.579644	0.000133566	117.558	505.114	2.10324	6.81e-08	jasmonate-induced protein	Resistance	0	no IPS match
AC206425.3_FG002	4.29174	6.50008	0.598893	0.347777	1.63215	24.9748	3.93563	1.17e-14	jasmonate-induced protein	Resistance	0	no IPS match
GRMZM2G446666	3.42738	4.30415	0.328623	0.955353	0.813443	2.85195	1.80984	0.0131164	leucine-rich repat protein kinase family protein	Resistance	EC:1.3.1.74; EC:2.7.11.0	no IPS match
GRMZM2G474777	0.586598	1.16128	0.985277	0.000703524	0.53249	2.08261	1.96757	0.0157696	leucine-rich repeat receptor-like kinase	Resistance	EC:2.7.11.0; EC:2.7.10.0	IPR000719; IPR001611; IPR002290; IPR003591; IPR008271; IPR011009; IPR013210; IPR013320; IPR017441; IPR020635; PR00019 (PRINTS), G3DSA:1.10.510.10 (GENE3D), G3DSA:3.30.200.20 (GENE3D), G3DSA:3.80.10.10 (GENE3D), PTHR24420 (PANTHER), PTHR24420:SF437 (PANTHER), PF13855 (PFAM), SM00365 (SMART), SignalP-NN(euk) (SIGNALP), tmhmm (TMHMM), SSF52058 (SUPERFAMILY)
GRMZM2G082855	6.48644	5.18719	-0.322474	0.0905072	5.86808	2.04255	-1.52252	0.00193332	leucine-rich repeat receptor-like protein kinase family protein	Resistance	EC:2.7.10.0; EC:2.7.11.0	IPR000719; IPR001611; IPR002290; IPR003591; IPR008271; IPR011009; IPR013210; IPR017441; IPR020635; G3DSA:1.10.510.10 (GENE3D), G3DSA:3.30.200.20 (GENE3D), G3DSA:3.80.10.10 (GENE3D), PTHR24420 (PANTHER), PTHR24420:SF356 (PANTHER), PF13516 (PFAM), PF13855 (PFAM), SignalP-NN(euk) (SIGNALP), tmhmm (TMHMM), SSF52058 (SUPERFAMILY)
GRMZM2G004572	3.88934	4.36161	0.165335	0.548321	4.68395	1.78954	-1.38813	0.00646979	leucine-rich repeat transmembrane protein kinase 1	Resistance	EC:2.7.11.0	no IPS match
GRMZM2G372081	4.5165	5.7467	0.347527	0.0397495	5.18111	1.25884	-2.04117	0.0185507	leucine-rich repeat-containing protein 40-like	Resistance	0	no IPS match
GRMZM2G051974	1.3602	1.11207	-0.290565	0.995668	1.56302	8.28359	2.40592	9.34e-07	mlo-like protein 11-like	Resistance	-	IPR004326; PTHR31942 (PANTHER), PTHR31942:SF0 (PANTHER), SignalP-NN(euk) (SIGNALP), tmhmm (TMHMM)
GRMZM2G304442	0.38462	1.08648	1.49816	0.0855619	0.123928	4.54867	5.19787	0.000195667	pathogenesis-related maize seed protein	Resistance	-	IPR001283; IPR002413; IPR014044; IPR018244; PTHR10334:SF7 (PANTHER), SignalP-NN(euk) (SIGNALP), tmhmm (TMHMM)
GRMZM2G085967	11.5386	8.63049	-0.41896	0.160247	10.098	3.53027	-1.51622	0.013698	peroxidase 3-like	Resistance	EC:1.11.1.7	no IPS match
GRMZM2G095404	2.89234	2.8801	-0.00611561	1	4.33277	0.472049	-3.19828	0.0015672	peroxidase 49 precursor	Resistance	EC:1.11.1.7	IPR000823; IPR002016; IPR010255; IPR019794; G3DSA:1.10.520.10 (GENE3D), PTHR31388 (PANTHER), PTHR31388:SF0 (PANTHER), SignalP-NN(euk) (SIGNALP), tmhmm (TMHMM)
GRMZM2G150893	3.70364	6.72773	0.861174	0.195149	2.42051	9.54135	1.97888	0.00730486	peroxidase 54 precursor	Resistance	EC:1.11.1.7	no IPS match
AC205413.4_FG001	#N/A	#N/A	#N/A	#N/A	0.177774	25.4497	7.16146	3.25e-10	peroxidase 5-like	Resistance	EC:1.11.1.7	IPR000823; IPR002016; IPR010255; IPR019793; IPR019794; G3DSA:1.10.420.10 (GENE3D), G3DSA:1.10.520.10 (GENE3D), PTHR31235 (PANTHER)
GRMZM2G466835	0.323749	0.654222	1.0149	0.0755395	0.385101	2.15738	2.48597	0.00351077	probable leucine-rich repeat receptor-like protein kinase at1g35710-like	Resistance	-	IPR001611; IPR003591; IPR013210; PR00019 (PRINTS), G3DSA:3.80.10.10 (GENE3D), PTHR24420 (PANTHER), PF13855 (PFAM), SignalP-NN(euk) (SIGNALP), tmhmm (TMHMM), SSF52047 (SUPERFAMILY), SSF52058 (SUPERFAMILY)
GRMZM2G043799	0.165784	0.29956	0.853541	0.439156	1.56023	8.35733	2.42128	8.1e-07	probable leucine-rich repeat receptor-like protein kinase at4g00330-like	Resistance	EC:2.7.11.0	IPR000719; IPR008271; IPR011009; IPR017441; G3DSA:1.10.510.10 (GENE3D), G3DSA:3.30.200.20 (GENE3D), PTHR24420 (PANTHER), PTHR24420:SF344 (PANTHER)
AC152495.1_FG017	#N/A	#N/A	#N/A	#N/A	0.889104	2.81697	1.66372	0.010426	rp1-like protein	Resistance	-	IPR000767; IPR002182; G3DSA:3.40.50.300 (GENE3D), G3DSA:3.80.10.10 (GENE3D), PTHR23155 (PANTHER), PTHR23155:SF97 (PANTHER), SignalP-NN(euk) (SIGNALP), SSF52058 (SUPERFAMILY), SSF52540 (SUPERFAMILY)
GRMZM2G027272	5.92287	10.5575	0.833903	2.43e-06	7.10072	22.5596	1.6677	0.00038399	rpm1-interacting protein 4-like	Resistance	0	IPR008700
GRMZM2G404941	0.00932124	0.00849402	-0.134074	0.924482	1.94683	6.12105	1.65265	0.0100076	leucine-rich repeat receptor-like protein kinase family protein	Resistance	EC:3.1.3.2	PTHR32440 (PANTHER), tmhmm (TMHMM)
GRMZM2G148547	21.9202	17.4018	-0.333021	0.189146	14.439	3.07869	-2.22958	0.0219477	leucine-rich repeat receptor-like protein kinase family protein isoform 1	Resistance	-	IPR001611; G3DSA:3.80.10.10 (GENE3D), PTHR24420 (PANTHER), PTHR24420:SF243 (PANTHER), PF13855 (PFAM), SSF52058 (SUPERFAMILY)
GRMZM2G078441	327.237	593.277	0.858367	9.61e-14	205.143	616.422	1.58729	0.0133577	vicilin-like antimicrobial peptides 2-3	Resistance	-	SignalP-NN(euk) (SIGNALP), tmhmm (TMHMM)
GRMZM2G108219	0.0214899	0.488874	4.50773	0.0705653	0.0937499	5.40361	5.84896	8.36e-13	anionic peroxidase	Response to stress	EC:1.11.1.7	IPR000823; IPR002016; IPR010255; IPR019793; IPR019794; G3DSA:1.10.420.10 (GENE3D), G3DSA:1.10.520.10 (GENE3D), PTHR31537 (PANTHER), PTHR31537:SF0 (PANTHER), SignalP-NN(euk) (SIGNALP), tmhmm (TMHMM)
GRMZM2G323182	0.0969037	0.138041	0.510477	1	1.77124	3.68403	1.05653	0.000200487	ascorbate peroxidase	Response to stress	EC:1.11.1.11	IPR002016; IPR002207; IPR003165; IPR010255; IPR012337; IPR019793; IPR023298; G3DSA:1.10.420.10 (GENE3D), G3DSA:3.30.420.10 (GENE3D), PTHR31356 (PANTHER), tmhmm (TMHMM)
GRMZM2G046186	1.56278	1.99184	0.349993	0.621196	1.01014	7.70997	2.93216	0.00715733	cdgsh iron-sulfur domain-containing protein 2-like	Response to stress	-	IPR018967; PTHR13680 (PANTHER), PTHR13680:SF1 (PANTHER)
GRMZM2G073465	21.2522	61.5993	1.5353	NA	17.0289	50.2505	1.56115	0.00484932	cysteine protease 1 precursor	Response to stress	EC:3.1.1.4; EC:1.3.1.74; EC:3.4.22.0	no IPS match
GRMZM2G177203	0.0931573	0.109463	0.232707	0.918856	5.1952	14.9471	1.52461	0.00267705	dsba-like thioredoxin domain containing protein	Response to stress	-	IPR012336; PF13462 (PFAM), PS51257 (PROFILE), SignalP-NN(euk) (SIGNALP), tmhmm (TMHMM)
GRMZM2G153607	0.0657286	0.10226	0.63765	0.604708	0.816389	8.34858	3.3542	0.0363448	early-responsive to dehydration stress-related protein	Response to stress	-	tmhmm (TMHMM)
GRMZM2G082199	12.7789	21.6976	0.763774	2.27e-05	10.3274	42.7106	2.04811	2.99e-05	elicitor-responsive protein 1-like	Response to stress	-	SignalP-NN(euk) (SIGNALP), tmhmm (TMHMM)
GRMZM2G145783	0	0	0	NA	2.93148	18.1358	2.62914	0.0146266	enoyl- hydratase peroxisomal-like	Response to stress	-	IPR002539 (PFAM); IPR027090 (PTHR13078:PANTHER); G3DSA:3.10.129.10 (GENE3D), PTHR13078 (PANTHER), SSF54637 (SUPERFAMILY)
GRMZM2G007538	0	0	0	0.961653	0.792662	3.69313	2.22007	0.0150246	erd (early-responsive to dehydration stress) family protein	Response to stress	-	PTHR13018 (PANTHER), SignalP-NN(euk) (SIGNALP)
GRMZM2G076796	6.01099	9.28318	0.627015	0.00626187	5.24247	1.0951	-2.25918	0.00291946	glutaredoxin s17	Response to stress	-	no IPS match
GRMZM2G074754	0.00856643	0.052794	2.62361	0.307125	0.61952	1.85485	1.58208	0.0101662	glutathione peroxidase	Response to stress	EC:1.11.1.7	IPR000008; IPR008973; IPR013583; IPR018029; G3DSA:2.60.40.150 (GENE3D), PTHR10024 (PANTHER), PTHR10024:SF97 (PANTHER)
GRMZM2G144153	114.848	156.783	0.44904	0.000599934	189.518	587.704	1.63275	0.00578797	glutathione peroxidase	Response to stress	EC:1.11.1.9	IPR000889; IPR012336; PTHR11592:SF0 (PANTHER)
GRMZM2G096247	0.136622	0.770427	2.49547	0.145419	0	2.164	9999999	6.37e-05	glutathione s-transferase 6	Response to stress	EC:2.5.1.18	IPR004045; IPR004046; IPR010987; IPR012336; IPR017933; PTHR11260 (PANTHER), PTHR11260:SF38 (PANTHER), PF13417 (PFAM)
GRMZM2G161827	0.0821595	0.265306	1.69116	0.382831	0.0790048	2.03447	4.68657	0.000159962	glutathione s-transferase expressed	Response to stress	-	no IPS match
GRMZM2G311898	1.36943	2.55753	0.901175	0.106175	0.492673	7.32543	3.89421	0.000991436	grx_i1 - glutaredoxin subgroup iii	Response to stress	-	no IPS match
AC209784.3_FG007	103.376	147.604	0.513826	3.3e-05	114.781	32.0084	-1.84236	1.16e-05	heat shock	Response to stress	EC:1.3.1.74	IPR013126; IPR018181; G3DSA:1.20.1270.10 (GENE3D), G3DSA:2.60.34.10 (GENE3D), G3DSA:3.30.30.30 (GENE3D), G3DSA:3.30.420.40 (GENE3D), G3DSA:3.90.640.10 (GENE3D), PTHR19375 (PANTHER), SSF100920 (SUPERFAMILY), SSF100934 (SUPERFAMILY), SSF53067 (SUPERFAMILY)
GRMZM5G802801	48.9757	47.1748	-0.0540477	1	82.2941	25.4237	-1.69462	0.0264091	heat shock cognate 70 kda	Response to stress	-	IPR013126; IPR018181; G3DSA:1.20.1270.10 (GENE3D), G3DSA:2.60.34.10 (GENE3D), G3DSA:3.30.30.30 (GENE3D), G3DSA:3.30.420.40 (GENE3D), G3DSA:3.90.640.10 (GENE3D), PTHR19375 (PANTHER), SSF100920 (SUPERFAMILY), SSF100934 (SUPERFAMILY), SSF53067 (SUPERFAMILY)
GRMZM2G139535	11.3836	20.6144	0.85669	0.000206243	9.75137	37.8335	1.95599	9.01e-05	heat shock factor protein hsf24-like	Response to stress	-	no IPS match
GRMZM2G002220	66.8064	46.8239	-0.512743	2.38e-05	100.136	48.9801	-1.03169	0.0482358	heat shock protein 83-like	Response to stress	-	IPR001404; IPR003594; IPR019805; IPR020568; IPR020575; PTHR11528:SF29 (PANTHER), PF13589 (PFAM), SSF110942 (SUPERFAMILY)
GRMZM5G813217	73.5155	57.0074	-0.3669	0.0153016	114.517	55.8019	-1.03718	0.02151	heat shock protein 83-like	Response to stress	-	IPR001404; IPR003594; IPR019805; IPR020568; IPR020575; PTHR11528:SF29 (PANTHER), PF13589 (PFAM), SSF110942 (SUPERFAMILY)
GRMZM2G465293	0.00124301	0.00213104	0.77772	NA	1.70388	8.80653	2.36975	0.0255699	heat shock protein hsp101	Response to stress	EC:3.6.1.15	tmhmm (TMHMM)
GRMZM5G873291	38.4493	27.8741	-0.464031	0.00161273	22.0602	0.106514	-7.69425	0.000981633	heat shock protein partial	Response to stress	0	no IPS match
GRMZM2G070863	36.3522	66.8608	0.879119	1.79e-17	54.2983	18.3868	-1.56224	0.00176004	heat shock protein sti-like	Response to stress	-	IPR001440; IPR006636; IPR011990; IPR013026; IPR019734; PTHR22904 (PANTHER), PTHR22904:SF14 (PANTHER), PF13414 (PFAM), SSF48452 (SUPERFAMILY)
GRMZM2G083810	242.412	236.233	-0.0372511	1	344.037	31.5991	-3.4446	0.000528775	heat-shock protein	Response to stress	-	no IPS match
GRMZM2G005526	0.291543	0.237419	-0.296273	0.381224	0.704309	0.0424934	-4.0509	0.0239486	iron-superoxide dismutase	Response to stress	EC:1.15.1.1	no IPS match
GRMZM5G899188	133.668	119.192	-0.165359	1	116.309	16.4329	-2.8233	0.00190532	kda class ii heat shock protein	Response to stress	-	IPR002068; IPR008978; G3DSA:2.60.40.790 (GENE3D), PTHR11527 (PANTHER), PTHR11527:SF69 (PANTHER)
GRMZM2G072322	1.73855	3.3486	0.945673	1.4e-05	1.86772	9.02358	2.27242	7.98e-05	late embryogenesis abundant domain-containing protein	Response to stress	-	no IPS match
GRMZM2G322351	27.8106	25.5379	-0.122998	0.796634	21.671	51.2436	1.24161	0.0205721	late embryogenesis abundant group 6	Response to stress	0	tmhmm (TMHMM)
GRMZM2G472236	1.83636	1.5501	-0.244486	NA	1.99742	15.9276	2.99532	3.62e-09	late embryogenesis abundant protein d-34-like	Response to stress	0	no IPS match
GRMZM5G864319	23.4672	33.8953	0.530444	0.0457002	33.6988	74.2578	1.13985	0.0112892	peroxisomal acyl- oxidase 1a	Response to stress	EC:1.3.99.3; EC:1.3.3.6	IPR002655; IPR006090; IPR006091; IPR009075; IPR009100; IPR012258; IPR013786; G3DSA:1.20.140.10 (GENE3D), PTHR10909 (PANTHER)
GRMZM2G402564	367.143	577.2	0.652728	2.6e-07	158.166	751.858	2.24902	9.65e-08	plant ec metallothionein-like family 15	Response to stress	-	no IPS match
GRMZM2G064775	75.1697	90.6563	0.270255	0.0831411	55.3661	17.8049	-1.63673	0.00245669	protein tify 10a-like	Response to stress	0	SignalP-NN(euk) (SIGNALP), tmhmm (TMHMM)
GRMZM2G448185	2.52915	3.57683	0.500028	0.00185851	1.41138	3.67593	1.38101	0.0118591	respiratory burst oxidase homolog protein e-like	Response to stress	EC:1.6.3.1; EC:1.11.1.7	IPR000778; IPR002048; IPR011992; IPR013112; IPR013121; IPR013130; IPR013623; IPR017927; IPR017938; G3DSA:2.40.30.10 (GENE3D), G3DSA:3.40.50.80 (GENE3D), PTHR11972 (PANTHER), PTHR11972:SF5 (PANTHER), tmhmm (TMHMM), SSF47473 (SUPERFAMILY), SSF52343 (SUPERFAMILY)
GRMZM2G089291	4.58721	3.39586	-0.43384	0.000800994	4.90995	1.62712	-1.59339	0.00252736	respiratory burst oxidase homolog protein f-like	Response to stress	-	IPR013112; IPR013130; IPR017927; IPR017938; G3DSA:2.40.30.10 (GENE3D), PTHR11972 (PANTHER), PTHR11972:SF5 (PANTHER), tmhmm (TMHMM)
GRMZM2G015314	0.471004	0.511069	0.117777	1	0.317447	1.02176	1.68647	0.0461135	senescence-associated protein	Response to stress	-	IPR018499; PTHR32191 (PANTHER), PTHR32191:SF1 (PANTHER)
GRMZM2G094692	0.714255	1.40093	0.971876	0.228003	7.21276	115.622	4.00272	5.98e-22	senescence-associated protein	Response to stress	-	no IPS match
GRMZM2G351261	5.56626	6.27244	0.17232	1	6.48129	0.114956	-5.81712	0.0325995	senescence-associated protein 5	Response to stress	-	no IPS match
GRMZM2G024517	8.97143	6.27408	-0.515935	0.145108	9.67731	26.2973	1.44224	0.0139266	senescence-associated senescence-associated protein sag102	Response to stress	0	IPR007650
GRMZM2G079668	90.1294	72.1159	-0.321681	0.0696894	102.806	37.4687	-1.45617	0.00264309	stromal 70 kda heat shock-related chloroplastic-like	Response to stress	EC:1.3.1.74	IPR012725; IPR013126; IPR018181; G3DSA:1.20.1270.10 (GENE3D), G3DSA:2.60.34.10 (GENE3D), G3DSA:3.30.30.30 (GENE3D), G3DSA:3.30.420.40 (GENE3D), G3DSA:3.90.640.10 (GENE3D), PTHR19375 (PANTHER), PTHR19375:SF1 (PANTHER), SignalP-NN(euk) (SIGNALP), SSF100920 (SUPERFAMILY), SSF100934 (SUPERFAMILY), SSF53067 (SUPERFAMILY)
GRMZM2G063894	0.0164544	9.63e-05	-7.41705	1	3.36946	11.6681	1.79198	0.0274359	tpr repeat-containing thioredoxin ttl1-like	Response to stress	EC:2.7.1.30	IPR005999; IPR018483; G3DSA:3.30.420.40 (GENE3D), PTHR10196 (PANTHER), SignalP-NN(euk) (SIGNALP), tmhmm (TMHMM)
GRMZM2G163120	0.0506811	0	-9999999	0.603662	2.54739	7.69081	1.59411	0.0456412	tetratricopeptide repeat	Response to stress	-	no IPS match
GRMZM2G181607	4.02974	5.11536	0.34415	NA	2.63356	7.8746	1.58019	0.00309538	thioredoxin-like 1- chloroplastic-like	Response to stress	EC:1.8.4.0	no IPS match
GRMZM2G137293	3.79106	3.26449	-0.215745	1	6.48375	0	-9999999	0.0015702	thioredoxin-like 5	Response to stress	0	no IPS match
GRMZM2G091445	277.68	144.774	-0.939624	0.0247372	341.32	32.1075	-3.41014	9.67e-16	defensin	Response to stress	-	IPR008176; G3DSA:3.30.30.10 (GENE3D), SignalP-NN(euk) (SIGNALP), tmhmm (TMHMM), SSF57095 (SUPERFAMILY)
GRMZM2G303735	3.57302	3.17733	-0.169328	0.943771	1.66918	0.0440466	-5.24397	0.0443313	thioredoxin superfamily protein	Response to stress	0	SignalP-NN(euk) (SIGNALP), tmhmm (TMHMM)
AC225718.2_FG009	23.117	42.4433	0.876581	0.0480903	7.93807	30.4268	1.93848	1.01e-06	wound induced protein	Response to stress	0	no IPS match
GRMZM2G006468	9.49625	18.0493	0.92651	0.00118725	9.66985	23.212	1.26331	0.0127839	wound responsive protein	Response to stress	-	IPR003729; tmhmm (TMHMM)
GRMZM2G056772	19.7201	34.8922	0.823238	1.1e-06	14.2248	38.1725	1.42412	0.0219973	wound-induced protein 1-like	Response to stress	0	IPR009798
GRMZM2G019177	2.35844	3.72777	0.660481	0.195617	6.26682	23.4038	1.90094	5.48e-06	zn-dependent including glyoxylase	Response to stress	-	IPR001279; G3DSA:3.60.15.10 (GENE3D), PTHR11935 (PANTHER), PTHR11935:SF39 (PANTHER), PF13370 (PFAM), SSF56281 (SUPERFAMILY)
GRMZM2G000423	6.79934	12.863	0.919764	3.4e-10	2.60791	11.5426	2.146	0.00422509	leucoanthocyanidin dioxygenase	Secondary Metabolism	-	IPR005123; G3DSA:2.60.120.330 (GENE3D), PTHR10209 (PANTHER), PTHR10209:SF55 (PANTHER), SSF51197 (SUPERFAMILY)
GRMZM2G159822	0.706434	0.67631	-0.0628709	1	0.624861	0	-9999999	0.0318349	leucoanthocyanidin dioxygenase	Secondary Metabolism	-	no IPS match
GRMZM2G026930	12.7249	4.08632	-1.63878	0.201522	9.03784	1.15135	-2.97265	1.61e-06	dihydroflavonol-4-reductase	Secondary Metabolism	EC:1.1.1.219	IPR001509; IPR013549; IPR016040; PTHR10366 (PANTHER), PTHR10366:SF9 (PANTHER), SSF51735 (SUPERFAMILY)
GRMZM2G174732	3.29677	3.8955	0.240755	0.377255	4.0689	10.9738	1.43136	0.000615236	4-coumarate-CoA ligase	Secondary Metabolism	EC:6.2.1.12	IPR000873; IPR020845; IPR025110; G3DSA:2.30.38.10 (GENE3D), G3DSA:3.30.300.30 (GENE3D), G3DSA:3.40.50.980 (GENE3D), PTHR24096 (PANTHER), PTHR24096:SF16 (PANTHER), tmhmm (TMHMM), SSF56801 (SUPERFAMILY)
GRMZM2G096020	5.22407	7.90393	0.597395	0.000333843	7.16239	16.175	1.17525	0.00901919	4-coumarate-- ligase-like 5-like	Secondary Metabolism	EC:6.2.1.12	PR01217 (PRINTS)
GRMZM2G408158	0.0150896	0.0819888	2.44187	0.451829	0.0301398	0.773597	4.68184	0.00143188	9-cis-epoxycarotenoid dioxygenase	Secondary Metabolism	EC:1.13.11.51	IPR004294; PTHR10543:SF1 (PANTHER)
GRMZM2G383404	25.4491	15.0538	-0.757488	0.0973235	25.694	7.89222	-1.70293	0.00308272	anthocyanidin 3-o-glucosyltransferase	Secondary Metabolism	EC:2.4.1.0; EC:6.1.1.14	IPR002213; IPR006194; G3DSA:3.40.50.2000 (GENE3D), PTHR11926:SF15 (PANTHER), SSF53756 (SUPERFAMILY)
GRMZM2G063550	1.19496	0.562731	-1.08644	0.217379	0.588181	0.0150355	-5.28982	0.0141749	anthocyanidin -o-glucosyltransferase	Secondary Metabolism	EC:2.4.1.0	no IPS match
GRMZM2G043295	4.43689	3.2432	-0.452128	0.0822603	2.46118	0.292854	-3.07109	0.003409	anthocyanidin -o-glucosyltransferase-like	Secondary Metabolism	EC:2.4.1.0	IPR002213; G3DSA:3.40.50.2000 (GENE3D), PTHR11926:SF15 (PANTHER), SSF53756 (SUPERFAMILY)
GRMZM2G171383	14.3277	20.0872	0.487464	0.00161273	16.213	84.824	2.38732	3.77e-05	anthranilate synthase component ii	Secondary Metabolism	EC:4.1.3.27	IPR006221; IPR017926; PR00096 (PRINTS), PR00097 (PRINTS), PR00099 (PRINTS), G3DSA:3.40.50.880 (GENE3D), PTHR11922 (PANTHER), PTHR11922:SF7 (PANTHER), SSF52317 (SUPERFAMILY)
GRMZM2G057243	3.42812	3.6167	0.0772568	0.905392	11.5655	3.61518	-1.67769	0.0351444	carotenoid cleavage dioxygenase	Secondary Metabolism	EC:1.13.11.0	IPR004294 (PANTHER); PTHR10543:SF1 (PANTHER)
GRMZM2G057491	10.3165	7.76713	-0.409502	0.018501	11.5655	3.61518	-1.67769	0.0351444	carotenoid cleavage dioxygenase 1	Secondary Metabolism	EC:1.13.11.51	no IPS match
GRMZM5G811220	0.000823171	0.00300179	1.86656	NA	1.3553	5.7406	2.08259	0.000560051	carotenoid hydroxylase	Secondary Metabolism	-	no IPS match
GRMZM2G175812	3.18147	2.64158	-0.268292	0.498229	2.27701	21.4987	3.23904	1.82e-12	chalcone synthase	Secondary Metabolism	EC:2.3.1.0	IPR001099; IPR011141; IPR012328; IPR016038; IPR016039; PTHR31565 (PANTHER)
GRMZM2G344977	1.12478	0.690023	-0.704924	NA	3.02867	0.376976	-3.00614	1.62e-07	choline ethanolamine kinase	Secondary Metabolism	-	IPR002083; IPR008974; PTHR24006 (PANTHER), PTHR24006:SF20 (PANTHER)
GRMZM2G410865	0.771083	0.321707	-1.26114	0.0982438	1.50636	3.4555	1.19783	0.0487728	cinnamoyl- reductase	Secondary Metabolism	EC:1.2.1.44	IPR016040; PTHR10366 (PANTHER), PTHR10366:SF9 (PANTHER), SSF51735 (SUPERFAMILY)
GRMZM2G090980	0.325196	1.2154	1.90205	0.39408	7.59146	89.0494	3.55216	3.06e-15	cinnamyl-alcohol dehydrogenase family protein isoform 1	Secondary Metabolism	EC:1.1.1.195	no IPS match
GRMZM2G326116	43.5437	38.4762	-0.178496	0.669694	32.9328	0.70194	-5.55203	0.0117734	isoflavone reductase homolog	Secondary Metabolism	-	IPR008030; IPR016040; G3DSA:3.90.25.10 (GENE3D), PTHR14194 (PANTHER), PTHR14194:SF9 (PANTHER), SSF51735 (SUPERFAMILY)
GRMZM2G161566	21.6285	40.6926	0.911831	0.00135656	22.1685	72.443	1.70834	0.000106382	shikimate kinase	Secondary Metabolism	EC:2.7.1.71	IPR000623; IPR023000; G3DSA:3.40.50.300 (GENE3D), PTHR21087 (PANTHER), SSF52540 (SUPERFAMILY)
GRMZM2G011151	0.000423637	0.00297756	2.81323	NA	0.0100224	2.21294	7.78659	4.3e-07	terpene synthase 7	Secondary Metabolism	EC:4.2.3.19	IPR001906; IPR008930; IPR008949; PTHR31225 (PANTHER)
GRMZM2G132169	2.39035	2.11027	-0.179792	0.767567	2.11253	0.335833	-2.65316	0.00973731	laccase family protein	Secondary Metabolism	EC:1.10.3.3	no IPS match
AC234526.1_FG005	0.528902	0.956138	0.854218	0.183265	0.582635	3.18744	2.45173	0.000142178	dihydroflavonol-4-reductase	Secondary Metabolism	EC 1.1.1.219	no IPS match
GRMZM2G102483	9.13	7.50502	-0.282759	0.755196	10.2356	24.6293	1.26678	0.0256452	39 kda ef-hand containing expressed	Signal transduction	-	no IPS match
GRMZM2G580536	2.82562	2.20989	-0.354591	0.323451	5.43291	1.95742	-1.47277	0.0442491	adp-ribosylation factor gtpase-activating protein agd3-like	Signal transduction	-	IPR004148; IPR027267; PTHR23180 (PANTHER), PTHR23180:SF22 (PANTHER), SSF103657 (SUPERFAMILY)
GRMZM2G089454	18.1289	17.7648	-0.0292706	0.958675	15.4961	3.47488	-2.15687	0.0394296	adp-ribosylation factor-like protein 8a	Signal transduction	-	no IPS match
GRMZM2G091020	3.26946	4.13684	0.339478	0.03644	2.39571	0.119746	-4.3224	0.0258807	ap2 erebp transcription factor superfamily protein	Signal transduction	-	IPR001471; IPR005612; IPR016177; IPR027193; PTHR12455 (PANTHER), tmhmm (TMHMM)
GRMZM2G173579	6.60014	6.74585	0.0315041	0.725057	4.75701	0.556886	-3.0946	0.0120813	ap2 erebp transcription factor superfamily protein	Signal transduction	-	no IPS match
GRMZM2G016434	0.0180856	0.186994	3.37008	NA	0.210404	2.98897	3.82842	0.00320292	ap2 erebp transcription factor superfamily protein	Signal transduction	-	IPR001471
GRMZM2G457562	#N/A	#N/A	#N/A	#N/A	0.212299	8.27119	5.28393	0.000617143	ap2 erebp transcription factor superfamily protein	Signal transduction	-	IPR001471; IPR016177; PTHR31677 (PANTHER)
GRMZM2G007406	2.30326	2.47483	0.103651	0.689977	2.6926	6.91251	1.36021	0.013105	ap2 erf domain-containing transcription factor	Signal transduction	-	no IPS match
GRMZM2G086573	4.97559	8.29462	0.737307	6.23e-06	2.82395	8.59856	1.60638	0.00259816	ap2-like ethylene-responsive transcription factor ail5-like	Signal transduction	-	SignalP-NN(euk) (SIGNALP), tmhmm (TMHMM)
GRMZM2G141219	1.47934	0.808826	-0.871051	0.00197969	1.08513	0.080753	-3.74821	0.0144099	ap2-like ethylene-responsive transcription factor at1g16060-like	Signal transduction	-	IPR001471; IPR016177; PTHR32467 (PANTHER), PTHR32467:SF0 (PANTHER)
GRMZM2G123063	0.0387639	0.0249665	-0.63472	1	0.649838	1.57782	1.27978	0.0370727	argonaute protein group	Signal transduction	-	IPR003100; IPR003165; IPR012337; IPR014811; G3DSA:2.170.260.10 (GENE3D), G3DSA:3.40.50.2300 (GENE3D), PTHR22891 (PANTHER), PTHR22891:SF0 (PANTHER)
GRMZM5G825955	0	0	0	NA	23.9666	58.2633	1.28156	0.000898924	atp-dependent rna helicase	Signal transduction	-	IPR002464; G3DSA:3.40.50.300 (GENE3D), PTHR18934 (PANTHER), SSF52540 (SUPERFAMILY)
GRMZM2G354319	0.857912	1.61222	0.910147	0.11583	1.38143	8.82391	2.67526	5.22e-05	b-box zinc finger family protein	Signal transduction	-	no IPS match
GRMZM2G506453	0	0	0	1	1.41149	5.33052	1.91706	0.011346	boron transporter	Signal transduction	-	IPR000571; PTHR24009 (PANTHER), PTHR24009:SF0 (PANTHER)
GRMZM2G032145	1113.15	756.241	-0.557734	NA	88.9489	15.6438	-2.50739	3.19e-05	burp domain-containing protein	Signal transduction	0	SignalP-NN(euk) (SIGNALP)
GRMZM2G425920	0.0252952	0.0547679	1.11447	1	1.85294	5.21655	1.49328	0.0201832	bzip transcription factor superfamily protein	Signal transduction	-	no IPS match
GRMZM2G366264	2.32013	1.28689	-0.850316	0.000985175	0.952996	0.126198	-2.91679	0.0355641	bzip transcription factor superfamily protein	Signal transduction	-	tmhmm (TMHMM)
GRMZM2G122715	1.30211	1.81119	0.47609	0.0807265	0.916025	3.92633	2.09972	0.000121279	calcium sensing chloroplastic-like	Signal transduction	-	IPR001763
GRMZM2G028086	3.65243	6.72019	0.879647	0.00225707	6.14777	19.5198	1.66681	0.00258837	calcium-dependent protein	Signal transduction	EC:2.7.11.17	SignalP-NN(euk) (SIGNALP)
GRMZM2G099425	3.3109	5.6758	0.777598	1.11e-05	3.55595	7.55435	1.08707	0.0492053	calcium-dependent protein isoform ak1	Signal transduction	EC:2.7.11.17	SignalP-NN(euk) (SIGNALP)
GRMZM2G030673	4.19346	5.28034	0.332489	0.176862	4.20572	10.1603	1.27252	0.0291716	calcium-dependent protein kinase	Signal transduction	EC:2.7.11.17	no IPS match
GRMZM2G321239	13.6881	25.8655	0.918101	6.51e-05	9.8531	24.0807	1.28922	0.00283167	calcium-dependent protein kinase	Signal transduction	EC:2.7.10.0; EC:2.7.11.0	no IPS match
GRMZM2G320506	12.5234	15.4262	0.300749	0.280643	5.18669	12.3182	1.2479	0.0424229	calcium-dependent protein kinase 1-like	Signal transduction	EC:2.7.11.0	IPR000719; IPR002048; IPR002290; IPR008271; IPR011009; IPR011992; IPR017441; IPR018247; G3DSA:1.10.510.10 (GENE3D), G3DSA:3.30.200.20 (GENE3D), PTHR24349 (PANTHER), PTHR24349:SF23 (PANTHER), SSF47473 (SUPERFAMILY)
GRMZM2G057888	11.6498	7.69342	-0.598613	0.762752	9.00047	0.0458445	-7.61711	0.015315	calcium-dependent protein kinase family protein	Signal transduction	EC:2.7.11.0	IPR000719; IPR008271; IPR011009; G3DSA:3.30.200.20 (GENE3D), PTHR24349 (PANTHER), PTHR24349:SF23 (PANTHER)
GRMZM2G309782	0.328349	0.858286	1.38623	NA	3.69602	9.8617	1.41586	0.0445226	calcium-transporting atpase plasma membrane-type-like	Signal transduction	EC:3.6.3.8	IPR001757; IPR006068; IPR023298; PTHR24093:SF0 (PANTHER), tmhmm (TMHMM), SSF81665 (SUPERFAMILY)
AC214484.3_FG001	0.000121042	0.0002672	1.14241	NA	0.880352	4.69577	2.41521	3.61e-05	calcium-transporting atpase plasma membrane-type-like	Signal transduction	EC:3.6.3.8	SignalP-NN(euk) (SIGNALP), tmhmm (TMHMM)
GRMZM2G167982	22.5334	18.6712	-0.271247	0.149271	16.9863	3.58545	-2.24415	3.33e-07	calmodulin-binding family protein	Signal transduction	0	no IPS match
GRMZM2G057955	12.6948	12.5535	-0.0161498	1	0.876558	9.60777	3.45428	2.47e-08	caprice-like myb3	Signal transduction	-	tmhmm (TMHMM)
GRMZM2G107400	20.9238	18.1473	-0.20539	0.214515	12.2339	1.436	-3.09076	0.0439981	casein kinase i	Signal transduction	EC:2.7.11.25	no IPS match
GRMZM2G166658	21.0833	30.1579	0.516436	0.000659139	19.9544	48.7542	1.28882	0.0238689	cbl-interacting serine threonine-protein kinase 15	Signal transduction	EC:2.7.11.0; EC:2.7.10.0	IPR000719; IPR002290; IPR004041; IPR008271; IPR011009; IPR017441; IPR018451; IPR020635; IPR020636; G3DSA:1.10.510.10 (GENE3D), G3DSA:3.30.200.20 (GENE3D), G3DSA:3.30.310.80 (GENE3D), PTHR24347:SF103 (PANTHER), tmhmm (TMHMM)
GRMZM2G038783	3.95628	1.99281	-0.989339	3.67e-06	2.19494	6.35468	1.53364	0.0190715	constans-like protein co6	Signal transduction	-	IPR000315; IPR010402; PTHR31319 (PANTHER)
GRMZM2G403719	2.78921	4.29927	0.624235	6.6e-05	1.80353	4.25907	1.23971	0.020966	cysteine-rich receptor-like protein kinase 10-like	Signal transduction	EC:2.7.11.0; EC:2.7.10.0	IPR000719 (PROFILE); IPR001245 (PFAM); IPR002290 (SMART); IPR002902 (PFAM); IPR008271 (PROSITE); IPR011009 (SUPERFAMILY); IPR013320 (G3DSA:2.60.120.GENE3D); IPR017441 (PROSITE); IPR020635 (SMART); G3DSA:1.10.510.10 (GENE3D), G3DSA:3.30.200.20 (GENE3D), PTHR24420 (PANTHER), PTHR24420:SF314 (PANTHER), SignalP-NN(euk) (SIGNALP), tmhmm (TMHMM)
GRMZM2G078887	8.95461	17.2981	0.94991	0.0123182	13.8922	42.5405	1.61456	0.000168058	desumoylating isopeptidase 1-like	Signal transduction	-	IPR008580; PTHR12378 (PANTHER), PTHR12378:SF2 (PANTHER)
GRMZM2G453619	17.8692	20.8858	0.225048	0.594495	15.2986	0.242575	-5.97883	0.00667938	disrupted meiotic cdna 1 protein	Signal transduction	-	no IPS match
GRMZM2G059278	16.6368	21.3658	0.36092	0.00110557	13.6527	0.974703	-3.80808	0.0081767	dna binding protein	Signal transduction	-	tmhmm (TMHMM)
GRMZM2G110244	0.643941	0.453122	-0.507029	0.933957	0.507733	0	-9999999	0.00389737	dna-binding protein smubp-2-like	Signal transduction	-	SignalP-NN(euk) (SIGNALP), tmhmm (TMHMM)
GRMZM2G172936	2.25023	4.01247	0.834415	0.0116049	5.29415	15.4919	1.54904	0.0259636	dre binding factor 2	Signal transduction	-	tmhmm (TMHMM)
GRMZM2G378665	1.25994	0.87337	-0.528688	0.166932	1.33782	0.645425	-1.05156	0.0259636	e2f transcription factor-like protein	Signal transduction	-	IPR003316; IPR011991; IPR015633; PTHR12081:SF7 (PANTHER), SSF46785 (SUPERFAMILY)
GRMZM2G309327	0.172772	0.627722	1.86125	0.141486	0.236752	3.93682	4.05558	1.61e-05	ef hand family expressed	Signal transduction	-	IPR002048; IPR011992; IPR018247; PTHR10891 (PANTHER), PTHR10891:SF43 (PANTHER), PF13405 (PFAM), SSF47473 (SUPERFAMILY)
GRMZM2G429113	4.88484	8.73807	0.839004	8.56e-06	4.31641	12.1286	1.49051	0.0377664	extra-large gtp-binding protein 3	Signal transduction	-	no IPS match
GRMZM2G341405	17.6378	22.7314	0.366016	0.0501987	16.9901	1.09717	-3.95284	0.0406772	general transcription factor iih subunit 4-like	Signal transduction	-	no IPS match
GRMZM2G308365	0	0.0191253	9999999	1	8.56371	30.1584	1.81625	0.00601769	g-type lectin s-receptor-like serine threonine-protein kinase at1g34300-like	Signal transduction	EC:2.7.11.0	no IPS match
GRMZM2G034253	0.00939116	0.0231865	1.30391	1	0.107668	0.581008	2.43197	0.0335239	histidine kinase 1	Signal transduction	-	IPR001789; IPR003594; IPR003661; IPR004358; IPR005467; IPR009082; IPR011006; G3DSA:3.40.50.2300 (GENE3D), PTHR24423 (PANTHER), PTHR24423:SF358 (PANTHER), SignalP-NN(euk) (SIGNALP), tmhmm (TMHMM)
GRMZM2G314064	1.38149	2.44998	0.826549	0.000950714	3.50837	9.24518	1.3979	0.000199016	homeobox dna-binding domain superfamily protein	Signal transduction	-	no IPS match
GRMZM2G072837	7.929	6.76804	-0.228401	0.615588	3.44375	0.4848	-2.82852	0.00038399	iq calmodulin-binding motif family expressed	Signal transduction	-	IPR000048; PTHR23335 (PANTHER), SSF52540 (SUPERFAMILY)
GRMZM2G057466	4.4545	8.79778	0.981876	8.1e-08	4.72266	14.858	1.65357	0.00556906	jumonji domain protein	Signal transduction	-	IPR003347; IPR003349; PTHR10694 (PANTHER), PTHR10694:SF8 (PANTHER), SSF51197 (SUPERFAMILY)
GRMZM2G180086	2.57999	3.47764	0.430745	NA	2.93136	6.50374	1.1497	0.0127558	jumonji domain protein	Signal transduction	-	IPR003347; IPR003349; IPR004198; PTHR10694 (PANTHER), PTHR10694:SF8 (PANTHER), SSF51197 (SUPERFAMILY)
GRMZM2G053117	1.8401	2.2768	0.307223	0.0862504	11.698	33.4763	1.51688	0.034088	map kinase family protein	Signal transduction	EC:2.7.11.24	IPR000719; IPR011009; IPR015413; G3DSA:1.10.510.10 (GENE3D), G3DSA:2.20.28.20 (GENE3D), PTHR24055 (PANTHER), PTHR24055:SF51 (PANTHER), SSF57770 (SUPERFAMILY)
GRMZM2G158860	6.94265	12.4731	0.845268	2.83e-09	5.40863	15.8256	1.54893	0.0328546	map kinase superfamily protein	Signal transduction	EC:2.7.11.0	no IPS match
AC188023.3_FG011	2.88816	3.04001	0.0739248	1	3.61743	0.2151	-4.07189	0.00379176	mitigen activated protein kinase	Signal transduction	EC:2.7.11.24	G3DSA:3.30.200.20 (GENE3D), PTHR24055 (PANTHER), PTHR24055:SF51 (PANTHER)
GRMZM2G400470	10.8436	19.1431	0.819981	0.00474897	13.2946	34.8029	1.38837	0.000806598	mitogen-activated protein kinase kinase 2	Signal transduction	EC:2.7.10.0; EC:2.7.11.0	tmhmm (TMHMM)
GRMZM2G145563	2.80181	3.97432	0.504349	0.00701914	1.69379	0	-9999999	0.00937555	myb dna-binding domain superfamily protein	Signal transduction	-	no IPS match
GRMZM2G111306	5.18541	4.10886	-0.33572	0.174595	8.76208	2.53292	-1.79047	0.00293818	myb dna-binding domain superfamily protein	Signal transduction	-	no IPS match
GRMZM2G005066	0.0176882	0.0320285	0.856568	1	0.586369	3.14165	2.42164	7.53e-06	myb protein	Signal transduction	-	IPR001005; IPR009057; IPR017930; PTHR10641 (PANTHER), PTHR10641:SF203 (PANTHER)
GRMZM2G061812	2.88e-06	0.00051436	7.48051	NA	0.744319	1.98292	1.41364	0.00203281	myb transcription factor	Signal transduction	-	no IPS match
GRMZM2G078820	7.91904	11.8695	0.583859	0.00165744	7.03136	17.8806	1.34652	0.0269415	myb transcription factor 1	Signal transduction	-	no IPS match
GRMZM5G803308	2.96432	3.98683	0.427542	0.200685	1.49766	6.5723	2.13368	0.0278803	myb transcription factor 1	Signal transduction	-	IPR001005; IPR009057; IPR017930; PTHR10641 (PANTHER), PF13921 (PFAM)
GRMZM2G137901	0.162707	0.25945	0.673184	1	15.5622	37.402	1.26507	0.0365639	nac domain transcription factor superfamily protein isoform 1	Signal transduction	0	no IPS match
GRMZM2G336533	10.2466	20.2459	0.982485	3.14e-05	12.8639	29.9624	1.21983	0.035459	nac1 transcription factor	Signal transduction	-	IPR003441; PTHR31719 (PANTHER), PTHR31719:SF0 (PANTHER)
GRMZM2G092137	2.79429	4.84437	0.79383	0.0213971	3.45473	18.7205	2.43798	1.27e-05	ocs element-binding factor 1	Signal transduction	-	no IPS match
GRMZM2G150434	1.33215	2.08003	0.642852	0.489191	1.00396	6.56899	2.70997	0.00314906	peripheral-type benzodiazepine receptor	Signal transduction	-	no IPS match
AC206184.4_FG002	0	0	0	NA	0.147652	2.69306	4.18898	9.27e-07	peripheral-type benzodiazepine receptor	Signal transduction	-	no IPS match
GRMZM2G131280	3.61597	6.86415	0.9247	1.44e-05	2.89998	10.5817	1.86746	0.000869265	platz transcription factor	Signal transduction	0	IPR006734; PTHR31065 (PANTHER), PTHR31065:SF0 (PANTHER), SignalP-NN(euk) (SIGNALP)
GRMZM2G115352	1.87193	1.96213	0.0678915	1	4.02219	8.32301	1.04912	0.0264385	polyadenylate-binding protein 2	Signal transduction	EC:6.1.1.4	no IPS match
GRMZM2G078946	12.1144	11.8241	-0.0349965	0.644787	25.2716	5.55256	-2.18629	0.00964728	probable lrr receptor-like serine threonine-protein kinase at3g47570-like	Signal transduction	0	G3DSA:3.80.10.10 (GENE3D), PTHR24420 (PANTHER), SignalP-NN(euk) (SIGNALP), tmhmm (TMHMM), SSF52058 (SUPERFAMILY)
GRMZM2G102583	11.5257	15.7244	0.448151	0.175165	5.15828	14.577	1.49873	0.0100215	probable wrky transcription factor 11-like	Signal transduction	-	tmhmm (TMHMM)
GRMZM2G165422	0.575773	0.975148	0.76012	0.0455825	0.63259	1.81599	1.52141	0.00958626	protein kinase domain containing expressed	Signal transduction	EC:2.7.11.0	no IPS match
GRMZM2G414639	0.0307671	0.0233577	-0.397492	1	1.09918	4.96983	2.17677	0.021331	protein kinase domain containing expressed	Signal transduction	EC:2.7.10.0; EC:2.7.11.0	no IPS match
GRMZM2G044180	9.69896	9.06442	-0.0976154	0.677399	6.58153	0.372307	-4.14386	0.010096	protein kinase domain superfamily protein	Signal transduction	EC:2.7.10.0; EC:2.7.11.25	no IPS match
GRMZM2G154942	6.81283	6.00353	-0.182444	NA	11.4241	0.514286	-4.47337	0.0177049	protein kinase superfamily protein	Signal transduction	EC:2.7.11.0; EC:2.7.10.0	IPR000719; IPR002290; IPR008271; IPR011009; IPR013320; IPR017441; IPR020635; G3DSA:1.10.510.10 (GENE3D), G3DSA:3.30.200.20 (GENE3D), PTHR24420 (PANTHER)
GRMZM5G811948	4.16177	2.91567	-0.513368	NA	46.0848	0.303792	-7.24506	0.000282443	protein kinase superfamily protein	Signal transduction	EC:2.7.11.0	no IPS match
GRMZM2G172368	0.0061514	0.063297	3.36315	0.135127	0.0674076	0.887478	3.71873	0.0249659	protein kinase superfamily protein	Signal transduction	EC:2.7.11.0	no IPS match
AC149810.2_FG008	0.69671	1.68195	1.27151	NA	0.174726	1.54067	3.14039	8.5e-06	protein kinase superfamily protein	Signal transduction	EC:2.7.11.0; EC:2.7.10.0	IPR000719; IPR002290; IPR008271; IPR011009; IPR013320; IPR017441; IPR020635; G3DSA:1.10.510.10 (GENE3D), G3DSA:3.30.200.20 (GENE3D), PTHR24420 (PANTHER), PTHR24420:SF230 (PANTHER)
GRMZM2G057365	2.30053	1.21387	-0.922355	0.00279576	3.21997	8.57807	1.41361	0.0119683	protein kinase superfamily protein	Signal transduction	0	no IPS match
GRMZM2G011050	8.62559	10.9294	0.341515	0.119098	6.52839	0.386585	-4.07787	0.0234044	protein kinase superfamily protein	Signal transduction	EC:2.7.11.0	no IPS match
GRMZM2G116616	0.16184	0.158052	-0.0341731	1	4.90905	13.1319	1.41956	0.00680943	protein kinase superfamily protein	Signal transduction	EC:2.7.11.0	no IPS match
GRMZM2G412760	0	0.0856371	9999999	0.406267	0.0461891	0.51693	3.48434	0.0251868	protein kinase superfamily protein	Signal transduction	EC:2.7.10.0; EC:2.7.11.0	IPR000719; IPR002290; IPR008271; IPR011009; IPR020635; G3DSA:1.10.510.10 (GENE3D), G3DSA:3.30.200.20 (GENE3D), PTHR24420 (PANTHER), PTHR24420:SF368 (PANTHER)
GRMZM2G123314	3.38484	3.55343	0.0701265	NA	0.0520277	1.31732	4.66218	2.11e-05	protein kinase xa21	Signal transduction	EC:2.7.11.0; EC:2.7.10.0	IPR000719; IPR001611; IPR002290; IPR003591; IPR008271; IPR011009; IPR013210; IPR013320; IPR017441; IPR020635; G3DSA:1.10.510.10 (GENE3D), G3DSA:3.30.200.20 (GENE3D), G3DSA:3.80.10.10 (GENE3D), PTHR24420 (PANTHER), PTHR24420:SF44 (PANTHER), PF13516 (PFAM), PF13855 (PFAM), SignalP-NN(euk) (SIGNALP), tmhmm (TMHMM), SSF52047 (SUPERFAMILY), SSF52058 (SUPERFAMILY)
GRMZM2G463574	0.509061	0.791502	0.636754	0.0432939	0.813617	3.52878	2.11675	0.000184904	protein kinase xa21	Signal transduction	EC:2.7.11.0	no IPS match
GRMZM2G061602	9.5424	7.19864	-0.406628	0.0204107	6.9397	3.03868	-1.19143	0.0326141	protein spa1-related 3-like	Signal transduction	-	IPR000719; IPR011009; G3DSA:1.10.510.10 (GENE3D), PTHR22847 (PANTHER), PTHR22847:SF14 (PANTHER)
GRMZM2G076387	4.0449	5.02664	0.31349	0.216882	6.77645	18.233	1.42795	0.00468569	rab3 gtpase-activating protein catalytic subunit-like	Signal transduction	-	no IPS match
GRMZM2G384126	0.98421	0.673245	-0.547835	1	13.8518	0.585132	-4.56516	0.0169794	receptor expression-enhancing protein 3	Signal transduction	-	no IPS match
GRMZM2G078882	12.1144	11.8241	-0.0349965	0.644787	25.2716	5.55256	-2.18629	0.00964728	receptor expression-enhancing protein 3	Signal transduction	-	no IPS match
GRMZM2G436703	0.211748	0.222464	0.0712203	1	1.42549	3.92862	1.46256	0.0122256	receptor expression-enhancing protein 3	Signal transduction	-	IPR004345; PTHR12300:SF20 (PANTHER)
GRMZM2G355389	22.3527	21.921	-0.0281389	0.968041	10.1939	0.163877	-5.95895	0.00592521	receptor expression-enhancing protein 3	Signal transduction	-	IPR004345; PTHR12300:SF20 (PANTHER)
AC203966.5_FG003	2.08144	0.95346	-1.12634	0.165592	1.22834	0.296715	-2.04956	0.018595	receptor protein kinase-like protein	Signal transduction	-	IPR005181; PTHR31988 (PANTHER), PTHR31988:SF0 (PANTHER), SignalP-NN(euk) (SIGNALP), SSF52266 (SUPERFAMILY)
GRMZM2G448672	0.0293727	0.30033	3.354	NA	0.171569	2.41337	3.81418	0.000148839	receptor serine threonine kinase pr5k-like	Signal transduction	EC:2.7.11.0; EC:2.7.10.0	IPR000719; IPR002290; IPR008271; IPR011009; IPR013320; IPR017441; IPR020635; G3DSA:1.10.510.10 (GENE3D), G3DSA:3.30.200.20 (GENE3D), PTHR24420 (PANTHER), PTHR24420:SF368 (PANTHER), PF14380 (PFAM), SignalP-NN(euk) (SIGNALP), tmhmm (TMHMM)
AC218939.2_FG004	25.2402	22.8492	-0.143575	NA	28.2021	0.0603983	-8.86708	0.000790325	receptor-like cytosolic serine threonine-protein kinase rbk2-like	Signal transduction	EC:2.7.11.0	IPR001372; PTHR11886:SF9 (PANTHER)
GRMZM2G122420	1.6791	1.66531	-0.011897	0.990495	3.6397	0.627457	-2.53623	0.00905257	regulator of nonsense transcripts 1 homolog	Signal transduction	-	PTHR10887 (PANTHER), PTHR10887:SF26 (PANTHER), PF13087 (PFAM), SSF52540 (SUPERFAMILY)
GRMZM2G028234	1.49599	2.19256	0.551513	0.229069	1.78237	5.91364	1.73025	0.0232435	ring-h2 finger protein atl2k	Signal transduction	-	SignalP-NN(euk) (SIGNALP)
GRMZM2G053588	6.37082	4.80543	-0.406816	0.145377	9.99277	4.18301	-1.25634	0.0294009	rna polymerase ii transcription mediator	Signal transduction	-	no IPS match
GRMZM2G435001	0	0.0430998	9999999	0.999397	0	0.835808	9999999	0.0418533	sequence-specific dna binding transcription factor	Signal transduction	0	no IPS match
GRMZM2G076943	0	0	0	NA	1.22953	5.02824	2.03194	0.00224979	serine threonine kinase protein	Signal transduction	EC:2.7.11.0	IPR000719; IPR002902; IPR008271; IPR011009; IPR013320; IPR017441; G3DSA:1.10.510.10 (GENE3D), G3DSA:3.30.200.20 (GENE3D), PTHR24420 (PANTHER), PTHR24420:SF314 (PANTHER)
GRMZM2G563077	19.6112	14.0315	-0.483015	0.0310578	11.5079	0.0808889	-7.15246	0.00268954	serine threonine protein kinase nek2	Signal transduction	0	no IPS match
GRMZM2G066867	124.767	85.0038	-0.553642	2.8e-05	107.607	49.9776	-1.10642	0.0190569	serine threonine-protein kinase	Signal transduction	EC:2.7.11.0	IPR000719; IPR002290; IPR008271; IPR011009; G3DSA:1.10.510.10 (GENE3D), PTHR24343 (PANTHER), PTHR24343:SF55 (PANTHER)
GRMZM2G320230	0	0	0	NA	1.45906	5.04786	1.79063	0.00143055	serine threonine-protein kinase ht1-like	Signal transduction	EC:2.7.10.2; EC:2.7.11.0	no IPS match
GRMZM2G025459	1.21708	4.9133	2.01327	0.0519176	1.16687	17.2259	3.88386	1.75e-06	snf1-related protein kinase regulatory subunit beta-1	Signal transduction	-	no IPS match
GRMZM2G114048	1.43602	1.87144	0.382069	0.0865127	1.47316	7.6318	2.37311	1.58e-06	snf1-related protein kinase regulatory subunit gamma-1-like	Signal transduction	-	no IPS match
GRMZM2G454306	2.03243	1.98579	-0.0334986	NA	2.63887	0.866452	-1.60673	0.0194864	strubbelig-receptor family 8 protein	Signal transduction	-	SignalP-NN(euk) (SIGNALP)
GRMZM2G354867	0.850847	0.64872	-0.391303	0.34533	1.1966	3.59866	1.58852	0.0188737	argonaute family protein	Signal transduction	-	IPR003100; IPR014811; G3DSA:2.170.260.10 (GENE3D), PTHR22891 (PANTHER), PTHR22891:SF0 (PANTHER)
GRMZM2G131961	3.0739	2.51102	-0.291795	1	4.74939	18.8765	1.99078	0.000269312	bzip transcription factor superfamily protein	Signal transduction	-	IPR004827; IPR025422; G3DSA:1.20.5.170 (GENE3D), PTHR22952 (PANTHER), PTHR22952:SF75 (PANTHER)
GRMZM2G006404	0.204109	0.496294	1.28186	0.282005	2.20802	5.38731	1.28682	0.032969	calcium-dependent protein kinase family protein	Signal transduction	EC:2.7.10.0; EC:2.7.11.17	SignalP-NN(euk) (SIGNALP)
GRMZM5G839017	0.0113556	0.00786523	-0.529841	1	6.24723	22.4125	1.84301	0.00484767	calcium-dependent protein kinase family protein	Signal transduction	EC:2.7.11.17	PS51257 (PROFILE), SignalP-NN(euk) (SIGNALP), tmhmm (TMHMM)
GRMZM2G425189	0	0	0	NA	0.563289	2.09706	1.89642	0.0234044	cyclin-dependent protein kinase family protein	Signal transduction	EC:2.7.11.0	IPR000719; IPR002290; IPR011009; G3DSA:1.10.510.10 (GENE3D), PTHR24056 (PANTHER)
GRMZM2G087625	0.0439887	0.126972	1.52931	0.0944004	0.0934277	1.14598	3.61659	1.14e-05	duf26-domain receptor-like protein kinase family protein	Signal transduction	EC:2.7.11.0	PS51257 (PROFILE), SignalP-NN(euk) (SIGNALP)
GRMZM2G075438	0.648067	1.82419	1.49304	0.138244	0.59893	2.81502	2.23269	0.000600684	duf26-domain receptor-like protein kinase family protein	Signal transduction	EC:2.7.11.0	no IPS match
GRMZM2G071206	3.31609	2.82959	-0.228892	0.668969	2.20471	0.0883717	-4.64086	0.00838131	duf26-domain receptor-like protein kinase family protein	Signal transduction	-	IPR008333; IPR017938; G3DSA:2.40.30.10 (GENE3D), PTHR21290 (PANTHER), PTHR21290:SF13 (PANTHER)
GRMZM2G042893	0.0158234	0.0156813	-0.0130147	1	0.591757	2.632	2.15308	0.000625408	hlh dna-binding domain superfamily protein	Signal transduction	-	PTHR11514 (PANTHER), PTHR11514:SF13 (PANTHER)
GRMZM2G380363	0	0	0	NA	14.3481	0	-9999999	0.00758136	protein kinase superfamily protein	Signal transduction	-	PTHR19959 (PANTHER)
GRMZM2G009776	1.67813	1.5461	-0.118217	0.143221	0.828874	0.100343	-3.04621	0.0283345	protein kinase superfamily protein	Signal transduction	EC:2.7.11.0	no IPS match
GRMZM2G432796	8.11984	7.07082	-0.199574	0.185614	12.7107	28.7337	1.1767	0.00607893	protein kinase superfamily protein	Signal transduction	EC:2.7.11.0; EC:2.7.10.0	IPR000719; IPR002290; IPR008271; IPR011009; IPR017441; IPR020635; G3DSA:1.10.510.10 (GENE3D), G3DSA:3.30.200.20 (GENE3D), PTHR24056 (PANTHER), PTHR24056:SF39 (PANTHER)
GRMZM2G062724	11.9123	22.5489	0.920605	1.52e-07	10.1975	28.7111	1.49339	0.0014586	ring zinc finger domain superfamily protein	Signal transduction	-	no IPS match
GRMZM2G134244	0.399195	0.452013	0.179269	0.605014	0.399403	1.14832	1.52361	0.0446803	ring zinc finger domain superfamily protein	Signal transduction	-	no IPS match
GRMZM5G822449	27.1362	17.1441	-0.662501	1.48e-06	22.4519	10.204	-1.1377	0.00750875	rna-binding zinc finger family protein	Signal transduction	-	no IPS match
GRMZM2G122590	0	0	0	NA	0.08625	1.99085	4.52872	1.44e-07	s-locus receptor-like protein kinase family protein	Signal transduction	EC:2.7.11.0; EC:2.7.10.0	IPR000719; IPR000858; IPR001480; IPR002290; IPR003609; IPR008271; IPR011009; IPR013227; IPR013320; IPR017441; IPR020635; IPR024171; G3DSA:1.10.510.10 (GENE3D), G3DSA:3.30.200.20 (GENE3D), PTHR24420 (PANTHER), PTHR24420:SF410 (PANTHER), SignalP-NN(euk) (SIGNALP), tmhmm (TMHMM)
GRMZM2G155760	0.345181	0.811558	1.23334	0.19297	1.25834	0	-9999999	0.0447443	s-locus receptor-like protein kinase family protein	Signal transduction	0	no IPS match
GRMZM2G037819	0	0	0	NA	1.20692	5.54708	2.20039	0.0228762	tify domain cct motif transcription factor family protein	Signal transduction	-	no IPS match
AC196795.4_FG009	0	0	0	1	1.20692	5.54708	2.20039	0.0228762	tify domain cct motif transcription factor family protein	Signal transduction	0	no IPS match
GRMZM2G151407	1.16143	1.4235	0.293533	0.587423	1.4164	3.4302	1.27607	0.00618546	wrky dna-binding domain superfamily protein	Signal transduction	-	no IPS match
GRMZM2G013391	3.34185	2.20106	-0.602445	0.0117532	3.17902	7.72216	1.28042	0.0277216	wrky dna-binding domain superfamily protein	Signal transduction	-	no IPS match
GRMZM2G076657	0.803835	1.56447	0.960702	0.000112838	1.05462	3.8407	1.86464	0.0177049	wrky dna-binding domain superfamily protein	Signal transduction	-	IPR003657; PTHR31221 (PANTHER), PTHR31221:SF0 (PANTHER)
GRMZM2G004334	0.833556	0.644649	-0.370764	0.783163	0.397041	0.127718	-1.63632	0.00395894	tpa_exp: homeodomain leucine zipper family iv protein	Signal transduction	-	IPR001356; IPR002913; IPR009057; IPR017970; PTHR24325 (PANTHER), PTHR24325:SF0 (PANTHER), SSF55961 (SUPERFAMILY)
GRMZM2G109252	16.3704	17.2378	0.0744827	1	14.9001	5.64141	-1.4012	0.0256452	tpa_exp: homeodomain leucine zipper family iv protein	Signal transduction	-	no IPS match
GRMZM2G428040	1.28577	1.00412	-0.356701	1	1.04776	9.64344	3.20224	0.00262736	transcription activator-related protein	Signal transduction	0	no IPS match
GRMZM2G160211	16.9112	20.4849	0.276587	0.223529	12.095	0	-9999999	0.000768591	transcription factor	Signal transduction	0	SignalP-NN(euk) (SIGNALP), tmhmm (TMHMM)
GRMZM2G463133	0	0.00893957	9999999	1	0.0478777	0.536494	3.48614	0.0209796	transcription factor bhlh041-like	Signal transduction	-	SignalP-NN(euk) (SIGNALP)
GRMZM2G313058	0.283164	0.419199	0.565996	0.632565	0.533036	2.14652	2.0097	0.00362608	transcription factor bhlh123-like	Signal transduction	-	no IPS match
GRMZM2G150729	0.277618	0.547942	0.980924	0.0272833	0.458973	1.65707	1.85216	0.00232507	transcription factor bhlh123-like	Signal transduction	0	no IPS match
AC193786.3_FG005	0.231128	0.0584899	-1.98244	0.533734	0.253723	1.96592	2.95388	0.0113657	transcription factor org2-like	Signal transduction	-	IPR011598; IPR015660; PTHR13935:SF2 (PANTHER)
GRMZM2G377613	0.832114	1.19971	0.527838	0.265248	0.384784	4.47434	3.53955	0.0169651	transcription factor tga5	Signal transduction	-	SignalP-NN(euk) (SIGNALP)
GRMZM2G429128	6.84546	7.30147	0.0930396	0.0744106	6.81122	2.64195	-1.36631	0.0228975	transcription regulator	Signal transduction	-	PTHR31766 (PANTHER), PTHR31766:SF0 (PANTHER), SignalP-NN(euk) (SIGNALP)
GRMZM2G338871	1.69479	1.83411	0.113972	1	2.27245	0.0789746	-4.84672	0.04603	transcriptional co-repressor -like	Signal transduction	-	no IPS match
GRMZM2G063216	3.73078	6.79047	0.864032	0.00640706	1.94	12.1969	2.65238	0.00050376	wrky dna binding domain containing expressed	Signal transduction	-	IPR003657; PTHR32096 (PANTHER), PTHR32096:SF4 (PANTHER)
GRMZM2G475984	0	0.150252	9999999	0.208945	0.137907	3.92473	4.83082	4.77e-08	wrky transcription factor	Signal transduction	-	IPR003657; PTHR31221 (PANTHER)
GRMZM2G381378	0.0136466	0.159815	3.54979	0.159344	0.0647336	1.28946	4.31611	0.00333401	wrky transcription factor	Signal transduction	0	no IPS match
GRMZM2G083894	7.27118	8.9435	0.29865	0.509301	6.28724	19.8506	1.65868	0.00239148	zinc finger a20 and an1 domain-containing stress-associated protein 5-like	Signal transduction	-	IPR000058; IPR002653; PTHR10634 (PANTHER), PTHR10634:SF5 (PANTHER), SSF118310 (SUPERFAMILY), SSF57716 (SUPERFAMILY)
GRMZM2G117007	1.11867	1.598	0.514479	0.310603	0.95514	7.25172	2.92454	0.015617	zinc finger ccch domain-containing protein 29-like	Signal transduction	-	PTHR14493 (PANTHER), PTHR14493:SF3 (PANTHER)
GRMZM2G303431	19.4499	29.885	0.619658	0.000599579	21.177	44.0793	1.0576	0.039802	zinc finger expressed	Signal transduction	-	IPR011016; IPR013083; IPR022143; PTHR23012 (PANTHER), tmhmm (TMHMM), SSF57850 (SUPERFAMILY)
GRMZM2G422340	0	0.0359553	9999999	0.00871108	0.08625	1.99085	4.52872	1.44e-07	s-locus receptor-like protein kinase family protein	Signal transduction	EC:2.7.11.0; EC:2.7.10.0	IPR000719; IPR000858; IPR001480; IPR002290; IPR003609; IPR008271; IPR011009; IPR013227; IPR013320; IPR017441; IPR020635; IPR024171; G3DSA:1.10.510.10 (GENE3D), G3DSA:3.30.200.20 (GENE3D), PTHR24420 (PANTHER), PTHR24420:SF410 (PANTHER), SignalP-NN(euk) (SIGNALP), tmhmm (TMHMM)
GRMZM2G003551	0	0.0982437	9999999	0.0187499	0	1.00516	9999999	0.0133894	wrky transcription factor 41	Signal transduction	-	IPR003657; PTHR32096 (PANTHER), PTHR32096:SF4 (PANTHER)
GRMZM2G109380	7.9975	7.98658	-0.00197148	NA	2.48312	0	-9999999	0.0146266	14-3-3 protein	Transport	-	SignalP-NN(euk) (SIGNALP)
GRMZM2G386590	0.476878	0.875699	0.876817	0.0496589	1.95864	9.21164	2.2336	0.000611561	14-3-3-like protein a	Transport	-	IPR000308; IPR001841; IPR013083; IPR023409; IPR023410; PTHR18860:SF0 (PANTHER), SignalP-NN(euk) (SIGNALP), tmhmm (TMHMM), SSF57850 (SUPERFAMILY)
GRMZM2G379445	1.51413	1.62987	0.106266	0.478039	1.65642	0.0533693	-4.95591	0.00461348	abc transporter a family member 7-like	Transport	EC:3.6.1.3	IPR026082; G3DSA:3.40.50.300 (GENE3D), PTHR19229:SF7 (PANTHER), PF13304 (PFAM), SignalP-NN(euk) (SIGNALP), SSF52540 (SUPERFAMILY)
AC234203.1_FG004	6.97345	10.0778	0.53123	0.00051325	6.82073	14.4199	1.08007	0.0419248	abc transporter c family member 10-like isoform 1	Transport	EC:1.3.1.74	IPR001140; IPR003439; IPR003593; IPR011527; IPR017871; IPR017940; G3DSA:1.20.1560.10 (GENE3D), G3DSA:3.40.50.300 (GENE3D), PTHR24223 (PANTHER), PTHR24223:SF107 (PANTHER), tmhmm (TMHMM), SSF52540 (SUPERFAMILY)
GRMZM2G177314	2.37078	1.53751	-0.624769	0.000163576	1.22837	0.239404	-2.35923	1.85e-05	abc transporter g family member 11-like	Transport	EC:3.6.3.28	IPR003439; IPR003593; IPR013525; IPR017871; G3DSA:3.40.50.300 (GENE3D), PTHR19241 (PANTHER), PTHR19241:SF20 (PANTHER), tmhmm (TMHMM), SSF52540 (SUPERFAMILY)
GRMZM2G455476	0.292827	0.418889	0.51652	0.450394	0.560854	4.05392	2.85362	1.44e-08	abc transporter g family member 24-like	Transport	-	tmhmm (TMHMM)
GRMZM2G377539	6.80095	5.82491	-0.2235	0.764895	5.4497	1.04659	-2.38048	5.35e-09	abc1 protein	Transport	-	no IPS match
GRMZM5G830545	1.19279	1.03412	-0.205937	0.908409	2.11603	5.00034	1.24067	0.0266736	amino acid permease	Transport	-	no IPS match
GRMZM2G070563	0.174589	0.153576	-0.185013	0.995668	0.461464	3.90598	3.0814	0.0433624	auxin efflux carrier family protein	Transport	-	PTHR31651 (PANTHER)
GRMZM2G118534	1.63585	2.5607	0.646496	0.198168	1.95262	0.114352	-4.09386	0.000323229	cation cation antiporter	Transport	0	no IPS match
GRMZM5G830323	1.30767	1.10705	-0.240279	1	7.16239	0.21617	-5.0502	0.00555153	chloride channel protein clc-f	Transport	-	PTHR11689 (PANTHER), PTHR11689:SF50 (PANTHER)
GRMZM2G086117	0	0	0	NA	1.46631	7.31163	2.318	0.030685	f1f0-atpase inhibitor protein	Transport	-	no IPS match
GRMZM2G059836	12.1082	12.3752	0.0314771	1	9.26594	2.62873	-1.81757	0.037812	farnesylated protein 2	Transport	-	no IPS match
GRMZM2G039017	0.000142201	1.01e-05	-3.80854	NA	2.7234	9.07712	1.73683	0.0347501	galactosylgalactosylxylosylprotein 3-beta-glucuronosyltransferase 1	Transport	EC:2.4.1.135	no IPS match
GRMZM2G139574	4.8373	7.36789	0.607048	0.000413124	4.04067	9.80658	1.27916	0.0489408	hga1-like protein	Transport	-	IPR007657; PTHR20961 (PANTHER), PTHR20961:SF0 (PANTHER), tmhmm (TMHMM)
GRMZM2G026391	4.11949	8.07934	0.971771	1.92e-11	2.32923	8.27438	1.8288	0.00304267	iron-phytosiderophore transporter protein yellow stripe 1	Transport	-	IPR004813; PTHR31645 (PANTHER), PTHR31645:SF0 (PANTHER), tmhmm (TMHMM)
GRMZM2G042171	17.6772	18.2327	0.044633	0.667016	16.4874	40.1873	1.28538	0.00622818	low affinity sulfate transporter 3-like	Transport	-	IPR001902; IPR002645; IPR011547; IPR018045; PTHR11814 (PANTHER), PTHR11814:SF46 (PANTHER), PF13792 (PFAM), tmhmm (TMHMM)
GRMZM2G037831	0.0585461	0.0522979	-0.162821	1	1.85955	4.28377	1.20393	0.00554521	magnesium proton exchanger	Transport	-	no IPS match
GRMZM2G129268	4.51544	7.87414	0.802257	3.39e-06	10.4896	23.2923	1.15089	0.0309196	magnesium transporter nipa2-like	Transport	-	IPR008521; SignalP-NN(euk) (SIGNALP), tmhmm (TMHMM), SSF103481 (SUPERFAMILY)
GRMZM2G461791	3.81355	5.62429	0.560536	0.0442112	6.96259	15.7301	1.17583	0.0236143	magnesium transporter nipa2-like	Transport	-	IPR008521; tmhmm (TMHMM), SSF103481 (SUPERFAMILY)
GRMZM2G311401	8.47965	9.48508	0.161655	0.733518	10.2694	1.45267	-2.82157	3.21e-06	major facilitator superfamily antiporter	Transport	-	SignalP-NN(euk) (SIGNALP), tmhmm (TMHMM)
GRMZM2G101928	13.7125	12.6916	-0.111618	1	14.1612	0.0378168	-8.5487	0.00111388	major facilitator superfamily antiporter	Transport	-	no IPS match
GRMZM2G021514	13.492	14.7693	0.130504	1	7.60425	0.44373	-4.09905	0.0134314	major facilitator superfamily protein	Transport	-	IPR008509; PTHR24003 (PANTHER), PTHR24003:SF368 (PANTHER), SignalP-NN(euk) (SIGNALP), tmhmm (TMHMM)
GRMZM2G064563	20.3327	18.23	-0.157486	0.721198	26.8477	12.6411	-1.08668	0.0366156	major facilitator superfamily protein	Transport	-	IPR008509; IPR016196; G3DSA:1.20.1250.20 (GENE3D), PTHR24003 (PANTHER), PTHR24003:SF368 (PANTHER)
GRMZM2G079127	28.7411	42.7115	0.571512	0.00446958	33.1722	71.0623	1.09911	0.0284147	mate efflux family expressed	Transport	-	no IPS match
GRMZM2G170128	14.3403	17.5171	0.288681	0.0968569	11.3255	34.4218	1.60375	0.00335729	mate efflux family protein	Transport	-	IPR002528; PTHR11206 (PANTHER), PTHR11206:SF21 (PANTHER)
GRMZM2G118497	35.4484	23.14	-0.615331	1.2e-06	35.59	16.3854	-1.11906	0.0238873	metal tolerance protein 4-like	Transport	-	IPR002524; G3DSA:3.30.70.1350 (GENE3D), SignalP-NN(euk) (SIGNALP)
GRMZM2G056283	3.88968	3.43746	-0.17831	0.671692	3.3505	0.233222	-3.8446	0.00136451	metal tolerance protein 5-like	Transport	-	tmhmm (TMHMM)
GRMZM5G870170	1.54404	2.24914	0.542658	0.323139	1.90879	7.6338	1.99975	0.0121283	multi drugs and toxic compounds exclusion protein	Transport	-	IPR002528; PTHR11206 (PANTHER), PTHR11206:SF47 (PANTHER), tmhmm (TMHMM)
GRMZM2G086496	3.90171	4.78088	0.293168	0.54017	1.91561	6.55344	1.77445	0.0173593	nitrate transporter	Transport	-	no IPS match
GRMZM2G019974	0.0226304	0.399891	4.14327	0.0673371	0.0637488	0.825553	3.69489	0.0184489	organic cation transporter	Transport	-	no IPS match
GRMZM2G366146	0.48292	2.56293	2.40794	NA	0.555301	6.03817	3.44277	6.47e-15	pdr-like abc transporter	Transport	EC:3.6.3.28	no IPS match
GRMZM2G100022	0.0203228	0	-9999999	1	6.5416	17.0323	1.38056	0.0259636	pdr-like abc transporter	Transport	-	no IPS match
GRMZM2G076313	0.62678	0.689531	0.137655	0.995668	0.361827	13.6535	5.23783	8.01e-18	peptide transporter ptr2-like	Transport	-	IPR000109; IPR016196; G3DSA:1.20.1250.20 (GENE3D), PTHR11654:SF37 (PANTHER), SignalP-NN(euk) (SIGNALP), tmhmm (TMHMM)
GRMZM2G142315	22.6872	32.6807	0.52656	0.191831	16.8609	52.9968	1.65222	0.00931158	phosphatidylinositol transfer protein csr1	Transport	0	no IPS match
GRMZM2G138589	3.12321	2.44901	-0.350829	0.715301	5.59085	1.05272	-2.40895	0.00235752	polyol transporter protein 4	Transport	0	no IPS match
GRMZM5G838773	0	0	0	NA	0.138949	0.583792	2.0709	0.00804416	potassium channel kat1	Transport	EC:2.3.1.16	IPR000595; IPR003938; IPR005821; IPR014710; IPR018490; G3DSA:1.10.287.70 (GENE3D), PTHR10217 (PANTHER), tmhmm (TMHMM), SSF81324 (SUPERFAMILY)
GRMZM2G703348	2.05252	2.35478	0.198196	0.671392	1.2238	0	-9999999	0.00400435	potassium channel2	Transport	0	no IPS match
GRMZM2G166738	5.54721	6.79572	0.292865	0.230589	6.82605	16.0801	1.23615	0.00960714	potassium transporter	Transport	-	IPR003855; PTHR30540 (PANTHER), PTHR30540:SF0 (PANTHER)
GRMZM2G142919	0.394283	0.730736	0.890118	0.36131	3.16217	20.4061	2.69001	2.34e-07	probable anion transporter chloroplastic-like	Transport	-	IPR011701; IPR016196; IPR020846; G3DSA:1.20.1250.20 (GENE3D), PTHR11662 (PANTHER), PTHR11662:SF23 (PANTHER)
GRMZM2G581068	11.5253	7.98593	-0.529271	0.0258771	6.46389	0.0718084	-6.49211	0.0129942	probable metal-nicotianamine transporter ysl9-like	Transport	-	no IPS match
GRMZM2G083176	2.27834	4.22498	0.890959	8.53e-06	1.65503	6.27769	1.92338	6.22e-05	probable peptide nitrate transporter at5g13400-like	Transport	-	no IPS match
GRMZM2G364870	0.00973953	0	-9999999	1	0.776324	23.327	4.9092	0.0205395	protein transport factor	Transport	-	SignalP-NN(euk) (SIGNALP), tmhmm (TMHMM)
GRMZM5G801625	0.0109797	0.0390046	1.82881	1	2.63473	9.0045	1.77299	0.0220939	protein transport protein sec61 beta subunit	Transport	-	no IPS match
GRMZM2G334556	1.96436	1.1458	-0.777708	1	4.64094	0.168407	-4.78439	0.018682	protein transporter	Transport	-	no IPS match
GRMZM2G032001	2.4033	1.89068	-0.34611	1	11.7371	0.642847	-4.19045	0.00920705	protein transporter	Transport	-	IPR012340; PTHR10492 (PANTHER), PTHR10492:SF8 (PANTHER)
GRMZM2G023436	4.88474	7.2103	0.561777	0.00184292	6.23909	20.6527	1.72692	4.11e-05	ras-related protein raba1f-like	Transport	-	IPR001806; IPR003579; IPR005225; G3DSA:3.40.50.300 (GENE3D), PTHR24073 (PANTHER), PTHR24073:SF87 (PANTHER), PS51419 (PROFILE), SSF52540 (SUPERFAMILY)
AC166636.1_FG008	6.76648	11.3411	0.745081	2.49e-06	9.54165	22.4949	1.23729	0.0200031	ras-related protein rabh1e-like	Transport	-	IPR001806; IPR003579; IPR005225; IPR020849; G3DSA:3.40.50.300 (GENE3D), PTHR24073 (PANTHER), PTHR24073:SF188 (PANTHER), PS51419 (PROFILE), SSF52540 (SUPERFAMILY)
GRMZM2G000816	5.26681	3.40596	-0.628868	0.00465954	7.27634	2.96797	-1.29374	0.00213822	solute carrier family member f1	Transport	0	no IPS match
GRMZM2G018018	0	0	0	1	0.372271	11.2578	4.91843	1.82e-16	spx (syg1 pho81 xpr1) domain-containing	Transport	-	no IPS match
GRMZM2G166976	0.989245	0.731575	-0.435323	0.444552	2.0238	7.09095	1.80891	0.00209355	spx (syg1 pho81 xpr1) domain-containing	Transport	-	IPR004331; IPR011701; IPR016196; G3DSA:1.20.1250.20 (GENE3D), PTHR24003 (PANTHER), PTHR24003:SF84 (PANTHER), tmhmm (TMHMM)
GRMZM2G074540	0.060266	0.0823818	0.450982	0.947688	0.102482	1.01232	3.30423	0.00200407	s-type anion channel slah3-like	Transport	-	IPR004695; PTHR31269 (PANTHER), PTHR31269:SF0 (PANTHER), tmhmm (TMHMM)
GRMZM2G109201	1.91816	1.86664	-0.0392723	1	2.10335	0.875517	-1.26448	0.0382947	sugar transporter erd6-like 16-like	Transport	-	no IPS match
GRMZM2G357636	0	0	0	1	0.0849338	0.183476	1.11118	0.035459	syntaxin-related protein	Transport	-	IPR000727; IPR006011; IPR010989; G3DSA:1.20.5.110 (GENE3D), G3DSA:1.20.58.70 (GENE3D), PTHR19957 (PANTHER), PTHR19957:SF26 (PANTHER), tmhmm (TMHMM)
GRMZM2G072034	0.730008	1.91368	1.39037	0.304718	1.27874	4.89337	1.93611	0.0113869	temperature-induced lipocalin	Transport	-	IPR000566; IPR011038; IPR012674; IPR022271; IPR022272; PTHR10612 (PANTHER), PTHR10612:SF7 (PANTHER)
GRMZM2G426023	0.0959537	0.0864573	-0.15035	1	4.55419	0.0609056	-6.22448	0.00991201	tetracycline transporter protein	Transport	-	PTHR13789 (PANTHER), PTHR13789:SF1 (PANTHER)
GRMZM2G143190	0.00934011	0.0583609	2.64349	NA	0.92408	0.0287831	-5.00472	0.0418893	tetracycline transporter protein	Transport	-	PS51257 (PROFILE), SignalP-NN(euk) (SIGNALP), tmhmm (TMHMM)
GRMZM5G822137	8.85323	10.3189	0.221019	0.556908	17.0676	42.7379	1.32425	0.000954851	heavy metal transport detoxification superfamily protein	Transport	-	IPR006121; G3DSA:3.30.70.100 (GENE3D), PTHR22814 (PANTHER), PTHR22814:SF16 (PANTHER)
GRMZM2G115105	3.05702	4.29325	0.489943	0.282817	1.89296	4.63282	1.29124	0.0301246	mate efflux family protein	Transport	-	IPR002528; PTHR11206 (PANTHER), PTHR11206:SF21 (PANTHER), tmhmm (TMHMM)
GRMZM2G086340	9.15293	9.82681	0.10249	0.00820168	1.93463	0.0535096	-5.17611	6.77e-07	mate efflux family protein	Transport	-	IPR002528; PTHR11206 (PANTHER), PTHR11206:SF21 (PANTHER), SignalP-NN(euk) (SIGNALP), tmhmm (TMHMM)
GRMZM2G387360	4.70353	3.24589	-0.535129	0.369545	3.57094	13.144	1.88002	0.00792633	type 2 non specific lipid transfer protein precursor	Transport	-	no IPS match
GRMZM2G025528	2.85226	3.70894	0.378901	0.60665	3.82985	12.4033	1.69536	0.00012376	ureide permease expressed	Transport	-	no IPS match
GRMZM2G125889	19.927	19.4039	-0.0383836	1	12.4797	0.120717	-6.69181	0.00336415	vacuolar amino acid transporter 1-like	Transport	-	G3DSA:3.30.200.20 (GENE3D), PTHR24343 (PANTHER), PTHR24343:SF66 (PANTHER)
GRMZM2G363503	0.0135623	0.00160186	-3.08179	1	1.19993	0.196654	-2.60921	0.021141	vacuolar h+-translocating inorganic pyrophosphatase	Transport	EC:3.6.1.1	IPR004131; PTHR31998 (PANTHER), PTHR31998:SF0 (PANTHER), tmhmm (TMHMM)
GRMZM2G126904	2.71016	3.99986	0.56157	0.441491	3.44727	0.038192	-6.49604	0.0445096	vacuolar targeting receptor	Transport	-	SignalP-NN(euk) (SIGNALP), tmhmm (TMHMM)
GRMZM2G163998	19.6303	16.9391	-0.21272	0.735344	19.373	48.6205	1.32752	0.00453746	vamp protein sec22	Transport	-	no IPS match
GRMZM2G005641	6.06504	5.78886	-0.0672388	0.969675	5.88159	1.1891	-2.30633	0.0191227	vesicle-associated membrane protein 724	Transport	-	IPR010908; IPR011012; G3DSA:1.10.3840.10 (GENE3D), PTHR21136 (PANTHER), PTHR21136:SF8 (PANTHER)
GRMZM2G034551	2.10223	2.43863	0.214151	0.744447	1.9601	5.47094	1.48086	0.0259636	zinc transporter chloroplastic-like	Transport	-	IPR003689; IPR004698; PTHR11040 (PANTHER), PTHR11040:SF1 (PANTHER), tmhmm (TMHMM)
GRMZM2G082068	0.463864	0.691174	0.575347	1	2.28611	10.3635	2.18055	0.00130369	-	Unknown function	EC:2.7.11.17	IPR002048; IPR011992; IPR018247; PTHR24349 (PANTHER), SSF47473 (SUPERFAMILY)
GRMZM2G475148	0.0603626	0.0293145	-1.04204	0.999397	0.500898	11.7083	4.54687	0.0214025	0	Unknown function	0	no IPS match
GRMZM2G098677	1.30555	2.44042	0.902467	0.000105337	1.53295	0	-9999999	0.00553674	0	Unknown function	-	IPR000767 (PRINTS); IPR002182 (PFAM); IPR027417 (SUPERFAMILY); G3DSA:3.40.50.300 (GENE3D), G3DSA:3.80.10.10 (GENE3D), PTHR23155 (PANTHER), PTHR23155:SF152 (PANTHER), SSF52058 (SUPERFAMILY)
GRMZM2G155285	0	0	-0.655834	NA	20.1158	83.7707	2.05812	1.54e-06	91a partial	Unknown function	0	SignalP-NN(euk) (SIGNALP)
GRMZM2G148783	6.36314	6.15689	-0.0475376	1	5.91142	14.8476	1.32865	0.0293799	ac009360_9this gene is cut partial	Unknown function	0	SignalP-NN(euk) (SIGNALP)
GRMZM2G342807	3.36847	5.60222	0.733904	3.54e-06	1.92726	7.35031	1.93125	0.000435038	AC105730_3Hypothetical protein	Unknown function	0	IPR006927; PTHR31860 (PANTHER)
GRMZM2G455687	18.3833	17.4847	-0.0723079	0.477383	16.5901	6.82914	-1.28055	0.0106259	adaptor protein kanadaptin	Unknown function	-	PTHR23308 (PANTHER), PTHR23308:SF2 (PANTHER)
AC204706.2_FG001	18.3833	17.4847	-0.0723079	0.477383	16.5901	6.82914	-1.28055	0.0106259	adaptor protein kanadaptin	Unknown function	-	PTHR23308 (PANTHER), PTHR23308:SF2 (PANTHER)
GRMZM2G166147	4.6283	4.05607	-0.190401	0.878338	4.85929	0.968909	-2.32631	0.0105018	ado1_orysj ame: full=adagio-like protein 1	Unknown function	-	IPR011043; IPR015915; PTHR23244 (PANTHER), PTHR23244:SF9 (PANTHER), PF13418 (PFAM)
GRMZM2G101497	14.0052	6.7832	-1.04592	0.0551108	18.1703	2.32795	-2.96445	3.86e-06	ae1 protein	Unknown function	EC:3.2.1.0; EC:2.4.1.18	SignalP-NN(euk) (SIGNALP), tmhmm (TMHMM)
GRMZM2G040020	14.0052	6.7832	-1.04592	0.0551108	18.1703	2.32795	-2.96445	3.86e-06	ae1 protein	Unknown function	EC:3.2.1.0	SignalP-NN(euk) (SIGNALP), tmhmm (TMHMM)
GRMZM2G039942	1.77108	1.05875	-0.742277	0.553647	18.1703	2.32795	-2.96445	3.86e-06	ae1 protein	Unknown function	EC:3.2.1.0	SignalP-NN(euk) (SIGNALP), tmhmm (TMHMM)
GRMZM2G308351	0	0.139093	9999999	0.0524608	0	0.755967	9999999	0.0129404	alcohol partial	Unknown function	-	IPR002198; IPR002347; IPR016040; PTHR24322 (PANTHER), SSF51735 (SUPERFAMILY)
GRMZM2G121333	4.82848	3.06061	-0.657749	0.00371425	3.56131	1.26465	-1.49367	0.0446288	alpha beta fold family protein	Unknown function	-	IPR000073; G3DSA:3.40.50.1820 (GENE3D), PTHR10992 (PANTHER), PTHR10992:SF217 (PANTHER), PF12697 (PFAM), tmhmm (TMHMM), SSF53474 (SUPERFAMILY)
AC194341.4_FG008	11.8614	13.9266	0.231576	0.800924	10.9189	42.5124	1.96105	0.0122134	alpha- partial	Unknown function	-	IPR001931; PTHR23056 (PANTHER), PTHR23056:SF3 (PANTHER)
GRMZM2G389299	0.0519748	0.0559775	0.107036	0.253347	0.236505	2.3612	3.31958	0.0144628	alpha- partial	Unknown function	-	IPR004853; IPR009580; PTHR23253 (PANTHER), PTHR23253:SF2 (PANTHER), tmhmm (TMHMM)
GRMZM2G407869	0.00036477	0	-9999999	1	0.955764	4.87439	2.35049	0.0357843	alpha- partial	Unknown function	-	no IPS match
GRMZM2G062310	1.19769	1.09184	-0.133489	0.574872	0.869817	0	-9999999	0.0489408	at1g05070 t7a14_6	Unknown function	EC:3.4.23.0	SignalP-NN(euk) (SIGNALP), tmhmm (TMHMM)
GRMZM2G084729	7.05224	7.80721	0.146727	0.519703	4.94089	0.1183	-5.38425	0.00347271	at3g24740 k7p8_3	Unknown function	0	no IPS match
GRMZM2G012585	1.03732	1.59356	0.619395	1	5.40152	0.190923	-4.8223	0.0198938	at4g00750 f15p23_1	Unknown function	EC:2.1.1.0	no IPS match
GRMZM2G016088	3.55433	3.39219	-0.0673578	1	2.43777	5.87653	1.2694	0.0254919	at4g31110 f6e21_30	Unknown function	-	IPR018971
GRMZM2G080802	0	0	0	NA	1.06264	3.08834	1.53918	0.0106259	ataxin-2 c-terminal region family expressed	Unknown function	-	no IPS match
GRMZM2G145133	8.96835	17.7904	0.988182	0.000121227	13.0299	31.1014	1.25516	0.00348837	binding protein	Unknown function	-	SSF48452 (SUPERFAMILY)
GRMZM2G164669	15.8171	13.3445	-0.245238	0.216747	17.9914	8.59575	-1.06561	0.0305671	btb poz domain-containing protein at2g04740-like	Unknown function	-	IPR000210; IPR011333; IPR013069; PTHR24413 (PANTHER)
GRMZM5G892035	4.37584	8.69219	0.990159	7.59e-11	6.43708	19.6442	1.60963	0.00144373	cell number regulator 5	Unknown function	-	IPR006461; PTHR31670 (PANTHER), PTHR31670:SF0 (PANTHER), SignalP-NN(euk) (SIGNALP), tmhmm (TMHMM)
GRMZM2G010494	1.30472	1.77963	0.447834	0.205237	2.19237	20.4593	3.22219	6.1e-12	chloroplastic-like	Unknown function	EC:2.2.1.1	no IPS match
AC194209.3_FG001	10.2065	7.54671	-0.435564	0.185782	8.95823	2.16591	-2.04824	0.00846763	conserved hypothetical protein	Unknown function	0	IPR012438
GRMZM5G862355	0.998915	2.37528	1.24967	NA	2.52486	11.6266	2.20316	4.24e-06	cue domain containing protein	Unknown function	0	PTHR31245 (PANTHER)
GRMZM2G015869	9.50142	12.4874	0.394262	0.198466	13.1779	37.0697	1.49213	0.0065237	cystinosin homolog	Unknown function	-	IPR005282; IPR006603; PTHR13131:SF5 (PANTHER), PF04193 (PFAM)
GRMZM2G119865	2.61489	3.73357	0.513804	0.0720616	0.721808	2.11293	1.54956	0.0130419	dehydration responsive element binding protein	Unknown function	-	SignalP-NN(euk) (SIGNALP)
GRMZM2G143817	30.8698	35.3308	0.19473	0.274475	49.7104	14.3108	-1.79644	0.0381384	derlin-1	Unknown function	-	IPR007599; PTHR11009:SF0 (PANTHER), SignalP-NN(euk) (SIGNALP), tmhmm (TMHMM), SSF144091 (SUPERFAMILY)
GRMZM2G036564	0.435102	0.738299	0.762853	0.05816	0.28024	1.18096	2.07523	0.0301099	embryogenesis transmembrane	Unknown function	-	IPR026961; tmhmm (TMHMM)
GRMZM2G353266	18.1679	15.4962	-0.229473	0.761659	7.3599	36.0875	2.29374	1.15e-05	embryonic protein dc-8	Unknown function	0	SignalP-NN(euk) (SIGNALP)
GRMZM2G029101	2.50902	4.04091	0.687556	0.0114135	1.84955	5.38128	1.54077	0.00646804	expp1 protein precursor	Unknown function	-	PTHR21454 (PANTHER), PTHR21454:SF1 (PANTHER), SignalP-NN(euk) (SIGNALP), tmhmm (TMHMM)
GRMZM2G355329	0.578111	0.831161	0.523783	NA	0.598402	0	-9999999	0.0247826	far-red impaired response protein	Unknown function	0	no IPS match
GRMZM2G151344	0	0	0	1	0.547309	4.60543	3.07291	0.001239	fiber protein fb2	Unknown function	-	IPR008598; PTHR31875 (PANTHER), PTHR31875:SF0 (PANTHER), tmhmm (TMHMM)
GRMZM2G029082	4.70712	6.76036	0.522255	0.0242469	5.33296	13.2646	1.31457	0.00801446	filament-like plant protein 3-like	Unknown function	0	IPR008587; PTHR31580 (PANTHER)
AC209898.2_FG004	24.1645	58.0303	1.26392	0.144126	7.02683	24.6924	1.81312	6.9e-05	gcip-interacting family	Unknown function	0	PTHR21704 (PANTHER), PTHR21704:SF10 (PANTHER)
GRMZM2G114642	0.460583	1.29573	1.49224	0.440576	0.9722	3.19088	1.71463	0.010619	gl1 protein	Unknown function	-	IPR006694; IPR016040; IPR021940; PTHR11863 (PANTHER), PTHR11863:SF1 (PANTHER), SignalP-NN(euk) (SIGNALP), tmhmm (TMHMM), SSF51735 (SUPERFAMILY)
AC235534.1_FG007	3.0358	2.21863	-0.452407	0.758371	1.37409	0.244469	-2.49075	0.0491231	gl2-type homeodomain protein	Unknown function	-	no IPS match
GRMZM2G083324	0.129474	0.122735	-0.0771174	NA	0.864111	5.6959	2.72063	0.0357945	glutamine expressed	Unknown function	EC:6.3.1.2	IPR001245; IPR008146; IPR011009; IPR014746; G3DSA:1.10.510.10 (GENE3D), PTHR20852 (PANTHER), PTHR20852:SF8 (PANTHER), SSF55931 (SUPERFAMILY)
GRMZM2G115646	11.4339	22.0462	0.947219	1.31e-05	10.9721	27.3527	1.31784	0.0161648	glutamine expressed	Unknown function	EC:6.3.1.2	no IPS match
GRMZM2G177076	4.97227	5.53003	0.153383	0.922801	3.08678	0.558305	-2.46698	0.0481774	gpi-anchored protein	Unknown function	0	IPR012946; PTHR32227 (PANTHER), PTHR32227:SF19 (PANTHER)
GRMZM2G169380	10.6837	11.2106	0.06944	1	8.26657	0	-9999999	0.0401172	hypothetical protein	Unknown function	EC:2.3.1.16	no IPS match
GRMZM2G062050	0	0	0	NA	12.6422	37.1683	1.55583	0.0443313	hypothetical protein	Unknown function	0	no IPS match
GRMZM2G077718	19.8296	14.7223	-0.429654	0.00818348	9.44677	0	-9999999	0.00209338	hypothetical protein	Unknown function	0	no IPS match
GRMZM2G167387	0.947991	1.17182	0.305803	0.866527	0.788212	6.9427	3.13884	1.06e-05	hypothetical protein	Unknown function	0	no IPS match
GRMZM5G812796	50.6589	42.6351	-0.248775	0.342274	69.4772	30.3844	-1.19321	0.0308062	hypothetical protein	Unknown function	0	SignalP-NN(euk) (SIGNALP), tmhmm (TMHMM)
GRMZM2G125747	0.0508121	0.226828	2.15836	0.516754	0.669513	6.57176	3.2951	3.81e-09	hypothetical protein	Unknown function	0	no IPS match
GRMZM2G139175	8.59237	15.499	0.851046	7.33e-06	11.2779	26.4519	1.22987	0.0201193	hypothetical protein	Unknown function	0	no IPS match
GRMZM2G131409	24.4389	24.3198	-0.00704374	1	33.7306	134.036	1.99049	4.58e-07	hypothetical protein	Unknown function	-	IPR007493
GRMZM2G032107	10.2424	12.3047	0.264655	0.228985	7.09459	18.6486	1.39428	0.00555153	hypothetical protein	Unknown function	0	no IPS match
GRMZM2G040905	13.5304	12.5608	-0.107274	1	11.851	0	-9999999	0.0014501	hypothetical protein	Unknown function	0	no IPS match
GRMZM2G123411	224.813	130.291	-0.786992	0.0559907	236.206	13.3839	-4.14148	0.00107228	hypothetical protein	Unknown function	0	no IPS match
GRMZM2G113345	0.0766391	0.049069	-0.643268	1	2.07174	6.57582	1.66633	0.00664205	hypothetical protein	Unknown function	0	no IPS match
GRMZM2G170586	5.5482	10.0679	0.859664	4.38e-05	5.24891	0	-9999999	0.0121535	hypothetical protein	Unknown function	0	no IPS match
GRMZM2G172192	3.26165	2.64883	-0.300245	0.970607	6.05049	0.310065	-4.28641	0.0388663	hypothetical protein	Unknown function	0	IPR005516
GRMZM2G513518	62.6715	53.8512	-0.21883	1	9.18767	0	-9999999	0.00929421	hypothetical protein	Unknown function	0	no IPS match
GRMZM5G820632	0.0692575	0	-9999999	1	0	7.09119	9999999	4.37e-07	hypothetical protein	Unknown function	0	no IPS match
GRMZM2G146679	2.17715	2.72592	0.324307	0.153715	1.09995	0	-9999999	0.0202898	hypothetical protein	Unknown function	0	no IPS match
GRMZM2G035595	5.13558	8.98749	0.80739	0.000615753	5.36492	17.0803	1.6707	0.000345124	hypothetical protein	Unknown function	-	PTHR31485 (PANTHER), PTHR31485:SF0 (PANTHER)
GRMZM2G084717	3.68941	6.1155	0.729081	0.0184975	3.7134	19.5661	2.39755	0.0141269	hypothetical protein	Unknown function	0	no IPS match
GRMZM2G165198	4.62491	4.00078	-0.209143	0.262446	2.67067	0	-9999999	0.0248546	hypothetical protein	Unknown function	0	tmhmm (TMHMM)
GRMZM2G527472	16.2936	12.7197	-0.357237	0.619878	11.3097	0	-9999999	0.00877827	hypothetical protein	Unknown function	0	no IPS match
GRMZM2G552418	3.12945	3.53476	0.175703	1	1.32641	6.66456	2.32899	0.00271136	hypothetical protein	Unknown function	0	no IPS match
GRMZM2G110593	0.595231	3.36007	2.49697	NA	2.39998	10.4848	2.1272	0.009029	hypothetical protein	Unknown function	0	no IPS match
GRMZM2G152141	0.217387	0.382578	0.815489	0.636023	0.427555	2.83137	2.72732	0.00647911	hypothetical protein precursor	Unknown function	EC:3.1.1.11	no IPS match
GRMZM5G839725	0	0	0	NA	0.849786	5.96347	2.81098	0.0404917	hypothetical protein SORBIDRAFT_01g021230	Unknown function	0	no IPS match
GRMZM2G380777	9.96936	5.78117	-0.786139	0.000895571	14.0469	5.29554	-1.4074	0.0362962	hypothetical protein SORBIDRAFT_01g027630	Unknown function	0	no IPS match
GRMZM2G581200	1.21467	1.50912	0.313149	NA	1.33872	0.0386318	-5.11492	0.0146266	hypothetical protein SORBIDRAFT_03g004580	Unknown function	0	no IPS match
GRMZM2G050369	45.6099	57.5323	0.335025	0.0284016	27.2035	0	-9999999	0.00189135	hypothetical protein SORBIDRAFT_03g010480	Unknown function	0	no IPS match
GRMZM2G436928	4.90427	5.6321	0.199632	0.999454	2.21864	0.174214	-3.67074	0.0342112	hypothetical protein SORBIDRAFT_05g006560	Unknown function	0	no IPS match
GRMZM2G346995	0	0	0	NA	10.0103	25.4903	1.34846	0.00846763	hypothetical protein SORBIDRAFT_08g017890	Unknown function	0	SignalP-NN(euk) (SIGNALP), tmhmm (TMHMM)
GRMZM2G046331	2.18739	1.03405	-1.08091	0.851454	2.1293	12.6382	2.56934	1.45e-08	hypothetical protein SORBIDRAFT_09g005235	Unknown function	-	PTHR31130 (PANTHER), PTHR31130:SF0 (PANTHER)
GRMZM2G115698	19.5215	18.8391	-0.0513338	NA	12.947	0.46258	-4.80677	0.0241005	hypothetical protein ZEAMMB73_000218	Unknown function	0	IPR004252
GRMZM2G074443	0.00446492	1.41021	8.30306	0.0753869	0	12.1143	9999999	2.52e-06	hypothetical protein ZEAMMB73_013923	Unknown function	-	SignalP-NN(euk) (SIGNALP)
GRMZM2G323287	6.11133	5.18297	-0.237707	0.442606	6.29936	1.21163	-2.37826	0.0387295	hypothetical protein ZEAMMB73_014741	Unknown function	0	no IPS match
GRMZM2G094396	12.2565	12.3549	0.0115331	1	6.9898	0	-9999999	0.00979894	hypothetical protein ZEAMMB73_019923	Unknown function	0	no IPS match
GRMZM2G094077	0.177436	0.0831271	-1.09391	NA	5.26118	18.8267	1.83932	2.36e-06	hypothetical protein ZEAMMB73_033543	Unknown function	-	no IPS match
GRMZM2G492768	0.25639	0.294178	0.19835	NA	4.38523	0	-9999999	0.0219003	hypothetical protein ZEAMMB73_054925	Unknown function	0	SignalP-NN(euk) (SIGNALP)
GRMZM2G095643	5.44e-07	0.00653694	13.5515	1	10.1328	0.0197144	-9.00556	0.0106259	hypothetical protein ZEAMMB73_082181	Unknown function	0	no IPS match
GRMZM2G134049	9.30693	6.43279	-0.53286	0.739599	7.66757	0.128859	-5.89491	0.030685	hypothetical protein ZEAMMB73_082181	Unknown function	0	no IPS match
GRMZM2G445689	0	0.0133144	9999999	1	2.93148	18.1358	2.62914	0.0146266	hypothetical protein ZEAMMB73_094822	Unknown function	-	no IPS match
GRMZM2G138392	111.067	58.1383	-0.933862	0.0710513	102.335	11.4962	-3.15408	5.46e-09	hypothetical protein ZEAMMB73_115703	Unknown function	0	G3DSA:3.30.30.10 (GENE3D), SignalP-NN(euk) (SIGNALP)
GRMZM2G159768	0.385264	1.71944	2.15802	0.113194	0.299297	4.8938	4.03131	0.0100883	hypothetical protein ZEAMMB73_144675	Unknown function	0	tmhmm (TMHMM)
GRMZM2G175688	0	0	0	NA	1.31682	4.513	1.77703	0.0230881	hypothetical protein ZEAMMB73_145446	Unknown function	0	no IPS match
GRMZM2G047105	0.872059	0.966231	0.147942	0.532716	0.567964	0	-9999999	0.0228436	hypothetical protein ZEAMMB73_202587	Unknown function	0	no IPS match
GRMZM5G823135	2.00872	3.14777	0.64805	0.141657	2.0136	6.52274	1.6957	0.0283647	hypothetical protein ZEAMMB73_207743, partial	Unknown function	0	no IPS match
AC207454.3_FG004	0	0	0	NA	3.03349	7.40243	1.28702	0.00173265	hypothetical protein ZEAMMB73_297346	Unknown function	0	no IPS match
GRMZM2G704151	0	0	0	NA	7.59432	26.9966	1.82979	0.0394255	hypothetical protein ZEAMMB73_297541	Unknown function	0	SignalP-NN(euk) (SIGNALP)
GRMZM2G047699	17.0006	14.7777	-0.202164	0.569283	17.7771	5.80603	-1.6144	0.015178	hypothetical protein ZEAMMB73_297993	Unknown function	0	no IPS match
GRMZM5G857318	2.23193	2.88379	0.369676	0.808321	2.00246	7.46065	1.89753	0.000130874	hypothetical protein ZEAMMB73_299979	Unknown function	0	no IPS match
GRMZM5G803881	0	0	0	NA	0	4.51549	9999999	0.00501352	hypothetical protein ZEAMMB73_323492	Unknown function	0	no IPS match
GRMZM2G006884	0	0	0	NA	42.9654	157.752	1.87641	0.00985984	hypothetical protein ZEAMMB73_323616	Unknown function	0	no IPS match
GRMZM2G079491	0.0297597	0.0929313	1.64281	0.475979	0.0828332	1.38898	4.06768	3.35e-05	hypothetical protein ZEAMMB73_356632	Unknown function	0	SignalP-NN(euk) (SIGNALP)
GRMZM2G702275	11.58	18.6297	0.685971	NA	21.3595	0	-9999999	0.0495021	hypothetical protein ZEAMMB73_359781	Unknown function	0	tmhmm (TMHMM)
GRMZM2G405387	0.237912	0.769841	1.69413	0.40382	1.09743	0.0205398	-5.73956	0.021141	hypothetical protein ZEAMMB73_363606	Unknown function	0	tmhmm (TMHMM)
GRMZM2G120940	0	0.347006	9999999	NA	0.414761	3.43903	3.05165	0.000954851	hypothetical protein ZEAMMB73_409121	Unknown function	-	SignalP-NN(euk) (SIGNALP)
GRMZM2G408537	0.0268651	0.0806351	1.58567	1	0.126753	2.83799	4.48478	0.00038097	hypothetical protein ZEAMMB73_427223	Unknown function	0	no IPS match
GRMZM5G801672	0	0.0294136	9999999	1	0.113867	0.567766	2.31794	0.0121153	hypothetical protein ZEAMMB73_428647	Unknown function	0	no IPS match
GRMZM2G180722	37.6945	88.3671	1.22916	0.0707223	11.1893	0	-9999999	0.039802	hypothetical protein ZEAMMB73_429534	Unknown function	0	SignalP-NN(euk) (SIGNALP)
GRMZM2G040602	37.6945	88.3671	1.22916	0.0707223	9.6678	0.0885421	-6.77068	0.0195765	hypothetical protein ZEAMMB73_429534	Unknown function	0	SignalP-NN(euk) (SIGNALP)
GRMZM2G035401	0.442258	0.366003	-0.273033	1	0.656802	2.35813	1.84411	0.0391464	hypothetical protein ZEAMMB73_430240	Unknown function	0	IPR014900
GRMZM2G166644	28.809	35.4277	0.298356	NA	19.0841	0.0382248	-8.96365	4.44e-05	hypothetical protein ZEAMMB73_433882	Unknown function	0	no IPS match
GRMZM2G403190	9.9345	7.31844	-0.440912	0.165315	4.71297	0.140651	-5.06645	0.00823726	hypothetical protein ZEAMMB73_459056	Unknown function	0	tmhmm (TMHMM)
GRMZM2G179550	0	0.0306293	9999999	1	0	10.2044	9999999	7.97e-10	hypothetical protein ZEAMMB73_468807	Unknown function	0	SignalP-NN(euk) (SIGNALP)
GRMZM2G075472	0.00509105	0.0144266	1.50269	1	1.3524	4.24499	1.65023	0.0300561	hypothetical protein ZEAMMB73_493721	Unknown function	EC:1.13.11.54	IPR004313; IPR014710; PTHR23418:SF0 (PANTHER)
GRMZM2G088020	2.03731	2.15812	0.083108	0.741238	4.58266	12.4061	1.43679	0.00114871	hypothetical protein ZEAMMB73_497950	Unknown function	0	no IPS match
GRMZM2G536584	0.00784738	0	-9999999	0.795862	7.82424	37.5045	2.26104	0.0141467	hypothetical protein ZEAMMB73_498308	Unknown function	0	no IPS match
GRMZM2G016153	12.5118	24.1478	0.948604	0.000170792	14.1764	34.0234	1.26303	0.0351869	hypothetical protein ZEAMMB73_515421	Unknown function	-	no IPS match
GRMZM2G174441	0.0879969	0.0971675	0.143021	1	1.97469	20.8622	3.4012	9.42e-11	hypothetical protein ZEAMMB73_535188	Unknown function	0	no IPS match
GRMZM2G017229	5.06317	7.8626	0.634966	NA	4.97941	16.0233	1.68612	0.000155538	hypothetical protein ZEAMMB73_540327	Unknown function	0	tmhmm (TMHMM)
GRMZM5G856599	0	0	0	NA	0.0528039	6.94257	7.03868	0.0458555	hypothetical protein ZEAMMB73_542535	Unknown function	0	no IPS match
GRMZM2G700806	2.26637	8.64616	1.93168	NA	9.12654	45.5267	2.31857	5.91e-06	hypothetical protein ZEAMMB73_566029	Unknown function	0	IPR024512
AC190771.2_FG006	0	0	0	0.995668	2.76638	10.5621	1.93283	0.0311949	hypothetical protein ZEAMMB73_586210	Unknown function	0	no IPS match
GRMZM5G876597	0.67883	1.23712	0.865866	0.953022	0.119943	4.96191	5.37047	0.00353813	hypothetical protein ZEAMMB73_587501	Unknown function	0	IPR024752
GRMZM2G353834	0	5.23e-07	9999999	NA	0.186734	1.31516	2.81618	0.0419671	hypothetical protein ZEAMMB73_597399	Unknown function	0	tmhmm (TMHMM)
GRMZM2G101457	6.90434	11.9552	0.792058	7.85e-08	5.37008	15.0398	1.48577	0.0103285	hypothetical protein ZEAMMB73_600881	Unknown function	0	no IPS match
GRMZM2G700437	2.3258	3.78293	0.701778	0.00865336	2.56251	0.0407068	-5.97614	0.00652462	hypothetical protein ZEAMMB73_609356	Unknown function	0	no IPS match
GRMZM2G702844	0.300718	0.837122	1.47703	0.381587	0.863735	16.5356	4.25884	0.0170248	hypothetical protein ZEAMMB73_622356	Unknown function	0	no IPS match
GRMZM2G391339	0.0848407	0.257292	1.60058	0.387768	1.11958	3.55777	1.66801	0.00420548	hypothetical protein ZEAMMB73_623423	Unknown function	-	no IPS match
GRMZM2G100464	2.0613	2.17838	0.0797045	1	1.45148	0	-9999999	0.0389754	hypothetical protein ZEAMMB73_632061	Unknown function	0	no IPS match
GRMZM2G099353	36.0707	20.8595	-0.790126	0.00953441	42.9938	12.1033	-1.82873	0.000582304	hypothetical protein ZEAMMB73_678182	Unknown function	0	tmhmm (TMHMM)
GRMZM2G035853	20.685	27.5397	0.412933	0.180027	22.6304	0.261175	-6.43711	0.021692	hypothetical protein ZEAMMB73_682406	Unknown function	0	no IPS match
GRMZM2G106694	0.393842	1.38744	1.81673	0.073192	0.739718	1.91976	1.37588	0.0434258	hypothetical protein ZEAMMB73_700917	Unknown function	0	SignalP-NN(euk) (SIGNALP), tmhmm (TMHMM)
GRMZM2G062565	1.84793	1.18234	-0.644266	0.0694973	11.9053	1.04268	-3.51323	0.00117135	hypothetical protein ZEAMMB73_701121	Unknown function	0	SignalP-NN(euk) (SIGNALP)
GRMZM2G312939	0.512365	0.277748	-0.883395	NA	2.28315	4.90829	1.10419	0.0233127	hypothetical protein ZEAMMB73_704271	Unknown function	0	IPR004252 (PFAM)
GRMZM5G864363	29.0916	19.8151	-0.554004	0.0792782	23.6888	0.158236	-7.22598	0.00559337	hypothetical protein ZEAMMB73_705423	Unknown function	0	no IPS match
GRMZM5G821869	17.3427	12.9193	-0.424804	0.659365	10.4842	1.48979	-2.81503	0.0124884	hypothetical protein ZEAMMB73_708744	Unknown function	0	no IPS match
GRMZM2G157364	0.00966872	0.0977817	3.33817	NA	0	10.0652	9999999	1.81e-06	hypothetical protein ZEAMMB73_710941	Unknown function	-	IPR001929; IPR006045; IPR011051; IPR014710; IPR019780; PTHR31238 (PANTHER), tmhmm (TMHMM)
AC212023.4_FG006	0.651125	0.5886	-0.145648	0.803593	0.538079	0.00573022	-6.55308	0.00842473	hypothetical protein ZEAMMB73_720048	Unknown function	-	IPR001878
AC233863.1_FG001	2.04503	3.6368	0.830551	0.2058	0.670346	2.89804	2.1121	0.00151011	hypothetical protein ZEAMMB73_723730	Unknown function	0	no IPS match
GRMZM5G841343	9.03918	10.338	0.193695	0.63743	13.6956	40.6367	1.56908	0.00041849	hypothetical protein ZEAMMB73_735651, partial	Unknown function	0	SignalP-NN(euk) (SIGNALP), tmhmm (TMHMM)
GRMZM5G843178	0	0	0	NA	10.4979	23.6367	1.17092	0.0471129	hypothetical protein ZEAMMB73_739488	Unknown function	0	tmhmm (TMHMM)
GRMZM2G483598	0.0738656	0.0992514	0.426186	NA	1.61721	4.97989	1.62261	0.0261477	hypothetical protein ZEAMMB73_741076	Unknown function	0	no IPS match
GRMZM5G802679	8.97052	6.59495	-0.443831	0.174605	4.63431	0	-9999999	0.00894613	hypothetical protein ZEAMMB73_744841	Unknown function	0	no IPS match
AC208916.3_FG003	0.265164	0.784423	1.56475	0.0764497	0.28101	2.53152	3.17131	0.027853	hypothetical protein ZEAMMB73_752379	Unknown function	0	no IPS match
GRMZM2G339499	1.30687	1.2857	-0.0235706	1	0.978352	0.192295	-2.34703	0.0122134	hypothetical protein ZEAMMB73_758013	Unknown function	-	no IPS match
GRMZM2G046528	1.00887	0.965247	-0.0637669	1	1.16019	0	-9999999	0.0451866	hypothetical protein ZEAMMB73_793909	Unknown function	0	no IPS match
GRMZM2G117281	0	0	0	NA	4.96835	350.355	6.13991	5.66e-08	hypothetical protein ZEAMMB73_800081	Unknown function	-	IPR003653; G3DSA:3.30.310.130 (GENE3D), SSF54001 (SUPERFAMILY)
GRMZM5G830744	15.8554	14.1959	-0.159498	NA	8.74436	0.141603	-5.94843	0.0281743	hypothetical protein ZEAMMB73_800475	Unknown function	0	no IPS match
GRMZM2G478401	1.61751	1.43415	-0.173577	1	0.665357	0.13023	-2.35307	0.0459896	hypothetical protein ZEAMMB73_824761	Unknown function	-	IPR003656; IPR007021; IPR012337; PTHR32166 (PANTHER)
GRMZM2G170588	0	0	0	NA	0.784975	3.22706	2.0395	0.0117305	hypothetical protein ZEAMMB73_857873, partial	Unknown function	0	no IPS match
GRMZM2G098739	6.53967	7.85902	0.265131	0.514849	4.20391	0	-9999999	0.00634876	hypothetical protein ZEAMMB73_894713	Unknown function	0	no IPS match
GRMZM2G148014	0.0148735	0.281849	4.2441	NA	0	8.22356	9999999	3.31e-06	hypothetical protein ZEAMMB73_932856	Unknown function	-	IPR001929; IPR006045; IPR011051; IPR014710; IPR019780; PTHR31238 (PANTHER)
GRMZM5G869762	14.5723	11.5505	-0.335275	0.390272	17.6179	41.6438	1.24106	0.0246165	hypothetical protein ZEAMMB73_936473	Unknown function	0	no IPS match
AC183782.3_FG002	15.0113	14.7823	-0.022184	1	9.04462	0.0736016	-6.94118	0.0137459	hypothetical protein ZEAMMB73_947591	Unknown function	0	no IPS match
GRMZM2G039212	1.22533	2.31387	0.91714	0.125799	0.530004	3.39842	2.68079	0.0377664	hypothetical protein ZEAMMB73_955195	Unknown function	-	no IPS match
GRMZM2G010095	2.80631	2.60886	-0.105251	0.907062	2.25822	0.146611	-3.94512	0.0255615	hypothetical protein ZEAMMB73_979442	Unknown function	0	no IPS match
GRMZM2G162972	2.02638	3.67234	0.857795	0.0231177	1.37585	11.7681	3.09649	0.0239927	hypothetical protein ZEAMMB73_998911	Unknown function	0	SignalP-NN(euk) (SIGNALP)
GRMZM2G138752	12.7754	13.1465	0.0413153	1	13.8349	0.273381	-5.66126	0.0104097	kh domain containing expressed	Unknown function	-	no IPS match
GRMZM2G012891	38.2872	59.9733	0.647459	3.84e-05	38.768	87.7036	1.17777	0.0127558	kid-containing protein	Unknown function	0	SignalP-NN(euk) (SIGNALP), tmhmm (TMHMM)
GRMZM2G080295	0.459883	0.386605	-0.250406	1	1.40963	5.08907	1.85209	0.0309167	lateral root primordia	Unknown function	0	no IPS match
GRMZM2G003869	0.128921	0.145602	0.175541	1	0.112585	1.24589	3.46809	0.00571866	leaf protein	Unknown function	-	IPR002885; IPR011990; PTHR24015 (PANTHER), SSF48452 (SUPERFAMILY)
GRMZM2G376743	0.531068	0.833984	0.651124	0.159616	0.224331	3.95303	4.13925	2.18e-11	low-temperature-induced 65 kda	Unknown function	0	no IPS match
GRMZM2G362946	26.1877	33.1723	0.341092	0.0189114	20.2462	0.320324	-5.98198	0.00758553	lsg	Unknown function	0	no IPS match
GRMZM2G036631	4.31105	3.23809	-0.412894	0.745005	5.09807	0.222296	-4.5194	0.0356042	metal ion binding protein	Unknown function	-	SignalP-NN(euk) (SIGNALP), tmhmm (TMHMM)
GRMZM2G028134	1.28363	0.837981	-0.615241	0.866826	1.40064	0	-9999999	0.00618271	metal ion binding protein	Unknown function	-	IPR006121; G3DSA:3.30.70.100 (GENE3D), PTHR22814 (PANTHER), PTHR22814:SF48 (PANTHER), SignalP-NN(euk) (SIGNALP)
GRMZM2G086163	3.51562	5.35675	0.607578	0.00371998	2.14327	8.34538	1.96117	0.000766078	metal ion binding protein	Unknown function	-	SignalP-NN(euk) (SIGNALP), tmhmm (TMHMM)
GRMZM2G093761	11.3305	18.492	0.706686	0.0137735	30.2167	96.4597	1.67458	0.000454255	ml domain protein	Unknown function	-	no IPS match
GRMZM2G172904	0.178127	0.377895	1.08508	0.441718	0.325096	8.40132	4.69168	1.95e-06	n7 protein	Unknown function	-	IPR001810; G3DSA:3.80.10.10 (GENE3D), PTHR23125 (PANTHER), PTHR23125:SF23 (PANTHER), SSF52047 (SUPERFAMILY)
GRMZM2G101735	0	0	0	NA	0.359929	138.978	8.59292	1.7e-41	hypothetical protein	Unknown function	-	IPR001077; IPR011991; IPR012967; IPR016461; G3DSA:3.40.50.150 (GENE3D), PTHR11746 (PANTHER), PTHR11746:SF53 (PANTHER), SSF46785 (SUPERFAMILY), SSF53335 (SUPERFAMILY)
GRMZM2G008047	0.0194805	0.0290817	0.578075	NA	0.468985	7.32272	3.96477	0.00234804	---NA---	Unknown function	0	no IPS match
GRMZM2G024996	46.3525	64.0892	0.467435	0.0456535	88.3946	397.174	2.16774	0.000470705	---NA---	Unknown function	0	tmhmm (TMHMM)
GRMZM5G851040	7.72974	15.2557	0.980858	NA	16.5712	1.24281	-3.737	0.0312945	---NA---	Unknown function	0	no IPS match
GRMZM2G414140	3.79892	4.76519	0.326943	1	5.32266	0	-9999999	0.0392926	---NA---	Unknown function	0	SignalP-NN(euk) (SIGNALP)
GRMZM2G051774	1.99166	2.69311	0.435303	1	2.2848	0.405008	-2.49604	0.0445226	---NA---	Unknown function	0	SignalP-NN(euk) (SIGNALP)
AC194020.3_FG001	14.9635	25.8007	0.785963	0.973467	92.2054	0	-9999999	0.0177049	---NA---	Unknown function	0	no IPS match
GRMZM2G166348	3.66693	6.57004	0.841327	8.29e-05	5.03815	12.1789	1.27342	0.00462226	---NA---	Unknown function	0	no IPS match
AC189794.3_FG003	2169.24	1684.58	-0.364799	1	220.939	0	-9999999	0.0404811	---NA---	Unknown function	0	SignalP-NN(euk) (SIGNALP), tmhmm (TMHMM)
GRMZM2G130548	2.95444	4.77733	0.693319	0.000318814	2.91348	0.0213047	-7.09543	0.0436053	---NA---	Unknown function	0	tmhmm (TMHMM)
GRMZM2G152447	41.8315	29.9865	-0.480277	0.0374604	91.6287	34.6889	-1.40133	0.0174227	---NA---	Unknown function	0	no IPS match
GRMZM2G161491	12.0139	12.2333	0.0261076	1	14.8154	0.229161	-6.01459	0.00223936	---NA---	Unknown function	0	SignalP-NN(euk) (SIGNALP)
GRMZM2G422659	2.51418	4.36596	0.796211	2.66e-11	2.71737	0.0520405	-5.70643	0.0112997	---NA---	Unknown function	0	no IPS match
GRMZM2G003762	1859.79	1725.76	-0.107909	0.673384	2889.96	14071	2.2836	0.0348434	---NA---	Unknown function	0	no IPS match
GRMZM5G896632	17.3417	35.5629	1.03613	1	81.6625	0	-9999999	0.0441111	---NA---	Unknown function	0	no IPS match
GRMZM2G041722	20.1552	17.0545	-0.241	0.566538	15.1523	0	-9999999	0.0113371	---NA---	Unknown function	0	no IPS match
AC210063.3_FG005	0	0	0	NA	2.57284	0	-9999999	0.0443419	---NA---	Unknown function	0	no IPS match
AC191585.3_FG003	6.4021	8.14995	0.348246	1	18.02	0	-9999999	0.0195146	---NA---	Unknown function	0	no IPS match
GRMZM2G501124	25.1543	24.99	-0.00945518	1	16.5183	0.157867	-6.70922	0.0155389	---NA---	Unknown function	0	no IPS match
AC199811.4_FG005	2.79616	1.72058	-0.70055	0.0439798	1.32266	0	-9999999	0.0459896	---NA---	Unknown function	0	SignalP-NN(euk) (SIGNALP), tmhmm (TMHMM)
GRMZM2G557158	17.4356	20.7509	0.251132	NA	11.0953	0	-9999999	0.0047397	---NA---	Unknown function	0	no IPS match
GRMZM2G503086	0	0	0	NA	3.35583	127.889	5.25208	5.64e-10	---NA---	Unknown function	0	no IPS match
GRMZM2G014836	48.8644	43.3513	-0.172707	0.771818	16.1828	0	-9999999	0.00538012	---NA---	Unknown function	0	no IPS match
GRMZM2G126173	0	0	0	NA	4.75814	13.1029	1.46142	0.0465812	---NA---	Unknown function	0	no IPS match
GRMZM2G014793	68.8143	14.4426	-2.25238	0.120291	4.80147	0	-9999999	0.0134373	---NA---	Unknown function	0	no IPS match
GRMZM5G863023	0	0	0	NA	1.75272	0	-9999999	0.0177726	---NA---	Unknown function	0	SignalP-NN(euk) (SIGNALP)
GRMZM2G474108	15.7415	16.3598	0.0555768	0.900004	9.55725	0	-9999999	0.00442624	---NA---	Unknown function	0	no IPS match
GRMZM2G167790	0.555118	0.252444	-1.13683	0.576242	3.6197	9.68105	1.41929	0.00251881	---NA---	Unknown function	0	tmhmm (TMHMM)
GRMZM5G804824	0	0	0	NA	2.52222	0.113671	-4.47177	0.0198713	---NA---	Unknown function	0	SignalP-NN(euk) (SIGNALP)
GRMZM2G113430	0	0	0	NA	8.90631	22.0259	1.3063	0.00105513	---NA---	Unknown function	0	SignalP-NN(euk) (SIGNALP)
GRMZM2G704174	9.07006	7.58166	-0.258599	0.32292	12.1034	3.24628	-1.89856	0.0423104	---NA---	Unknown function	0	no IPS match
GRMZM2G099705	0	0	0	NA	2.16835	14.6313	2.75439	0.0118826	---NA---	Unknown function	0	no IPS match
GRMZM2G075019	4.4865	8.34563	0.895431	3.41e-07	24.4912	94.1334	1.94244	0.0195117	---NA---	Unknown function	0	no IPS match
GRMZM2G104836	105.899	134.671	0.34674	NA	5.04178	19.5836	1.95764	0.000124979	---NA---	Unknown function	0	tmhmm (TMHMM)
AC208579.3_FG004	0	0	0	0.946582	1.24679	6.82693	2.45302	0.0428876	---NA---	Unknown function	0	no IPS match
[truncated: 209 more rows]

## Sheet: CO354 specific modulated genes
Expression levels and annotation results of differentially expressed genes specific to CO354 genotype.
[truncated: 1,416 more rows]

[truncated: 3 more sheets: Common novel genes, CO441 specific novel genes, CO354 specific novel genes]
