# Supplementary material for: Functional genomic analysis of constitutive and inducible defense responses to Fusarium verticillioides infection in maize genotypes with contrasting ear rot resistance
Source: BMC Genomics. 2014 Aug 25;15(1):710. doi: 10.1186/1471-2164-15-710 (PMC4153945; doi:10.1186/1471-2164-15-710)
Supplement: Supplementary file 13 — Additional file 13: Table S5: Selected genes coding for enzymes related to biosynthesis of secondary metabolites. For each gene is reported: the Map number associated to that specific enzymatic pathway, gene name, gene acronym, enzymatic code (EC) according to KEGG database, annotation ID, gene expression values (FPKM) in control (CTRL) and F. verticillioides inoculated (INOC) CO354 and CO441 plants. Genes called as DEGs are indicated and associated to the following clusters: Basal (B); Common (C); CO441 specific (CO441 S) and CO354 specific (CO354 S). (XLSX 16 KB) [file 12864_2014_6392_MOESM13_ESM.xlsx]

## Sheet: Sheet1
Selected genes coding for enzymes related to biosynthesis of secondary metabolites.
For each gene is reported: the Map number associated to that specific enzymatic pathway, gene name, gene acronym, enzymatic code (EC) according to KEGG database, annotation ID, gene expression values (FPKM) in control (CTRL) and F. verticillioides inoculated (INOC) CO354 and CO441 plants. Genes called as DEGs are indicated and associated to the following clusters: Basal (B); Common (C); CO441 spe…
MAP	PATHWAY/GENE NAME	ACRONYM	EC code	ID	FPKM_CTRL CO354	FPKM_INOC CO354	FPKM_CTRL CO441	FPKM_INOC CO441	Listed as DEGs
	Shikimate biosynthesis
00400	3-deoxy-d-arabino-heptulosonate 7-phosphate synthase	DAHPS	EC:2.5.1.54	GRMZM2G359822	0.00811602	0.00552517	5.83132	21.0323	B
00400	bifunctional 3-dehydroquinate dehydratase shikimate chloroplastic-like	3DQDHT	EC:4.2.1.10; EC:1.1.1.25; EC:1.1.1.282	GRMZM5G804881	1.32504	1.5631	3.71793	7.36282	B
00400	shikimate kinase	SK	EC:2.7.1.71	GRMZM2G161566	21.6285	40.6926	22.1685	72.443	CO441 S
00400	aspartate aminotransferase	AAT	EC:2.6.1.79	GRMZM2G033799	13.8909	18.1178	16.3372	36.982	CO441 S
00400	arogenate dehydratase prephenate dehydratase chloroplastic-like	PDHT	EC:4.2.1.91; EC:4.2.1.51	GRMZM2G145451	0.878888	0.833235	43.339	31.2943	B
	Phenylpropanoid biosynthesis
00940	phenylalanine ammonia-lyase	PAL	EC:4.3.1.24	GRMZM2G160541	1.07516	9.7984	13.5751	68.2954	B;C
00940	phenylalanine ammonia-lyase	PAL	EC:4.3.1.24	GRMZM2G118345	0.300845	5.84048	14.0617	17.3222	B; CO354 S
00940	phenylalanine ammonia-lyase	PAL	EC:4.3.1.24	GRMZM2G334660	0.111978	4.20886	0.0599222	7.2793	C
00940	phenylalanine ammonia-lyase	PAL	EC:4.3.1.24	GRMZM2G063917	0.469198	3.34688	0.281252	2.81227	C	2.81227
00940	phenylalanine ammonia-lyase	PAL	EC:4.3.1.24	GRMZM2G081582	9.15981	24.6477	13.5751	68.2954	C
00940	cinnamate 4-hydroxylase	C4H	EC:1.14.13.11	GRMZM2G010468	0.249306	1.128	0.354615	7.21456	C
00940	4-coumarate-- ligase-like 5-like	4CL	EC:6.2.1.12	GRMZM2G096020	5.22407	7.90393	7.16239	16.175	CO441 S
00940	4-coumarate:CoA ligase 2	4CL	EC:6.2.1.12	GRMZM2G075333	3.72246	21.1027	9.96119	64.3328	C
00940	4-coumarate:CoA ligase 3	4CL	EC:6.2.1.12	GRMZM2G174732	3.29677	3.8955	4.0689	10.9738	CO441 S
00940	cinnamoyl- reductase	CCR	EC:1.2.1.44	GRMZM2G410865	0.771083	0.321707	1.50636	3.4555	CO441 S
00940	cinnamoyl- reductase	CCR	EC:1.2.1.44	GRMZM2G099420	0.497097	19.5551	0.59661	30.4028	C
00940	caffeoyl- o-methyltransferase 1	COMT	EC:2.1.1.104	GRMZM2G033952	0.189997	0.277481	30.6763	36.1914	B
00940	cinnamyl-alcohol dehydrogenase family protein isoform 1	CAD	EC:1.1.1.195	GRMZM2G090980	0.325196	1.2154	7.59146	89.0494	CO441 S
	Flavonoid biosynthesis
00941	chalcone synthase	CHS	EC:2.3.1.74	GRMZM2G422750	11.6355	39.2993	7.75653	73.0065	C
00941	chalcone--flavonone isomerase	CHI	EC:5.5.1.6	GRMZM2G175076	3.92225	40.8288	3.20799	80.355	C
00941	flavanone-3-hydroxylase	F3H	EC:1.14.11.9	GRMZM2G062396	2.22704	6.38651	1.77831	10.101	C
00941	dihydroflavonol-4-reductase	DFR	EC:1.1.1.219	GRMZM2G152175	0.559832	1.95108	0.254578	6.01932	C
00941	leucoanthocyanidin dioxygenase	LDOX	EC:1.14.11.19	GRMZM2G162158	0.402375	3.76373	0.366119	6.98466	C
00941	leucoanthocyanidin dioxygenase	LDOX	EC:1.14.11.19	AC212219.3_FG005	0.00826527	1.97524	0.0427969	7.37721	C
00941	anthocyanidin 3-o-glucosyltransferase	AGT	EC:2.4.1.115	GRMZM2G174192	0.548497	2.32883	0.256852	4.22713	C
	Terpenoid biosynthesis
00900	1-deoxy-d-xylulose 5-phosphate reductoisomerase	DXR	EC:1.1.1.267	GRMZM2G056975	0.160836	4.19611	22.4004	51.9269	B;C
00900	2-c-methyl-d-erythritol 4-phosphate cytidylyltransferase	MCT	EC:2.7.7.60	GRMZM2G172032	2.31149	10.718	4.5765	23.0534	C
00900	4-diphosphocytidyl-2-c-methyl-d-erythritol kinase	CMK	EC:2.7.1.148	GRMZM5G859195	4.42672	16.5461	8.34747	46.3779	C
00900	4-diphosphocytidyl-2-c-methyl-d-erythritol kinase	CMK	EC:2.7.1.148	GRMZM2G175638	7.58735	7.2543	27.9392	32.0707	B
00900	hydroxymethylbutenyl 4-diphosphate synthase	HDS	EC:1.17.7.1	GRMZM2G137409	9.94073	85.4846	15.8398	163.125	C
00900	4-hydroxy-3-methylbut-2-enyl diphosphate reductase	HDR	EC:1.17.1.2	GRMZM2G027059	0	0.387567	13.1444	94.0528	CO441 S
00900	geranylgeranyl diphosphate synthase	GGPS	EC:2.5.1.10; EC:2.5.1.29; EC:2.5.1.1	GRMZM2G102550	0.139368	8.77928	0.32156	12.5668	C
00900	farnesyl pyrophosphate synthetase	FDS	EC:2.5.1.10; EC:2.5.1.1	GRMZM2G098569	28.6505	88.7192	50.6985	194.139	C
	Diterpenoid biosynthesis
00904	ent-copalyl diphosphate synthase	AN2	EC:5.5.1.13	GRMZM2G044481	0.414692	48.2946	0.344008	70.0913	C
00904	terpene synthase	TPS	EC:4.2.3.19	GRMZM2G016922	0.00377258	0.783768	0	2.5771	C
00904	terpene synthase	TPS	EC:4.2.3.19	GRMZM2G391312	0.0266764	0.640474	0.0558479	3.74545	C
00904	terpene synthase	TPS	EC:4.2.3.19	GRMZM2G028306	0.131707	15.6087	5.39024	1564.03	B;C
00904	terpene synthase	TPS	EC:4.2.3.19	GRMZM2G011151	0.000423637	0.00297756	0.0100224	2.21294	CO441 S
