# Supplementary material for: Functional genomic analysis of constitutive and inducible defense responses to Fusarium verticillioides infection in maize genotypes with contrasting ear rot resistance
Source: BMC Genomics. 2014 Aug 25;15(1):710. doi: 10.1186/1471-2164-15-710 (PMC4153945; doi:10.1186/1471-2164-15-710)
Supplement: Supplementary file 15 — Additional file 15: Table S6: Details of the real-time RT-PCR analysis. The file contains: the sequence ID of each gene analysed by real-time RT-PCR and the corresponding primer pairs used for the amplification (FOR = forward primer, REV = reverse primer). (XLS 32 KB) [file 12864_2014_6392_MOESM15_ESM.xls]

## Sheet: Real-time RT-PCR
sequence ID	target description	Primers for Real-time RT-PCR
		FOR	REV
GRMZM2G437100	kda class i heat shock protein 1	AGCAGGGAGAAGGAGGACA	CTCACCTCCTCGGTCTTGG
GRMZM2G059039	apoptosis inhibitor 5-like	TCAGCTGCTTCCATCTGTTG	TGATGGTTGCCCAGTAACAA
GRMZM2G420801	ethylene receptor	TTGACATGCAGACGATGGAT	TGGATCAGGCCATTTACTCC
GRMZM2G343974	germin-like protein 8-14-like	GTCTGGGAGGGAGTGTCAAA	GAAACGGACTGCCGTAAAAA
GRMZM2G461533	protein peroxin-4-like	CTCTGCTGCCTCCTCAAGTT	AGTGGGTTGTCTGGTTCAGG
GRMZM2G118345	phenylalanine ammonia-lyase	TACTGCTCCGAGCTCCAGTT	AACGTCGACGACATGAGCTT
GRMZM2G028306	terpene synthase	CAACCAAGCGTGAACAAAGA	TACCGTTCGTGGCACAATTA
GRMZM2G047479	tpa: calcium-dependent protein kinase family protein	ATGGCTCCAGAGGTGCTAAA	GGCCATGGATCTCTTTTGAA
GRMZM2G445961	pdr-like abc transporter	AATGACAGTCCGGGAAACAC	CCTGACCTTCCACGGAGATA
GRMZM2G127087	terpene synthase	GGCACAGGAAGCTCAAATGA	AGTCGCTGCAGGGTGATAAT
GRMZM2G402631	thaumatin-like protein	GTCATCGACGGCTACAACCT	GGGCAGAAGGTGACTTGGTA
GRMZM2G012160	cysteine proteinase inhibitor	AGGCCAATGCTCTTCTGGGG	TTCCTGCAGCTCCTTGAAGT
AC205274.3_FG001	pathogenesis-related maize seed protein	ATCCAACAAGCTCGCAGTCT	CTCTGTGCGGCGTACTTCTC
GRMZM2G358153	glycosyl hydrolase	AAGAGCAGCTACGGCTTCAA	CAGCCGAACTCCTTAACCTG
GRMZM2G055699	glucosidase 5-like isoform	CAATGCTGATCTGTCGGCTA	TCATGGATGGAGTCGTTGAA
GRMZM2G107076	cinnamoyl-reductase	TGCCCAAGTTCCCCATGGA	AGCCACGCTAGCAACTTAGC
GRMZM2G160541	phenylalanine ammonia-lyase	GAACTG CTCAGGCATCTCAA	GAGGATCTCGAAGCGGATG
GRMZM2G057116	WRKY DNA-binding domain	TGTGCATACAATGGCGACTT	GTCGAAGTGGTGAAGGTCGT
GRMZM2G026703	globulin-1 s allele precursor	TCGCCCGCGGTTCTATGAT	TGCCTGTAGCTCCTCGACTT
GRMZM2G090980	cinnamyl-alcohol dehydrogenase	TACTTGGTGCGCGGACCTT	ACATCTCGATTAACAAGCCTC
GRMZM2G119689	cell wall invertase	CGGCAAGATATCCCTGAGAA	CATGACCGGCTTCTTCATCT
GRMZM2G140811	phospholipase d	AAGACGGGTGGGGTTATGG	CAAAGTCCCAACAACCTGCT
GRMZM2G12503	beta-glucanase	TCCATTCCTACAACCGTGCA	GATGCCCTTGGACCTGTAGA
GRMZM5G859195	4-diphosphocytidyl-2-c-methyl-d-erythritol kinase	GCAAGTGG AGGTCTCT TATG	AGAGAAGCCAGGTCATGGAA
GRMZM2G098569	farnesyl pyrophosphate synthetase	GGA TCGACCGCATGTTGGA	CCTTGCTCAGAACGTCAACA
GRMZM2G109056	lipoxygenase	TACCGTGACACGCTGAACAT	CACAGCCACACCTCTCTTGA
GRMZM2G073465	cysteine protease 1	CAGCTGC GGGAGTTGCTG	TCAACAAGCTCCTGCTCAGA
GRMZM2G067225	allene oxide synthase	GATGAGCAACGACTTCACGA	CACACGCACACACACAAAAA
GRMZM5G864319	peroxisomal acyl-oxidase 1a	GTCCTCGTCTTCCACGTTGT	CGAGGTCAAGACCAAAGCTC
GRMZM2G101735	hypothetical protein	CTGTAGTGCGCACGTCAAGT	ACACTCATCGTCACCCCAGT
GRMZM2G178817	germin-like protein	CAAAGAATCGACTGTACGTGT	GTCCTTGAGGGGCATAGTCA
GRMZM2G155555	lipid binding protein	TTCGACACATCAAGCTTTGG	ACGCAAGCCATATCAGCTCT
GRMZM2G169380	hypothetical protein	CCCGTCTCTCTCACGTGTCT	AGCGTTGTGGTTATCCAAGG
XLOC_029870	o-glycosyl hydrolase family 17 protein	AGCATCTCCCTTGACTACGC	TCCCTCCAACAACTCCTTTG
AY273142.1	actin	CCTTCATTGGCATGGAATCT	GCAACCACCTTCACCTTCAT
GQ915447.1	β-tubulin2	AGACCGGTCAGTGCGGTAAC	CGTGCTCGCCAGAGAGATGGT
